# Supplementary material for: Targeting Wnt/β-catenin and circadian regulator restores PRC2/EZH2-controlled chromatin bivalency and suppresses cell state diversity
Source: J Clin Invest. 2026 Mar 17;136(9):e200260. doi: 10.1172/JCI200260 (PMC13132380; doi:10.1172/JCI200260)
Supplement: Supplemental table 1 [file jci-136-200260-s038.xlsx]

## Sheet: Sheet1
Gene symbol	Forword primer 5’-3’	Reverse primer 5’-3’
POU3F2/BRN2	ACACTGACCGATCTCCACGCAGTA	GAGGGTGTGGGACCCTAAATATGAC
ASCL1	CGCGGCCAACAAGAAGATG	CGACGAGTAGGATGAGACCG
GAPDH	CGACCTGACCTGCCGTCTAGAA	GGTGTCGCTGGTGAAGTCGAGAG
WNT10A	GGTCAGCACCCAATGACATTC	TGGATGGCGATCTGGATGC
LRP5	TGGCCCGAAACCTCTACTG	GCACACTCGATTTTAGGGTTCT
DVL1	GAGGGTGCTCACTCGGATG	GTGCCTGTCTCGTTGTCCA
