# Supplementary material for: Targeting Wnt/β-catenin and circadian regulator restores PRC2/EZH2-controlled chromatin bivalency and suppresses cell state diversity
Source: J Clin Invest. 2026 Mar 17;136(9):e200260. doi: 10.1172/JCI200260 (PMC13132380; doi:10.1172/JCI200260)
Supplement: Supplemental table 2 [file jci-136-200260-s039.xlsx]

## Sheet: 3412-C42B-Bivalent-gene
Gene Name
CTNNB1
SOX10
TMEM271
ST8SIA3
GPR6
P2RX2
FAM43B
COL18A1
NPAS3
NHS
FGF12
GUCY2D
MEIS3
HOXD4
HMGB3
TMEM181
SLC5A5
GPR37
MRC2
WNT3A
SSTR2
RFX4
GRM3
JPH3
WNT5B
EDN3
DPYSL5
NAV1
SHD
AJUBA
FOXD1
EBF1
NXN
B3GNT5
IGFBP5
TIMP3
RSPO3
PRR18
PPARGC1A
RORA
PAX6
GPC4
CYP27B1
ADCYAP1
GRIN2A
MGAT5B
TMEM132C
LRP1B
EGR1
TRH
HABP4
MUC6
PGR
ZNF423
CACNA1A
RASGRF1
SHISA9
CACNB2
LAMB1
SHANK1
BEAN1
HCN2
EPHA4
PAX7
LMF1
VMO1
SYNDIG1
BMP6
PTPRN2
LOC728392
LURAP1L
TNFRSF21
GSX1
FSCN1
MMP17
LDLRAD4
HOXD12
CDH20
NPR3
MXRA5
ACTL9
STXBP1
POU3F2
SPATS2L
PRDM13
SNED1
FRMD4A
ABTB2
BACH2
MDFI
PNMA8B
DLX6
PAFAH1B1
PCDHGA12
STOX1
SAMD1
PNPLA5
ZIC1
ACTR3C
BCL2
SEMA6C
COL13A1
C2CD4B
TPTE
DMBX1
RAPGEFL1
ASIC4
CDH13
VCAN
MOSMO
TFAP2A
RAB11FIP4
GPR176
EMX2
PTH2
NEFL
CDH11
IQSEC3
LHX8
ARL10
MOS
NMNAT2
FGFBP3
C18orf65
ABHD12
SDR16C5
HOXB8
PTX3
ELOA2
PHF13
PRODH2
CAMTA1
TMEM249
TUSC1
KCNK17
PTGDR
SOX2
ONECUT3
ESX1
AMZ1
FBLL1
GLCE
SHISA2
ARNTL
QKI
PHF21A
GLI1
JAKMIP1
PCDH17
CDKN1C
C10orf142
EPHB1
PCDHGC3
ZADH2
C1orf229
ZFHX4
EGR2
OPCML
FZD9
AGFG1
PRLHR
CALHM6
TAFA5
HTR6
MAP3K20
CHD7
CRHBP
TCF21
CHST9
FGR
ADCY9
SFMBT2
SOX17
SSBP2
PRSS33
NEUROG3
KIF12
MAP10
IGF2BP2
C5orf49
WNT16
OLIG3
SLC18A3
MAMLD1
DPP6
CXCR4
PHLDB1
IRF4
CDH4
PLXNA2
ST6GALNAC5
PHACTR3
KCNQ2
BTBD11
IER5L
MEGF11
ARSJ
CCBE1
ADRA1B
PALM2-AKAP2
LPL
PITPNM1
BMP4
NR3C2
NOL4L
NR2E1
COX6B2
GRIK4
DACH1
IQCA1L
RNF220
ID4
CD177
KCNC3
DPYSL2
COL19A1
FMN2
RASSF10
PRRT1B
ZNF704
CHST2
ZNRF1
C1QL4
BRSK2
PRR5L
HTR1A
SATB2
ZNRF4
PLPP4
DKK1
DUSP6
FAM181B
SARM1
C1QL2
KCNA6
IL7
ACTC1
BHLHE22
SH2D5
LHX4
NKX1-2
KCNQ4
SHC3
CAVIN1
ADCY1
SMOC1
C11orf96
KLHL40
ZAR1
SOCS2
CYP27C1
MBLAC1
CACNG6
SEMA6D
ANOS1
CA8
FGF13
CAMK2N1
ZNF788P
CALN1
GPR68
IRX1
SBK1
SIPA1L1
SYT3
CA11
NEFH
AKAP12
MEOX2
CES4A
UBASH3B
TMEM235
PIP4K2A
SYNGR3
ADAM33
LMX1B
NPBWR2
CDON
HCN4
PROKR2
NRXN1
SFRP5
TASOR
CADPS
CDX2
AMOTL2
GCH1
ADORA2B
PAPPA
NAIF1
GNAS
C7orf57
TEX15
EN2
PPP1R3D
HOXD10
NTN1
NPAS1
GP1BB
PRR14
MYO1B
PTGDS
BMI1
SIPA1
MARCHF4
GRIN3A
CEMIP
B4GALNT1
AVPR1B
FSCN2
ADAMTS1
BCR
GFI1
LHFPL3
LONRF2
PAQR5
PRDM14
TMEM121B
SALL1
SCAND1
PPP1R14C
KCNN3
FGFR2
TLL2
LMO1
MAP3K10
EPAS1
EPOP
OLFML2B
PCSK6
PRDM8
EVX2
FAM120B
ANTXR2
FJX1
CAMKV
AMN
CPLX2
DAB1
GDAP1L1
EGFR
IGF2BP1
GALNT9
CACHD1
NOTUM
CDK5R2
KANK1
TTLL10
COLGALT2
PITX3
CDH8
ALX4
CCDC185
ELMOD1
SPTBN1
ABR
CNRIP1
FAM163A
C1QL1
PITX2
FOXK2
LIN28A
SOCS1
NRXN2
LCN10
CCDC71L
COL24A1
MEIS2
LARGE1
BCL7A
VWCE
PKDREJ
INPP4B
FAM149A
OLIG1
SYN2
ADAMTS17
SBK3
GRM4
KBTBD13
SPPL3
SP5
ST8SIA6
ADCY5
SOCS7
ADORA1
PIK3CD
SPEGNB
PKP4
KCNJ6
DUSP22
SYT10
ANK1
CCSER1
NOS1
H2AFY2
AGTPBP1
PLXND1
ATL1
HOXB7
TBR1
RBMXL2
GRM6
SHISA8
ADAMTS7
KDM6A
MB21D2
NOVA2
ANTXR1
FFAR4
DLX3
TBX5
IRX4
NPW
ASIC2
HIC2
CACNA1D
CHSY3
VAX1
TYSND1
CLCF1
ITGA11
OBSL1
MAN1C1
TENT5C
AJAP1
TGFB1
INKA1
PITPNM3
SFRP1
FGD1
ADCY8
RXFP3
B3GAT2
PPP1R16B
SAMD5
BASP1
CBFA2T3
ADAMTS2
SYT9
ARID3A
SOX18
SOX14
TSPAN18
DPF1
HOXC11
FOXL2
GPR150
LIMS2
AMER2
INA
CBLN1
FSTL4
SLC35F1
RGL3
XKR7
PCBP3
EDIL3
CITED4
TNFAIP8L3
TMEM132B
QPCT
BICC1
ELK3
VSX1
C15orf56
MAN1A1
FLI1
ETV5
CHRM3
TBX15
GLS
BMP3
FRAT1
CCND2
TMEM200C
FAM222A
FAM20A
WNT7A
ACHE
SMAD3
CCDC85C
MGAT3
NRCAM
CYBRD1
NKX2-4
C1QTNF5
HS3ST3A1
LATS2
CHST8
SUSD4
ZNF454
PAX8
SHH
LARP1B
TMEM132D
RTP5
TSPAN12
XKR6
SH3BP5
EPHB3
CCNO
CRIP1
LBH
WRNIP1
RGS9BP
FOXO6
UBN2
BAHD1
NR4A1
LRRN2
NCAM1
CTIF
ATOH1
CBLN2
TBC1D4
CEBPA
PTHLH
TLE1
RUNX3
TLX1
RASSF2
DSCAML1
DUSP8
TESC
CCDC184
CABP7
HMGCLL1
GSG1L
KCNA5
VSTM2A
GABRB3
TRPC3
NMRK2
SHOX2
PXDC1
CHST15
SULF2
STAC2
PTPRG
STAT5A
ATF4
COL1A1
PDE1C
THBD
C1QL3
TNFRSF9
ITGA1
LMNB2
DUSP5
ELMO1
UTF1
RAB34
SLC16A7
DISP3
TEAD1
APBB1IP
TENM4
TPSG1
TTC34
INSYN2A
ADRA2A
GRIK1
SOD1
EMX1
RGS10
DCDC2C
CD14
FGF4
SLC6A1
LRTM2
INSR
CAMK1D
HUNK
ADAMTS15
SYT2
OSR1
C16orf82
GPC5
SLC27A3
RTN2
TNFSF11
TIAM1
SOWAHC
WASF1
IL11
PCSK9
KCNA7
MCF2L2
DZIP1
HS3ST4
GRAMD4
HAPLN3
HAS3
SYNM
LRRC34
COL6A2
SCAF4
SVEP1
FGF20
TCFL5
LYPD6
HCN1
ANKRD18B
PPP1R1B
SLC30A2
GATA3
GABBR1
FBN1
FAM155A
SOWAHA
ZDHHC22
RASA2
ADRB3
ADAP1
EPO
CELF2
MAPK8IP3
CSNK1G3
MLNR
ARHGEF7
RASD1
PHACTR1
PDE3A
SLIT2
IFFO2
CUX1
TAL1
PDZRN3
SYT8
SLC22A4
LRRC38
UST
GLDC
FOXE1
CUX2
MAFG
NXNL2
SLC29A4
TSPAN7
DGKZ
TACR3
GRAMD1B
GABRA5
FAT3
NFATC1
TMEM63B
RTN4R
TRIM71
ESR1
HOTS
CDHR1
BMP7
RBMS1
CDC25A
FHL2
G0S2
APBB1
LAPTM4B
GLIS1
XKR5
IGSF9B
ADAMTS8
ATP1B2
NCK2
ASAP2
NPY
SHTN1
CHST1
LMO2
NCS1
RSPO1
ZNF891
STK11
ECHDC1
H3F3B
HAP1
KLRG2
FOXE3
B3GNT7
YPEL2
KCNK3
MFSD14A
SLC4A11
ROR1
ZBTB46
TRPC6
RBFOX1
MPPED2
SH3KBP1
FUT8
TENT5A
CLSTN2
DLG2
DTNA
COL4A4
CLIP2
HECW1
HS3ST6
EPB41L3
LAMA3
IL17RD
LOC390937
PTPRZ1
CYP11B1
ULK2
ROBO3
FOXA2
SPIRE1
HDGFL3
SLC38A3
UHRF2
ZNF135
NES
ZNF415
NIN
DRGX
PTCHD3
MAGEL2
TSSK6
CLDN11
INHBB
FAM126A
MDFIC
PRRX1
ALDH3A1
CITED1
HIPK2
MYCL
ABLIM2
CHRNA3
FOSL1
FRMD6
CSMD1
PHOSPHO1
NXPH3
OTUD1
SLIT1
APPL1
PDLIM2
CELSR3
SLC2A13
FARP1
SGMS2
CAMK2G
SPOCK3
SEMA5B
B4GALNT3
RNF144A
TMEM158
CRMP1
HES2
RTN1
IL17RA
DNAJC21
RAB40B
CLIP4
HNRNPLL
AMOTL1
ANO5
GNAL
POU3F1
NDEL1
BICD2
PAQR8
PCDHAC1
DPYSL3
EPHA7
NPR1
C5orf47
SIX2
CDH22
AGRN
VWC2
ARID4A
LRP4
HERC6
SEZ6
OSBPL1A
PPP1R2
NEURL1
DTX1
PRMT8
OVOL1
RRAGD
MARK1
SLC1A4
SH3BP2
PDE3B
CNTN1
SCUBE3
VASH1
CALCB
SLC10A4
CRIM1
RGS17
HOXA13
ROR2
SDC2
HPS6
NATD1
KIF5C
GLP1R
PELI2
COCH
SLC22A6
CDYL2
SORCS2
PLEKHG4B
LRP3
PLXNC1
SH2B2
INSM1
ARNTL2
CNGA3
ERICH5
NFATC2
SHISA3
VAT1
TRNP1
TLL1
RNF39
PDZRN4
SLITRK2
TET1
EYA4
BHLHA9
GBGT1
CSF1
SEMA4C
TCF7
SPOCK1
KLK10
SDK1
PREX2
FAM89A
NRK
MITF
PTPRN
PALM
COL27A1
ABCB1
CDKL5
UBE2N
RAX
NHSL2
ZNF69
QRFPR
DBX1
TUBA1A
RAB11FIP3
OSBPL3
EVL
H2BFWT
ADM
ETNPPL
SNCB
THEG
NTNG1
LRRTM1
HHIPL1
LRCOL1
HOXB5
CD70
SOCS3
WWC1
FGF8
ANKRD34B
ADRB1
LTBP2
MTSS1
STK3
TPBGL
DYNC1LI1
HTR7
KLHL25
NRG2
ARHGEF6
GJB3
FEZ1
SH2D3C
GAGE12I
PDGFRA
GABRD
OSBPL6
ANKRD44
NFYB
SLC35F3
CBARP
PGM5
TOX
TTC9
TRANK1
SYT12
KCNS2
NDUFA4L2
NFKBIZ
LTBP1
CACNA2D2
UNCX
KANK4
GPRC5C
FEZF1
DNER
CSNK2A2
ADRA1D
CLN8
DLEC1
BRINP1
RGMB
EIF5A2
BDNF
ZNF853
IFNL4
KIF7
EBF4
HSPA12A
CNTNAP1
FBXO5
FAM83D
BARHL2
PRR36
SYPL2
NPNT
SAMD14
IHH
APOB
GAS6
NFE2L3
ARMCX4
TMCC3
FMNL2
IFIT5
ADAP2
AEBP1
MXRA7
TNFRSF1B
KCNQ3
TJP1
PLEKHG1
LRRC75A
LY6L
PTPRE
ETS2
ZNF878
XYLT1
WIPF1
ZNF763
RTN4RL1
ABLIM1
LMBR1
PDX1
EZH2
SSTR4
ATP8A2
MYO5B
KCNAB1
USP12
MMP24
MYCN
PFN3
MTUS2
EMILIN2
FGFR1
DLC1
CHMP6
HSPA14
INAFM2
ZNF629
POM121L12
CARM1
FZD3
HOXA4
C1GALT1
MARCHF9
CCDC85A
C7orf50
SLC35D1
FRMD5
TRPC4
SH3GL3
ITGA9
RIN3
L3MBTL1
TRIM17
MATK
SCRN1
KCNG2
CPAMD8
CMTM7
PRR15
NARS2
HCK
NBEA
NALCN
LMNA
CPSF6
RNF150
WFS1
BEX4
MELTF
WNK4
PRDM16
PRR35
KIF3C
MEX3D
SMOX
NPAS2
FUOM
NTF3
DIRAS1
SFRP2
MAPRE2
MEIOC
NPBWR1
LANCL3
SHISA7
ALK
SOX8
KDM7A
RTN4RL2
UBTD1
TSPAN4
CXCL2
GPM6A
RYR2
OAT
SCNN1G
CELSR1
ARHGAP31
CHD4
DMRT2
LRRC73
SLC12A7
ZDHHC11B
BEND4
MEI1
SNN
SFRP4
NKAIN1
HTRA4
NEURL1B
KIAA0355
GALNT16
MAFF
SLC7A14
NANOS3
CELF4
ZSWIM5
SLFN13
ZNF844
PLAC8
GRIK3
MAP11
LRRC58
SLC26A4
ERC2
CCDC92B
FOXR1
SULT4A1
TMEM245
PRNP
ZNF572
L1TD1
PSMA7
MYOD1
HOXC9
PLCB1
DNM3
XPOT
RTBDN
CHAT
DLG3
MAP2K1
GAB1
DLL3
B3GNT4
LRFN2
ABCC8
PLCL2
TMEM151B
MAP1LC3B
BSN
FREM2
CABP1
ETNK2
PLCL1
SRRM4
KIAA1549L
IL17D
AHR
ONECUT2
UNC5D
SMO
PPL
IQSEC2
CACNG4
DBX2
THAP12
SLC6A17
LYSMD4
ADAMTS20
EDARADD
PFKFB3
RIMBP2
CPLX1
KREMEN1
NMD3
TMEFF1
ZNF439
SLC18A2
MGAT4A
NEIL1
HGSNAT
SCD5
CBLN4
CORO7-PAM16
PAX1
SYT5
LRRC10B
SCUBE1
SPSB4
DMRTA1
KHDRBS3
HOXC4
SHROOM1
COL9A1
ZNF555
GRIN3B
SCRT2
ASB13
FRMD3
RNF157
TNFRSF8
RGS12
PRKG1
ZNF718
TRAF1
INPP1
LZTS1
CCN2
MAFB
PRPS2
SAMHD1
LIMD2
TRABD2A
GYPC
SUSD3
GALNT14
SLC5A8
SCIN
STK17B
GSC2
GDA
SCRG1
CACNG8
WNK2
SLC35C1
CIZ1
PCLO
RAB39A
KCNG1
CLEC2L
SNX22
DUSP9
P3H2
ACSL3
EML5
SYK
RAP1GAP2
BACE1
NPTN
PEAK1
L3MBTL4
SETBP1
EOMES
ZNF662
IGSF3
HOXB4
P3H3
THBS2
METTL9
PLK3
KCNIP3
TMIE
EPB41L2
SEMA5A
C1orf198
MERTK
NODAL
DIP2C
NPTXR
FER
KRTAP4-2
HSP90AA1
RASL10A
MCIDAS
PLPPR4
CCNI2
NEUROG1
SLC30A3
RASGEF1B
NKAIN3
COX6A2
NR4A3
ERG
ADRA1A
PPFIA3
NXPH1
EMILIN3
PNPLA3
TEKT4
RAB1A
HOXD8
PARM1
KRT19
KAZN
PIWIL1
CD38
EIF4A3
PDPN
S1PR1
CYTH3
RNF128
RIMS4
SPECC1
LRRFIP2
CDC42EP2
TGIF2
BRSK1
TDRP
TLE2
TPSD1
FAM20C
TP53I11
LIG3
PAPLN
THY1
LOC107984974
SVIL
WWC3
MMP14
ESPN
MACROD2
CDH1
FERD3L
FGF2
BFSP1
PCDHGA4
VAT1L
UTS2R
KBTBD11
ZNF521
CYP24A1
PDE4D
SESTD1
ADPRH
CRTC3
KCNK4
HERC5
RGMA
LMTK2
ZNF442
HIC1
PLEKHF1
AFF2
KCNA1
MLXIPL
WTIP
SMAD7
MTFMT
MYDGF
DYNC1I1
NCKAP5L
TNFRSF13C
PDZD2
CNIH2
NTRK3
IGFBP1
EBF3
ZBTB45
CACNA1E
ROBO1
PXYLP1
ADGRA2
DLL4
FAM171A1
WIPF3
TCF7L1
ZNF267
SNX27
TRIM7
RASGEF1A
SAMD4A
AATK
FEV
SLC6A18
CDH6
NTN3
EYA1
NGB
USP2
LHX6
CTXND1
KCND2
KMT2A
NDST3
KCNH1
PLEKHO1
GAB4
BAALC
AGPAT2
VPS37D
NRG1
FOXI3
CCNJ
KANK3
LSM11
SDC3
DTX4
KIT
PRSS57
NKD1
KCTD8
GPR26
PASK
RASA3
WIPI2
PDE6B
TRABD2B
RHOF
DLGAP4
KIF13B
MCC
NID1
THSD7B
PREB
SLC31A2
OR1F1
H1FNT
ALYREF
STUM
FRAS1
ZNF491
AARD
ST3GAL6
KCNC2
ZNF114
ENTPD2
ABCD3
AK3
PLK2
NFIL3
ASRGL1
GCGR
DACT1
BCL11A
CHRNA4
ATOH8
ARHGAP39
ITPKA
SPNS2
C11orf91
TBX21
MPP5
KCNK10
TGFBI
BEND7
EFNA2
TECPR2
SHISAL2B
GDF10
UNC93B1
CR1
NRN1
KCNC1
GALR1
PAK5
FREM3
IRX6
TMEM248
MFAP3L
FAM131B
GABRG3
ANGPTL2
CALCR
ABHD2
FHOD3
MCOLN3
HOXC12
MAP4K4
CTSV
ZNF433
CCK
RABGEF1
KCNQ5
FLYWCH1
RIMKLA
ELL
SCAP
KCTD12
ASXL3
C12orf75
ADAMTS10
ADARB2
SNX21
INSYN1
NTSR1
TRIM58
GAS1
SIGIRR
TTC9B
SHF
MARK3
ZNF256
CCDC105
RIPPLY3
DHH
NT5C1A
IMPDH1
PRSS12
PDLIM3
N4BP3
ETF1
OPRD1
CLTCL1
TNFRSF18
RBP7
IRX2
ST8SIA2
MAP4K3
PRDM5
TNFRSF19
COMP
COL5A1
PGBD5
KLHL23
WRAP73
GPSM1
SOX3
ZNF502
SEMA7A
ASPG
CADM4
TRIM47
GNAI1
IL1RAPL2
CLPP
ADRA2C
SOX1
FOS
FFAR1
GLIS3
LOC389199
DNAH11
CUEDC1
GHSR
VGLL3
DKK3
SPEF2
PNPLA2
DCHS1
FOXC2
RASSF5
CHODL
SIRT7
HTRA3
DLG1
TMEM151A
DES
TMEM178A
MSI1
TMEM179
OXR1
GRAMD1A
PDE4DIP
UPP1
BIK
CYP26B1
RFTN1
PRIMA1
LGR6
CAMK2B
PLPPR1
ANK2
TMEM163
ZNF516
CRLF1
HEG1
PTPN12
DCLK1
RDH14
GOLGA7B
STOX2
RFLNA
ST6GAL1
SLC7A10
MDGA2
DISC1
KCNJ12
ACOT6
PCGF5
SRD5A2
HRH2
NKX6-1
C11orf45
RBM45
MAP6
JAM3
GLB1L3
CHN2
ST6GALNAC2
TMEM150C
LIFR
GALC
RIMS2
HBM
CCDC85B
FGF18
TLR2
ETV4
C14orf132
TBC1D20
ALDH5A1
SH3GL2
SPEG
ZNF554
HRH3
APP
SCN1B
IL1RL2
VEGFC
ZNF134
RPS6KA2
DDI1
FAM162B
PDE4B
DLK2
TOX2
DYM
PPP2R5C
ATP2A3
SLC25A31
TRARG1
MYB
CHRM2
MTURN
HDAC5
HTR5A
PARD3
BMP2
COLEC12
HES4
NIBAN1
ESYT2
SUSD1
ECE1
CCDC177
BTC
LIX1L
VAMP5
TSNARE1
GATAD2B
ZFYVE28
SLC46A3
MAP7D3
TCF24
CNNM1
RNF17
MAPK4
SERGEF
SIX6
WNT1
LEPR
PEPD
OTOA
COL1A2
KCNQ1
PPP1R9A
TMEM145
C12orf42
PAOX
HOXB3
PXDN
DRD2
SLIT3
NKX2-5
SCMH1
ERICH1
NKX2-3
RRAD
CACNA2D1
ERO1B
NCCRP1
DUSP23
STIMATE-MUSTN1
CLDND1
DOCK6
ZNF12
DIPK1C
ADAM23
DRD5
PRKACA
KRTAP17-1
GTF2IRD1
PLCE1
FGF11
PGM2L1
FKBP1B
KALRN
SATB1
MOXD1
BGN
LY6H
AZIN2
OPRK1
OLFM1
ZBTB18
ITGA8
RBP4
FANCE
DNAH9
RASL10B
SLC6A7
RAD21L1
PLEKHH2
FIGLA
ANKLE1
DOK7
TPM4
NTRK2
RAI2
HCRTR1
A4GALT
CA10
HOXD11
ZNF605
DSE
ANKRD6
SORCS3
JCAD
CTBP2
SNTB1
ST3GAL3
TANC2
SCHIP1
ATCAY
GPRC5A
MVD
USP44
ASTN2
AMPH
NPFFR1
GIT2
C8orf58
FAM135B
TBXA2R
GGA2
CTTNBP2
BZW2
CHD5
GASK1A
IGFBPL1
GALNT2
RNF145
HMX1
KCNK6
DLX4
MLLT1
PLOD3
TGFBR2
CNTN4
GNG11
DPYS
BOLL
EPHB2
EMD
SYT17
ANKH
SLC6A20
CLDN9
COL15A1
IGDCC3
GNAQ
SOCS6
C5orf52
HTR1F
TPM1
MCUB
TEPSIN
HDDC2
RCSD1
SIRPA
TMEM108
IGSF21
CLVS2
NKX2-8
TEX261
GPR153
HOXA9
BEND3
PRKCB
FAM234B
ZNF385C
ZFP41
COLCA2
KRT72
HTRA1
MAP6D1
C1QTNF4
RASGRP2
ATP12A
KCNA3
TNNT3
FLT1
DCAF10
FSTL3
PTPRB
CLIC5
PTPRO
HACD1
NCR3LG1
CDH2
OXGR1
ADGRE2
KLF14
MCAM
GALNT13
KSR1
FIBIN
NPB
CACNA1H
IDNK
CHST13
SDK2
GDF1
PHACTR2
MMP2
MICAL3
SEC14L4
RUNDC3B
STON2
BMERB1
HDAC11
UNC80
PRTG
AFAP1L2
TRIM9
NWD2
FRMPD4
PAX3
C3orf80
SPSB1
IGLON5
PLD1
MRPL12
GPC1
SYNC
MOB3B
DEGS2
VANGL2
CMPK2
MYO5A
MAST4
CPZ
NPY2R
ANO1
SLC2A14
GALNT17
PRRX2
HOMER2
PSD2
MOSPD3
TNFSF9
P2RY1
SLC6A19
DPYD
FMNL3
MKX
KCNIP1
SPON1
SMARCC2
GJC1
HIST3H2A
DIMT1
NKD2
NCALD
TMEM45B
CYS1
ZDHHC2
FAM241B
GFPT1
CPXM2
CACNA1B
TMTC1
PLXNA3
GABRB2
CDC42EP1
ACTB
WSCD2
SCD
ANKRD29
ZNF660-ZNF197
RPS6KL1
CENPVL3
LGI3
SLC1A2
CNDP2
FRMPD1
GSX2
NANOS1
TBXT
CARNS1
NMUR1
RAB33A
FLT4
TMEM147
SEC61A2
MKRN2
ARVCF
NELL2
KNDC1
PITHD1
WNT4
DEF8
COL23A1
HMX3
GNAZ
DOK5
TMOD1
TACC1
UROS
SLC25A27
FAM131C
PGS1
OPTN
OSMR
FOXL1
BMPER
FAM107B
ZNF263
NAT8L
SPAG6
LYPD6B
LINGO3
ACVR1C
CIAO1
SMIM17
TNNI2
OTUD7A
TMEM61
B4GALNT2
EDNRB
NUSAP1
GCLM
PCDHA4
KRT9
LPCAT1
CXCL5
CYP11A1
CYP46A1
REEP1
BCAN
LEF1
FURIN
TMEM233
TSPAN33
GPRIN2
SLC44A2
ADAM12
TPST2
ZFR2
FXYD5
ASTN1
PLLP
TUBB4A
TMEM155
KIAA1217
SLCO5A1
GALNT12
PLD5
UBE2L6
LPAR1
DGKK
PTPN21
PODN
TTBK1
ATP1A3
PLCG2
RYR3
SCN5A
PGF
CHST11
BOD1L2
MEDAG
ZNF32
KIFC3
CYP7B1
CCNJL
POU4F1
COL26A1
ACTL6B
NR3C1
GRID1
ELAVL4
SLC20A1
POM121L2
ATP8B2
EIF4E3
AASS
LVRN
AMIGO1
RBPMS2
LMX1A
FOXB1
DMRT3
CNTFR
DTX3
IRAK3
CCN3
TCF4
RGS7
GYG2
EPHB4
KDM1B
TMC7
FBLN2
SEC14L6
RAB22A
FBXL7
TMEM114
DGKG
SST
REXO1
LRP2
SOX21
KRT83
PLOD2
RADIL
LGI2
DYRK3
NAT16
GIPC3
MAPK8IP1
TCEA2
CA4
ORAI2
LRRC2
PARP15
MED12L
CCDC136
ACVRL1
SMOC2
HOXD3
CABLES1
FAM217B
FBLIM1
FBN2
PRICKLE1
PDE10A
TMEM170B
GAB2
GRP
PPP2R5B
SGCE
PARVA
CHST3
PLSCR4
SKIL
LRRCC1
DOCK11
TOX3
TGFB3
FBXO10
VAV3
PLXDC1
FAM184A
SLITRK3
IGFBP7
CDH23
WDR17
ADAMTSL2
BANK1
UNC5B
SLC22A12
HR
INSM2
DAZL
SYT13
NPAS4
KLC3
VSTM2L
RASD2
ADD3
CRHR1
OLFM2
POU5F1B
C1orf94
NMU
[truncated: 1,413 more rows]

## Sheet: c42b-bivalent gene-GO
ONTOLOGY	ID	Description	GeneRatio	BgRatio	pvalue	p.adjust	qvalue	geneID	Count
BP	GO:0007409	axonogenesis	189/3109	418/18723	1.10751e-43	3.56448e-40	2.46828e-40	WNT3A/DPYSL5/FOXD1/PAX6/EPHA4/STXBP1/POU3F2/PAFAH1B1/BCL2/SEMA6C/NEFL/CDH11/EPHB1/EGR2/CDH4/PLXNA2/NR2E1/DPYSL2/BRSK2/LHX4/ADCY1/SEMA6D/ANOS1/FGF13/SIPA1L1/NEFH/NRXN1/NTN1/FGFR2/DAB1/PLXND1/ATL1/TBR1/NOVA2/VAX1/FSTL4/WNT7A/NRCAM/SHH/EPHB3/NCAM1/ATOH1/DSCAML1/SHOX2/LRTM2/TIAM1/GATA3/SLIT2/UST/RTN4R/BMP7/APBB1/SHTN1/STK11/LAMA3/PTPRZ1/ULK2/ROBO3/NIN/DRGX/SLIT1/SEMA5B/CRMP1/NDEL1/EPHA7/LRP4/KIF5C/PL…	189
BP	GO:0061564	axon development	203/3109	467/18723	1.18697e-43	3.56448e-40	2.46828e-40	WNT3A/DPYSL5/FOXD1/PAX6/EPHA4/TNFRSF21/STXBP1/POU3F2/PAFAH1B1/BCL2/SEMA6C/NEFL/CDH11/EPHB1/EGR2/CDH4/PLXNA2/NR2E1/DPYSL2/BRSK2/LHX4/ADCY1/SEMA6D/ANOS1/FGF13/SIPA1L1/NEFH/NRXN1/NTN1/FGFR2/DAB1/PLXND1/ATL1/TBR1/NOVA2/VAX1/FSTL4/WNT7A/NRCAM/SHH/EPHB3/NCAM1/ATOH1/DSCAML1/SHOX2/LRTM2/TIAM1/GATA3/MAPK8IP3/SLIT2/UST/RTN4R/BMP7/APBB1/SHTN1/STK11/LAMA3/PTPRZ1/ULK2/ROBO3/NIN/DRGX/SLIT1/SEMA5B/CRMP1/NDEL1/E…	203
BP	GO:0050804	modulation of chemical synaptic transmission	185/3109	439/18723	1.38428e-37	2.77133e-34	1.91905e-34	WNT3A/GRM3/JPH3/ADCYAP1/GRIN2A/CACNA1A/RASGRF1/SHISA9/CACNB2/SHANK1/EPHA4/STXBP1/CDH11/PCDH17/EPHB1/EGR2/NR2E1/GRIK4/ADCY1/SIPA1L1/AKAP12/NRXN1/GRIN3A/BCR/CPLX2/EGFR/ABR/GRM4/ADORA1/GRM6/SHISA8/ADCY8/CBLN1/WNT7A/ACHE/ATF4/ADRA2A/GRIK1/SLC6A1/CUX2/DGKZ/NCS1/HAP1/CLSTN2/CHRNA3/NEURL1/ROR2/SORCS2/NTNG1/SYT12/BDNF/NTF3/SHISA7/CELF4/GRIK3/ERC2/PRNP/PLCB1/LRFN2/PLCL2/PLCL1/IQSEC2/CACNG4/CPLX1/LZTS1/CAC…	185
BP	GO:0099177	regulation of trans-synaptic signaling	185/3109	440/18723	2.00938e-37	3.01709e-34	2.08923e-34	WNT3A/GRM3/JPH3/ADCYAP1/GRIN2A/CACNA1A/RASGRF1/SHISA9/CACNB2/SHANK1/EPHA4/STXBP1/CDH11/PCDH17/EPHB1/EGR2/NR2E1/GRIK4/ADCY1/SIPA1L1/AKAP12/NRXN1/GRIN3A/BCR/CPLX2/EGFR/ABR/GRM4/ADORA1/GRM6/SHISA8/ADCY8/CBLN1/WNT7A/ACHE/ATF4/ADRA2A/GRIK1/SLC6A1/CUX2/DGKZ/NCS1/HAP1/CLSTN2/CHRNA3/NEURL1/ROR2/SORCS2/NTNG1/SYT12/BDNF/NTF3/SHISA7/CELF4/GRIK3/ERC2/PRNP/PLCB1/LRFN2/PLCL2/PLCL1/IQSEC2/CACNG4/CPLX1/LZTS1/CAC…	185
BP	GO:0010975	regulation of neuron projection development	178/3109	445/18723	1.04422e-32	1.25431e-29	8.68568e-30	WNT3A/ADCYAP1/EPHA4/POU3F2/PAFAH1B1/SEMA6C/NEFL/NEUROG3/CDH4/PLXNA2/NR2E1/BRSK2/SARM1/SEMA6D/FGF13/SIPA1L1/NTN1/GFI1/DAB1/KANK1/PLXND1/TBR1/OBSL1/SFRP1/FSTL4/WNT7A/EPHB3/SHOX2/PTPRG/CAMK1D/TIAM1/GATA3/EPO/SLIT2/CUX1/UST/CUX2/RTN4R/BMP7/APBB1/ATP1B2/SHTN1/NCS1/STK11/ROR1/TRPC6/HECW1/ULK2/NIN/PRRX1/CHRNA3/CAMK2G/SEMA5B/CRMP1/NDEL1/DPYSL3/EPHA7/LRP4/SEZ6/MARK1/CNTN1/ROR2/SDC2/PLXNC1/SEMA4C/SPOCK1/CD…	178
BP	GO:0007389	pattern specification process	175/3109	436/18723	2.16857e-32	2.17074e-29	1.50316e-29	MEIS3/HOXD4/WNT3A/RFX4/FOXD1/PAX6/HOXD12/MDFI/ZIC1/EMX2/HOXB8/GLI1/EGR2/SOX17/PLXNA2/BMP4/RNF220/SATB2/DKK1/IRX1/MEOX2/LMX1B/TASOR/CDX2/HOXD10/BMI1/FGFR2/PCSK6/ALX4/PITX2/MEIS2/HOXB7/TBR1/TBX5/IRX4/SFRP1/BASP1/SOX18/BICC1/WNT7A/SMAD3/PAX8/SHH/DSCAML1/EMX1/OSR1/BMP7/FOXA2/CITED1/HIPK2/HES2/SIX2/LRP4/ROR2/RAX/DBX1/HOXB5/FGF8/UNCX/FEZF1/IHH/ETS2/HOXA4/SFRP2/DMRT2/HOXC9/DLL3/SMO/HOXC4/MAFB/HOXB4/NODA…	175
BP	GO:0097485	neuron projection guidance	113/3109	228/18723	6.18142e-31	5.30365e-28	3.6726e-28	WNT3A/DPYSL5/FOXD1/PAX6/EPHA4/SEMA6C/EPHB1/EGR2/CDH4/PLXNA2/DPYSL2/LHX4/SEMA6D/ANOS1/NRXN1/NTN1/PLXND1/TBR1/NOVA2/VAX1/NRCAM/SHH/EPHB3/NCAM1/ATOH1/DSCAML1/LRTM2/GATA3/SLIT2/BMP7/LAMA3/ROBO3/DRGX/SLIT1/SEMA5B/CRMP1/EPHA7/KIF5C/PLXNC1/SEMA4C/FGF8/FEZ1/FEZF1/BDNF/FZD3/UNC5D/SMO/TMEFF1/NPTN/SEMA5A/ROBO1/NTN3/EFNA2/SEMA7A/LGR6/APP/SCN1B/SLIT3/KALRN/CNTN4/EPHB2/PTPRO/PLXNA3/LMX1A/EPHB4/UNC5B/VSTM2L/EFN…	113
BP	GO:0007411	axon guidance	112/3109	227/18723	1.89486e-30	1.42257e-27	9.8508e-28	WNT3A/DPYSL5/FOXD1/PAX6/EPHA4/SEMA6C/EPHB1/EGR2/CDH4/PLXNA2/DPYSL2/LHX4/SEMA6D/ANOS1/NRXN1/NTN1/PLXND1/TBR1/NOVA2/VAX1/NRCAM/SHH/EPHB3/NCAM1/ATOH1/DSCAML1/LRTM2/GATA3/SLIT2/BMP7/LAMA3/ROBO3/DRGX/SLIT1/SEMA5B/CRMP1/EPHA7/KIF5C/PLXNC1/SEMA4C/FGF8/FEZ1/FEZF1/BDNF/FZD3/UNC5D/SMO/TMEFF1/NPTN/SEMA5A/ROBO1/NTN3/EFNA2/SEMA7A/LGR6/APP/SCN1B/SLIT3/KALRN/CNTN4/EPHB2/PTPRO/PLXNA3/LMX1A/EPHB4/UNC5B/VSTM2L/EFN…	112
BP	GO:0051960	regulation of nervous system development	173/3109	443/18723	2.58934e-30	1.72795e-27	1.19655e-27	SOX10/WNT3A/PAX6/ADCYAP1/EPHA4/SYNDIG1/TNFRSF21/PAFAH1B1/SEMA6C/NEFL/ARNTL/EPHB1/EGR2/CHD7/CXCR4/CDH4/PLXNA2/NR2E1/RASSF10/SEMA6D/FGF13/NRXN1/NTN1/DAB1/EGFR/PITX3/LIN28A/PLXND1/ASIC2/VAX1/CLCF1/OBSL1/TGFB1/CBLN1/FSTL4/ETV5/WNT7A/SHH/EPHB3/CBLN2/SHOX2/TENM4/LRTM2/TIAM1/SLIT2/CUX1/CUX2/RTN4R/BMP7/SHTN1/STK11/HAP1/TRPC6/CLSTN2/PTPRZ1/ULK2/NIN/SLIT1/SEMA5B/HES2/NDEL1/EPHA7/AGRN/LRP4/NEURL1/PLXNC1/SLI…	173
BP	GO:0048568	embryonic organ development	168/3109	427/18723	6.52552e-30	3.91923e-27	2.71393e-27	HOXD4/WNT3A/RSPO3/PAX6/MDFI/DLX6/STOX1/ZIC1/COL13A1/TFAP2A/HOXB8/GLI1/CHD7/TCF21/SOX17/WNT16/BMP4/SATB2/KCNQ4/CDX2/EN2/HOXD10/NTN1/BMI1/SALL1/FGFR2/EPAS1/ALX4/PITX2/HOXB7/TGFB1/SOX18/TBX15/SMAD3/PAX8/SHH/ATOH1/CEBPA/DSCAML1/SHOX2/ATF4/TEAD1/SOD1/OSR1/GATA3/FBN1/TAL1/FOXE1/BMP7/NES/PRRX1/CITED1/HIPK2/SIX2/VASH1/ROR2/ADM/HOXB5/SOCS3/FGF8/STK3/PDGFRA/IHH/ATP8A2/MYCN/FZD3/HOXA4/RYR2/HOXC9/MAP2K1/SMO/…	168
BP	GO:0050808	synapse organization	167/3109	426/18723	1.60087e-29	8.74073e-27	6.05265e-27	P2RX2/WNT3A/GPC4/CACNB2/SHANK1/EPHA4/SYNDIG1/PAFAH1B1/NEFL/PCDH17/EPHB1/PCDHGC3/FZD9/DKK1/FGF13/SIPA1L1/NEFH/NRXN1/NTN1/CAMKV/CDH8/C1QL1/NRXN2/PLXND1/ASIC2/OBSL1/INA/CBLN1/WNT7A/ACHE/NRCAM/EPHB3/CBLN2/GABRB3/C1QL3/SLC6A1/LRTM2/INSR/TIAM1/WASF1/PDZRN3/CUX2/CLSTN2/SLIT1/FARP1/EPHA7/AGRN/LRP4/SEZ6/NEURL1/SLITRK2/SDK1/PALM/CDKL5/TUBA1A/SNCB/NTNG1/LRRTM1/DNER/BDNF/SHISA7/GPM6A/ERC2/PRNP/DNM3/DLG3/LRFN…	167
BP	GO:0030900	forebrain development	154/3109	379/18723	2.60218e-29	1.30239e-26	9.01862e-27	WNT3A/SSTR2/RFX4/PPARGC1A/PAX6/ADCYAP1/LAMB1/GSX1/POU3F2/PAFAH1B1/EMX2/NEFL/LHX8/SOX2/GLI1/HTR6/CHD7/NEUROG3/CXCR4/BMP4/NR2E1/SATB2/FGF13/SALL1/FGFR2/DAB1/IGF2BP1/CDK5R2/PITX2/AGTPBP1/TBR1/WNT7A/CCDC85C/SHH/EPHB3/ATOH1/EMX1/PHACTR1/SLIT2/RTN4R/ATP1B2/NPY/HAP1/NIN/SLIT1/POU3F1/NDEL1/RAX/FGF8/FEZ1/TOX/UNCX/FEZF1/CSNK2A2/RTN4RL1/EZH2/SSTR4/DLC1/ALK/PLCB1/SMO/PRKG1/SEMA5A/CDH1/FGF2/KCNA1/ROBO1/LHX6/N…	154
BP	GO:0003002	regionalization	138/3109	331/18723	1.04601e-27	4.83255e-25	3.34637e-25	HOXD4/WNT3A/RFX4/FOXD1/PAX6/MDFI/EMX2/HOXB8/GLI1/EGR2/SOX17/PLXNA2/BMP4/RNF220/DKK1/IRX1/MEOX2/LMX1B/TASOR/CDX2/HOXD10/BMI1/FGFR2/PCSK6/ALX4/PITX2/HOXB7/TBR1/SFRP1/BASP1/WNT7A/SMAD3/PAX8/SHH/DSCAML1/EMX1/OSR1/FOXA2/HIPK2/HES2/SIX2/LRP4/ROR2/DBX1/HOXB5/FGF8/FEZF1/ETS2/HOXA4/SFRP2/DMRT2/HOXC9/DLL3/SMO/HOXC4/MAFB/HOXB4/NODAL/NEUROG1/HOXD8/FGF2/ROBO1/DLL4/NKD1/IRX2/SOX1/FOXC2/CYP26B1/BMP2/HES4/WNT1/H…	138
BP	GO:0034765	regulation of ion transmembrane transport	178/3109	491/18723	1.30149e-26	5.58339e-24	3.8663e-24	FGF12/JPH3/EDN3/PPARGC1A/CACNA1A/RASGRF1/SHISA9/CACNB2/SHANK1/HCN2/KCNK17/CHD7/CRHBP/DPP6/KCNQ2/KCNC3/KCNA6/KCNQ4/CACNG6/FGF13/UBASH3B/HCN4/CEMIP/KCNJ6/NOS1/SHISA8/ASIC2/CACNA1D/CHRM3/TESC/GSG1L/KCNA5/STAC2/ADRA2A/OSR1/PCSK9/KCNA7/HCN1/EPO/LRRC38/ATP1B2/HAP1/TRPC6/HECW1/ABCB1/CBARP/KCNS2/CACNA2D2/KCNQ3/KCNAB1/KCNG2/NALCN/WNK4/SHISA7/RYR2/PRNP/ABCC8/CACNG4/CACNG8/WNK2/KCNG1/KCNIP3/THY1/PDE4D/SESTD…	178
BP	GO:0048562	embryonic organ morphogenesis	123/3109	285/18723	1.8491e-26	7.40379e-24	5.12687e-24	HOXD4/WNT3A/PAX6/MDFI/DLX6/STOX1/ZIC1/TFAP2A/HOXB8/GLI1/CHD7/TCF21/SOX17/WNT16/BMP4/SATB2/KCNQ4/HOXD10/NTN1/BMI1/FGFR2/ALX4/HOXB7/SOX18/TBX15/SMAD3/PAX8/SHH/ATOH1/DSCAML1/SHOX2/SOD1/OSR1/GATA3/FBN1/FOXE1/BMP7/PRRX1/HIPK2/SIX2/ROR2/HOXB5/FGF8/PDGFRA/IHH/ATP8A2/MYCN/FZD3/HOXA4/RYR2/HOXC9/SMO/HOXC4/MAFB/HOXB4/TMIE/NODAL/NEUROG1/EIF4A3/MMP14/EYA1/FOXC2/DLG1/WNT1/KCNQ1/HOXB3/NKX2-5/RBP4/TGFBR2/EPHB2/H…	123
BP	GO:0045165	cell fate commitment	115/3109	258/18723	2.71505e-26	1.01916e-23	7.05733e-24	WNT3A/WNT5B/PAX6/GSX1/POU3F2/BCL2/SOX2/SOX17/WNT16/OLIG3/IRF4/BMP4/NR2E1/SATB2/DKK1/IL7/FGF13/HOXD10/PRDM14/FGFR2/EPAS1/EPOP/OLIG1/TBR1/TBX5/SFRP1/SOX18/TBX15/WNT7A/SHH/ATOH1/DSCAML1/TENM4/GATA3/TAL1/FOXA2/PRRX1/SIX2/HOXA13/ROR2/MITF/DBX1/FGF8/TOX/BARHL2/IHH/ETS2/SFRP2/SOX8/MYOD1/ONECUT2/SMO/EOMES/NODAL/NEUROG1/PDPN/FGF2/ZNF521/NTRK3/DLL4/FEV/EYA1/NRG1/TBX21/GAS1/DHH/SOX1/FOXC2/CYP26B1/BMP2/WNT1/…	115
BP	GO:0021953	central nervous system neuron differentiation	84/3109	162/18723	4.7658e-25	1.68373e-22	1.16593e-22	WNT3A/RORA/PAX6/EPHA4/GSX1/PAFAH1B1/CDH11/LHX8/EPHB1/OLIG3/NR2E1/SATB2/LHX4/HOXD10/FGFR2/AGTPBP1/TBR1/NOVA2/CBLN1/WNT7A/SHH/EPHB3/EMX1/SLIT2/TAL1/NPY/NIN/NDEL1/SPOCK1/DBX1/FGF8/TOX/CLN8/SMO/HSP90AA1/DLL4/LHX6/PALS1/SOX1/DCLK1/MDGA2/DISC1/NKX6-1/SCN1B/WNT1/DRD2/NTRK2/CHD5/EPHB2/PLXNA3/GSX2/KNDC1/POU4F1/ELAVL4/DMRT3/LBX1/NDNF/ASCL1/LHX1/FEZF2/DRAXIN/LHX3/EPHB6/FOXN4/LHX5/SPTBN4/PTCH1/DRD1/NRP2/GRID…	84
BP	GO:0050767	regulation of neurogenesis	142/3109	364/18723	5.19182e-25	1.73234e-22	1.19958e-22	SOX10/WNT3A/PAX6/ADCYAP1/EPHA4/PAFAH1B1/SEMA6C/NEFL/ARNTL/EGR2/CHD7/CXCR4/CDH4/PLXNA2/NR2E1/RASSF10/SEMA6D/FGF13/NTN1/DAB1/EGFR/PITX3/LIN28A/PLXND1/VAX1/CLCF1/OBSL1/TGFB1/FSTL4/ETV5/WNT7A/SHH/SHOX2/TENM4/TIAM1/SLIT2/CUX1/CUX2/RTN4R/BMP7/SHTN1/STK11/HAP1/TRPC6/PTPRZ1/ULK2/NIN/SEMA5B/HES2/NDEL1/EPHA7/LRP4/NEURL1/PLXNC1/SEMA4C/CDKL5/FEZF1/BRINP1/BDNF/TNFRSF1B/EZH2/MYCN/FZD3/SOX8/MAP2K1/DLL3/ABCC8/SM…	142
BP	GO:0042391	regulation of membrane potential	157/3109	434/18723	1.76207e-23	5.57e-21	3.85703e-21	P2RX2/FGF12/ADCYAP1/GRIN2A/CACNB2/SHANK1/HCN2/STOX1/BCL2/KCNK17/FZD9/GRIK4/FGF13/HCN4/NRXN1/GRIN3A/ADORA1/TBX5/ASIC2/CACNA1D/CBLN1/WNT7A/KCNA5/GABRB3/INSYN2A/GRIK1/SOD1/HCN1/GABBR1/CUX2/GABRA5/ATP1B2/KCNK3/SLC4A11/CHRNA3/SEZ6/ADRB1/GABRD/CNTNAP1/KCNQ3/NALCN/RYR2/CELF4/GRIK3/ADRA1A/EIF4A3/RIMS4/KCNK4/KCNA1/SMAD7/CNIH2/KCND2/KCNH1/KCNC2/CHRNA4/KCNK10/KCNC1/GABRG3/CCK/INSYN1/NTSR1/OPRD1/DLG1/ANK2/RI…	157
BP	GO:0007188	adenylate cyclase-modulating G protein-coupled receptor signaling pathway	102/3109	233/18723	9.91936e-23	2.97878e-20	2.0627e-20	GPR6/GPR37/SSTR2/GRM3/ADCYAP1/NPR3/GPR176/ADCY9/ADRA1B/HTR1A/ADCY1/AKAP12/GNAS/GRM4/ADCY5/ADORA1/GRM6/CACNA1D/ADCY8/CHRM3/PTHLH/ADRA2A/GABBR1/ADRB3/GNAL/CALCB/GLP1R/PALM/ADM/ADRB1/ADRA1D/SSTR4/GRIK3/ADRA1A/S1PR1/PDE4D/GPR26/GCGR/GALR1/CALCR/OPRD1/GNAI1/ADRA2C/HRH3/PDE4B/CHRM2/HTR5A/DRD2/DRD5/OPRK1/TBXA2R/GNAQ/HTR1F/ADGRE2/NPY2R/P2RY1/GNAZ/LPAR1/CRHR1/GRM7/PRKCA/OPRL1/ADCY3/ADRA2B/GPR161/MTNR1A/PT…	102
BP	GO:0048705	skeletal system morphogenesis	95/3109	220/18723	9.46523e-21	2.70706e-18	1.87454e-18	HOXD4/BMP6/MDFI/COL13A1/TFAP2A/HOXB8/FGR/BMP4/SATB2/HOXD10/BMI1/FGFR2/ALX4/SP5/HOXB7/SFRP1/TBX15/WNT7A/SMAD3/DSCAML1/SHOX2/COL1A1/FGF4/OSR1/BMP7/PRRX1/PHOSPHO1/SIX2/ROR2/COL27A1/HOXB5/FGF8/PDGFRA/UNCX/IHH/MYCN/FGFR1/HOXA4/SFRP2/SFRP4/HOXC9/HOXC4/CCN2/HOXB4/NODAL/NEUROG1/HOXD8/EIF4A3/MMP14/EYA1/COMP/SPEF2/FOXC2/DLG1/CYP26B1/RFLNA/FGF18/HOXB3/TGFBR2/HOXA9/MMP2/CHST11/HOXD3/FBN2/TGFB3/EXT2/WNT9B/PPA…	95
BP	GO:0007416	synapse assembly	83/3109	179/18723	1.09044e-20	2.97691e-18	2.06141e-18	WNT3A/GPC4/SYNDIG1/PCDH17/EPHB1/FGF13/NRXN1/NTN1/NRXN2/PLXND1/ASIC2/OBSL1/CBLN1/WNT7A/ACHE/NRCAM/EPHB3/CBLN2/GABRB3/LRTM2/CUX2/CLSTN2/SLIT1/FARP1/EPHA7/AGRN/LRP4/SLITRK2/SDK1/LRRTM1/DNER/BDNF/GPM6A/DNM3/BSN/CBLN4/PCLO/NPTN/THBS2/CDH1/NTRK3/NRG1/IL1RAPL2/GHSR/TLR2/APP/PPP1R9A/DRD2/NTRK2/EPHB2/CDH2/SDK2/GABRB2/POU4F1/AMIGO1/LGI2/SLITRK3/NPAS4/LHFPL4/SDCBP/DLG5/ERBB4/LINGO2/LRFN5/FLRT2/MAP1B/LRRN1/C…	83
BP	GO:0051962	positive regulation of nervous system development	109/3109	272/18723	1.53766e-20	4.01529e-18	2.78045e-18	SOX10/WNT3A/PAX6/EPHA4/SYNDIG1/PAFAH1B1/NEFL/EPHB1/EGR2/CXCR4/CDH4/PLXNA2/RASSF10/NRXN1/NTN1/EGFR/PLXND1/ASIC2/CLCF1/OBSL1/TGFB1/CBLN1/ETV5/WNT7A/SHH/EPHB3/CBLN2/SHOX2/TENM4/LRTM2/TIAM1/SLIT2/CUX1/CUX2/SHTN1/STK11/HAP1/CLSTN2/PTPRZ1/NIN/NDEL1/AGRN/NEURL1/PLXNC1/SLITRK2/CDKL5/BDNF/TNFRSF1B/FZD3/SOX8/MAP2K1/SMO/NPTN/THBS2/SEMA5A/ROBO1/KIT/ITPKA/SEMA7A/CHODL/CAMK2B/DISC1/NKX6-1/MAP6/TLR2/VEGFC/MYB/B…	109
BP	GO:0001655	urogenital system development	126/3109	338/18723	2.42814e-20	5.87124e-18	4.06563e-18	FOXD1/EGR1/EPHA4/BMP6/BCL2/TFAP2A/EMX2/GLI1/TCF21/SOX17/BMP4/IRX1/ADAMTS1/SALL1/FGFR2/LIN28A/PLXND1/HOXB7/SFRP1/BASP1/BICC1/SMAD3/PAX8/SHH/EPHB3/CRIP1/SULF2/OSR1/PCSK9/GATA3/FBN1/SLIT2/ESR1/BMP7/STK11/COL4A4/CITED1/EPHA7/SIX2/LRP4/OVOL1/HOXA13/FGF8/MTSS1/PDGFRA/NPNT/C1GALT1/WFS1/WNK4/SOX8/FREM2/SMO/FGF2/SMAD7/EYA1/NID1/FRAS1/IRX2/DCHS1/FOXC2/DLG1/CYP26B1/CRLF1/BMP2/WNT1/PLCE1/ITGA8/RBP4/HOXD11/EP…	126
BP	GO:0007611	learning or memory	104/3109	255/18723	2.49591e-20	5.87124e-18	4.06563e-18	JPH3/GRIN2A/RASGRF1/SHANK1/PAFAH1B1/LHX8/EGR2/FZD9/CRHBP/DKK1/ADCY1/FGF13/NRXN1/EGFR/C1QL1/NRXN2/MEIS2/TBR1/ADCY8/CCND2/FOXO6/SLC6A1/INSR/PPP1R1B/CUX2/GABRA5/PTPRZ1/FOSL1/CSMD1/CLN8/BRINP1/BDNF/NTF3/SHISA7/PRNP/PLCB1/ABCC8/NPTN/NEUROG1/EIF4A3/BRSK1/KCNK4/AFF2/KIT/PLK2/KCNK10/PAK5/CCK/NTSR1/FOS/DNAH11/GHSR/TLR2/APP/DRD2/DRD5/OPRK1/NTRK2/SORCS3/EPHB2/TTBK1/ELAVL4/LMX1A/FOXB1/NPAS4/NPTX2/OPRL1/PTGS2…	104
BP	GO:0050890	cognition	115/3109	296/18723	2.54166e-20	5.87124e-18	4.06563e-18	JPH3/GRIN2A/RASGRF1/SHANK1/PAFAH1B1/LHX8/JAKMIP1/EGR2/FZD9/CHD7/CRHBP/DKK1/ADCY1/FGF13/NRXN1/EGFR/C1QL1/NRXN2/MEIS2/ADORA1/TBR1/ADCY8/CCND2/MGAT3/FOXO6/SLC6A1/INSR/PPP1R1B/CUX2/GABRA5/PTPRZ1/FOSL1/CSMD1/SLC1A4/CLN8/BRINP1/BDNF/NTF3/SHISA7/PRNP/PLCB1/ABCC8/NPTN/NEUROG1/EIF4A3/BRSK1/KCNK4/AFF2/KIT/PLK2/CHRNA4/KCNK10/PAK5/CCK/NTSR1/FOS/DNAH11/GHSR/TLR2/HRH3/APP/DRD2/DRD5/OPRK1/NTRK2/SORCS3/EPHB2/TTB…	115
BP	GO:0034329	cell junction assembly	146/3109	420/18723	4.83829e-20	1.07625e-17	7.45267e-18	WNT3A/AJUBA/GPC4/SYNDIG1/FSCN1/CDH20/BCL2/CDH11/PCDH17/EPHB1/FGF13/NRXN1/NTN1/BCR/CDH8/NRXN2/PKP4/DUSP22/PLXND1/TBX5/ASIC2/OBSL1/SFRP1/CBLN1/WNT7A/ACHE/SMAD3/NRCAM/EPHB3/CBLN2/GABRB3/LRTM2/ARHGEF7/CUX2/CLSTN2/EPB41L3/CLDN11/SLIT1/FARP1/EPHA7/CDH22/AGRN/LRP4/SLITRK2/SDK1/LRRTM1/DNER/BDNF/CNTNAP1/TJP1/DLC1/GPM6A/DNM3/BSN/CBLN4/PCLO/NPTN/PEAK1/THBS2/THY1/MMP14/CDH1/SMAD7/NTRK3/CDH6/NRG1/MAP4K4/IL1RA…	146
BP	GO:0050803	regulation of synapse structure or activity	93/3109	218/18723	6.6548e-20	1.42745e-17	9.88462e-18	WNT3A/GPC4/EPHA4/SYNDIG1/PAFAH1B1/EPHB1/SIPA1L1/NRXN1/NTN1/CAMKV/CDH8/ASIC2/CBLN1/WNT7A/EPHB3/CBLN2/C1QL3/LRTM2/TIAM1/CUX2/CLSTN2/SLIT1/FARP1/EPHA7/AGRN/LRP4/NEURL1/SLITRK2/CDKL5/TUBA1A/LRRTM1/BDNF/GPM6A/PRNP/DNM3/LRFN2/THBS2/NTRK3/ITPKA/IL1RAPL2/GHSR/CAMK2B/DISC1/TLR2/APP/PPP1R9A/DRD2/NTRK2/TANC2/CTTNBP2/EPHB2/PTPRO/CDH2/FRMPD4/AMIGO1/SLITRK3/LHFPL4/DLG5/NEUROD2/NEDD4/ARC/LINGO2/NGEF/RELN/PPFIA2…	93
BP	GO:0071805	potassium ion transmembrane transport	93/3109	219/18723	9.70846e-20	2.01066e-17	1.39231e-17	EDN3/HCN2/KCNK17/DPP6/KCNQ2/KCNC3/KCNA6/KCNQ4/HCN4/KCNN3/KCNJ6/CACNA1D/KCNA5/KCNA7/HCN1/LRRC38/ATP1B2/KCNK3/KCNS2/KCNQ3/KCNAB1/KCNG2/NALCN/WNK4/SLC12A7/PRNP/ABCC8/WNK2/KCNG1/KCNIP3/KCNK4/KCNA1/KCND2/KCNH1/KCNC2/KCNK10/KCNC1/KCNQ5/DLG1/ANK2/KCNJ12/KCNQ1/OPRK1/KCNK6/ATP12A/KCNA3/KCNIP1/ATP1A3/AMIGO1/TMEM38A/KCNF1/CAV1/SLC12A2/LRRC55/KCNH2/KCNK2/KCNK15/NEDD4/GAL/KCNMB4/MTNR1B/KCNB2/KCNV1/SLC9A3/KCNH…	93
BP	GO:0006813	potassium ion transport	99/3109	241/18723	1.11071e-19	2.22364e-17	1.53979e-17	EDN3/ADCYAP1/HCN2/KCNK17/DPP6/KCNQ2/KCNC3/KCNA6/KCNQ4/HCN4/KCNN3/ADORA1/KCNJ6/NOS1/CACNA1D/KCNA5/ADRA2A/KCNA7/HCN1/LRRC38/ATP1B2/KCNK3/KCNS2/KCNQ3/KCNAB1/KCNG2/NALCN/WNK4/SLC12A7/PRNP/ABCC8/WNK2/KCNG1/KCNIP3/KCNK4/KCNA1/KCND2/KCNH1/KCNC2/KCNK10/KCNC1/KCNQ5/DLG1/ANK2/KCNJ12/KCNQ1/DRD2/OPRK1/KCNK6/ATP12A/KCNA3/KCNIP1/ATP1A3/AMIGO1/TMEM38A/KCNF1/CAV1/SLC12A2/LRRC55/KCNH2/KCNK2/KCNK15/NEDD4/GAL/KCNMB…	99
BP	GO:0030198	extracellular matrix organization	115/3109	301/18723	1.2011e-19	2.32703e-17	1.61139e-17	COL18A1/WNT3A/LAMB1/FSCN1/MMP17/COL13A1/PTX3/PHLDB1/NR2E1/COL19A1/SMOC1/ADAMTS1/TLL2/OLFML2B/COLGALT2/COL24A1/ADAMTS17/ADAMTS7/ANTXR1/TGFB1/ADAMTS2/SMAD3/SULF2/COL1A1/ADAMTS15/HAS3/ADAMTS8/COL4A4/TLL1/COL27A1/NTNG1/PDGFRA/NPNT/IHH/GAS6/AEBP1/TNFRSF1B/MMP24/MELTF/SFRP2/ADAMTS20/COL9A1/CCN2/PDPN/PAPLN/MMP14/NID1/TGFBI/CTSV/ADAMTS10/COMP/COL5A1/FOXC2/APP/BMP2/COL1A2/PXDN/PLOD3/COL15A1/MMP2/COL23A1/F…	115
BP	GO:0043062	extracellular structure organization	115/3109	302/18723	1.62843e-19	3.05636e-17	2.11642e-17	COL18A1/WNT3A/LAMB1/FSCN1/MMP17/COL13A1/PTX3/PHLDB1/NR2E1/COL19A1/SMOC1/ADAMTS1/TLL2/OLFML2B/COLGALT2/COL24A1/ADAMTS17/ADAMTS7/ANTXR1/TGFB1/ADAMTS2/SMAD3/SULF2/COL1A1/ADAMTS15/HAS3/ADAMTS8/COL4A4/TLL1/COL27A1/NTNG1/PDGFRA/NPNT/IHH/GAS6/AEBP1/TNFRSF1B/MMP24/MELTF/SFRP2/ADAMTS20/COL9A1/CCN2/PDPN/PAPLN/MMP14/NID1/TGFBI/CTSV/ADAMTS10/COMP/COL5A1/FOXC2/APP/BMP2/COL1A2/PXDN/PLOD3/COL15A1/MMP2/COL23A1/F…	115
BP	GO:0007626	locomotory behavior	81/3109	179/18723	2.07831e-19	3.78252e-17	2.61927e-17	FGF12/GPR37/EGR1/EPHA4/PAFAH1B1/DMBX1/ABHD12/HOXB8/CHD7/HOXD10/DAB1/PITX3/C1QL1/ADCY5/AGTPBP1/GRM6/ADCY8/CCND2/SOD1/PPP1R1B/TAL1/FOXA2/HIPK2/CHRNA3/SEZ6/PREX2/CLN8/ALK/SLC18A2/USP2/KCND2/NRG1/PAK5/MCOLN3/NTSR1/OPRD1/GHSR/OXR1/APP/DRD2/OPRK1/ANKH/NPY2R/TMOD1/ASTN1/ELAVL4/LMX1A/DMRT3/CDH23/RASD2/EFNB3/OPRL1/CXCL12/DBH/HEXB/EN1/FEZF2/RELN/ADAM22/APBA1/NAV2/GNAO1/SPTBN4/KCNJ10/SNCA/PRKCE/DRD1/HOXD9/G…	81
BP	GO:0050807	regulation of synapse organization	90/3109	211/18723	2.66883e-19	4.71441e-17	3.26457e-17	WNT3A/GPC4/EPHA4/SYNDIG1/PAFAH1B1/EPHB1/SIPA1L1/NRXN1/NTN1/CAMKV/CDH8/ASIC2/CBLN1/WNT7A/EPHB3/CBLN2/C1QL3/LRTM2/TIAM1/CUX2/CLSTN2/SLIT1/FARP1/EPHA7/AGRN/LRP4/NEURL1/SLITRK2/CDKL5/TUBA1A/LRRTM1/BDNF/GPM6A/PRNP/DNM3/LRFN2/THBS2/NTRK3/ITPKA/IL1RAPL2/GHSR/CAMK2B/DISC1/TLR2/APP/PPP1R9A/DRD2/NTRK2/TANC2/CTTNBP2/EPHB2/PTPRO/CDH2/FRMPD4/AMIGO1/SLITRK3/LHFPL4/DLG5/NEUROD2/NEDD4/ARC/LINGO2/NGEF/RELN/PPFIA2…	90
BP	GO:0045229	external encapsulating structure organization	115/3109	304/18723	2.97515e-19	5.10536e-17	3.53529e-17	COL18A1/WNT3A/LAMB1/FSCN1/MMP17/COL13A1/PTX3/PHLDB1/NR2E1/COL19A1/SMOC1/ADAMTS1/TLL2/OLFML2B/COLGALT2/COL24A1/ADAMTS17/ADAMTS7/ANTXR1/TGFB1/ADAMTS2/SMAD3/SULF2/COL1A1/ADAMTS15/HAS3/ADAMTS8/COL4A4/TLL1/COL27A1/NTNG1/PDGFRA/NPNT/IHH/GAS6/AEBP1/TNFRSF1B/MMP24/MELTF/SFRP2/ADAMTS20/COL9A1/CCN2/PDPN/PAPLN/MMP14/NID1/TGFBI/CTSV/ADAMTS10/COMP/COL5A1/FOXC2/APP/BMP2/COL1A2/PXDN/PLOD3/COL15A1/MMP2/COL23A1/F…	115
BP	GO:0090596	sensory organ morphogenesis	102/3109	256/18723	4.29835e-19	7.17107e-17	4.96572e-17	WNT3A/PAX6/DLX6/STOX1/ZIC1/BCL2/TFAP2A/EPHB1/CHD7/WNT16/MEGF11/BMP4/KCNQ4/NTN1/FSCN2/FGFR2/FJX1/PITX3/PITX2/AGTPBP1/OBSL1/VSX1/PAX8/TSPAN12/ATOH1/ATF4/SOD1/OSR1/HCN1/GATA3/FBN1/BMP7/FOXE3/PRRX1/HIPK2/SIX2/ROR2/SDK1/FGF8/IHH/ATP8A2/FZD3/SOX8/MAFB/TMIE/NEUROG1/THY1/FGF2/EYA1/NKD1/COL5A1/SOX1/CYP26B1/TBC1D20/WNT1/KCNQ1/RBP4/NTRK2/EPHB2/SDK2/HMX3/FBN2/FRZB/PTF1A/TDRD7/NOG/COL8A2/LHX1/PTPRM/CTHRC1/USH…	102
BP	GO:0072001	renal system development	114/3109	302/18723	5.16431e-19	8.38293e-17	5.80489e-17	FOXD1/EGR1/EPHA4/BMP6/BCL2/TFAP2A/EMX2/TCF21/SOX17/BMP4/IRX1/ADAMTS1/SALL1/FGFR2/LIN28A/PLXND1/HOXB7/SFRP1/BASP1/BICC1/SMAD3/PAX8/SHH/SULF2/OSR1/PCSK9/GATA3/FBN1/SLIT2/BMP7/COL4A4/CITED1/EPHA7/SIX2/LRP4/OVOL1/FGF8/MTSS1/PDGFRA/NPNT/C1GALT1/WFS1/WNK4/SOX8/FREM2/SMO/FGF2/SMAD7/EYA1/NID1/FRAS1/IRX2/DCHS1/FOXC2/DLG1/CYP26B1/CRLF1/BMP2/WNT1/PLCE1/ITGA8/RBP4/HOXD11/FSTL3/PTPRO/VANGL2/WNT4/BMPER/LRP2/CY…	114
BP	GO:0001505	regulation of neurotransmitter levels	90/3109	213/18723	5.65758e-19	8.94196e-17	6.192e-17	CACNB2/PTPRN2/STXBP1/ADCY1/SYNGR3/NRXN1/CADPS/GRIN3A/CPLX2/NRXN2/SYN2/GRM4/NOS1/AGTPBP1/SYT9/WNT7A/ACHE/NR4A1/ADRA2A/SLC6A1/SYT2/SYT8/SLC29A4/NCS1/CHRNA3/SYT12/CLN8/ERC2/CHAT/CPLX1/SLC18A2/SYT5/PCLO/BACE1/ADRA1A/PPFIA3/RIMS4/BRSK1/PRIMA1/RIMS2/ALDH5A1/HRH3/PPP1R9A/DRD2/MOXD1/CTBP2/PRKCB/P2RY1/SLC1A2/SLC5A7/ITGB3/SYN3/DBH/SLC1A6/SYT1/SYT6/MCTP1/ZNF219/SLC6A2/CNR1/KCNMB4/PPFIA2/SEPTIN5/RIMS1/CPLX3/…	90
BP	GO:0016055	Wnt signaling pathway	150/3109	444/18723	8.26608e-19	1.27298e-16	8.81492e-17	SOX10/WNT3A/WNT5B/NXN/RSPO3/GPC4/EGR1/MDFI/SOX2/SHISA2/ARNTL/GLI1/FZD9/SOX17/WNT16/RNF220/DKK1/SFRP5/AMOTL2/SALL1/FGFR2/EGFR/NOTUM/KANK1/TGFB1/SFRP1/AMER2/BICC1/FRAT1/WNT7A/SMAD3/LATS2/SHH/TLE1/SULF2/COL1A1/GPC5/TIAM1/LYPD6/GATA3/CSNK1G3/NFATC1/RSPO1/STK11/ROR1/HECW1/MDFIC/CITED1/CELSR3/AMOTL1/LRP4/MARK1/ROR2/SHISA3/TCF7/MITF/STK3/TPBGL/CSNK2A2/FZD3/SFRP2/CELSR1/SFRP4/KREMEN1/TRABD2A/WNK2/SEMA5A/…	150
BP	GO:0090287	regulation of cellular response to growth factor stimulus	114/3109	304/18723	9.3354e-19	1.40171e-16	9.70636e-17	FOXD1/ZNF423/LDLRAD4/FGFBP3/SHISA2/CDKN1C/CCBE1/BMP4/SFRP5/PRDM14/PCSK6/TGFB1/SFRP1/SMAD3/LATS2/TSPAN12/SULF2/FGF4/WASF1/GATA3/FBN1/SLIT2/STK11/IL17RD/CITED1/HIPK2/VWC2/CRIM1/HOXA13/LTBP1/NPNT/FGFR1/PRDM16/SFRP2/SFRP4/HTRA4/ONECUT2/NPTN/FGF2/RGMA/SMAD7/ROBO1/ADGRA2/PALS1/CADM4/DKK3/HTRA3/FGF18/VEGFC/BMP2/WNT1/JCAD/TMEM108/PRKCB/HTRA1/FSTL3/GPC1/WNT4/DOK5/BMPER/CHST11/RBPMS2/LRP2/ACVRL1/SMOC2/FBN2…	114
BP	GO:0021537	telencephalon development	99/3109	248/18723	1.22226e-18	1.76019e-16	1.21887e-16	WNT3A/RFX4/PAX6/LAMB1/POU3F2/PAFAH1B1/EMX2/NEFL/HTR6/CHD7/CXCR4/BMP4/NR2E1/FGF13/SALL1/DAB1/IGF2BP1/CDK5R2/AGTPBP1/TBR1/CCDC85C/SHH/EPHB3/ATOH1/EMX1/PHACTR1/SLIT2/RTN4R/ATP1B2/NPY/NIN/NDEL1/FGF8/FEZ1/UNCX/FEZF1/CSNK2A2/RTN4RL1/EZH2/ALK/PLCB1/SMO/KCNA1/ROBO1/LHX6/NRG1/PALS1/EFNA2/SEMA7A/DISC1/HTR5A/BMP2/DRD2/NTRK2/EPHB2/TMEM108/CDH2/BMERB1/PLXNA3/SLC1A2/GSX2/TACC1/BCAN/LEF1/SCN5A/LMX1A/FOXB1/DIXDC…	99
BP	GO:0003018	vascular process in circulatory system	103/3109	263/18723	1.24587e-18	1.76019e-16	1.21887e-16	SLC5A5/EDN3/ADCYAP1/BMP6/NPR3/C2CD4B/FGFBP3/ADRA1B/HTR1A/AKAP12/GCH1/AVPR1B/EGFR/ADORA1/NOS1/ASIC2/TGFB1/CHRM3/KCNA5/ITGA1/SLC16A7/ADRA2A/SOD1/SLC6A1/INSR/ADRB3/PDE3A/SLIT2/SLC29A4/ATP1B2/SLC38A3/SLC2A13/NPR1/SLC1A4/LRP3/ABCB1/ADM/ADRB1/HTR7/ADRA1D/TJP1/ABCC8/SLC6A17/PRKG1/ADRA1A/CD38/UTS2R/COMP/ADRA2C/FOXC2/HRH2/SH3GL2/ATP2A3/ECE1/LEPR/DRD5/TBXA2R/PLOD3/SLC6A20/P2RY1/SLC1A2/EDNRB/GCLM/LRP2/P2RY2…	103
BP	GO:0006836	neurotransmitter transport	88/3109	208/18723	1.26021e-18	1.76019e-16	1.21887e-16	CACNB2/PTPRN2/STXBP1/SLC18A3/ADCY1/SYNGR3/NRXN1/CADPS/GRIN3A/CPLX2/NRXN2/SYN2/GRM4/NOS1/SYT9/WNT7A/NR4A1/ADRA2A/SLC6A1/SYT2/SYT8/SLC29A4/NCS1/CHRNA3/SYT12/CLN8/ERC2/CHAT/SLC6A17/CPLX1/SLC18A2/SYT5/PCLO/BACE1/ADRA1A/PPFIA3/RIMS4/BRSK1/SLC6A18/RIMS2/HRH3/PPP1R9A/DRD2/SLC6A7/CTBP2/PRKCB/P2RY1/SLC1A2/SLC5A7/ITGB3/SYN3/SLC1A6/SYT1/SYT6/MCTP1/SLC6A2/CNR1/KCNMB4/PPFIA2/SLC6A15/SEPTIN5/RIMS1/CPLX3/SLC6A4…	88
BP	GO:0198738	cell-cell signaling by wnt	149/3109	446/18723	1.31616e-18	1.79656e-16	1.24405e-16	SOX10/WNT3A/WNT5B/NXN/RSPO3/GPC4/EGR1/MDFI/SOX2/SHISA2/ARNTL/GLI1/FZD9/SOX17/WNT16/RNF220/DKK1/SFRP5/AMOTL2/SALL1/FGFR2/EGFR/NOTUM/KANK1/TGFB1/SFRP1/AMER2/BICC1/FRAT1/WNT7A/SMAD3/LATS2/SHH/TLE1/SULF2/COL1A1/GPC5/TIAM1/LYPD6/GATA3/CSNK1G3/NFATC1/RSPO1/STK11/ROR1/HECW1/MDFIC/CITED1/CELSR3/AMOTL1/LRP4/MARK1/ROR2/SHISA3/TCF7/MITF/STK3/TPBGL/CSNK2A2/FZD3/SFRP2/CELSR1/SFRP4/KREMEN1/TRABD2A/WNK2/SEMA5A/…	149
BP	GO:0048706	embryonic skeletal system development	62/3109	121/18723	1.63367e-18	2.18041e-16	1.50986e-16	HOXD4/MDFI/TFAP2A/HOXB8/BMP4/SATB2/HOXD10/BMI1/FGFR2/ALX4/HOXB7/TBX15/SMAD3/SHH/DSCAML1/SHOX2/SULF2/COL1A1/OSR1/BMP7/PRRX1/SIX2/HOXB5/FGF8/PDGFRA/IHH/XYLT1/MYCN/HOXA4/DMRT2/HOXC9/HOXC4/HOXB4/NODAL/EIF4A3/MMP14/EYA1/FOXC2/DLG1/HOXB3/RBP4/TGFBR2/HOXA9/KIAA1217/CHST11/HOXD3/TGFB3/WNT9B/NOG/LHX1/COL2A1/SLC2A10/WNT11/NKX3-2/WNT9A/HOXD9/HOXA7/PAX5/RUNX2/HOXB9/TWIST1/MMP16	62
BP	GO:0043583	ear development	89/3109	213/18723	2.121e-18	2.76929e-16	1.91764e-16	WNT3A/EPHA4/DLX6/PAFAH1B1/STOX1/ZIC1/BCL2/TFAP2A/SOX2/CHD7/BMP4/KCNQ4/NTN1/FGFR2/PAX8/SHH/ATOH1/CEBPA/SOD1/OSR1/FGF20/GATA3/GABRA5/KCNK3/ROR1/PRRX1/MYCL/SIX2/HOXA13/ROR2/EYA4/FGF8/ATP8A2/MYCN/FZD3/FREM2/MAFB/TMIE/PLPPR4/NEUROG1/NTRK3/EYA1/MCOLN3/DCHS1/BMP2/ECE1/WNT1/KCNQ1/EPHB2/GABRB2/HMX3/SLC25A27/BMPER/TGFB3/CDH23/FRZB/KCNK2/NOG/HEY2/PVALB/CTHRC1/USH1G/HMX2/COL2A1/LHX3/RBPJ/GJB6/SLC26A5/NKX3-2/…	89
BP	GO:0023061	signal release	152/3109	463/18723	3.62828e-18	4.63648e-16	3.2106e-16	EDN3/FOXD1/ADCYAP1/TRH/CACNB2/BMP6/PTPRN2/STXBP1/ARNTL/CHD7/CRHBP/BRSK2/HTR1A/ADCY1/CAMK2N1/GPR68/SYT3/NRXN1/CADPS/GRIN3A/CPLX2/EGFR/NRXN2/SYN2/GRM4/ADCY5/ADORA1/SYT10/FFAR4/SFRP1/ADCY8/SYT9/WNT7A/PAX8/NR4A1/KCNA5/ADRA2A/SYT2/TNFSF11/TIAM1/IL11/FGF20/GATA3/SYT8/NCS1/FOXA2/INHBB/CHRNA3/CAMK2G/PTPRN/RAB11FIP3/ADM/SYT12/PDX1/ERC2/ABCC8/CPLX1/SYT5/PCLO/SYK/BACE1/ADRA1A/PPFIA3/RAB1A/CD38/RIMS4/BRSK1/P…	152
BP	GO:0043410	positive regulation of MAPK cascade	156/3109	480/18723	3.74751e-18	4.68907e-16	3.24702e-16	GPR37/EDN3/AJUBA/ADCYAP1/EPHA4/MOS/SOX2/WNT16/ADRA1B/BMP4/DKK1/AKAP12/AVPR1B/FGFR2/MAP3K10/EGFR/GRM4/DUSP22/FFAR4/TGFB1/TNFAIP8L3/WNT7A/RASSF2/ADRA2A/SOD1/FGF4/INSR/TNFSF11/TIAM1/IL11/FGF20/ADRB3/EPO/MAPK8IP3/ROR1/HIPK2/ROR2/PELI2/SEMA4C/WWC1/FGF8/STK3/PDGFRA/ADRA1D/NPNT/GAS6/EZH2/SSTR4/FGFR1/NTF3/ALK/PLCB1/MAP2K1/TRAF1/CCN2/SYK/NPTN/NODAL/ADRA1A/FGF2/MYDGF/NTRK3/ROBO1/NRG1/KIT/CALCR/TNFRSF19/SEM…	156
BP	GO:0001764	neuron migration	72/3109	156/18723	5.4122e-18	6.63381e-16	4.59369e-16	NAV1/PAX6/PAFAH1B1/OLIG3/CXCR4/SATB2/FGF13/NTN1/DAB1/CDK5R2/VAX1/SOX14/NRCAM/ATOH1/GATA3/PHACTR1/SHTN1/DRGX/NDEL1/MARK1/SPOCK1/CDKL5/NTNG1/FEZF1/DNER/BARHL2/GAS6/FGFR1/FZD3/GPM6A/CELSR1/UNC5D/SCRT2/PRKG1/NTRK3/LHX6/NRG1/CCK/SOX1/CAMK2B/DCLK1/DISC1/NKX6-1/DRD2/NTRK2/ASTN2/ASTN1/NDNF/ASCL1/CXCL12/AXL/LHX1/FEZF2/SEPTIN4/RELN/MDK/FLRT2/MAP1B/CTNNA2/FYN/TUBB2A/DRD1/NRP2/AUTS2/NRG3/TBX20/TUBB2B/SH3RF1/…	72
BP	GO:0030111	regulation of Wnt signaling pathway	118/3109	328/18723	9.77496e-18	1.17417e-15	8.13071e-16	SOX10/WNT3A/WNT5B/NXN/RSPO3/EGR1/MDFI/SOX2/SHISA2/ARNTL/GLI1/FZD9/SOX17/RNF220/DKK1/SFRP5/SALL1/FGFR2/EGFR/NOTUM/KANK1/TGFB1/SFRP1/AMER2/BICC1/FRAT1/SMAD3/LATS2/SHH/TLE1/SULF2/COL1A1/GPC5/TIAM1/LYPD6/CSNK1G3/NFATC1/RSPO1/STK11/HECW1/MDFIC/CITED1/LRP4/ROR2/SHISA3/STK3/TPBGL/SFRP2/SFRP4/KREMEN1/TRABD2A/WNK2/SEMA5A/TLE2/FGF2/HIC1/IGFBP1/ADGRA2/TCF7L1/NKD1/TRABD2B/MCC/DACT1/DKK3/LGR6/DISC1/TLR2/APP/B…	118
BP	GO:0001822	kidney development	109/3109	293/18723	1.07178e-17	1.26218e-15	8.74013e-16	FOXD1/EGR1/EPHA4/BMP6/BCL2/TFAP2A/TCF21/SOX17/BMP4/IRX1/ADAMTS1/SALL1/FGFR2/LIN28A/PLXND1/HOXB7/SFRP1/BASP1/BICC1/SMAD3/PAX8/SHH/SULF2/OSR1/PCSK9/GATA3/FBN1/SLIT2/BMP7/COL4A4/CITED1/EPHA7/SIX2/LRP4/OVOL1/FGF8/MTSS1/PDGFRA/NPNT/C1GALT1/WFS1/WNK4/SOX8/FREM2/SMO/FGF2/SMAD7/EYA1/NID1/FRAS1/IRX2/DCHS1/FOXC2/DLG1/CYP26B1/CRLF1/BMP2/WNT1/PLCE1/ITGA8/HOXD11/FSTL3/PTPRO/VANGL2/WNT4/BMPER/LRP2/CYP26A1/AKR1…	109
BP	GO:0009952	anterior/posterior pattern specification	84/3109	201/18723	1.89141e-17	2.18458e-15	1.51275e-15	HOXD4/WNT3A/PAX6/EMX2/HOXB8/SOX17/PLXNA2/BMP4/MEOX2/TASOR/CDX2/HOXD10/BMI1/PCSK6/ALX4/HOXB7/SFRP1/BASP1/SMAD3/SHH/OSR1/FOXA2/HIPK2/HES2/SIX2/ROR2/HOXB5/FGF8/FEZF1/ETS2/HOXA4/SFRP2/DMRT2/HOXC9/DLL3/SMO/HOXC4/HOXB4/NODAL/NEUROG1/HOXD8/NKD1/FOXC2/BMP2/HES4/WNT1/HOXB3/SCMH1/HOXA9/TBXT/LEF1/FOXB1/HOXD3/FOXF1/NOG/RNF2/EN1/LHX1/FEZF2/HEY2/ARC/HOXD13/RIPPLY2/WNT2B/RBPJ/ALDH1A2/HEYL/WNT2/TDRD5/HHEX/GATA4/…	84
BP	GO:0001708	cell fate specification	51/3109	92/18723	2.22166e-17	2.5176e-15	1.74335e-15	WNT3A/PAX6/POU3F2/SOX2/SOX17/OLIG3/DKK1/HOXD10/PRDM14/TBR1/TBX5/SOX18/TBX15/SHH/ATOH1/TENM4/FOXA2/SIX2/HOXA13/DBX1/IHH/SFRP2/SMO/EOMES/NODAL/FGF2/NTRK3/FEV/EYA1/TBX21/DHH/SOX1/GSX2/TBXT/POU4F1/DMRT3/FZD7/ASCL1/EYA2/LHX3/RBPJ/WNT11/APC2/TBX2/TBX18/PTCH1/DMRTA2/TBX20/OLIG2/DLL1/PAX2	51
BP	GO:0048839	inner ear development	80/3109	188/18723	3.08416e-17	3.43027e-15	2.37535e-15	WNT3A/EPHA4/DLX6/PAFAH1B1/STOX1/ZIC1/TFAP2A/SOX2/CHD7/BMP4/KCNQ4/NTN1/FGFR2/PAX8/SHH/ATOH1/CEBPA/SOD1/FGF20/GATA3/GABRA5/KCNK3/ROR1/PRRX1/MYCL/HOXA13/ROR2/EYA4/FGF8/ATP8A2/MYCN/FZD3/FREM2/MAFB/TMIE/PLPPR4/NEUROG1/NTRK3/EYA1/MCOLN3/DCHS1/BMP2/WNT1/KCNQ1/EPHB2/GABRB2/HMX3/SLC25A27/BMPER/TGFB3/CDH23/FRZB/KCNK2/HEY2/PVALB/CTHRC1/USH1G/HMX2/COL2A1/LHX3/RBPJ/GJB6/SLC26A5/MYO3A/HPCA/GSDME/FOXI1/TBX18/LR…	80
BP	GO:0060485	mesenchyme development	107/3109	291/18723	5.6116e-17	6.12787e-15	4.24334e-15	SOX10/WNT3A/EDN3/FOXD1/LDLRAD4/BCL2/SEMA6C/TCF21/WNT16/PHLDB1/BMP4/ACTC1/SEMA6D/TASOR/FGFR2/PITX2/TBX5/TGFB1/SFRP1/BASP1/SMAD3/SHH/COL1A1/OSR1/TIAM1/GATA3/BMP7/IL17RD/FOXA2/SEMA5B/SIX2/SEMA4C/FGF8/FAM83D/EZH2/FGFR1/SFRP2/SOX8/DLL3/SMO/EOMES/SEMA5A/NODAL/PDPN/SMAD7/ROBO1/NRG1/SEMA7A/DCHS1/FOXC2/BMP2/OLFM1/TGFBR2/CDH2/WNT4/EDNRB/LEF1/RADIL/ACVRL1/TGFB3/FRZB/HAND1/GATA5/HMGA2/RBM24/FOXF1/NOG/SDCBP/D…	107
BP	GO:0060070	canonical Wnt signaling pathway	110/3109	303/18723	5.96521e-17	6.39769e-15	4.43018e-15	SOX10/WNT3A/WNT5B/RSPO3/EGR1/SOX2/ARNTL/GLI1/FZD9/SOX17/WNT16/RNF220/DKK1/SFRP5/FGFR2/EGFR/NOTUM/KANK1/TGFB1/SFRP1/AMER2/BICC1/FRAT1/WNT7A/SMAD3/LATS2/SHH/TLE1/SULF2/COL1A1/GPC5/LYPD6/GATA3/CSNK1G3/RSPO1/STK11/HECW1/LRP4/ROR2/SHISA3/TCF7/MITF/STK3/TPBGL/FZD3/SFRP2/SFRP4/KREMEN1/WNK2/SEMA5A/TLE2/FGF2/IGFBP1/ADGRA2/TCF7L1/NKD1/MCC/DACT1/DKK3/LGR6/DISC1/BMP2/WNT1/NKX2-5/ANKRD6/EMD/GNAQ/PTPRO/CDH2/NK…	110
BP	GO:0001657	ureteric bud development	50/3109	91/18723	7.52825e-17	7.9324e-15	5.49291e-15	FOXD1/BCL2/TCF21/BMP4/SALL1/FGFR2/HOXB7/SFRP1/BASP1/SMAD3/PAX8/SHH/OSR1/GATA3/SLIT2/BMP7/CITED1/SIX2/FGF8/NPNT/SOX8/SMO/FGF2/SMAD7/EYA1/DCHS1/FOXC2/DLG1/CRLF1/BMP2/WNT1/HOXD11/WNT4/BMPER/WNT9B/NOG/GREB1L/RET/LHX1/WNT2B/WNT11/ADAMTS16/WNT6/PTCH1/GREM1/ROBO2/PAX2/FOXC1/KIF26B/GDNF	50
BP	GO:0003012	muscle system process	146/3109	452/18723	8.32578e-17	8.62148e-15	5.97008e-15	P2RX2/FGF12/SSTR2/EDN3/IGFBP5/PPARGC1A/CACNB2/CXCR4/ADRA1B/ACTC1/FGF13/HCN4/KBTBD13/ADORA1/NOS1/CACNA1D/CHRM3/SMAD3/NR4A1/KCNA5/TRPC3/SULF2/STAC2/ADRA2A/SOD1/TIAM1/SYNM/TACR3/APBB1/DTNA/CHRNA3/CAMK2G/HTR7/NPNT/TNFRSF1B/EZH2/ATP8A2/LMNA/RYR2/MYOD1/ABCC8/PRKG1/CCN2/NEUROG1/NR4A3/ADRA1A/CD38/PDE4D/KCNA1/SMAD7/KIT/COMP/ADRA2C/GHSR/DLG1/DES/CAMK2B/ANK2/KCNJ12/SCN1B/PDE4B/CHRM2/KCNQ1/DRD2/NKX2-5/CACNA2…	146
BP	GO:0060562	epithelial tube morphogenesis	115/3109	325/18723	1.05414e-16	1.07308e-14	7.43073e-15	WNT3A/FOXD1/PGR/EPHA4/STOX1/BCL2/TCF21/SOX17/CXCR4/BMP4/IRX1/NTN1/SALL1/FGFR2/PIK3CD/PLXND1/HOXB7/TGFB1/SFRP1/SOX18/SMAD3/PAX8/SHH/OSR1/GATA3/SLIT2/TRIM71/ESR1/BMP7/CITED1/CSMD1/EPHA7/SIX2/CSF1/SEMA4C/ADM/FGF8/MTSS1/STK3/NPNT/IHH/MYCN/DLC1/FZD3/WNK4/SFRP2/SOX8/RYR2/CELSR1/SMO/NODAL/MMP14/FGF2/RGMA/DLL4/EYA1/IRX2/DCHS1/FOXC2/DLG1/BMP2/WNT1/NKX2-5/PRKACA/HOXD11/TGFBR2/VANGL2/WNT4/LEF1/LRP2/ACVRL1/P…	115
BP	GO:0072073	kidney epithelium development	64/3109	136/18723	1.13406e-16	1.12482e-14	7.78897e-15	FOXD1/EPHA4/BCL2/TCF21/BMP4/IRX1/SALL1/FGFR2/HOXB7/SFRP1/BASP1/SMAD3/PAX8/SHH/OSR1/GATA3/SLIT2/BMP7/CITED1/EPHA7/SIX2/FGF8/MTSS1/NPNT/WNK4/SOX8/SMO/FGF2/SMAD7/EYA1/IRX2/DCHS1/FOXC2/DLG1/CRLF1/BMP2/WNT1/HOXD11/PTPRO/WNT4/BMPER/WNT9B/NOG/GREB1L/RET/LHX1/WNT2B/WNT11/CD24/NPHS2/ADAMTS16/POU3F3/HEYL/WNT6/PTCH1/MAGI2/GREM1/PROM1/DLL1/ROBO2/PAX2/FOXC1/KIF26B/GDNF	64
BP	GO:0060537	muscle tissue development	134/3109	403/18723	1.14242e-16	1.12482e-14	7.78897e-15	P2RX2/WNT3A/IGFBP5/PPARGC1A/EGR1/BCL2/ARNTL/GLI1/EPHB1/EGR2/CHD7/TCF21/BMP4/COL19A1/DKK1/ACTC1/KLHL40/MEOX2/HCN4/HOXD10/FGFR2/TLL2/TBX5/VAX1/OBSL1/TGFB1/FOXL2/SMAD3/SHH/NR4A1/SHOX2/TENM4/OSR1/FGF20/BMP7/FHL2/RBFOX1/NEURL1/FGF8/PDGFRA/PGM5/DNER/IHH/KCNAB1/LMNA/SOX8/RYR2/MAFF/MYOD1/SMO/ADRA1A/S1PR1/SVIL/FGF2/SMAD7/DLL4/EYA1/NRG1/FHOD3/FOS/FOXC2/DLG1/CYP26B1/HEG1/BMP2/VAMP5/NKX2-5/ZBTB18/RBP4/TGFBR2…	134
BP	GO:0072163	mesonephric epithelium development	50/3109	92/18723	1.38456e-16	1.31995e-14	9.1402e-15	FOXD1/BCL2/TCF21/BMP4/SALL1/FGFR2/HOXB7/SFRP1/BASP1/SMAD3/PAX8/SHH/OSR1/GATA3/SLIT2/BMP7/CITED1/SIX2/FGF8/NPNT/SOX8/SMO/FGF2/SMAD7/EYA1/DCHS1/FOXC2/DLG1/CRLF1/BMP2/WNT1/HOXD11/WNT4/BMPER/WNT9B/NOG/GREB1L/RET/LHX1/WNT2B/WNT11/ADAMTS16/WNT6/PTCH1/GREM1/ROBO2/PAX2/FOXC1/KIF26B/GDNF	50
BP	GO:0072164	mesonephric tubule development	50/3109	92/18723	1.38456e-16	1.31995e-14	9.1402e-15	FOXD1/BCL2/TCF21/BMP4/SALL1/FGFR2/HOXB7/SFRP1/BASP1/SMAD3/PAX8/SHH/OSR1/GATA3/SLIT2/BMP7/CITED1/SIX2/FGF8/NPNT/SOX8/SMO/FGF2/SMAD7/EYA1/DCHS1/FOXC2/DLG1/CRLF1/BMP2/WNT1/HOXD11/WNT4/BMPER/WNT9B/NOG/GREB1L/RET/LHX1/WNT2B/WNT11/ADAMTS16/WNT6/PTCH1/GREM1/ROBO2/PAX2/FOXC1/KIF26B/GDNF	50
BP	GO:0030534	adult behavior	62/3109	130/18723	1.50958e-16	1.41665e-14	9.80982e-15	FGF12/SHANK1/EPHA4/PAFAH1B1/DMBX1/ABHD12/HOXB8/PCDH17/CHD7/CRHBP/NRXN1/HOXD10/DAB1/NRXN2/AGTPBP1/CCND2/PPP1R1B/MAFG/NPY/FOXA2/HIPK2/CHRNA3/SEZ6/SDK1/PREX2/CLN8/ALK/CHRNA4/NTSR1/OPRD1/GHSR/OXR1/APP/DRD2/OPRK1/HOMER2/SLC1A2/TMOD1/DMRT3/EFNB3/CXCL12/DBH/EN1/SEPTIN5/RNF180/ADAM22/SPTBN4/PPARA/KCNJ10/SNCA/DRD1/HOXD9/GRIN2D/GLRB/GBX1/SHANK3/PAX5/PBX3/DRD4/NRXN3/INPP5F/GDNF	62
BP	GO:0045664	regulation of neuron differentiation	81/3109	196/18723	1.55107e-16	1.43319e-14	9.92433e-15	WNT3A/PAX6/BMP6/BCL2/MOSMO/SOX2/NEUROG3/BMP4/NR2E1/DPYSL2/DKK1/SOCS2/CDON/DAB1/LIN28A/SFRP1/ETV5/NRCAM/SHH/ATOH1/DISP3/TIAM1/FGF20/EPO/BMP7/TRPC6/MYCL/VWC2/DTX1/FEZ1/FEZF1/BRINP1/BDNF/MYCN/FGFR1/SH3GL3/NTF3/SFRP2/ALK/SOX8/NEUROG1/TGIF2/EYA1/BCL11A/SOX3/ADRA2C/NKX6-1/APP/BMP2/NKX2-5/CNTN4/EDNRB/LMX1A/TCF4/HOXD3/DIXDC1/LBX1/ASCL1/CXCL12/ADRA2B/NGF/TP73/RET/NEUROD2/POU4F2/FEZF2/HEY2/TIMP2/SLC6A4/MAP…	81
BP	GO:1903522	regulation of blood circulation	97/3109	256/18723	1.66765e-16	1.51756e-14	1.05086e-14	EDN3/CACNB2/ADRA1B/HTR1A/FGF13/HCN4/GCH1/AVPR1B/EPAS1/EGFR/ADORA1/NOS1/TBX5/ASIC2/CACNA1D/CHRM3/KCNA5/SHOX2/ADRA2A/CELF2/TACR3/ATP1B2/ADM/ADRB1/ADRA1D/KCNG2/RYR2/CCN2/ADRA1A/CD38/PDE4D/SMAD7/ADRA2C/DLG1/DES/ANK2/KCNJ12/HRH2/SCN1B/PDE4B/ATP2A3/CHRM2/ECE1/KCNQ1/DRD2/NKX2-5/CACNA2D1/PRKACA/FKBP1B/TBXA2R/TPM1/CACNA1H/GJC1/ATP1A3/SCN5A/NMU/TMEM38A/CAV1/DMD/PTGS2/SCN3B/ADRA2B/KCNH2/DBH/HBEGF/TAC1/CACNA…	97
BP	GO:0050770	regulation of axonogenesis	69/3109	154/18723	1.82698e-16	1.63774e-14	1.13408e-14	WNT3A/EPHA4/POU3F2/PAFAH1B1/SEMA6C/NEFL/CDH4/PLXNA2/BRSK2/SEMA6D/FGF13/SIPA1L1/NTN1/DAB1/PLXND1/FSTL4/WNT7A/EPHB3/SHOX2/TIAM1/SLIT2/UST/RTN4R/SHTN1/STK11/ULK2/NIN/SEMA5B/NDEL1/EPHA7/LRP4/PLXNC1/SEMA4C/CDKL5/BDNF/MAP2K1/SEMA5A/BRSK1/THY1/RGMA/ROBO1/KIF13B/SEMA7A/CHODL/DISC1/MAP6/NTRK2/EPHB2/CDH2/PLXNA3/AMIGO1/SKIL/EFNB3/CXCL12/NGF/RET/POU4F2/DRAXIN/CHN1/MAP1B/SEMA3F/SPART/MT3/ISLR2/WNT3/RTN4/DBN1/…	69
BP	GO:0001503	ossification	134/3109	408/18723	3.53091e-16	3.11862e-14	2.15954e-14	MRC2/WNT3A/IGFBP5/CYP27B1/BMP6/BCL2/COL13A1/VCAN/TFAP2A/CDH11/SOX2/GLI1/EGR2/FZD9/FGR/BMP4/SATB2/DKK1/SMOC1/FGFR2/EGFR/NOTUM/FFAR4/ITGA11/TGFB1/SFRP1/BMP3/ACHE/SMAD3/SHH/CEBPA/PTHLH/RUNX3/RASSF2/SHOX2/ATF4/COL1A1/OSR1/TNFSF11/BMP7/FHL2/CITED1/PHOSPHO1/SGMS2/SIX2/LRP4/CRIM1/ROR2/LRP3/CSF1/FBXO5/NPNT/IHH/XYLT1/SFRP2/SOX8/SMO/KREMEN1/CCN2/S1PR1/MMP14/FGF2/CYP24A1/SMAD7/ALYREF/GDF10/DHH/COMP/SEMA7A/D…	134
BP	GO:0072006	nephron development	65/3109	142/18723	3.68428e-16	3.20692e-14	2.22068e-14	FOXD1/EGR1/BCL2/TCF21/BMP4/IRX1/SALL1/HOXB7/BASP1/PAX8/SHH/SULF2/OSR1/GATA3/BMP7/COL4A4/CITED1/SIX2/FGF8/MTSS1/PDGFRA/NPNT/WNK4/SOX8/SMO/FGF2/EYA1/NID1/IRX2/DCHS1/FOXC2/DLG1/BMP2/WNT1/PLCE1/HOXD11/PTPRO/WNT4/WNT9B/NOG/GREB1L/RET/ERBB4/LHX1/WNT2B/WNT11/CD24/NPHS2/ADAMTS16/POU3F3/HEYL/GPR4/PDGFD/WNT6/PTCH1/MAGI2/GREM1/PROM1/CFLAR/DCHS2/DLL1/PAX2/FOXC1/KIF26B/GDNF	65
BP	GO:0048704	embryonic skeletal system morphogenesis	50/3109	94/18723	4.50998e-16	3.86956e-14	2.67954e-14	HOXD4/MDFI/TFAP2A/HOXB8/BMP4/SATB2/HOXD10/BMI1/FGFR2/ALX4/HOXB7/TBX15/SMAD3/DSCAML1/SHOX2/OSR1/BMP7/PRRX1/SIX2/HOXB5/FGF8/PDGFRA/MYCN/HOXA4/HOXC9/HOXC4/HOXB4/NODAL/EIF4A3/MMP14/EYA1/FOXC2/DLG1/HOXB3/TGFBR2/HOXA9/CHST11/HOXD3/TGFB3/WNT9B/NOG/LHX1/COL2A1/HOXD9/HOXA7/PAX5/RUNX2/HOXB9/TWIST1/MMP16	50
BP	GO:0006936	muscle contraction	119/3109	347/18723	4.57619e-16	3.87107e-14	2.68058e-14	P2RX2/FGF12/SSTR2/EDN3/CACNB2/CXCR4/ADRA1B/ACTC1/FGF13/HCN4/KBTBD13/ADORA1/NOS1/CACNA1D/CHRM3/NR4A1/KCNA5/SULF2/STAC2/ADRA2A/SOD1/SYNM/TACR3/APBB1/DTNA/CHRNA3/HTR7/NPNT/ATP8A2/RYR2/PRKG1/CCN2/NEUROG1/ADRA1A/CD38/PDE4D/KCNA1/SMAD7/KIT/COMP/ADRA2C/GHSR/DLG1/DES/ANK2/KCNJ12/SCN1B/PDE4B/CHRM2/KCNQ1/DRD2/NKX2-5/CACNA2D1/PRKACA/PLCE1/FKBP1B/TPM4/SNTB1/TBXA2R/EMD/TPM1/RCSD1/TNNT3/CACNA1H/NPY2R/GJC1/NMUR…	119
BP	GO:0010959	regulation of metal ion transport	133/3109	406/18723	5.75165e-16	4.79783e-14	3.32233e-14	P2RX2/FGF12/JPH3/EDN3/ADCYAP1/CACNB2/BCL2/CHD7/DPP6/CXCR4/PLPP4/CACNG6/FGF13/UBASH3B/CEMIP/ADORA1/NOS1/GRM6/CACNA1D/TESC/KCNA5/TRPC3/STAC2/ADRA2A/OSR1/PCSK9/EPO/LRRC38/ATP1B2/HAP1/TRPC6/HECW1/CAMK2G/CNTN1/CBARP/KCNS2/KCNAB1/WFS1/WNK4/RYR2/NKAIN1/PRNP/ABCC8/GRIN3B/WNK2/KCNG1/KCNIP3/NKAIN3/THY1/PDE4D/SESTD1/KCNA1/SLC31A2/KCNC2/KCNC1/CALCR/NTSR1/OPRD1/FFAR1/DLG1/CAMK2B/ANK2/SCN1B/PDE4B/KCNQ1/DRD2/NK…	133
BP	GO:0018212	peptidyl-tyrosine modification	126/3109	378/18723	7.62617e-16	6.27435e-14	4.34477e-14	WNT3A/EPHA4/BMP6/EPHB1/FGR/IL7/BCR/FGFR2/EGFR/SOCS1/ADORA1/DUSP22/CLCF1/TGFB1/SFRP1/SH3BP5/EPHB3/ADRA2A/INSR/IL11/EPO/NCK2/ROR1/HIPK2/EPHA7/LRP4/NEURL1/CNTN1/ROR2/SOCS3/FGF8/PDGFRA/IFNL4/GAS6/FGFR1/CHMP6/MATK/HCK/NTF3/SFRP2/ALK/PRNP/DLG3/MAP2K1/SYK/PEAK1/MERTK/FER/ADRA1A/THY1/NTRK3/AATK/NRG1/KIT/CCK/TNFRSF18/CADM4/CRLF1/APP/BTC/ZFYVE28/DOK7/NTRK2/GPRC5A/EPHB2/FLT1/AFAP1L2/FLT4/TPST2/TTBK1/PLCG2/E…	126
BP	GO:0018108	peptidyl-tyrosine phosphorylation	125/3109	375/18723	9.94647e-16	8.07277e-14	5.59012e-14	WNT3A/EPHA4/BMP6/EPHB1/FGR/IL7/BCR/FGFR2/EGFR/SOCS1/ADORA1/DUSP22/CLCF1/TGFB1/SFRP1/SH3BP5/EPHB3/ADRA2A/INSR/IL11/EPO/NCK2/ROR1/HIPK2/EPHA7/LRP4/NEURL1/CNTN1/ROR2/SOCS3/FGF8/PDGFRA/IFNL4/GAS6/FGFR1/CHMP6/MATK/HCK/NTF3/SFRP2/ALK/PRNP/DLG3/MAP2K1/SYK/PEAK1/MERTK/FER/ADRA1A/THY1/NTRK3/AATK/NRG1/KIT/CCK/TNFRSF18/CADM4/CRLF1/APP/BTC/ZFYVE28/DOK7/NTRK2/GPRC5A/EPHB2/FLT1/AFAP1L2/FLT4/TTBK1/PLCG2/EPHB4/D…	125
BP	GO:0048638	regulation of developmental growth	114/3109	330/18723	1.04936e-15	8.4033e-14	5.819e-14	WNT3A/POU3F2/PAFAH1B1/BCL2/SEMA6C/GLI1/CHD7/CXCR4/CDH4/BMP4/DPYSL2/DUSP6/IL7/SOCS2/SEMA6D/FGF13/SYT3/NTN1/FGFR2/TLL2/TBX5/BASP1/FSTL4/NRCAM/LATS2/STAT5A/SOD1/INSR/SYT2/FGF20/RTN4R/SHTN1/ULK2/SEMA5B/NDEL1/EPHA7/AGRN/CSF1/SEMA4C/CDKL5/WWC1/FGF8/ADRB1/STK3/BDNF/BARHL2/ATP8A2/PLAC8/MYOD1/PLCB1/SMO/RNF157/DUSP9/SEMA5A/WWC3/FGF2/RGMA/SMAD7/NKD1/BCL11A/SEMA7A/GHSR/FOXC2/DISC1/NKX6-1/RIMS2/APP/DRD2/OLFM1…	114
BP	GO:0001823	mesonephros development	50/3109	96/18723	1.40084e-15	1.10703e-13	7.66581e-14	FOXD1/BCL2/TCF21/BMP4/SALL1/FGFR2/HOXB7/SFRP1/BASP1/SMAD3/PAX8/SHH/OSR1/GATA3/SLIT2/BMP7/CITED1/SIX2/FGF8/NPNT/SOX8/SMO/FGF2/SMAD7/EYA1/DCHS1/FOXC2/DLG1/CRLF1/BMP2/WNT1/HOXD11/WNT4/BMPER/WNT9B/NOG/GREB1L/RET/LHX1/WNT2B/WNT11/ADAMTS16/WNT6/PTCH1/GREM1/ROBO2/PAX2/FOXC1/KIF26B/GDNF	50
BP	GO:2000027	regulation of animal organ morphogenesis	59/3109	125/18723	1.48236e-15	1.15624e-13	8.00655e-14	WNT3A/RSPO3/GPC4/STOX1/BMP4/DKK1/HOXB7/AJAP1/SFRP1/WNT7A/PAX8/SHH/TIAM1/GATA3/BMP7/ROR1/CELSR3/SIX2/ROR2/CSF1/FGF8/FZD3/SFRP2/SOX8/CELSR1/SMO/FGF2/ROBO1/NKD1/DACT1/BMP2/ANKRD6/VANGL2/WNT4/DMRT3/PRICKLE1/TNFRSF11B/GATA5/FZD7/WNT9B/SPEF1/NOG/LHX1/CTHRC1/NGFR/WNT2B/WNT11/JHY/NTN4/WNT2/RSPO2/MAGI2/GREM1/PTK7/WNT10A/RUNX2/ROBO2/PAX2/GDNF	59
BP	GO:0090092	regulation of transmembrane receptor protein serine/threonine kinase signaling pathway	95/3109	256/18723	1.61059e-15	1.24015e-13	8.58762e-14	FOXD1/ZNF423/BMP6/LDLRAD4/CDKN1C/BMP4/DKK1/SFRP5/PCSK6/TGFB1/SFRP1/BMP3/SMAD3/LATS2/SHH/FBN1/BMP7/STK11/IL17RD/INHBB/CITED1/HIPK2/VWC2/CRIM1/HOXA13/LTBP1/NPNT/PRDM16/SFRP2/SFRP4/HTRA4/ONECUT2/NODAL/RGMA/SMAD7/PALS1/GDF10/DKK3/HTRA3/BMP2/WNT1/HTRA1/FSTL3/GDF1/BMPER/CHST11/RBPMS2/CCN3/LRP2/ACVRL1/FBN2/SKIL/TGFB3/ADAMTSL2/NRROS/SKOR2/CAV1/CAV2/CHRD/NOG/SDCBP/ELAPOR2/GREM2/SLC2A10/DMRT1/RBPJ/SPART/CI…	95
BP	GO:0001763	morphogenesis of a branching structure	79/3109	196/18723	1.96992e-15	1.49764e-13	1.03706e-13	SOX10/FOXD1/RSPO3/PGR/BCL2/COL13A1/TCF21/BMP4/SALL1/FGFR2/PLXND1/HOXB7/SFRP1/PAX8/SHH/SHOX2/SLIT2/ESR1/BMP7/CITED1/CSMD1/EPHA7/SIX2/HOXA13/CSF1/ADM/SOCS3/FGF8/NPNT/IHH/MYCN/SFRP2/SOX8/CELSR1/SMO/MMP14/FGF2/DLL4/EYA1/BCL11A/DCHS1/FOXC2/DLG1/BMP2/WNT1/DRD2/HOXD11/TGFBR2/WNT4/LEF1/WNT9B/LAMA1/FOXF1/NOG/DLG5/TNC/GREB1L/LHX1/HOXD13/KDR/MDK/WNT2B/ADAMTS16/NTN4/MET/WNT2/WNT6/PTCH1/RSPO2/GREM1/RTN4/TBX20…	79
BP	GO:0060560	developmental growth involved in morphogenesis	89/3109	234/18723	2.25337e-15	1.69172e-13	1.17146e-13	WNT3A/PAFAH1B1/SEMA6C/CXCR4/CDH4/BMP4/DPYSL2/SEMA6D/FGF13/SYT3/NTN1/SALL1/FGFR2/SFRP1/FSTL4/NRCAM/SHH/EMX1/SYT2/TIAM1/WASF1/SLIT2/RTN4R/ESR1/SHTN1/STK11/ULK2/NIN/SLIT1/SEMA5B/NDEL1/EPHA7/CSF1/SEMA4C/CDKL5/BDNF/BARHL2/SFRP2/RNF157/SEMA5A/HSP90AA1/S1PR1/RGMA/NKD1/BCL11A/NRN1/SEMA7A/DCLK1/DISC1/NKX6-1/RIMS2/SH3GL2/APP/SLIT3/OLFM1/TGFBR2/SYT17/TMEM108/PLXNA3/CXCL12/NGF/LHX2/SYT1/TNC/POU4F2/LHX1/DRAXI…	89
BP	GO:0048663	neuron fate commitment	38/3109	62/18723	2.86114e-15	2.12148e-13	1.46905e-13	PAX6/GSX1/POU3F2/OLIG3/BMP4/SATB2/HOXD10/EPOP/OLIG1/TBR1/SHH/ATOH1/PRRX1/DBX1/IHH/ZNF521/NTRK3/DLL4/FEV/EYA1/NRG1/SOX1/WNT1/GSX2/POU4F1/DMRT3/LBX1/PTF1A/ASCL1/FEZF2/LHX3/RBPJ/FOXN4/DMRTA2/GBX1/OLIG2/DLL1/NKX2-1	38
BP	GO:0014706	striated muscle tissue development	126/3109	384/18723	2.9578e-15	2.16641e-13	1.50016e-13	P2RX2/WNT3A/EGR1/BCL2/ARNTL/GLI1/EPHB1/EGR2/CHD7/TCF21/BMP4/COL19A1/DKK1/ACTC1/KLHL40/MEOX2/HCN4/HOXD10/FGFR2/TLL2/TBX5/VAX1/OBSL1/TGFB1/FOXL2/SMAD3/SHH/NR4A1/SHOX2/TENM4/FGF20/BMP7/FHL2/RBFOX1/NEURL1/FGF8/PDGFRA/PGM5/DNER/KCNAB1/LMNA/SOX8/RYR2/MAFF/MYOD1/SMO/ADRA1A/S1PR1/SVIL/FGF2/SMAD7/DLL4/EYA1/NRG1/FHOD3/FOS/FOXC2/CYP26B1/HEG1/BMP2/VAMP5/NKX2-5/ZBTB18/RBP4/TGFBR2/EMD/TPM1/GPC1/GJC1/LEF1/SCN5A…	126
BP	GO:0048167	regulation of synaptic plasticity	79/3109	198/18723	3.85459e-15	2.78923e-13	1.93145e-13	JPH3/GRIN2A/RASGRF1/SHISA9/EPHA4/STXBP1/EGR2/NR2E1/ADCY1/SIPA1L1/CPLX2/ADORA1/SHISA8/ADCY8/CBLN1/ATF4/NEURL1/SORCS2/SYT12/SHISA7/ERC2/PRNP/LZTS1/NPTN/PPFIA3/CD38/BRSK1/KIT/PLK2/ITPKA/CAMK2B/RIMS2/APP/PPP1R9A/DRD2/DRD5/NTRK2/SORCS3/CNTN4/EPHB2/ZDHHC2/CYP46A1/NPAS4/MPP2/PTGS2/NSG1/SERPINE2/SYNGR1/NEUROD2/MCTP1/IGSF11/HRH1/ARC/SCTR/CRHR2/RELN/RIMS1/GRIN2C/CHRNA7/GRIN1/FAM107A/MAP1B/KCNB1/FGF14/AKAP5…	79
BP	GO:0061448	connective tissue development	93/3109	252/18723	4.75222e-15	3.39784e-13	2.35289e-13	WNT5B/FOXD1/PPARGC1A/EGR1/BMP6/BMP4/SATB2/ADAMTS7/TGFB1/BMP3/WNT7A/SMAD3/CRIP1/PTHLH/RUNX3/SHOX2/SULF2/COL1A1/FGF4/OSR1/BMP7/PRRX1/SIX2/ROR2/CSF1/COL27A1/UNCX/IHH/MYCN/SFRP2/SOX8/CCN2/SCIN/FGF2/SMAD7/TGFBI/COMP/COL5A1/FOXC2/ZNF516/RFLNA/FGF18/BMP2/HOXB3/BGN/TGFBR2/MKX/CHST11/CCN3/ACVRL1/HOXD3/FRZB/HAND1/HMGA2/TYMS/NOG/ZNF219/POU4F2/HAND2/TRPV4/MDK/COL2A1/WNT2B/SPART/WNT11/ITGB8/EFEMP1/SORL1/MATN3…	93
BP	GO:0001654	eye development	122/3109	371/18723	6.84118e-15	4.83389e-13	3.34731e-13	NHS/MEIS3/WNT5B/PAX6/BMP6/BCL2/TFAP2A/SOX2/EPHB1/CHD7/WNT16/MEGF11/BMP4/NR2E1/SMOC1/FSCN2/FJX1/PITX3/PITX2/MEIS2/AGTPBP1/GRM6/VAX1/OBSL1/FOXL2/VSX1/WNT7A/ACHE/SMAD3/SHH/TSPAN12/ATF4/HCN1/GATA3/FBN1/BMP7/FOXE3/NES/HIPK2/SDK1/MITF/RAX/PDGFRA/CLN8/IHH/ATP8A2/CPAMD8/SOX8/GPM6A/CELF4/FREM2/MERTK/TGIF2/THY1/FGF2/BFSP1/DLL4/NKD1/PDE6B/COL5A1/SOX1/FOXC2/DLG1/TBC1D20/SIX6/DRD2/RBP4/NTRK2/TGFBR2/EPHB2/FLT1…	122
BP	GO:0007178	transmembrane receptor protein serine/threonine kinase signaling pathway	118/3109	355/18723	8.01241e-15	5.59564e-13	3.87479e-13	FOXD1/EGR1/ZNF423/BMP6/LDLRAD4/CDKN1C/BTBD11/BMP4/DKK1/SFRP5/PCSK6/SPTBN1/DUSP22/TGFB1/SFRP1/BMP3/SMAD3/LATS2/SHH/FBN1/BMP7/STK11/FUT8/IL17RD/INHBB/CITED1/HIPK2/APPL1/VWC2/CRIM1/HOXA13/ROR2/LTBP2/LTBP1/RGMB/NPNT/PRDM16/SFRP2/SFRP4/HTRA4/ONECUT2/NODAL/TGIF2/RGMA/SMAD7/ATOH8/PALS1/GDF10/COMP/FOS/DKK3/HTRA3/BMP2/WNT1/COL1A2/TGFBR2/HTRA1/FSTL3/GDF1/BMPER/ACVR1C/LEF1/FURIN/CHST11/RBPMS2/CCN3/LRP2/ACVR…	118
BP	GO:0007189	adenylate cyclase-activating G protein-coupled receptor signaling pathway	64/3109	146/18723	8.14483e-15	5.62274e-13	3.89356e-13	GPR6/ADCYAP1/ADCY9/ADRA1B/ADCY1/GNAS/ADCY5/ADCY8/PTHLH/ADRA2A/ADRB3/GNAL/CALCB/GLP1R/ADM/ADRB1/ADRA1D/SSTR4/ADRA1A/S1PR1/PDE4D/GPR26/GCGR/GALR1/CALCR/ADRA2C/PDE4B/DRD2/DRD5/TBXA2R/GNAQ/ADGRE2/LPAR1/CRHR1/PRKCA/OPRL1/ADCY3/ADRA2B/GPR161/PTGFR/GPR12/PF4/MC5R/CHGA/CNR1/ADM2/GPR101/ADGRG2/RAMP2/RAMP3/GALR2/MRAP2/ADGRL2/ADGRG6/LHCGR/S1PR5/ADGRB2/GPR4/ADGRB3/PTH1R/DRD1/ADCY2/RAPGEF2/ADGRG4	64
BP	GO:0048880	sensory system development	124/3109	381/18723	9.72711e-15	6.63875e-13	4.5971e-13	NHS/MEIS3/WNT5B/PAX6/BMP6/BCL2/TFAP2A/SOX2/EPHB1/CHD7/WNT16/MEGF11/BMP4/NR2E1/SMOC1/FSCN2/FJX1/PITX3/PITX2/MEIS2/AGTPBP1/GRM6/VAX1/OBSL1/FOXL2/VSX1/WNT7A/ACHE/SMAD3/SHH/TSPAN12/ATF4/HCN1/GATA3/FBN1/BMP7/FOXE3/NES/HIPK2/SDK1/MITF/RAX/PDGFRA/CLN8/IHH/ATP8A2/CPAMD8/SOX8/GPM6A/CELF4/FREM2/MERTK/TGIF2/THY1/FGF2/BFSP1/DLL4/NKD1/PDE6B/COL5A1/SOX1/FOXC2/DLG1/TBC1D20/SIX6/DRD2/RBP4/NTRK2/TGFBR2/EPHB2/FLT1…	124
BP	GO:0051216	cartilage development	76/3109	190/18723	1.09001e-14	7.35576e-13	5.09361e-13	WNT5B/BMP6/BMP4/SATB2/ADAMTS7/TGFB1/BMP3/WNT7A/SMAD3/PTHLH/RUNX3/SHOX2/SULF2/COL1A1/FGF4/OSR1/BMP7/PRRX1/SIX2/ROR2/COL27A1/UNCX/IHH/MYCN/SFRP2/CCN2/SCIN/FGF2/SMAD7/TGFBI/COMP/RFLNA/FGF18/BMP2/HOXB3/BGN/TGFBR2/MKX/CHST11/CCN3/ACVRL1/HOXD3/FRZB/HAND1/HMGA2/TYMS/NOG/ZNF219/HAND2/TRPV4/MDK/COL2A1/WNT2B/WNT11/ITGB8/EFEMP1/MATN3/NKX3-2/NPPC/BMP8B/COL11A2/POR/FGFR3/GDF6/WNT9A/CHRDL2/PTH1R/RSPO2/BMP8A/GR…	76
BP	GO:1904062	regulation of cation transmembrane transport	118/3109	357/18723	1.26133e-14	8.41725e-13	5.82865e-13	FGF12/JPH3/EDN3/PPARGC1A/RASGRF1/SHISA9/CACNB2/SHANK1/CHD7/CRHBP/DPP6/CACNG6/FGF13/UBASH3B/CEMIP/NOS1/SHISA8/CACNA1D/TESC/GSG1L/STAC2/ADRA2A/OSR1/PCSK9/EPO/LRRC38/ATP1B2/HAP1/HECW1/CBARP/KCNS2/KCNAB1/WNK4/SHISA7/RYR2/PRNP/ABCC8/CACNG4/CACNG8/WNK2/KCNG1/KCNIP3/THY1/PDE4D/SESTD1/KCNA1/CNIH2/SLC31A2/KCNC2/KCNC1/CALCR/NTSR1/DLG1/ANK2/APP/SCN1B/PDE4B/KCNQ1/DRD2/RRAD/CACNA2D1/PRKACA/FGF11/FKBP1B/OPRK1/…	118
BP	GO:0050769	positive regulation of neurogenesis	85/3109	225/18723	1.50744e-14	9.94909e-13	6.8894e-13	SOX10/WNT3A/PAX6/EPHA4/PAFAH1B1/NEFL/EGR2/CXCR4/CDH4/PLXNA2/RASSF10/NTN1/EGFR/PLXND1/CLCF1/OBSL1/TGFB1/ETV5/SHH/SHOX2/TENM4/TIAM1/SLIT2/CUX1/CUX2/SHTN1/STK11/HAP1/PTPRZ1/NIN/NDEL1/NEURL1/PLXNC1/CDKL5/BDNF/TNFRSF1B/FZD3/SOX8/MAP2K1/SMO/NPTN/SEMA5A/ROBO1/KIT/ITPKA/SEMA7A/CHODL/CAMK2B/DISC1/NKX6-1/MAP6/TLR2/VEGFC/MYB/BMP2/DRD2/NTRK2/EPHB2/PLXNA3/GSX2/TTBK1/AMIGO1/LRP2/SKIL/ASCL1/CXCL12/SERPINE2/NGF/…	85
BP	GO:0048565	digestive tract development	58/3109	127/18723	1.6131e-14	1.05307e-12	7.29216e-13	SOX10/BCL2/GLI1/TCF21/SOX17/BMP4/SFRP5/CDX2/SALL1/FGFR2/DAB1/EGFR/ALX4/SFRP1/SMAD3/SHH/EPHB3/SHOX2/FOXE1/NPY/SIX2/PDGFRA/IHH/PDX1/SFRP2/SMO/NODAL/KIT/DACT1/DCHS1/KCNQ1/NKX2-3/TGFBR2/FOXL1/EDNRB/RBPMS2/TGFB3/GATA5/CLMP/ASCL1/TYMS/FOXF1/RET/HOXD13/CCKBR/PDGFC/WNT11/NKX3-2/ALDH1A2/DNAAF1/TBX2/GATA4/ZIC3/MYOCD/HLX/PKDCC/TP63/CYP1A1	58
BP	GO:0150063	visual system development	122/3109	375/18723	1.65211e-14	1.06694e-12	7.38822e-13	NHS/MEIS3/WNT5B/PAX6/BMP6/BCL2/TFAP2A/SOX2/EPHB1/CHD7/WNT16/MEGF11/BMP4/NR2E1/SMOC1/FSCN2/FJX1/PITX3/PITX2/MEIS2/AGTPBP1/GRM6/VAX1/OBSL1/FOXL2/VSX1/WNT7A/ACHE/SMAD3/SHH/TSPAN12/ATF4/HCN1/GATA3/FBN1/BMP7/FOXE3/NES/HIPK2/SDK1/MITF/RAX/PDGFRA/CLN8/IHH/ATP8A2/CPAMD8/SOX8/GPM6A/CELF4/FREM2/MERTK/TGIF2/THY1/FGF2/BFSP1/DLL4/NKD1/PDE6B/COL5A1/SOX1/FOXC2/DLG1/TBC1D20/SIX6/DRD2/RBP4/NTRK2/TGFBR2/EPHB2/FLT1…	122
BP	GO:0072028	nephron morphogenesis	42/3109	76/18723	1.69474e-14	1.08283e-12	7.49824e-13	FOXD1/BCL2/TCF21/BMP4/IRX1/SALL1/HOXB7/PAX8/SHH/OSR1/GATA3/BMP7/CITED1/SIX2/FGF8/NPNT/WNK4/SOX8/SMO/FGF2/EYA1/IRX2/DCHS1/DLG1/BMP2/WNT1/HOXD11/WNT4/WNT9B/NOG/GREB1L/ERBB4/LHX1/WNT2B/WNT11/ADAMTS16/WNT6/PTCH1/GREM1/PAX2/KIF26B/GDNF	42
BP	GO:0072078	nephron tubule morphogenesis	40/3109	71/18723	2.97003e-14	1.87768e-12	1.30023e-12	FOXD1/BCL2/TCF21/BMP4/IRX1/SALL1/HOXB7/PAX8/SHH/OSR1/GATA3/CITED1/SIX2/FGF8/NPNT/WNK4/SOX8/SMO/FGF2/EYA1/IRX2/DCHS1/DLG1/BMP2/WNT1/HOXD11/WNT4/WNT9B/NOG/GREB1L/LHX1/WNT2B/WNT11/ADAMTS16/WNT6/PTCH1/GREM1/PAX2/KIF26B/GDNF	40
BP	GO:0048762	mesenchymal cell differentiation	87/3109	236/18723	3.88337e-14	2.42953e-12	1.68237e-12	SOX10/EDN3/LDLRAD4/BCL2/SEMA6C/TCF21/WNT16/PHLDB1/BMP4/SEMA6D/TASOR/FGFR2/PITX2/TBX5/TGFB1/SFRP1/SMAD3/SHH/COL1A1/OSR1/TIAM1/GATA3/BMP7/IL17RD/FOXA2/SEMA5B/SIX2/SEMA4C/FGF8/FAM83D/EZH2/FGFR1/SFRP2/SOX8/SMO/EOMES/SEMA5A/PDPN/SMAD7/NRG1/SEMA7A/FOXC2/BMP2/OLFM1/TGFBR2/CDH2/WNT4/EDNRB/LEF1/RADIL/TGFB3/FRZB/GATA5/HMGA2/NOG/SDCBP/DLG5/RET/ERBB4/HAND2/HEY2/MDK/RBPJ/SEMA3F/WNT11/ALDH1A2/HEYL/WNT2/GLIPR2/…	87
BP	GO:0072009	nephron epithelium development	52/3109	109/18723	4.08222e-14	2.52761e-12	1.75028e-12	FOXD1/BCL2/TCF21/BMP4/IRX1/SALL1/HOXB7/BASP1/PAX8/SHH/OSR1/GATA3/CITED1/SIX2/FGF8/MTSS1/NPNT/WNK4/SOX8/SMO/FGF2/EYA1/IRX2/DCHS1/FOXC2/DLG1/BMP2/WNT1/HOXD11/PTPRO/WNT4/WNT9B/NOG/GREB1L/LHX1/WNT2B/WNT11/CD24/NPHS2/ADAMTS16/POU3F3/HEYL/WNT6/PTCH1/MAGI2/GREM1/PROM1/DLL1/PAX2/FOXC1/KIF26B/GDNF	52
BP	GO:0072171	mesonephric tubule morphogenesis	37/3109	63/18723	4.5365e-14	2.78023e-12	1.92521e-12	FOXD1/BCL2/TCF21/BMP4/SALL1/HOXB7/PAX8/SHH/OSR1/GATA3/CITED1/SIX2/FGF8/NPNT/SOX8/SMO/FGF2/EYA1/DCHS1/DLG1/BMP2/WNT1/HOXD11/WNT4/WNT9B/NOG/GREB1L/LHX1/WNT2B/WNT11/ADAMTS16/WNT6/PTCH1/GREM1/PAX2/KIF26B/GDNF	37
BP	GO:0048732	gland development	135/3109	436/18723	4.97192e-14	3.0163e-12	2.08868e-12	SOX10/WNT3A/IGFBP5/PAX6/ADCYAP1/PGR/GSX1/POU3F2/BCL2/SOX2/GLI1/TCF21/BMP4/SOCS2/NTN1/SALL1/FGFR2/EGFR/PITX2/PLXND1/TGFB1/SFRP1/LIMS2/SMAD3/PAX8/SHH/EPHB3/CRIP1/LBH/CEBPA/SULF2/STAT5A/SOD1/TNFSF11/PCSK9/GATA3/FOXE1/ESR1/BMP7/STK11/CSMD1/NEURL1/HOXA13/INSM1/CSF1/FGF8/PDGFRA/CSNK2A2/IHH/PDX1/EZH2/MAP2K1/ONECUT2/SMO/MAFB/IGSF3/NODAL/CDH1/FGF2/ROBO1/NRG1/SOX3/DKK3/BMP2/WNT1/HOXB3/DRD2/NKX2-5/NKX2-3/TG…	135
BP	GO:0042063	gliogenesis	103/3109	301/18723	5.10321e-14	3.06499e-12	2.1224e-12	SOX10/PAX6/ADCYAP1/LAMB1/EPHA4/TNFRSF21/POU3F2/PAFAH1B1/SOX2/EGR2/CXCR4/NR2E1/PRDM8/DAB1/EGFR/CDK5R2/PITX3/LIN28A/OLIG1/CLCF1/TGFB1/ETV5/SHH/TENM4/SOD1/EMX1/TIAM1/TAL1/ATP1B2/ROR1/PTPRZ1/POU3F1/DTX1/ROR2/CSF1/DNER/CNTNAP1/TNFRSF1B/EZH2/MMP24/MYCN/TRPC4/SOX8/MAP2K1/ABCC8/SMO/MMP14/FGF2/NTRK3/NRG1/PALS1/SOX1/DISC1/NKX6-1/TLR2/APP/MYB/PARD3/BMP2/LEPR/NTRK2/CDH2/BMERB1/HDAC11/GPC1/P2RY1/GSX2/LEF1/TTB…	103
BP	GO:0015844	monoamine transport	44/3109	84/18723	5.36547e-14	3.1906e-12	2.20938e-12	HTR1A/SYT3/SYT10/NOS1/SYT9/ADRA2A/SYT2/FGF20/SYT8/SLC29A4/SYT12/SLC18A2/SYT5/SYK/CHRNA4/ADRA2C/GHSR/HRH3/DRD2/OPRK1/SYT17/NPY2R/P2RY1/ACTB/SYT13/ITGB3/CXCL12/ADRA2B/SYT1/SYT6/SLC6A2/CHGA/CNR1/SLC6A4/KCNB1/HTR1B/SLC22A3/SNCA/DRD1/SYT15/SLC6A3/DRD4/KCNA2/GDNF	44
BP	GO:0061333	renal tubule morphogenesis	41/3109	75/18723	5.71746e-14	3.36658e-12	2.33124e-12	FOXD1/BCL2/TCF21/BMP4/IRX1/SALL1/HOXB7/PAX8/SHH/OSR1/GATA3/CITED1/SIX2/FGF8/MTSS1/NPNT/WNK4/SOX8/SMO/FGF2/EYA1/IRX2/DCHS1/DLG1/BMP2/WNT1/HOXD11/WNT4/WNT9B/NOG/GREB1L/LHX1/WNT2B/WNT11/ADAMTS16/WNT6/PTCH1/GREM1/PAX2/KIF26B/GDNF	41
BP	GO:0055123	digestive system development	60/3109	137/18723	5.87398e-14	3.42516e-12	2.3718e-12	SOX10/BCL2/GLI1/TCF21/SOX17/BMP4/SFRP5/CDX2/SALL1/FGFR2/DAB1/EGFR/ALX4/SFRP1/SMAD3/SHH/EPHB3/SHOX2/FOXE1/NPY/SIX2/PDGFRA/IHH/PDX1/SFRP2/SMO/NODAL/KIT/DACT1/DCHS1/KCNQ1/NKX2-3/TGFBR2/FOXL1/EDNRB/RBPMS2/TGFB3/GATA5/CLMP/PTF1A/ASCL1/TYMS/FOXF1/RET/HOXD13/CCKBR/PDGFC/WNT11/NKX3-2/ALDH1A2/DNAAF1/TBX2/GATA4/ZIC3/MYOCD/HLX/PKDCC/IGF2/TP63/CYP1A1	60
BP	GO:0007517	muscle organ development	109/3109	327/18723	6.90666e-14	3.9886e-12	2.76197e-12	P2RX2/WNT3A/EGR1/PAX7/BCL2/ARNTL/EPHB1/EGR2/CHD7/TCF21/BMP4/COL19A1/ACTC1/KLHL40/MEOX2/HOXD10/PRR14/FGFR2/TLL2/ALX4/LARGE1/VAX1/ITGA11/TGFB1/BASP1/FOXL2/SMAD3/SHH/NR4A1/SHOX2/RBFOX1/NEURL1/FGF8/DNER/KCNAB1/SOX8/RYR2/MAFF/MYOD1/SMO/NEUROG1/S1PR1/SVIL/SMAD7/DLL4/USP2/NRG1/FOS/FOXC2/CHODL/CYP26B1/HEG1/SPEG/BMP2/VAMP5/NKX2-5/ZBTB18/EMD/TPM1/CACNA1H/PAX3/GPC1/MKX/LEF1/POU4F1/CNTFR/LRP2/SGCE/POPDC3/MYL…	109
BP	GO:0072080	nephron tubule development	46/3109	91/18723	8.07368e-14	4.61814e-12	3.19791e-12	FOXD1/BCL2/TCF21/BMP4/IRX1/SALL1/HOXB7/PAX8/SHH/OSR1/GATA3/CITED1/SIX2/FGF8/MTSS1/NPNT/WNK4/SOX8/SMO/FGF2/EYA1/IRX2/DCHS1/DLG1/BMP2/WNT1/HOXD11/WNT4/WNT9B/NOG/GREB1L/LHX1/WNT2B/WNT11/CD24/ADAMTS16/POU3F3/HEYL/WNT6/PTCH1/GREM1/PROM1/DLL1/PAX2/KIF26B/GDNF	46
BP	GO:0016358	dendrite development	88/3109	243/18723	9.14361e-14	5.1808e-12	3.58753e-12	SHANK1/EPHA4/PAFAH1B1/EPHB1/NEUROG3/NR2E1/SARM1/SIPA1L1/NTN1/GRIN3A/DAB1/IGF2BP1/OBSL1/FSTL4/WNT7A/EPHB3/FOXO6/CAMK1D/TIAM1/PHACTR1/CUX1/CUX2/BMP7/NCK2/STK11/TRPC6/HECW1/CHRNA3/FARP1/LRP4/SEZ6/NEURL1/MARK1/SDC2/SDK1/PREX2/CDKL5/EZH2/CARM1/ALK/SULT4A1/DNM3/TMEFF1/PRKG1/LZTS1/NTN3/PLK2/BCL11A/ITPKA/CAMK2B/DCLK1/DISC1/MAP6/APP/PPP1R9A/TANC2/EPHB2/KNDC1/ACTL6B/ELAVL4/DGKG/DLG5/TLX2/NEDD4/SLC11A2/FEZF…	88
BP	GO:0051963	regulation of synapse assembly	49/3109	101/18723	9.73577e-14	5.46477e-12	3.78417e-12	WNT3A/GPC4/SYNDIG1/EPHB1/NRXN1/NTN1/ASIC2/CBLN1/WNT7A/EPHB3/CBLN2/LRTM2/CUX2/CLSTN2/SLIT1/FARP1/EPHA7/AGRN/SLITRK2/LRRTM1/BDNF/THBS2/NTRK3/IL1RAPL2/GHSR/TLR2/APP/PPP1R9A/NTRK2/EPHB2/AMIGO1/SLITRK3/LHFPL4/DLG5/LINGO2/LRFN5/FLRT2/LRRN1/PTPRD/ADGRL2/AMIGO2/ADGRB3/SNCA/LRRC4B/GRID2/NTRK1/NTNG2/ROBO2/SLITRK5	49
BP	GO:0072088	nephron epithelium morphogenesis	40/3109	73/18723	1.04341e-13	5.80043e-12	4.0166e-12	FOXD1/BCL2/TCF21/BMP4/IRX1/SALL1/HOXB7/PAX8/SHH/OSR1/GATA3/CITED1/SIX2/FGF8/NPNT/WNK4/SOX8/SMO/FGF2/EYA1/IRX2/DCHS1/DLG1/BMP2/WNT1/HOXD11/WNT4/WNT9B/NOG/GREB1L/LHX1/WNT2B/WNT11/ADAMTS16/WNT6/PTCH1/GREM1/PAX2/KIF26B/GDNF	40
BP	GO:0061138	morphogenesis of a branching epithelium	72/3109	182/18723	1.05269e-13	5.80043e-12	4.0166e-12	SOX10/FOXD1/RSPO3/PGR/BCL2/TCF21/BMP4/SALL1/FGFR2/PLXND1/HOXB7/SFRP1/PAX8/SHH/SLIT2/ESR1/BMP7/CITED1/CSMD1/SIX2/HOXA13/CSF1/ADM/SOCS3/FGF8/NPNT/IHH/MYCN/SFRP2/SOX8/CELSR1/SMO/MMP14/FGF2/DLL4/EYA1/DCHS1/FOXC2/DLG1/BMP2/WNT1/HOXD11/TGFBR2/WNT4/LEF1/WNT9B/LAMA1/FOXF1/NOG/DLG5/TNC/GREB1L/LHX1/HOXD13/KDR/MDK/WNT2B/ADAMTS16/NTN4/MET/WNT2/WNT6/PTCH1/RSPO2/GREM1/TBX20/GDF7/GBX2/NKX2-1/PAX2/TP63/GDNF	72
BP	GO:0060675	ureteric bud morphogenesis	36/3109	62/18723	1.62466e-13	8.87064e-12	6.14261e-12	FOXD1/BCL2/TCF21/BMP4/SALL1/HOXB7/PAX8/SHH/GATA3/CITED1/SIX2/FGF8/NPNT/SOX8/SMO/FGF2/EYA1/DCHS1/DLG1/BMP2/WNT1/HOXD11/WNT4/WNT9B/NOG/GREB1L/LHX1/WNT2B/WNT11/ADAMTS16/WNT6/PTCH1/GREM1/PAX2/KIF26B/GDNF	36
BP	GO:0071772	response to BMP	67/3109	165/18723	1.73705e-13	9.31493e-12	6.45027e-12	FOXD1/EGR1/ZNF423/BMP6/BMP4/SFRP5/PCSK6/ADAMTS7/TGFB1/SFRP1/SMAD3/VSTM2A/GATA3/FBN1/BMP7/HIPK2/VWC2/CRIM1/HOXA13/ROR2/RGMB/SFRP2/SFRP4/NODAL/RGMA/SMAD7/COMP/HTRA3/BMP2/WNT1/HTRA1/FSTL3/GDF1/BMPER/LEF1/RBPMS2/LRP2/ACVRL1/SKIL/TGFB3/GATA5/SKOR2/CHRD/NOG/ELAPOR2/GREM2/COL2A1/RBPJ/SPART/SORL1/CHRDL1/NBL1/BMP8B/HEYL/GDF6/RNF165/GATA4/BMP8A/GREM1/FSTL1/FST/TBX20/ADAMTS12/RUNX2/GDF7/BAMBI/PPARG	67
BP	GO:0071773	cellular response to BMP stimulus	67/3109	165/18723	1.73705e-13	9.31493e-12	6.45027e-12	FOXD1/EGR1/ZNF423/BMP6/BMP4/SFRP5/PCSK6/ADAMTS7/TGFB1/SFRP1/SMAD3/VSTM2A/GATA3/FBN1/BMP7/HIPK2/VWC2/CRIM1/HOXA13/ROR2/RGMB/SFRP2/SFRP4/NODAL/RGMA/SMAD7/COMP/HTRA3/BMP2/WNT1/HTRA1/FSTL3/GDF1/BMPER/LEF1/RBPMS2/LRP2/ACVRL1/SKIL/TGFB3/GATA5/SKOR2/CHRD/NOG/ELAPOR2/GREM2/COL2A1/RBPJ/SPART/SORL1/CHRDL1/NBL1/BMP8B/HEYL/GDF6/RNF165/GATA4/BMP8A/GREM1/FSTL1/FST/TBX20/ADAMTS12/RUNX2/GDF7/BAMBI/PPARG	67
BP	GO:0021510	spinal cord development	48/3109	99/18723	1.78858e-13	9.50638e-12	6.58284e-12	WNT3A/RFX4/PAX6/GSX1/NEFL/HOXB8/NEUROG3/OLIG3/LHX4/HOXD10/DAB1/SHH/TAL1/DRGX/DBX1/UNCX/CLN8/SMO/DLL4/SOX1/MDGA2/WNT1/GSX2/ACTL6B/FOXB1/DMRT3/PLXDC1/LBX1/ASCL1/CHRD/NOG/LHX1/DRAXIN/RELN/DAAM2/LHX3/FOXN4/LHX5/PTCH1/GBX1/TBX20/OLIG2/PBX3/DLL1/GDF7/ROBO2/ZC4H2/GDNF	48
BP	GO:0008344	adult locomotory behavior	39/3109	71/18723	1.9035e-13	1.00285e-11	6.94436e-12	FGF12/EPHA4/PAFAH1B1/DMBX1/ABHD12/HOXB8/CHD7/HOXD10/DAB1/AGTPBP1/CCND2/FOXA2/HIPK2/SEZ6/PREX2/CLN8/NTSR1/OPRD1/OXR1/APP/DRD2/TMOD1/DMRT3/EFNB3/CXCL12/EN1/ADAM22/SPTBN4/KCNJ10/SNCA/DRD1/HOXD9/GRIN2D/GLRB/GBX1/PBX3/DRD4/INPP5F/GDNF	39
BP	GO:0022898	regulation of transmembrane transporter activity	96/3109	278/18723	1.97448e-13	1.03119e-11	7.14066e-12	FGF12/JPH3/PPARGC1A/RASGRF1/SHISA9/CACNB2/SHANK1/BCL2/CRHBP/FGF13/NOS1/SHISA8/CACNA1D/CHRM3/TESC/GSG1L/STAC2/ADRA2A/OSR1/PCSK9/EPO/LRRC38/ATP1B2/HAP1/TRPC6/HECW1/ABCB1/CBARP/KCNS2/KCNAB1/WNK4/SHISA7/RYR2/PRNP/ABCC8/CACNG4/CACNG8/WNK2/KCNG1/PDE4D/KCNA1/CNIH2/KCNC2/KCNC1/NTSR1/DLG1/ANK2/APP/SCN1B/PDE4B/KCNQ1/DRD2/RRAD/CACNA2D1/PRKACA/FGF11/FKBP1B/EPHB2/ACTB/FXYD5/PLCG2/AMIGO1/CRHR1/OPRL1/CAV1/DMD/C…	96
BP	GO:0048754	branching morphogenesis of an epithelial tube	63/3109	151/18723	2.10398e-13	1.08279e-11	7.49798e-12	FOXD1/PGR/BCL2/TCF21/BMP4/SALL1/FGFR2/PLXND1/HOXB7/PAX8/SHH/SLIT2/ESR1/BMP7/CITED1/CSMD1/SIX2/CSF1/FGF8/NPNT/IHH/MYCN/SFRP2/SOX8/CELSR1/SMO/MMP14/FGF2/DLL4/EYA1/DCHS1/FOXC2/DLG1/BMP2/WNT1/HOXD11/TGFBR2/WNT4/LEF1/WNT9B/LAMA1/FOXF1/NOG/DLG5/TNC/GREB1L/LHX1/KDR/MDK/WNT2B/ADAMTS16/MET/WNT2/WNT6/PTCH1/RSPO2/GREM1/TBX20/GDF7/GBX2/NKX2-1/PAX2/GDNF	63
BP	GO:0051480	regulation of cytosolic calcium ion concentration	114/3109	353/18723	2.10934e-13	1.08279e-11	7.49798e-12	GPR6/P2RX2/JPH3/ADCYAP1/GRIN2A/CACNA1A/CACNB2/BCL2/PTGDR/FZD9/CHD7/CXCR4/ADRA1B/UBASH3B/CEMIP/AVPR1B/SPPL3/ADCY5/ADORA1/NOS1/FFAR4/ADCY8/SMAD3/KCNA5/TRPC3/NALF1/EPO/ESR1/NCS1/HAP1/KCNK3/TRPC6/CALCB/GLP1R/ADM/PDGFRA/ADRA1D/TRPC4/RYR2/PRNP/NPTN/ADRA1A/CD38/S1PR1/THY1/FGF2/PDE4D/RASA3/GALR1/CALCR/MCOLN3/NTSR1/FFAR1/TMEM178A/ANK2/DRD2/CACNA2D1/PRKACA/PLCE1/FKBP1B/HCRTR1/TBXA2R/NPY2R/P2RY1/EDNRB/LPAR1…	114
BP	GO:0060993	kidney morphogenesis	46/3109	93/18723	2.2538e-13	1.14714e-11	7.94358e-12	FOXD1/BCL2/TCF21/BMP4/IRX1/SALL1/HOXB7/BASP1/PAX8/SHH/OSR1/GATA3/BMP7/CITED1/SIX2/FGF8/NPNT/WNK4/SOX8/SMO/FGF2/EYA1/FRAS1/IRX2/DCHS1/DLG1/BMP2/WNT1/HOXD11/WNT4/WNT9B/NOG/GREB1L/ERBB4/LHX1/WNT2B/WNT11/ADAMTS16/WNT6/PTCH1/GREM1/LRRK2/PAX2/GCNT4/KIF26B/GDNF	46
BP	GO:0061326	renal tubule development	46/3109	94/18723	3.70702e-13	1.87095e-11	1.29557e-11	FOXD1/BCL2/TCF21/BMP4/IRX1/SALL1/HOXB7/PAX8/SHH/OSR1/GATA3/CITED1/SIX2/FGF8/MTSS1/NPNT/WNK4/SOX8/SMO/FGF2/EYA1/IRX2/DCHS1/DLG1/BMP2/WNT1/HOXD11/WNT4/WNT9B/NOG/GREB1L/LHX1/WNT2B/WNT11/CD24/ADAMTS16/POU3F3/HEYL/WNT6/PTCH1/GREM1/PROM1/DLL1/PAX2/KIF26B/GDNF	46
BP	GO:0035150	regulation of tube size	60/3109	142/18723	4.02205e-13	2.01304e-11	1.39396e-11	EDN3/ADCYAP1/NPR3/ADRA1B/HTR1A/GCH1/AVPR1B/EGFR/ADORA1/NOS1/ASIC2/CHRM3/KCNA5/ITGA1/ADRA2A/SOD1/ADRB3/NPR1/ADM/ADRB1/HTR7/ADRA1D/PRKG1/ADRA1A/CD38/UTS2R/COMP/ADRA2C/FOXC2/HRH2/ECE1/DRD5/TBXA2R/PLOD3/P2RY1/EDNRB/GCLM/P2RY2/EXT2/CAV1/PTGS2/WNT9B/ADRA2B/DBH/SLC8A1/HRH1/KCNMB4/MTNR1B/ICAM1/NPPB/SMTNL2/SLC6A4/ARHGAP42/SCNN1B/HTR1B/DRD1/ACE/KCNMA1/F2R/FOXC1	60
BP	GO:0060828	regulation of canonical Wnt signaling pathway	89/3109	253/18723	4.51097e-13	2.23908e-11	1.55049e-11	SOX10/WNT3A/RSPO3/EGR1/SOX2/ARNTL/GLI1/FZD9/SOX17/RNF220/DKK1/SFRP5/FGFR2/EGFR/NOTUM/KANK1/TGFB1/SFRP1/AMER2/BICC1/FRAT1/SMAD3/LATS2/SHH/TLE1/SULF2/COL1A1/GPC5/LYPD6/CSNK1G3/RSPO1/STK11/HECW1/LRP4/ROR2/SHISA3/STK3/TPBGL/SFRP2/SFRP4/KREMEN1/WNK2/SEMA5A/TLE2/FGF2/IGFBP1/ADGRA2/NKD1/MCC/DACT1/DKK3/LGR6/BMP2/NKX2-5/ANKRD6/EMD/GNAQ/PTPRO/CDH2/NKD2/PRICKLE1/TMEM170B/FRZB/FZD7/CAV1/CDH3/IGFBP6/NOG/IGFBP…	89
BP	GO:0010720	positive regulation of cell development	100/3109	298/18723	4.69089e-13	2.3093e-11	1.59911e-11	SOX10/WNT3A/PAX6/EPHA4/PAFAH1B1/BCL2/NEFL/EGR2/CXCR4/CDH4/PLXNA2/BMP4/RASSF10/GPR68/NTN1/EGFR/PLXND1/CLCF1/OBSL1/TGFB1/LIMS2/ETV5/SHH/SHOX2/TENM4/TNFSF11/TIAM1/ARHGEF7/PDE3A/SLIT2/CUX1/CUX2/SHTN1/STK11/HAP1/PTPRZ1/NIN/NDEL1/NEURL1/PLXNC1/CDKL5/BDNF/TNFRSF1B/FZD3/SOX8/MYOD1/MAP2K1/SMO/NPTN/SEMA5A/SMAD7/ROBO1/KIT/ITPKA/SEMA7A/CHODL/CAMK2B/DISC1/NKX6-1/MAP6/TLR2/VEGFC/MYB/BMP2/DRD2/NTRK2/EPHB2/PLXNA…	100
BP	GO:0045055	regulated exocytosis	83/3109	230/18723	5.73174e-13	2.79877e-11	1.93805e-11	CACNB2/STXBP1/PTGDR/CRHBP/FGR/CD177/ADCY1/SYT3/SYNGR3/CADPS/PTGDS/GRIN3A/CPLX2/CDK5R2/SYN2/PIK3CD/SYT10/SYT9/WNT7A/ADRA2A/SYT2/SYT8/NCS1/CBARP/SYT12/HCK/ERC2/CPLX1/SYT5/SCIN/PCLO/SYK/BACE1/FER/NR4A3/ADRA1A/PPFIA3/RIMS4/KIT/RIMS2/DRD2/CTBP2/SYT17/PRKCB/ADGRE2/CACNA1H/P2RY1/GAB2/SYT13/RAB15/CORO1A/SYNGR1/FOXF1/SYT1/SYT6/RAB31/RASGRP1/CHGA/DMTN/CNR1/PPFIA2/SEPTIN5/RIMS1/CPLX3/KCNB1/DOC2A/HTR1B/STX1B…	83
BP	GO:0003007	heart morphogenesis	87/3109	246/18723	5.86983e-13	2.84308e-11	1.96874e-11	WNT3A/CHD7/SOX17/WNT16/BMP4/DKK1/ACTC1/ADAMTS1/FGFR2/PITX2/PLXND1/TBX5/TGFB1/SOX18/SMAD3/SHH/SHOX2/INSR/GATA3/SLIT2/BMP7/FHL2/FGF8/IHH/DLC1/SFRP2/RYR2/SMO/NODAL/S1PR1/SMAD7/ROBO1/DLL4/EYA1/NRG1/COL5A1/DNAH11/DCHS1/FOXC2/HEG1/BMP2/SLIT3/NKX2-5/OLFM1/RBP4/TGFBR2/TPM1/VANGL2/NPY2R/TBXT/POU4F1/EPHB4/LRP2/ACVRL1/PARVA/HAND1/GATA5/LBX1/FOXF1/NOG/HAND2/HEY2/COL2A1/FLRT2/RBPJ/WNT11/FOXN4/ALDH1A2/HEYL/ADG…	87
BP	GO:0021536	diencephalon development	40/3109	76/18723	6.09296e-13	2.92754e-11	2.02722e-11	PAX6/ADCYAP1/GSX1/POU3F2/SOX2/GLI1/BMP4/SALL1/PITX2/SHH/HAP1/RAX/FGF8/SMO/SEMA5A/CDH1/FGF2/KCNC2/KCNC1/SOX3/BMP2/WNT1/DRD2/WNT4/POU4F1/FOXB1/NDNF/NOG/PTCHD1/LHX3/RBPJ/ALDH1A2/NRP2/OLIG2/NCOA1/SLC6A3/OTP/GBX2/NKX2-1/OTX1	40
BP	GO:0051937	catecholamine transport	39/3109	73/18723	6.29553e-13	3.00087e-11	2.078e-11	SYT3/SYT10/SYT9/ADRA2A/SYT2/FGF20/SYT8/SLC29A4/SYT12/SLC18A2/SYT5/CHRNA4/ADRA2C/GHSR/HRH3/DRD2/OPRK1/SYT17/NPY2R/P2RY1/ACTB/SYT13/CXCL12/ADRA2B/SYT1/SYT6/SLC6A2/CHGA/CNR1/KCNB1/HTR1B/SLC22A3/SNCA/DRD1/SYT15/SLC6A3/DRD4/KCNA2/GDNF	39
BP	GO:0032412	regulation of ion transmembrane transporter activity	92/3109	267/18723	7.23176e-13	3.42e-11	2.36823e-11	FGF12/JPH3/PPARGC1A/RASGRF1/SHISA9/CACNB2/SHANK1/CRHBP/FGF13/NOS1/SHISA8/CACNA1D/CHRM3/TESC/GSG1L/STAC2/ADRA2A/OSR1/PCSK9/EPO/LRRC38/ATP1B2/HAP1/TRPC6/HECW1/ABCB1/CBARP/KCNS2/KCNAB1/WNK4/SHISA7/RYR2/PRNP/ABCC8/CACNG4/CACNG8/WNK2/KCNG1/PDE4D/KCNA1/CNIH2/KCNC2/KCNC1/NTSR1/DLG1/ANK2/APP/SCN1B/PDE4B/KCNQ1/DRD2/RRAD/CACNA2D1/PRKACA/FGF11/FKBP1B/EPHB2/FXYD5/PLCG2/AMIGO1/CRHR1/OPRL1/CAV1/DMD/CACNB4/LRRC…	92
BP	GO:0003015	heart process	88/3109	251/18723	7.57022e-13	3.55209e-11	2.4597e-11	FGF12/EDN3/CACNB2/CXCR4/ADRA1B/ACTC1/FGF13/HCN4/GCH1/EPAS1/ADORA1/NOS1/TBX5/CACNA1D/KCNA5/SHOX2/SOD1/CELF2/TACR3/ATP1B2/ADM/ADRB1/ADRA1D/KCNG2/RYR2/CCN2/ADRA1A/PDE4D/SMAD7/DLG1/DES/ANK2/KCNJ12/SCN1B/RPS6KA2/PDE4B/ATP2A3/CHRM2/KCNQ1/DRD2/NKX2-5/CACNA2D1/PRKACA/FKBP1B/TPM1/CACNA1H/GJC1/TNNI2/ATP1A3/SCN5A/NMU/EXT2/TMEM38A/CAV1/DMD/SCN3B/KCNH2/HBEGF/TAC1/CACNA1C/SLC8A1/HEY2/TRPC1/CHGA/SLC4A3/GSN/FOXN…	88
BP	GO:0099003	vesicle-mediated transport in synapse	75/3109	200/18723	8.15533e-13	3.79697e-11	2.62927e-11	WNT3A/CACNB2/SYNDIG1/STXBP1/PCDH17/BRSK2/ADCY1/CADPS/GRIN3A/CPLX2/SYN2/SYT9/WNT7A/GSG1L/ADRA2A/SYT2/SYT8/NCS1/SNCB/SYT12/ERC2/DNM3/BSN/CPLX1/SLC18A2/SYT5/PCLO/BACE1/ADRA1A/PPFIA3/RIMS4/BRSK1/RIMS2/SH3GL2/DRD2/CTBP2/AMPH/PRKCB/CDH2/STON2/PLD1/P2RY1/ACTB/ITGB3/SYN3/NSG1/SYT1/SYT6/ARC/CNR1/PPFIA2/SEPTIN5/RIMS1/CPLX3/SLC17A7/FGF14/DOC2A/HTR1B/STX1B/SNAP91/APBA1/HPCA/PRKCG/STX11/UNC13A/SNCA/SLC4A8/RAP…	75
BP	GO:0055074	calcium ion homeostasis	137/3109	460/18723	8.4741e-13	3.91504e-11	2.71103e-11	GPR6/P2RX2/JPH3/EDN3/CYP27B1/ADCYAP1/GRIN2A/CACNA1A/CACNB2/BCL2/PTGDR/FZD9/CHD7/CXCR4/ADRA1B/CAMK2N1/UBASH3B/CEMIP/AVPR1B/SPPL3/ADCY5/ADORA1/NOS1/FFAR4/ADCY8/FAM20A/SMAD3/KCNA5/TRPC3/TNFSF11/NALF1/EPO/ESR1/NCS1/HAP1/KCNK3/TRPC6/CALCB/GLP1R/ADM/PDGFRA/ADRA1D/SYPL2/TRPC4/WFS1/RYR2/PRNP/NPTN/ADRA1A/CD38/S1PR1/THY1/FGF2/PDE4D/RASA3/GALR1/CALCR/MCOLN3/NTSR1/FFAR1/TMEM178A/ANK2/DISC1/APP/ATP2A3/DRD2/CA…	137
BP	GO:0060078	regulation of postsynaptic membrane potential	58/3109	137/18723	8.92974e-13	4.09405e-11	2.83499e-11	P2RX2/ADCYAP1/GRIN2A/SHANK1/GRIK4/NRXN1/GRIN3A/ADORA1/CBLN1/WNT7A/INSYN2A/GRIK1/GABBR1/CUX2/GABRA5/CHRNA3/SEZ6/ADRB1/GABRD/CELF4/GRIK3/EIF4A3/KCNA1/KCND2/CHRNA4/GABRG3/INSYN1/NTSR1/RIMS2/APP/PPP1R9A/DRD2/TMEM108/NPY2R/GABRB2/GRID1/NPAS4/MPP2/IGSF11/RELN/RIMS1/GABRA4/GRIN2C/CHRNA7/GRIN1/FGF14/SLC8A3/STX1B/SNCA/GRIN2D/GLRB/GRID2/SHANK3/GABRA2/LRRK2/GABRE/DRD4/GRIN2B	58
BP	GO:0001658	branching involved in ureteric bud morphogenesis	33/3109	56/18723	9.35783e-13	4.25781e-11	2.94839e-11	FOXD1/BCL2/TCF21/BMP4/SALL1/HOXB7/PAX8/SHH/CITED1/SIX2/FGF8/NPNT/SOX8/SMO/FGF2/EYA1/DCHS1/DLG1/BMP2/WNT1/HOXD11/WNT4/WNT9B/NOG/GREB1L/LHX1/WNT2B/ADAMTS16/WNT6/PTCH1/GREM1/PAX2/GDNF	33
BP	GO:0043010	camera-type eye development	105/3109	322/18723	9.54147e-13	4.30873e-11	2.98364e-11	NHS/WNT5B/PAX6/TFAP2A/EPHB1/CHD7/WNT16/MEGF11/BMP4/NR2E1/FJX1/PITX3/PITX2/AGTPBP1/GRM6/VAX1/OBSL1/FOXL2/VSX1/WNT7A/ACHE/SMAD3/SHH/TSPAN12/ATF4/HCN1/GATA3/FBN1/BMP7/FOXE3/NES/HIPK2/SDK1/MITF/RAX/PDGFRA/CLN8/IHH/ATP8A2/SOX8/GPM6A/CELF4/MERTK/TGIF2/THY1/FGF2/BFSP1/DLL4/PDE6B/SOX1/FOXC2/DLG1/TBC1D20/DRD2/RBP4/NTRK2/TGFBR2/EPHB2/FLT1/SDK2/TMOD1/LPCAT1/ACVRL1/FBN2/SKIL/PTF1A/TDRD7/WNT9B/LAMA1/CRYGN/LHX…	105
BP	GO:0007218	neuropeptide signaling pathway	49/3109	106/18723	9.84188e-13	4.41122e-11	3.05462e-11	GPR37/SSTR2/ADCYAP1/PTH2/PRLHR/NPBWR2/PROKR2/NPW/RXFP3/NPY/NXPH3/SORCS2/QRFPR/SSTR4/NPBWR1/UTS2R/GALR1/NTSR1/OPRD1/OPRK1/HCRTR1/SORCS3/NPFFR1/NPB/NPY2R/NMUR1/GRP/NMU/OPRL1/SORT1/TAC1/ECEL1/GAL/SORCS1/GPR139/NPPB/POMC/SORL1/GPR83/GALR2/NXPH2/PROK2/SSTR5/NPY5R/NXPH4/PROKR1/GLRB/SSTR3/RAPGEF2	49
BP	GO:0035296	regulation of tube diameter	59/3109	141/18723	1.04153e-12	4.5996e-11	3.18506e-11	EDN3/ADCYAP1/NPR3/ADRA1B/HTR1A/GCH1/AVPR1B/EGFR/ADORA1/NOS1/ASIC2/CHRM3/KCNA5/ITGA1/ADRA2A/SOD1/ADRB3/NPR1/ADM/ADRB1/HTR7/ADRA1D/PRKG1/ADRA1A/CD38/UTS2R/COMP/ADRA2C/FOXC2/HRH2/ECE1/DRD5/TBXA2R/PLOD3/P2RY1/EDNRB/GCLM/P2RY2/EXT2/CAV1/PTGS2/ADRA2B/DBH/SLC8A1/HRH1/KCNMB4/MTNR1B/ICAM1/NPPB/SMTNL2/SLC6A4/ARHGAP42/SCNN1B/HTR1B/DRD1/ACE/KCNMA1/F2R/FOXC1	59
BP	GO:0097746	blood vessel diameter maintenance	59/3109	141/18723	1.04153e-12	4.5996e-11	3.18506e-11	EDN3/ADCYAP1/NPR3/ADRA1B/HTR1A/GCH1/AVPR1B/EGFR/ADORA1/NOS1/ASIC2/CHRM3/KCNA5/ITGA1/ADRA2A/SOD1/ADRB3/NPR1/ADM/ADRB1/HTR7/ADRA1D/PRKG1/ADRA1A/CD38/UTS2R/COMP/ADRA2C/FOXC2/HRH2/ECE1/DRD5/TBXA2R/PLOD3/P2RY1/EDNRB/GCLM/P2RY2/EXT2/CAV1/PTGS2/ADRA2B/DBH/SLC8A1/HRH1/KCNMB4/MTNR1B/ICAM1/NPPB/SMTNL2/SLC6A4/ARHGAP42/SCNN1B/HTR1B/DRD1/ACE/KCNMA1/F2R/FOXC1	59
BP	GO:0007269	neurotransmitter secretion	60/3109	145/18723	1.19904e-12	5.18088e-11	3.58758e-11	CACNB2/PTPRN2/STXBP1/ADCY1/NRXN1/CADPS/GRIN3A/CPLX2/NRXN2/SYN2/GRM4/SYT9/WNT7A/NR4A1/ADRA2A/SYT2/SYT8/NCS1/CHRNA3/SYT12/ERC2/CPLX1/SYT5/PCLO/BACE1/ADRA1A/PPFIA3/RIMS4/BRSK1/RIMS2/HRH3/PPP1R9A/DRD2/CTBP2/PRKCB/P2RY1/SYN3/SYT1/SYT6/MCTP1/CNR1/KCNMB4/PPFIA2/SEPTIN5/RIMS1/CPLX3/DOC2A/HTR1B/STX1B/APBA1/PRKCG/STX11/SNCAIP/UNC13A/SNCA/SLC4A8/CSPG5/SLC32A1/LRRK2/BAIAP3	60
BP	GO:0061351	neural precursor cell proliferation	60/3109	145/18723	1.19904e-12	5.18088e-11	3.58758e-11	SOX10/WNT3A/RORA/PAX6/ADCYAP1/ZNF423/POU3F2/PAFAH1B1/EMX2/GLI1/EPHB1/FZD9/NR2E1/RASSF10/FGF13/FGFR2/IGF2BP1/PITX3/VAX1/LIMS2/WNT7A/SHH/DISP3/EMX1/TRIM71/PTPRZ1/NES/INSM1/TRNP1/FGF8/TOX/FZD3/SMO/FGF2/KCNA1/DLL4/DISC1/VEGFC/WNT1/DRD2/CDH2/LEF1/LRP2/DIXDC1/ASCL1/LHX2/LHX1/SLC6A4/MDK/POU3F3/LHX5/KIF1A/WNT2/DMRTA2/SOX5/LRRK2/DBN1/OTP/EML1/GBX2	60
BP	GO:0099643	signal release from synapse	60/3109	145/18723	1.19904e-12	5.18088e-11	3.58758e-11	CACNB2/PTPRN2/STXBP1/ADCY1/NRXN1/CADPS/GRIN3A/CPLX2/NRXN2/SYN2/GRM4/SYT9/WNT7A/NR4A1/ADRA2A/SYT2/SYT8/NCS1/CHRNA3/SYT12/ERC2/CPLX1/SYT5/PCLO/BACE1/ADRA1A/PPFIA3/RIMS4/BRSK1/RIMS2/HRH3/PPP1R9A/DRD2/CTBP2/PRKCB/P2RY1/SYN3/SYT1/SYT6/MCTP1/CNR1/KCNMB4/PPFIA2/SEPTIN5/RIMS1/CPLX3/DOC2A/HTR1B/STX1B/APBA1/PRKCG/STX11/SNCAIP/UNC13A/SNCA/SLC4A8/CSPG5/SLC32A1/LRRK2/BAIAP3	60
BP	GO:0010001	glial cell differentiation	81/3109	225/18723	1.25963e-12	5.40379e-11	3.74194e-11	SOX10/PAX6/EPHA4/TNFRSF21/POU3F2/SOX2/EGR2/CXCR4/NR2E1/PRDM8/DAB1/EGFR/LIN28A/OLIG1/CLCF1/TGFB1/SHH/TENM4/SOD1/EMX1/TAL1/ROR1/PTPRZ1/POU3F1/DTX1/ROR2/DNER/CNTNAP1/TNFRSF1B/MMP24/MYCN/TRPC4/SOX8/MAP2K1/SMO/FGF2/NTRK3/NRG1/PALS1/SOX1/NKX6-1/TLR2/APP/PARD3/BMP2/NTRK2/CDH2/HDAC11/GPC1/GSX2/LEF1/TTBK1/NRROS/ASCL1/SERPINE2/NOG/TP73/RELN/MYRF/DAAM2/NAB1/TMEM98/MDK/ADAM22/SLC8A3/MT3/BACE2/ADGRG6/CDK6/KCN…	81
BP	GO:0060047	heart contraction	85/3109	241/18723	1.28166e-12	5.43167e-11	3.76124e-11	FGF12/EDN3/CACNB2/CXCR4/ADRA1B/ACTC1/FGF13/HCN4/GCH1/EPAS1/ADORA1/NOS1/TBX5/CACNA1D/KCNA5/SHOX2/SOD1/CELF2/TACR3/ATP1B2/ADM/ADRB1/ADRA1D/KCNG2/RYR2/CCN2/ADRA1A/PDE4D/SMAD7/DLG1/DES/ANK2/KCNJ12/SCN1B/RPS6KA2/PDE4B/ATP2A3/CHRM2/KCNQ1/DRD2/NKX2-5/CACNA2D1/PRKACA/FKBP1B/TPM1/CACNA1H/GJC1/TNNI2/ATP1A3/SCN5A/NMU/EXT2/TMEM38A/CAV1/DMD/SCN3B/KCNH2/HBEGF/TAC1/CACNA1C/SLC8A1/HEY2/TRPC1/CHGA/SLC4A3/GSN/FOXN…	85
BP	GO:0035107	appendage morphogenesis	58/3109	138/18723	1.29325e-12	5.43167e-11	3.76124e-11	HOXD12/DLX6/TFAP2A/MAP3K20/CHD7/PLXNA2/BMP4/HOXD10/SALL1/FGFR2/EVX2/ALX4/TBX5/WNT7A/SHH/SHOX2/FGF4/OSR1/BMP7/PRRX1/LRP4/HOXA13/ROR2/FGF8/IHH/LMBR1/MYCN/SFRP2/FREM2/FRAS1/CYP26B1/ECE1/HOXA9/LEF1/CHST11/FBN2/NOG/EN1/CACNA1C/ZNF219/HAND2/HOXD13/CIBAR1/COL2A1/SP9/ALDH1A2/TBX2/SP8/RNF165/PTCH1/HOXD9/RSPO2/GREM1/WNT3/RUNX2/TWIST1/PKDCC/TP63	58
BP	GO:0035108	limb morphogenesis	58/3109	138/18723	1.29325e-12	5.43167e-11	3.76124e-11	HOXD12/DLX6/TFAP2A/MAP3K20/CHD7/PLXNA2/BMP4/HOXD10/SALL1/FGFR2/EVX2/ALX4/TBX5/WNT7A/SHH/SHOX2/FGF4/OSR1/BMP7/PRRX1/LRP4/HOXA13/ROR2/FGF8/IHH/LMBR1/MYCN/SFRP2/FREM2/FRAS1/CYP26B1/ECE1/HOXA9/LEF1/CHST11/FBN2/NOG/EN1/CACNA1C/ZNF219/HAND2/HOXD13/CIBAR1/COL2A1/SP9/ALDH1A2/TBX2/SP8/RNF165/PTCH1/HOXD9/RSPO2/GREM1/WNT3/RUNX2/TWIST1/PKDCC/TP63	58
BP	GO:0072503	cellular divalent inorganic cation homeostasis	142/3109	486/18723	1.60325e-12	6.68689e-11	4.63044e-11	GPR6/P2RX2/JPH3/EDN3/ADCYAP1/GRIN2A/CACNA1A/CACNB2/BCL2/PTGDR/FZD9/CHD7/CXCR4/ADRA1B/UBASH3B/CEMIP/AVPR1B/SPPL3/ADCY5/ADORA1/NOS1/FFAR4/ADCY8/SMAD3/KCNA5/TRPC3/SLC30A2/NALF1/EPO/ESR1/NCS1/HAP1/KCNK3/TRPC6/CALCB/GLP1R/ADM/PDGFRA/ADRA1D/SYPL2/TRPC4/WFS1/RYR2/PRNP/NPTN/SLC30A3/ADRA1A/CD38/S1PR1/THY1/FGF2/PDE4D/RASA3/GALR1/CALCR/MCOLN3/NTSR1/FFAR1/TMEM178A/ANK2/DISC1/APP/ATP2A3/DRD2/CACNA2D1/DRD5/PRK…	142
BP	GO:0048608	reproductive structure development	128/3109	424/18723	1.68968e-12	6.99876e-11	4.8464e-11	RSPO3/CYP27B1/ADCYAP1/PGR/BMP6/MDFI/BCL2/LHX8/PTX3/GLI1/CHD7/TCF21/MAMLD1/BMP4/LHX4/CDX2/ADAMTS1/SALL1/FGFR2/EPAS1/DLX3/SFRP1/BASP1/FOXL2/WNT7A/SHH/CRIP1/CEBPA/TESC/UTF1/SOD1/OSR1/GATA3/SLIT2/ESR1/BMP7/STK11/INHBB/CITED1/FOSL1/CSMD1/ARID4A/VASH1/HOXA13/ROR2/PTPRN/ADM/SOCS3/FGF8/STK3/GJB3/PDGFRA/SFRP2/SOX8/MAP2K1/ETNK2/DMRTA1/EOMES/MERTK/NODAL/NEUROG1/KRT19/MMP14/KIT/CTSV/DHH/GHSR/DLG1/BIK/STOX2/S…	128
BP	GO:0048736	appendage development	67/3109	172/18723	1.74992e-12	7.14969e-11	4.95091e-11	HOXD12/DLX6/TFAP2A/MAP3K20/CHD7/PLXNA2/BMP4/DKK1/SMOC1/MEOX2/HOXD10/SALL1/FGFR2/EVX2/ALX4/PITX2/TBX5/WNT7A/SHH/SHOX2/FGF4/OSR1/BMP7/PRRX1/LRP4/HOXA13/ROR2/RAX/FGF8/IHH/LMBR1/MYCN/SFRP2/FREM2/KREMEN1/FRAS1/COMP/CYP26B1/ECE1/HOXA9/LEF1/CHST11/FBN2/RSPO4/NOG/EN1/CACNA1C/ZNF219/HAND2/HOXD13/CIBAR1/COL2A1/SP9/ALDH1A2/TBX2/SP8/RNF165/ITGB4/PTCH1/HOXD9/RSPO2/GREM1/WNT3/RUNX2/TWIST1/PKDCC/TP63	67
BP	GO:0060173	limb development	67/3109	172/18723	1.74992e-12	7.14969e-11	4.95091e-11	HOXD12/DLX6/TFAP2A/MAP3K20/CHD7/PLXNA2/BMP4/DKK1/SMOC1/MEOX2/HOXD10/SALL1/FGFR2/EVX2/ALX4/PITX2/TBX5/WNT7A/SHH/SHOX2/FGF4/OSR1/BMP7/PRRX1/LRP4/HOXA13/ROR2/RAX/FGF8/IHH/LMBR1/MYCN/SFRP2/FREM2/KREMEN1/FRAS1/COMP/CYP26B1/ECE1/HOXA9/LEF1/CHST11/FBN2/RSPO4/NOG/EN1/CACNA1C/ZNF219/HAND2/HOXD13/CIBAR1/COL2A1/SP9/ALDH1A2/TBX2/SP8/RNF165/ITGB4/PTCH1/HOXD9/RSPO2/GREM1/WNT3/RUNX2/TWIST1/PKDCC/TP63	67
BP	GO:0051952	regulation of amine transport	44/3109	91/18723	2.03739e-12	8.26793e-11	5.72526e-11	TRH/STXBP1/SYT3/ADORA1/SYT10/SYT9/ADRA2A/SLC6A1/SYT2/FGF20/SYT8/SLC38A3/CHRNA3/SYT12/SYT5/CHRNA4/CCK/NTSR1/ADRA2C/GHSR/HRH3/DRD2/OPRK1/SYT17/NPY2R/P2RY1/SYT13/GRM7/CXCL12/SLC12A2/ADRA2B/SYT1/SYT6/CHGA/CNR1/KCNB1/HTR1B/NPY5R/SNCA/DRD1/SYT15/DRD4/KCNA2/GDNF	44
BP	GO:0006874	cellular calcium ion homeostasis	133/3109	448/18723	2.36323e-12	9.52589e-11	6.59635e-11	GPR6/P2RX2/JPH3/EDN3/ADCYAP1/GRIN2A/CACNA1A/CACNB2/BCL2/PTGDR/FZD9/CHD7/CXCR4/ADRA1B/UBASH3B/CEMIP/AVPR1B/SPPL3/ADCY5/ADORA1/NOS1/FFAR4/ADCY8/SMAD3/KCNA5/TRPC3/NALF1/EPO/ESR1/NCS1/HAP1/KCNK3/TRPC6/CALCB/GLP1R/ADM/PDGFRA/ADRA1D/SYPL2/TRPC4/WFS1/RYR2/PRNP/NPTN/ADRA1A/CD38/S1PR1/THY1/FGF2/PDE4D/RASA3/GALR1/CALCR/MCOLN3/NTSR1/FFAR1/TMEM178A/ANK2/DISC1/APP/ATP2A3/DRD2/CACNA2D1/DRD5/PRKACA/PLCE1/FKBP1B…	133
BP	GO:0006816	calcium ion transport	127/3109	422/18723	2.6264e-12	1.05161e-10	7.28203e-11	P2RX2/WNT3A/JPH3/CYP27B1/GRIN2A/CACNA1A/CACNB2/BCL2/CHD7/CXCR4/PLPP4/CACNG6/UBASH3B/GRIN3A/CEMIP/CACHD1/PKDREJ/NOS1/GRM6/CACNA1D/TRPC3/STAC2/ADRA2A/NALF1/EPO/NCS1/HAP1/TRPC6/CAMK2G/CBARP/CACNA2D2/GAS6/TRPC4/NALCN/WFS1/GPM6A/RYR2/PRNP/CACNG4/GRIN3B/CCN2/CACNG8/ADRA1A/THY1/FGF2/PDE4D/SESTD1/CACNA1E/RASA3/CHRNA4/CALCR/MCOLN3/NTSR1/OPRD1/FFAR1/CAMK2B/ANK2/PDE4B/ATP2A3/DRD2/RRAD/CACNA2D1/PRKACA/FKBP1B…	127
BP	GO:0099504	synaptic vesicle cycle	69/3109	181/18723	2.7131e-12	1.07913e-10	7.47262e-11	WNT3A/CACNB2/SYNDIG1/STXBP1/PCDH17/BRSK2/ADCY1/CADPS/GRIN3A/CPLX2/SYN2/SYT9/WNT7A/ADRA2A/SYT2/SYT8/NCS1/SNCB/SYT12/ERC2/DNM3/BSN/CPLX1/SLC18A2/SYT5/PCLO/BACE1/ADRA1A/PPFIA3/RIMS4/BRSK1/RIMS2/SH3GL2/DRD2/CTBP2/AMPH/PRKCB/CDH2/STON2/PLD1/P2RY1/ACTB/SYN3/SYT1/SYT6/CNR1/PPFIA2/SEPTIN5/RIMS1/CPLX3/SLC17A7/FGF14/DOC2A/HTR1B/STX1B/SNAP91/APBA1/PRKCG/STX11/UNC13A/SNCA/SLC4A8/RAPGEF4/CSPG5/DNAJC6/SLC32A1/…	69
BP	GO:0061458	reproductive system development	128/3109	427/18723	2.91895e-12	1.15337e-10	7.9867e-11	RSPO3/CYP27B1/ADCYAP1/PGR/BMP6/MDFI/BCL2/LHX8/PTX3/GLI1/CHD7/TCF21/MAMLD1/BMP4/LHX4/CDX2/ADAMTS1/SALL1/FGFR2/EPAS1/DLX3/SFRP1/BASP1/FOXL2/WNT7A/SHH/CRIP1/CEBPA/TESC/UTF1/SOD1/OSR1/GATA3/SLIT2/ESR1/BMP7/STK11/INHBB/CITED1/FOSL1/CSMD1/ARID4A/VASH1/HOXA13/ROR2/PTPRN/ADM/SOCS3/FGF8/STK3/GJB3/PDGFRA/SFRP2/SOX8/MAP2K1/ETNK2/DMRTA1/EOMES/MERTK/NODAL/NEUROG1/KRT19/MMP14/KIT/CTSV/DHH/GHSR/DLG1/BIK/STOX2/S…	128
BP	GO:0030178	negative regulation of Wnt signaling pathway	66/3109	170/18723	3.05943e-12	1.20098e-10	8.31635e-11	SOX10/NXN/EGR1/MDFI/SOX2/SHISA2/GLI1/SOX17/DKK1/SFRP5/NOTUM/SFRP1/AMER2/BICC1/LATS2/SHH/TLE1/NFATC1/STK11/HECW1/CITED1/LRP4/ROR2/SHISA3/STK3/TPBGL/SFRP2/SFRP4/KREMEN1/TRABD2A/TLE2/HIC1/IGFBP1/NKD1/TRABD2B/MCC/DACT1/DKK3/BMP2/NKX2-5/ANKRD6/EMD/PTPRO/CDH2/NKD2/PRICKLE1/TMEM170B/APCDD1L/FRZB/CAV1/IGFBP6/SOX30/NOG/IGFBP4/DRAXIN/CTHRC1/WIF1/MDK/WNT11/SHISA6/APC2/AMFR/TBX18/TLE4/GREM1/TSKU	66
BP	GO:0019932	second-messenger-mediated signaling	101/3109	312/18723	4.22554e-12	1.64796e-10	1.14115e-10	P2RX2/EDN3/ADCYAP1/GRIN2A/CDH13/CAMTA1/CXCR4/ADCY1/EGFR/SPPL3/NOS1/FFAR4/CHRM3/TNFSF11/RASD1/PDE3A/NFATC1/FHL2/NPR1/PDE3B/GLP1R/NFATC2/ADM/SAMD14/PDX1/RYR2/PRNP/AHR/RNF157/PRKG1/PCLO/SYK/PDE4D/CRTC3/NRG1/KCNC2/GNAI1/ANK2/RIMS2/HTR5A/PPP1R9A/PRKACA/PLCE1/FKBP1B/TBXA2R/KSR1/NPY2R/HOMER2/NCALD/NMUR1/EDNRB/PLCG2/PDE10A/RASD2/GUCY1A2/OPRL1/TMEM38A/NDNF/DMD/HOMER3/NEUROD2/MCTP1/PTGFR/CACNA1C/SLC8A1/PLC…	101
BP	GO:0002062	chondrocyte differentiation	48/3109	106/18723	4.2723e-12	1.65545e-10	1.14634e-10	WNT5B/BMP6/BMP4/ADAMTS7/TGFB1/WNT7A/SMAD3/PTHLH/RUNX3/SHOX2/SULF2/OSR1/SIX2/COL27A1/IHH/SFRP2/CCN2/SCIN/SMAD7/TGFBI/COMP/RFLNA/FGF18/BMP2/TGFBR2/MKX/CHST11/CCN3/ACVRL1/HMGA2/ZNF219/MDK/COL2A1/WNT2B/EFEMP1/NKX3-2/NPPC/POR/FGFR3/GDF6/WNT9A/PTH1R/GREM1/SOX5/ADAMTS12/RUNX2/TSKU/PKDCC	48
BP	GO:0008016	regulation of heart contraction	75/3109	206/18723	4.49989e-12	1.73246e-10	1.19967e-10	EDN3/CACNB2/ADRA1B/FGF13/HCN4/GCH1/EPAS1/ADORA1/NOS1/TBX5/CACNA1D/KCNA5/SHOX2/CELF2/TACR3/ATP1B2/ADM/ADRB1/ADRA1D/KCNG2/RYR2/CCN2/ADRA1A/PDE4D/SMAD7/DLG1/DES/ANK2/KCNJ12/SCN1B/PDE4B/ATP2A3/CHRM2/KCNQ1/DRD2/NKX2-5/CACNA2D1/PRKACA/FKBP1B/TPM1/CACNA1H/GJC1/ATP1A3/SCN5A/NMU/TMEM38A/CAV1/DMD/SCN3B/KCNH2/HBEGF/TAC1/CACNA1C/SLC8A1/HEY2/TRPC1/CHGA/SLC4A3/FOXN4/SLC8A3/KCNE1/BVES/ATP2B2/GNAO1/SPTBN4/TBX2/S…	75
BP	GO:0035637	multicellular organismal signaling	63/3109	160/18723	4.59059e-12	1.75612e-10	1.21605e-10	FGF12/CACNB2/PAFAH1B1/HCN4/TBX5/CACNA1D/KCNA5/SOD1/ATP1B2/CNTNAP1/RYR2/CACNG4/CACNG8/S1PR1/PDE4D/KCNA1/KCND2/GHSR/ANK2/JAM3/SCN1B/ATP2A3/OTOA/KCNQ1/NKX2-5/CACNA2D1/DRD5/PRKACA/FKBP1B/NTRK2/CACNA1H/GJC1/ATP1A3/SCN5A/DMRT3/CAV1/SCN3B/MYH14/KCNH2/CACNA1C/SLC8A1/CACNG5/TRPC1/SLC4A3/KCNMB4/MTNR1B/SCN9A/NFASC/SCN8A/SLC8A3/KCNE1/ATP2B2/SPTBN4/TBX18/DRD1/SCN4B/KCNJ5/KCND3/KCNJ3/CACNG2/KCNN2/CACNA1G/KCNA2	63
BP	GO:0050806	positive regulation of synaptic transmission	64/3109	164/18723	4.97198e-12	1.88998e-10	1.30875e-10	ADCYAP1/GRIN2A/CACNB2/EPHA4/STXBP1/NR2E1/ADCY1/NRXN1/EGFR/ADORA1/ADCY8/HAP1/CLSTN2/ROR2/SYT12/SHISA7/PRNP/CACNG4/CACNG8/NPTN/ADRA1A/PLK2/RIMS2/APP/PPP1R9A/DRD2/NTRK2/EPHB2/ZDHHC2/CYP46A1/NMU/MPP2/PTGS2/NSG1/SERPINE2/SYT1/TAC1/IGSF11/ARC/CACNG5/CRHR2/CNR1/RELN/RIMS1/GRIN2C/CHRNA7/FAM107A/AKAP5/SLC8A3/CALB2/CA7/STX1B/PRKCG/SNCA/PRKCE/DRD1/GRIN2D/SLC4A8/NTRK1/SHANK3/BAIAP3/TSHZ3/CACNG2/GRIN2B	64
BP	GO:0015872	dopamine transport	30/3109	50/18723	5.29756e-12	2.00108e-10	1.38568e-10	SYT3/SYT10/SYT9/SYT2/FGF20/SYT8/SLC29A4/SYT12/SLC18A2/SYT5/CHRNA4/DRD2/OPRK1/SYT17/NPY2R/SYT13/CXCL12/SYT1/SYT6/SLC6A2/CNR1/HTR1B/SLC22A3/SNCA/DRD1/SYT15/SLC6A3/DRD4/KCNA2/GDNF	30
BP	GO:0006939	smooth muscle contraction	49/3109	110/18723	5.41646e-12	2.0332e-10	1.40792e-10	P2RX2/SSTR2/EDN3/ADORA1/CHRM3/SULF2/ADRA2A/SOD1/TACR3/APBB1/CHRNA3/HTR7/NPNT/PRKG1/NEUROG1/ADRA1A/CD38/KIT/COMP/ADRA2C/GHSR/DLG1/CHRM2/DRD2/PLCE1/FKBP1B/TBXA2R/NPY2R/NMUR1/EDNRB/NMU/MYLK/CAV1/PTGS2/ADRA2B/SLC8A1/KCNB2/ARHGAP42/SCNN1B/SPHK1/PROK2/TBX2/SPX/MYH11/MYOCD/TACR1/KCNMA1/F2R/GDNF	49
BP	GO:2001257	regulation of cation channel activity	69/3109	184/18723	6.63831e-12	2.47638e-10	1.71481e-10	FGF12/JPH3/PPARGC1A/RASGRF1/SHISA9/CACNB2/SHANK1/CRHBP/FGF13/NOS1/SHISA8/GSG1L/STAC2/EPO/LRRC38/HAP1/CBARP/KCNS2/KCNAB1/SHISA7/ABCC8/CACNG4/CACNG8/KCNG1/PDE4D/KCNA1/CNIH2/KCNC2/KCNC1/NTSR1/DLG1/ANK2/APP/SCN1B/PDE4B/KCNQ1/DRD2/RRAD/CACNA2D1/PRKACA/FGF11/FKBP1B/EPHB2/PLCG2/AMIGO1/CRHR1/OPRL1/CAV1/DMD/CACNB4/LRRC55/ARC/CACNG5/GAL/RELN/MTNR1B/STAC/FGF14/GEM/ACTN2/GALR2/KCNE1/HPCA/P2RY6/SHISA6/SHANK3/…	69
BP	GO:0031346	positive regulation of cell projection organization	110/3109	353/18723	7.13024e-12	2.64347e-10	1.83051e-10	WNT3A/ADCYAP1/EPHA4/FSCN1/PAFAH1B1/NEFL/CDH4/PLXNA2/NTN1/PLXND1/OBSL1/SHOX2/CAMK1D/TIAM1/DZIP1/EPO/ARHGEF7/SLIT2/CUX1/CUX2/BMP7/APBB1/ATP1B2/SHTN1/STK11/HAP1/ROR1/NIN/NDEL1/DPYSL3/AGRN/NEURL1/CNTN1/ROR2/PLXNC1/PALM/CDKL5/FEZ1/TOX/BDNF/EZH2/ATP8A2/ALK/GPM6A/DNM3/MAP2K1/NPTN/SEMA5A/CDC42EP2/RGMA/NTRK3/ROBO1/KIT/ITPKA/WRAP73/SEMA7A/CHODL/CAMK2B/DISC1/MAP6/SCN1B/WNT1/PPP1R9A/PLCE1/FKBP1B/NTRK2/PLXNA3…	110
BP	GO:0030902	hindbrain development	60/3109	151/18723	9.37835e-12	3.45561e-10	2.39289e-10	SSTR2/PPARGC1A/RORA/ZNF423/BCL2/GLI1/EGR2/NEUROG3/PLXNA2/EN2/DAB1/CDK5R2/AGTPBP1/TBR1/CBLN1/WNT7A/SHH/BMP7/ATP1B2/HAP1/SEZ6/CNTN1/TRNP1/SEMA4C/EZH2/DLC1/MAP2K1/SMO/MAFB/FGF2/KCNC1/WNT1/HOXB3/GSX2/NANOS1/KNDC1/LEF1/SCN5A/POU4F1/LMX1A/PTF1A/ASCL1/SERPINE2/NOG/NEUROD2/EN1/LHX1/SLC6A4/MDK/CTNNA2/ALDH1A2/LHX5/GRID2/FAIM2/NCOA1/DLL1/SSTR3/GBX2/OTX1/FOXC1	60
BP	GO:0007612	learning	58/3109	144/18723	1.07368e-11	3.90819e-10	2.70629e-10	JPH3/GRIN2A/SHANK1/FGF13/NRXN1/C1QL1/NRXN2/MEIS2/TBR1/SLC6A1/INSR/PPP1R1B/GABRA5/FOSL1/CSMD1/CLN8/ABCC8/NPTN/EIF4A3/BRSK1/KIT/PAK5/CCK/NTSR1/FOS/TLR2/APP/DRD2/DRD5/OPRK1/NTRK2/SORCS3/EPHB2/ELAVL4/FOXB1/NPAS4/NPTX2/OPRL1/PTGS2/ADCY3/DBH/NEUROD2/EN1/TAC1/HRH1/ARC/RELN/GRIN1/FYN/SLC8A3/COMT/NDRG4/ADGRB3/DRD1/SLC12A5/SHANK3/ATXN1/NRXN3	58
BP	GO:0031644	regulation of nervous system process	58/3109	144/18723	1.07368e-11	3.90819e-10	2.70629e-10	SOX10/FGF12/SHISA9/SHANK1/TNFRSF21/EGR2/NRXN1/ADORA1/CBLN1/WNT7A/TENM4/CUX2/TNFRSF1B/SHISA7/CELF4/CACNG4/NPTXR/EIF4A3/CNIH2/DLGAP4/CCK/NTSR1/OPRD1/ADRA2C/GHSR/RIMS2/APP/PARD3/OPRK1/TMEM108/NPY2R/EDNRB/CCN3/NMU/NPTX2/OPRL1/DLGAP1/IGSF11/CACNG5/RELN/MTNR1B/MYRF/RIMS1/TMEM98/CHRNA7/GRIN1/SLC8A3/COMT/STX1B/SHISA6/SPX/GRIN2D/DLGAP3/SHANK3/LRRK2/F2R/BEGAIN/NPTX1	58
BP	GO:0050905	neuromuscular process	59/3109	148/18723	1.18768e-11	4.2971e-10	2.97559e-10	FGF12/JPH3/GRIN2A/SHANK1/PAFAH1B1/NEFL/NRXN1/GCH1/HOXD10/NPAS1/GRIN3A/KBTBD13/ADCY5/AGTPBP1/NR4A1/STAC2/SYNM/RBFOX1/HIPK2/CSMD1/CLN8/CNTNAP1/ATP8A2/BACE1/NEUROG1/KCNA1/KCNH1/COMP/TMEM150C/APP/KCNQ1/DRD2/IGDCC3/RCSD1/TNNT3/HMX3/TNNI2/POU4F1/CDH23/DMD/ASCL1/MYH14/HEXB/POU4F2/USH1G/GRIN2C/STAC/SPART/CTNNA2/SLC8A3/DRD1/GRIN2D/GLRB/GRID2/ALDH1A3/TCF15/GBX1/SLC6A3/NKX6-2	59
BP	GO:0001656	metanephros development	41/3109	85/18723	1.26357e-11	4.54433e-10	3.14679e-10	FOXD1/EGR1/BCL2/TCF21/SOX17/BMP4/IRX1/SALL1/BASP1/PAX8/SHH/OSR1/GATA3/FBN1/BMP7/CITED1/SIX2/FGF8/PDGFRA/SOX8/SMO/EYA1/FRAS1/IRX2/FOXC2/WNT4/AKR1B1/WNT9B/DLG5/GREB1L/RET/LHX1/NPHS2/POU3F3/GDF6/PTCH1/GREM1/ROBO2/PAX2/KIF26B/GDNF	41
BP	GO:0030509	BMP signaling pathway	60/3109	152/18723	1.30089e-11	4.65069e-10	3.22044e-10	FOXD1/EGR1/ZNF423/BMP6/BMP4/SFRP5/PCSK6/TGFB1/SFRP1/SMAD3/FBN1/BMP7/HIPK2/VWC2/CRIM1/HOXA13/ROR2/RGMB/SFRP2/SFRP4/NODAL/RGMA/SMAD7/COMP/HTRA3/BMP2/WNT1/HTRA1/FSTL3/GDF1/BMPER/LEF1/RBPMS2/LRP2/ACVRL1/SKIL/TGFB3/SKOR2/CHRD/NOG/ELAPOR2/GREM2/RBPJ/SPART/SORL1/CHRDL1/NBL1/BMP8B/GDF6/RNF165/GATA4/BMP8A/GREM1/FSTL1/FST/TBX20/RUNX2/GDF7/BAMBI/PPARG	60
BP	GO:0048863	stem cell differentiation	74/3109	206/18723	1.31829e-11	4.68498e-10	3.24419e-10	SOX10/WNT3A/EDN3/SEMA6C/SOX17/BMP4/SEMA6D/FGFR2/EPOP/PITX2/LIN28A/TBX5/SFRP1/SOX18/WNT7A/SHH/LBH/OSR1/TAL1/ESR1/BMP7/SLC4A11/SEMA5B/SEMA4C/PDGFRA/PDX1/SOX8/GPM6A/SMO/HOXB4/SEMA5A/FGF2/NRG1/KIT/SEMA7A/FOXC2/NKX2-5/CDH2/TBXT/EDNRB/SOX21/RADIL/PRICKLE1/FRZB/HMGA2/RBM24/RET/ERBB4/HAND2/RBPJ/SEMA3F/ALDH1A2/DNMT3L/TBX2/GATA4/PHF19/NRP2/GREM1/TCF15/MYOCD/HOXA7/WNT3/SOX5/KITLG/ACE/WNT10A/MSI2/RUNX2/TWIST…	74
BP	GO:0030326	embryonic limb morphogenesis	50/3109	116/18723	1.47319e-11	5.17427e-10	3.58301e-10	HOXD12/DLX6/TFAP2A/MAP3K20/CHD7/BMP4/HOXD10/SALL1/ALX4/TBX5/WNT7A/SHH/SHOX2/FGF4/OSR1/BMP7/PRRX1/LRP4/HOXA13/ROR2/FGF8/IHH/LMBR1/MYCN/SFRP2/FREM2/FRAS1/CYP26B1/ECE1/HOXA9/LEF1/CHST11/FBN2/NOG/EN1/CACNA1C/HAND2/HOXD13/SP9/ALDH1A2/TBX2/SP8/PTCH1/HOXD9/RSPO2/GREM1/WNT3/RUNX2/TWIST1/TP63	50
BP	GO:0035113	embryonic appendage morphogenesis	50/3109	116/18723	1.47319e-11	5.17427e-10	3.58301e-10	HOXD12/DLX6/TFAP2A/MAP3K20/CHD7/BMP4/HOXD10/SALL1/ALX4/TBX5/WNT7A/SHH/SHOX2/FGF4/OSR1/BMP7/PRRX1/LRP4/HOXA13/ROR2/FGF8/IHH/LMBR1/MYCN/SFRP2/FREM2/FRAS1/CYP26B1/ECE1/HOXA9/LEF1/CHST11/FBN2/NOG/EN1/CACNA1C/HAND2/HOXD13/SP9/ALDH1A2/TBX2/SP8/PTCH1/HOXD9/RSPO2/GREM1/WNT3/RUNX2/TWIST1/TP63	50
BP	GO:0051961	negative regulation of nervous system development	58/3109	145/18723	1.50247e-11	5.24642e-10	3.63297e-10	SOX10/WNT3A/PAX6/ADCYAP1/SEMA6C/NR2E1/SEMA6D/FGF13/NTN1/DAB1/PITX3/LIN28A/VAX1/CBLN1/FSTL4/WNT7A/RTN4R/BMP7/TRPC6/ULK2/SLIT1/SEMA5B/EPHA7/LRP4/SEMA4C/BRINP1/MYCN/DLL3/ABCC8/SEMA5A/THY1/RGMA/NTRK3/SEMA7A/NKX6-1/TLR2/EPHB2/PRTG/PLXNA3/EFNB3/NOG/LHX2/TLX2/DRAXIN/ASCL2/ELAPOR2/DAAM2/TMEM98/SEMA3F/SPART/SORL1/MT3/CERS2/WNT3/RTN4/ROBO2/RAPGEF2/NKX6-2	58
BP	GO:0035270	endocrine system development	53/3109	127/18723	1.65e-11	5.72828e-10	3.96663e-10	PAX6/ADCYAP1/BMP6/GSX1/POU3F2/SOX2/ARNTL/GLI1/NEUROG3/BMP4/SALL1/PITX2/SMAD3/PAX8/SHH/GATA3/FOXE1/FOXA2/INSM1/FGF8/PDGFRA/PDX1/MAP2K1/ONECUT2/SMO/CDH1/FGF2/SOX3/DKK3/NKX6-1/BMP2/HOXB3/DRD2/NKX2-5/FSTL3/CDH2/WNT4/HOXD3/ASCL1/NOG/MDK/LHX3/RBPJ/WNT11/ALDH1A2/CDK6/RFX6/ONECUT1/SLC6A3/DLL1/OTP/NKX2-1/NKX6-2	53
BP	GO:0032409	regulation of transporter activity	99/3109	310/18723	1.66887e-11	5.76047e-10	3.98893e-10	FGF12/JPH3/PPARGC1A/RASGRF1/SHISA9/CACNB2/SHANK1/BCL2/CRHBP/FGF13/SYNGR3/NOS1/SHISA8/CACNA1D/CHRM3/TESC/GSG1L/STAC2/ADRA2A/OSR1/PCSK9/EPO/LRRC38/ATP1B2/HAP1/TRPC6/HECW1/ABCB1/CBARP/KCNS2/KCNAB1/WNK4/SHISA7/RYR2/PRNP/ABCC8/CACNG4/CACNG8/WNK2/KCNG1/PDE4D/KCNA1/CNIH2/KMT2A/KCNC2/KCNC1/NTSR1/DLG1/ANK2/APP/SCN1B/PDE4B/KCNQ1/DRD2/RRAD/CACNA2D1/PRKACA/FGF11/FKBP1B/EPHB2/ACTB/FXYD5/PLCG2/AMIGO1/CRHR1/OPR…	99
BP	GO:0015837	amine transport	45/3109	99/18723	1.69036e-11	5.80131e-10	4.01721e-10	TRH/STXBP1/SYT3/ADORA1/SYT10/SYT9/ADRA2A/SLC6A1/SYT2/FGF20/SYT8/SLC38A3/CHRNA3/SYT12/SLC18A2/SYT5/CHRNA4/CCK/NTSR1/ADRA2C/GHSR/HRH3/DRD2/OPRK1/SYT17/NPY2R/P2RY1/SYT13/GRM7/CXCL12/SLC12A2/ADRA2B/SYT1/SYT6/CHGA/CNR1/KCNB1/HTR1B/NPY5R/SNCA/DRD1/SYT15/DRD4/KCNA2/GDNF	45
BP	GO:0099173	postsynapse organization	64/3109	168/18723	1.71963e-11	5.86825e-10	4.06356e-10	SHANK1/EPHA4/PAFAH1B1/NEFL/EPHB1/FZD9/SIPA1L1/NEFH/NRXN1/NRXN2/INA/CBLN1/WNT7A/EPHB3/INSR/TIAM1/CUX2/FARP1/EPHA7/LRP4/CDKL5/LRRTM1/SHISA7/PRNP/DNM3/DLG3/LRFN2/NTRK3/ARHGAP39/ITPKA/GHSR/DLG1/CAMK2B/PPP1R9A/TANC2/EPHB2/TMEM108/CDH2/ZDHHC2/ACTB/LHFPL4/ARC/NGEF/RELN/PPFIA2/DOCK10/CHRNA7/SEMA3F/FYN/KIF1A/PTPRD/SHISA6/LRRC4B/NRP2/GLRB/GRID2/SRCIN1/SHANK3/LRRK2/NTNG2/DBN1/GRIN2B/IGF1R/GDNF	64
BP	GO:0090101	negative regulation of transmembrane receptor protein serine/threonine kinase signaling pathway	54/3109	131/18723	1.89244e-11	6.42148e-10	4.44665e-10	LDLRAD4/DKK1/SFRP1/FBN1/IL17RD/HIPK2/VWC2/CRIM1/LTBP1/PRDM16/SFRP2/HTRA4/ONECUT2/SMAD7/HTRA3/BMP2/WNT1/HTRA1/FSTL3/BMPER/CHST11/RBPMS2/CCN3/LRP2/FBN2/SKIL/TGFB3/ADAMTSL2/NRROS/SKOR2/CAV1/CAV2/CHRD/NOG/GREM2/SLC2A10/SPART/CIDEA/SORL1/CHRDL1/NBL1/DACT2/PPARA/ONECUT1/TGFB1I1/MAGI2/GREM1/SPRED1/FST/TBX20/ZBTB7A/BAMBI/NKX2-1/PPARG	54
BP	GO:0010721	negative regulation of cell development	67/3109	180/18723	1.96824e-11	6.64116e-10	4.59877e-10	SOX10/WNT3A/PAX6/ADCYAP1/SEMA6C/NR2E1/SEMA6D/FGF13/NTN1/DAB1/KANK1/PITX3/LIN28A/VAX1/FSTL4/WNT7A/PTHLH/FBN1/RTN4R/BMP7/TRPC6/ULK2/SEMA5B/EPHA7/LRP4/SEMA4C/BRINP1/MYCN/MELTF/DLL3/ABCC8/SEMA5A/NODAL/THY1/RGMA/NTRK3/BCL11A/SEMA7A/RFLNA/NKX6-1/EPHB2/PRTG/PLXNA3/EDNRB/FRZB/EFNB3/NOG/LHX2/TLX2/FBLN1/DMTN/DRAXIN/ASCL2/DAAM2/TMEM98/SEMA3F/SPART/SORL1/NPPC/MT3/CERS2/SPRY4/WNT3/RTN4/FBXW7/RAPGEF2/NKX6-2	67
BP	GO:0003205	cardiac chamber development	62/3109	161/18723	2.07464e-11	6.96107e-10	4.8203e-10	CHD7/BMP4/ADAMTS1/SALL1/FGFR2/PLXND1/TBX5/TGFB1/PAX8/SHOX2/GATA3/SLIT2/BMP7/FHL2/HOXA13/FGF8/SFRP2/RYR2/SMO/SMAD7/ROBO1/DLL4/NRG1/DNAH11/FOXC2/ANK2/HEG1/BMP2/SLIT3/NKX2-5/RBP4/TGFBR2/TPM1/NPY2R/SCN5A/POU4F1/LRP2/PARVA/HAND1/KCNK2/FOXF1/NOG/GREB1L/HAND2/HEY2/RBPJ/WNT11/HEYL/ADGRG6/NPY5R/WNT2/TBX2/ZFPM2/GATA4/HEY1/NRP2/MYOCD/PTK7/TBX20/PDE2A/ROBO2/FOXC1	62
BP	GO:0003206	cardiac chamber morphogenesis	51/3109	121/18723	2.54435e-11	8.48966e-10	5.87879e-10	CHD7/BMP4/ADAMTS1/FGFR2/TBX5/TGFB1/SHOX2/GATA3/SLIT2/BMP7/FHL2/FGF8/SFRP2/RYR2/SMO/SMAD7/ROBO1/DLL4/NRG1/DNAH11/FOXC2/HEG1/BMP2/SLIT3/NKX2-5/RBP4/TGFBR2/TPM1/NPY2R/POU4F1/LRP2/PARVA/HAND1/FOXF1/NOG/HAND2/HEY2/RBPJ/WNT11/HEYL/ADGRG6/NPY5R/WNT2/TBX2/ZFPM2/GATA4/HEY1/NRP2/TBX20/ROBO2/FOXC1	51
BP	GO:0033674	positive regulation of kinase activity	134/3109	467/18723	2.76439e-11	9.17289e-10	6.35191e-10	WNT3A/EDN3/AJUBA/ADCYAP1/EGR1/EPHA4/STOX1/EPHB1/FGR/DKK1/FGF13/CEMIP/FGFR2/MAP3K10/DAB1/EGFR/CDK5R2/SOCS1/ADORA1/TGFB1/ADCY8/TNFAIP8L3/CCND2/FAM20A/EPHB3/RASSF2/ADRA2A/INSR/TNFSF11/TIAM1/EPO/TAL1/DGKZ/STK11/ROR1/CHRNA3/EPHA7/NEURL1/ROR2/CSF1/STK3/PDGFRA/GPRC5C/GAS6/EZH2/FGFR1/NTF3/ALK/PRNP/DLG3/MAP2K1/SYK/MERTK/HSP90AA1/ADRA1A/FGF2/LMTK2/NTRK3/ROBO1/NRG1/KIT/ADRA2C/DLG1/FGF18/VEGFC/BMP2/BTC/PPP1R…	134
BP	GO:0043270	positive regulation of ion transport	90/3109	275/18723	3.20116e-11	1.05638e-09	7.31508e-10	P2RX2/FGF12/EDN3/TRH/CACNB2/STXBP1/CEMIP/AVPR1B/ADORA1/NOS1/GRM6/CACNA1D/TESC/TRPC3/STAC2/ADRA2A/SLC6A1/TNFSF11/LRRC38/ATP1B2/HAP1/TRPC6/SLC38A3/CNTN1/ABCB1/SSTR4/WFS1/WNK4/RYR2/ABCC8/CACNG4/WNK2/THY1/KCNA1/KCNC2/KCNC1/CALCR/CCK/NTSR1/FFAR1/DLG1/ANK2/SCN1B/KCNQ1/DRD2/NKX2-5/CACNA2D1/OPRK1/EPHB2/NPY2R/P2RY1/PLCG2/SCN5A/AMIGO1/MYLK/TNFRSF11A/CAV1/DMD/CXCL12/SLC12A2/LRRC55/SCN3B/KCNH2/PLA2R1/SYT1/PL…	90
BP	GO:0021516	dorsal spinal cord development	17/3109	20/18723	3.6659e-11	1.20314e-09	8.33131e-10	WNT3A/GSX1/HOXB8/TAL1/DRGX/UNCX/WNT1/GSX2/ASCL1/LHX1/DRAXIN/DAAM2/LHX3/LHX5/PBX3/GDF7/GDNF	17
BP	GO:0042471	ear morphogenesis	49/3109	115/18723	3.88748e-11	1.26893e-09	8.78687e-10	WNT3A/DLX6/STOX1/ZIC1/TFAP2A/CHD7/KCNQ4/NTN1/FGFR2/PAX8/ATOH1/SOD1/OSR1/GATA3/PRRX1/SIX2/ROR2/FGF8/ATP8A2/FZD3/MAFB/TMIE/NEUROG1/EYA1/WNT1/KCNQ1/EPHB2/HMX3/FRZB/NOG/CTHRC1/USH1G/HMX2/COL2A1/GJB6/NKX3-2/MYO3A/FOXI1/TBX18/LRIG1/OTOP1/SOBP/ALDH1A3/PTK7/TWIST1/GBX2/PAX2/OTX1/TTC39C	49
BP	GO:0021954	central nervous system neuron development	39/3109	81/18723	4.26636e-11	1.38179e-09	9.56844e-10	EPHA4/PAFAH1B1/CDH11/LHX8/EPHB1/NR2E1/FGFR2/AGTPBP1/NOVA2/EPHB3/SLIT2/NPY/NIN/NDEL1/FGF8/HSP90AA1/LHX6/PALS1/SOX1/DCLK1/DISC1/SCN1B/DRD2/NTRK2/EPHB2/PLXNA3/NDNF/ASCL1/FEZF2/DRAXIN/EPHB6/SPTBN4/DRD1/NRP2/TSKU/PLXNA4/GBX2/RAPGEF2/B4GALT6	39
BP	GO:0019933	cAMP-mediated signaling	33/3109	62/18723	4.27928e-11	1.38179e-09	9.56844e-10	ADCYAP1/ADCY1/FFAR4/PDE3A/PDE3B/GLP1R/ADM/AHR/RNF157/PCLO/PDE4D/CRTC3/GNAI1/RIMS2/HTR5A/KSR1/NPY2R/RASD2/OPRL1/SCTR/GAL/PDE11A/POMC/ADCYAP1R1/ADGRG6/RAPGEF4/PDE4A/EPHA5/ADCY2/PDE2A/PEX5L/DGKQ/RAPGEF2	33
BP	GO:0050433	regulation of catecholamine secretion	31/3109	56/18723	4.32816e-11	1.3901e-09	9.62599e-10	SYT3/SYT10/SYT9/ADRA2A/SYT2/FGF20/SYT8/SYT12/SYT5/CHRNA4/ADRA2C/GHSR/HRH3/DRD2/OPRK1/SYT17/NPY2R/P2RY1/SYT13/CXCL12/ADRA2B/SYT1/SYT6/CHGA/CNR1/KCNB1/HTR1B/SNCA/SYT15/KCNA2/GDNF	31
BP	GO:0048546	digestive tract morphogenesis	27/3109	45/18723	6.15714e-11	1.96701e-09	1.36209e-09	SOX10/BCL2/GLI1/TCF21/SOX17/BMP4/SFRP5/FGFR2/SFRP1/SMAD3/SHH/EPHB3/SHOX2/SIX2/PDGFRA/IHH/SFRP2/NODAL/DACT1/NKX2-3/RBPMS2/FOXF1/HOXD13/WNT11/GATA4/HLX/TP63	27
BP	GO:1901888	regulation of cell junction assembly	72/3109	204/18723	6.36251e-11	2.02186e-09	1.40007e-09	WNT3A/GPC4/SYNDIG1/EPHB1/NRXN1/NTN1/DUSP22/TBX5/ASIC2/SFRP1/CBLN1/WNT7A/SMAD3/EPHB3/CBLN2/LRTM2/CUX2/CLSTN2/SLIT1/FARP1/EPHA7/AGRN/SLITRK2/LRRTM1/BDNF/TJP1/DLC1/PEAK1/THBS2/THY1/MMP14/NTRK3/MAP4K4/IL1RAPL2/GHSR/TLR2/APP/PPP1R9A/PRKACA/NTRK2/EPHB2/WNT4/AMIGO1/ACVRL1/SLITRK3/LHFPL4/CAV1/DLG5/LINGO2/DMTN/CLDN1/LRFN5/KDR/FLRT2/FAM107A/LRRN1/PTPRD/ADGRL2/AMIGO2/ADGRB3/SNCA/LRRC4B/S100A10/GRID2/NTRK1/G…	72
BP	GO:0048813	dendrite morphogenesis	57/3109	146/18723	7.02085e-11	2.21933e-09	1.53681e-09	SHANK1/EPHA4/PAFAH1B1/EPHB1/NEUROG3/NR2E1/SARM1/SIPA1L1/IGF2BP1/OBSL1/WNT7A/EPHB3/TIAM1/PHACTR1/CUX1/CUX2/STK11/TRPC6/HECW1/CHRNA3/FARP1/LRP4/SDC2/PREX2/CDKL5/SULT4A1/DNM3/LZTS1/ITPKA/CAMK2B/DCLK1/MAP6/PPP1R9A/TANC2/EPHB2/KNDC1/ELAVL4/TLX2/NEDD4/SLC11A2/ARC/NGEF/RELN/PPFIA2/DOCK10/CHRNA7/CTNNA2/FYN/KIF1A/PTPRD/ADGRB3/SRCIN1/SHANK3/LRRK2/HECW2/DBN1/RAPGEF2	57
BP	GO:0042472	inner ear morphogenesis	43/3109	96/18723	8.55207e-11	2.6892e-09	1.86218e-09	WNT3A/DLX6/STOX1/ZIC1/TFAP2A/CHD7/KCNQ4/NTN1/FGFR2/PAX8/ATOH1/SOD1/GATA3/PRRX1/ROR2/FGF8/ATP8A2/FZD3/MAFB/TMIE/NEUROG1/EYA1/WNT1/KCNQ1/EPHB2/HMX3/FRZB/CTHRC1/USH1G/HMX2/COL2A1/MYO3A/FOXI1/TBX18/LRIG1/OTOP1/SOBP/ALDH1A3/PTK7/GBX2/PAX2/OTX1/TTC39C	43
BP	GO:0048639	positive regulation of developmental growth	64/3109	174/18723	9.93084e-11	3.10649e-09	2.15114e-09	WNT3A/POU3F2/PAFAH1B1/BCL2/GLI1/CHD7/CXCR4/CDH4/IL7/SYT3/NTN1/FGFR2/TBX5/BASP1/INSR/SYT2/SHTN1/NDEL1/AGRN/CSF1/CDKL5/FGF8/BDNF/ATP8A2/MYOD1/PLCB1/SMO/RNF157/SEMA5A/FGF2/SMAD7/SEMA7A/GHSR/DISC1/RIMS2/DRD2/TGFBR2/SYT17/CXCL12/NGF/SYT1/ERBB4/POU4F2/HEY2/RIMS1/RBPJ/MAP1B/CPNE9/STAT5B/SPTBN4/WNT2/TBX2/ZFPM2/UNC13A/ISLR2/WNT3/TBX20/HLX/SLC6A3/DLL1/DBN1/DIO3/CPNE5/IGF2	64
BP	GO:0048592	eye morphogenesis	58/3109	151/18723	1.02838e-10	3.20024e-09	2.21605e-09	PAX6/BCL2/TFAP2A/EPHB1/WNT16/MEGF11/BMP4/FSCN2/FJX1/PITX3/PITX2/AGTPBP1/OBSL1/VSX1/TSPAN12/ATF4/HCN1/FBN1/BMP7/FOXE3/HIPK2/SDK1/IHH/ATP8A2/SOX8/THY1/FGF2/NKD1/COL5A1/SOX1/TBC1D20/RBP4/NTRK2/EPHB2/SDK2/FBN2/PTF1A/TDRD7/COL8A2/LHX1/PTPRM/WNT2B/EFEMP1/FOXN4/MFAP2/WNT2/TBX2/WNT9A/RORB/ALDH1A3/BCAR3/PROM1/DLL1/DIO3/TSKU/TWIST1/PAX2/SHROOM2	58
BP	GO:0008217	regulation of blood pressure	67/3109	186/18723	1.0524e-10	3.25809e-09	2.25612e-09	P2RX2/EDN3/NPR3/ADRA1B/CAMK2N1/GCH1/AVPR1B/ADORA1/NOS1/ASIC2/SMAD3/SOD1/ADRB3/TACR3/NPY/CYP11B1/NPR1/GLP1R/ADM/ADRB1/ADRA1D/GAS6/ADRA1A/UTS2R/PDE4D/GCGR/NTSR1/VEGFC/RPS6KA2/ECE1/COL1A2/KCNQ1/DRD2/DRD5/RASL10B/TBXA2R/KCNK6/TPM1/PTPRO/NCALD/EDNRB/LVRN/ACVRL1/NMU/EXT2/OPRL1/PTGS2/ADRA2B/CORO2B/TAC1/CHGA/CNR1/ADM2/EMP2/NPPB/POMC/ARHGAP42/RAMP2/ADAMTS16/NAV2/PPARA/SPX/ACE/DLL1/TRHDE/F2R/PPARG	67
BP	GO:0007613	memory	49/3109	118/18723	1.17354e-10	3.61452e-09	2.50293e-09	JPH3/GRIN2A/RASGRF1/SHANK1/ADCY1/FGF13/ADCY8/CCND2/FOXO6/SLC6A1/INSR/PPP1R1B/CUX2/CSMD1/BRINP1/BDNF/NTF3/SHISA7/PRNP/PLCB1/ABCC8/KCNK4/PLK2/KCNK10/PAK5/CCK/DRD2/SORCS3/LMX1A/NPAS4/PTGS2/KCNK2/NGF/DBH/PTCHD1/TAC1/HRH1/ARC/CNR1/RELN/SLC6A4/MDK/CHRNA7/CAMK4/SLC8A3/COMT/SHANK3/ATXN1/RCAN1	49
BP	GO:0050954	sensory perception of mechanical stimulus	64/3109	175/18723	1.31446e-10	4.0279e-09	2.78918e-09	P2RX2/TFAP2A/CHD7/CXCR4/KCNQ4/CEMIP/LHFPL3/ASIC2/CACNA1D/COL1A1/SOD1/GABRA5/ROR1/DRGX/COCH/EYA4/WFS1/SLC26A4/SRRM4/BACE1/TMIE/ESPN/KCNK4/KCNA1/EYA1/KIT/OTOA/KCNQ1/CLIC5/PAX3/HOMER2/GABRB2/LRP2/CDH23/GRM7/LHFPL4/CXCL12/SERPINE2/MYH14/TRPA1/HEXB/POU4F2/USH1G/ICAM1/COL2A1/GJB6/SLC26A5/CNTN5/FYN/COL11A2/KCNE1/NAV2/MYO3A/ATP2B2/GSDME/RIPOR2/SPTBN4/LRIG1/SOBP/NTRK1/PHF24/GJB2/PIEZO2/TSPEAR	64
BP	GO:0021515	cell differentiation in spinal cord	28/3109	49/18723	1.37097e-10	4.17973e-09	2.89432e-09	WNT3A/GSX1/OLIG3/LHX4/HOXD10/SHH/TAL1/DBX1/CLN8/DLL4/SOX1/MDGA2/WNT1/GSX2/DMRT3/LBX1/ASCL1/LHX1/DRAXIN/LHX3/FOXN4/LHX5/PTCH1/GBX1/TBX20/OLIG2/GDF7/ZC4H2	28
BP	GO:0070588	calcium ion transmembrane transport	97/3109	312/18723	1.42304e-10	4.31657e-09	2.98907e-09	WNT3A/JPH3/GRIN2A/CACNA1A/CACNB2/CHD7/CACNG6/UBASH3B/GRIN3A/CEMIP/CACHD1/PKDREJ/NOS1/CACNA1D/TRPC3/STAC2/ADRA2A/NALF1/NCS1/HAP1/TRPC6/CBARP/CACNA2D2/GAS6/TRPC4/NALCN/GPM6A/RYR2/PRNP/CACNG4/GRIN3B/CACNG8/THY1/FGF2/PDE4D/SESTD1/CACNA1E/RASA3/CALCR/MCOLN3/NTSR1/ANK2/PDE4B/ATP2A3/DRD2/RRAD/CACNA2D1/PRKACA/FKBP1B/MCUB/CACNA1H/CACNA1B/PLCG2/RYR3/ORAI2/CRHR1/OPRL1/TMEM38A/DMD/CACNB4/CORO1A/TRPA1/CACNA1C…	97
BP	GO:0050432	catecholamine secretion	31/3109	58/18723	1.44213e-10	4.33961e-09	3.00503e-09	SYT3/SYT10/SYT9/ADRA2A/SYT2/FGF20/SYT8/SYT12/SYT5/CHRNA4/ADRA2C/GHSR/HRH3/DRD2/OPRK1/SYT17/NPY2R/P2RY1/SYT13/CXCL12/ADRA2B/SYT1/SYT6/CHGA/CNR1/KCNB1/HTR1B/SNCA/SYT15/KCNA2/GDNF	31
BP	GO:0090090	negative regulation of canonical Wnt signaling pathway	54/3109	137/18723	1.44509e-10	4.33961e-09	3.00503e-09	SOX10/EGR1/SOX2/GLI1/SOX17/DKK1/SFRP5/NOTUM/SFRP1/AMER2/BICC1/LATS2/SHH/TLE1/STK11/HECW1/LRP4/ROR2/SHISA3/STK3/TPBGL/SFRP2/SFRP4/KREMEN1/TLE2/IGFBP1/NKD1/MCC/DACT1/DKK3/BMP2/NKX2-5/ANKRD6/EMD/PTPRO/CDH2/NKD2/PRICKLE1/TMEM170B/FRZB/CAV1/IGFBP6/NOG/IGFBP4/DRAXIN/CTHRC1/MDK/WNT11/SHISA6/APC2/AMFR/TBX18/TLE4/GREM1	54
BP	GO:0042476	odontogenesis	52/3109	130/18723	1.67089e-10	4.99271e-09	3.45728e-09	LAMB1/TFAP2A/LHX8/BMP4/FGFR2/PITX2/DLX3/FAM20A/SHH/COL1A1/FGF4/OSR1/TNFSF11/BMP7/LRP4/CSF1/ADM/FGF8/PDGFRA/SMO/FAM20C/BMP2/COL1A2/NKX2-3/HTRA1/LEF1/SCN5A/DMRT3/TGFB3/TNFRSF11B/HAND1/TNC/ZNF22/HAND2/ALPL/NGFR/CA2/WDR72/GNAO1/PPARA/WNT6/RSPO2/FST/SLC24A4/WNT10A/RUNX2/TWIST1/TSPEAR/TP63/ADAMTS5/FOXO1/FOXC1	52
BP	GO:0009953	dorsal/ventral pattern formation	39/3109	84/18723	1.70071e-10	5.05667e-09	3.50157e-09	WNT3A/RFX4/PAX6/MDFI/GLI1/BMP4/RNF220/LMX1B/SFRP1/WNT7A/SHH/DSCAML1/LRP4/DBX1/FGF8/SMO/DLL4/SOX1/PRKACA/HOXD11/GSX2/DMRT3/ACVRL1/ASCL1/CHRD/GPR161/NOG/LHX2/EN1/LHX1/LHX3/FOXN4/NBL1/SP8/PTCH1/GREM1/WNT3/TBX20/NKX2-1	39
BP	GO:0019935	cyclic-nucleotide-mediated signaling	41/3109	91/18723	1.86601e-10	5.52081e-09	3.82297e-09	ADCYAP1/ADCY1/FFAR4/PDE3A/NPR1/PDE3B/GLP1R/ADM/AHR/RNF157/PRKG1/PCLO/PDE4D/CRTC3/KCNC2/GNAI1/RIMS2/HTR5A/KSR1/NPY2R/EDNRB/PDE10A/RASD2/OPRL1/SCTR/GAL/MTNR1B/PDE11A/NPPB/POMC/ADCYAP1R1/NPPC/ADGRG6/RAPGEF4/PDE4A/EPHA5/ADCY2/PDE2A/PEX5L/DGKQ/RAPGEF2	41
BP	GO:0021543	pallium development	62/3109	169/18723	2.19186e-10	6.4531e-09	4.46855e-09	WNT3A/PAX6/LAMB1/POU3F2/PAFAH1B1/EMX2/NEFL/HTR6/NR2E1/FGF13/DAB1/IGF2BP1/CDK5R2/TBR1/CCDC85C/ATOH1/EMX1/PHACTR1/SLIT2/NPY/NDEL1/FGF8/FEZ1/CSNK2A2/EZH2/ALK/PLCB1/SMO/KCNA1/ROBO1/LHX6/PALS1/DISC1/HTR5A/NTRK2/TMEM108/CDH2/BMERB1/PLXNA3/TACC1/BCAN/LEF1/LMX1A/DIXDC1/ASCL1/LHX2/FEZF2/RELN/MDK/POU3F3/LHX5/CDK6/DMRTA2/EPHA5/SLC32A1/RTN4/PAX5/NCOA1/TSKU/NKX2-1/BNIP3/FAT4	62
BP	GO:0021700	developmental maturation	89/3109	280/18723	2.29417e-10	6.7185e-09	4.65233e-09	SOX10/PGR/SHANK1/STXBP1/BCL2/NEFL/NRXN1/EPAS1/CDK5R2/C1QL1/SOX18/VSX1/NRCAM/CEBPA/GATA3/EPO/PDE3A/TAL1/PHOSPHO1/AGRN/SEZ6/NEURL1/PTPRN/PALM/FBXO5/IHH/XYLT1/SOX8/SRRM4/S1PR1/BFSP1/FEV/LHX6/BCL11A/ABHD2/DCHS1/CAMK2B/RFLNA/DISC1/NKX6-1/APP/RPS6KA2/BMP2/WNT1/PRKACA/IGSF21/MMP2/ZDHHC2/EDNRB/BCAN/ACTL6B/ACVRL1/GLDN/CDH3/ASCL1/AXL/AKR1B1/BNC1/TYMS/RET/NEUROD2/GAL/RELN/EREG/TUBB8/RBPJ/MAP1B/SYBU/ALDH1A2/…	89
BP	GO:0007193	adenylate cyclase-inhibiting G protein-coupled receptor signaling pathway	37/3109	78/18723	2.30438e-10	6.7185e-09	4.65233e-09	GPR37/SSTR2/GRM3/NPR3/GPR176/HTR1A/AKAP12/GRM4/ADCY5/ADORA1/GRM6/CHRM3/ADRA2A/GABBR1/PALM/GRIK3/S1PR1/OPRD1/GNAI1/HRH3/CHRM2/HTR5A/DRD2/OPRK1/HTR1F/NPY2R/P2RY1/GNAZ/LPAR1/GRM7/OPRL1/MTNR1A/AKAP5/HTR1B/CHRM4/PDE2A/DRD4	37
BP	GO:0007204	positive regulation of cytosolic calcium ion concentration	98/3109	319/18723	2.3827e-10	6.9108e-09	4.78549e-09	GPR6/P2RX2/JPH3/ADCYAP1/GRIN2A/CACNA1A/CACNB2/BCL2/PTGDR/CHD7/CXCR4/ADRA1B/UBASH3B/CEMIP/AVPR1B/SPPL3/ADCY5/NOS1/FFAR4/ADCY8/TRPC3/NALF1/EPO/ESR1/HAP1/TRPC6/GLP1R/ADM/PDGFRA/ADRA1D/RYR2/PRNP/NPTN/ADRA1A/CD38/S1PR1/THY1/FGF2/PDE4D/RASA3/GALR1/CALCR/MCOLN3/NTSR1/FFAR1/ANK2/DRD2/CACNA2D1/PRKACA/PLCE1/FKBP1B/TBXA2R/NPY2R/P2RY1/EDNRB/LPAR1/PLCG2/RYR3/NMU/OPRL1/TMEM38A/CAV1/DMD/CORO1A/TRPA1/PTGFR/TAC1/…	98
BP	GO:0031589	cell-substrate adhesion	108/3109	363/18723	2.39335e-10	6.9108e-09	4.78549e-09	AJUBA/LAMB1/SNED1/BCL2/COL13A1/CDH13/EPHB1/BCR/KANK1/DUSP22/ANTXR1/ITGA11/AJAP1/SFRP1/LIMS2/EDIL3/SMAD3/EPHB3/COL1A1/ITGA1/TIAM1/ARHGEF7/ATP1B2/VWC2/CSF1/SPOCK1/NTNG1/NPNT/GAS6/DLC1/MELTF/ONECUT2/CCN2/PEAK1/MERTK/FER/RAB1A/PDPN/THY1/MMP14/NID1/MAP4K4/DISC1/JAM3/WNT1/OTOA/ITGA8/PTPRO/NPY2R/WNT4/COL26A1/FBLN2/RADIL/ACVRL1/HOXD3/SGCE/PARVA/FZD7/ITGB3/COL5A3/NDNF/AXL/CORO1A/SORBS3/CORO2B/FOXF1/HPSE/I…	108
BP	GO:0014046	dopamine secretion	23/3109	36/18723	2.69005e-10	7.69353e-09	5.3275e-09	SYT3/SYT10/SYT9/SYT2/FGF20/SYT8/SYT12/SYT5/CHRNA4/DRD2/OPRK1/SYT17/NPY2R/SYT13/CXCL12/SYT1/SYT6/CNR1/HTR1B/SNCA/SYT15/KCNA2/GDNF	23
BP	GO:0014059	regulation of dopamine secretion	23/3109	36/18723	2.69005e-10	7.69353e-09	5.3275e-09	SYT3/SYT10/SYT9/SYT2/FGF20/SYT8/SYT12/SYT5/CHRNA4/DRD2/OPRK1/SYT17/NPY2R/SYT13/CXCL12/SYT1/SYT6/CNR1/HTR1B/SNCA/SYT15/KCNA2/GDNF	23
BP	GO:0035249	synaptic transmission, glutamatergic	41/3109	92/18723	2.82879e-10	8.05199e-09	5.57573e-09	GRM3/ADCYAP1/STXBP1/GRIK4/NRXN1/EGFR/CDH8/GRM4/ADORA1/GRM6/GRIK1/DGKZ/SLC1A4/ROR2/GRIK3/CACNG4/CACNG8/CNIH2/DISC1/DRD2/CDH2/NPY2R/GRID1/GRM7/PTGS2/SERPINE2/SYT1/CACNG5/CNR1/RELN/SLC17A7/HTR1B/UNC13A/DRD1/GRID2/NTRK1/DGKI/SHANK3/LRRK2/TSHZ3/CACNG2	41
BP	GO:0050673	epithelial cell proliferation	124/3109	437/18723	3.31845e-10	9.40124e-09	6.51004e-09	WNT3A/IGFBP5/PAX6/PGR/LAMB1/BMP6/DLX6/STOX1/CDH13/SDR16C5/SOX2/GLI1/CDKN1C/WNT16/BMP4/FGFR2/EGFR/PIK3CD/TGFB1/SFRP1/PPP1R16B/LIMS2/WNT7A/SMAD3/SHH/NR4A1/RUNX3/SULF2/STAT5A/OSR1/TNFSF11/GATA3/ESR1/STK11/FOXE3/VASH1/PTPRN/MTSS1/IHH/FGFR1/SFRP2/MAP2K1/SMO/SEMA5A/NODAL/NR4A3/MMP14/FGF2/MYDGF/ROBO1/DLL4/EYA1/KIT/MCC/ATOH8/GHSR/DLG1/NKX6-1/VEGFC/BMP2/JCAD/NKX2-8/HTRA1/FLT1/FLT4/BMPER/EDNRB/SCN5A/PGF/CY…	124
BP	GO:0051966	regulation of synaptic transmission, glutamatergic	34/3109	69/18723	3.39203e-10	9.56456e-09	6.62313e-09	GRM3/ADCYAP1/STXBP1/NRXN1/EGFR/GRM4/ADORA1/GRM6/GRIK1/DGKZ/ROR2/GRIK3/CACNG4/CACNG8/DISC1/DRD2/CDH2/NPY2R/GRM7/PTGS2/SERPINE2/SYT1/CACNG5/CNR1/RELN/HTR1B/UNC13A/DRD1/NTRK1/DGKI/SHANK3/LRRK2/TSHZ3/CACNG2	34
BP	GO:0030510	regulation of BMP signaling pathway	42/3109	96/18723	3.50043e-10	9.8241e-09	6.80285e-09	FOXD1/ZNF423/BMP4/SFRP5/PCSK6/SFRP1/FBN1/HIPK2/VWC2/CRIM1/HOXA13/SFRP2/SFRP4/RGMA/SMAD7/HTRA3/WNT1/HTRA1/FSTL3/BMPER/RBPMS2/LRP2/ACVRL1/SKIL/SKOR2/CHRD/NOG/ELAPOR2/GREM2/RBPJ/SPART/SORL1/CHRDL1/NBL1/RNF165/GATA4/GREM1/FSTL1/FST/TBX20/BAMBI/PPARG	42
BP	GO:0050772	positive regulation of axonogenesis	37/3109	79/18723	3.64374e-10	1.01787e-08	7.04843e-09	WNT3A/PAFAH1B1/NEFL/CDH4/PLXNA2/NTN1/PLXND1/SHOX2/TIAM1/SLIT2/SHTN1/STK11/NIN/NDEL1/PLXNC1/CDKL5/BDNF/MAP2K1/SEMA5A/ROBO1/SEMA7A/CHODL/DISC1/MAP6/NTRK2/PLXNA3/AMIGO1/SKIL/CXCL12/NGF/POU4F2/MAP1B/ISLR2/WNT3/DBN1/ROBO2/PLXNA4	37
BP	GO:0010977	negative regulation of neuron projection development	53/3109	137/18723	4.78192e-10	1.32964e-08	9.20729e-09	WNT3A/EPHA4/PAFAH1B1/SEMA6C/SEMA6D/FGF13/NTN1/GFI1/DAB1/KANK1/FSTL4/PTPRG/RTN4R/ULK2/SEMA5B/CRMP1/DPYSL3/EPHA7/LRP4/SEMA4C/SPOCK1/RTN4RL1/CARM1/RTN4RL2/DNM3/KREMEN1/SEMA5A/CD38/THY1/RGMA/BCL11A/MAP4K4/SEMA7A/EPHB2/PTPRO/PLXNA3/LPAR1/EFNB3/DRAXIN/NGEF/TRPV4/PMP22/SEMA3F/SPART/STX1B/MT3/CERS2/WNT3/RTN4/LRRK2/MINAR1/TSKU/INPP5F	53
BP	GO:2000179	positive regulation of neural precursor cell proliferation	29/3109	54/18723	4.86044e-10	1.34525e-08	9.31536e-09	SOX10/WNT3A/PAX6/ZNF423/GLI1/FZD9/NR2E1/RASSF10/PITX3/SHH/DISP3/NES/INSM1/TOX/FZD3/SMO/FGF2/DLL4/DISC1/VEGFC/DRD2/LRP2/ASCL1/LHX2/LHX1/MDK/LHX5/DMRTA2/OTP	29
BP	GO:0007422	peripheral nervous system development	37/3109	80/18723	5.69897e-10	1.57009e-08	1.08724e-08	SOX10/POU3F2/EGR2/NEUROG3/NEFH/HOXD10/ASIC2/RUNX3/SOD1/POU3F1/BDNF/CNTNAP1/NTF3/SOX8/ONECUT2/NRG1/PALS1/PARD3/NTRK2/GPC1/EDNRB/POU4F1/NGF/HAND2/CLDN1/NAB1/PMP22/EGR3/ADAM22/NFASC/SCN8A/ADGRG6/ADGRB2/ITGB4/HOXD9/PLXNA4/GDNF	37
BP	GO:0006937	regulation of muscle contraction	61/3109	169/18723	6.48295e-10	1.77793e-08	1.23115e-08	SSTR2/ADRA1B/FGF13/HCN4/KBTBD13/ADORA1/NOS1/CHRM3/NR4A1/ADRA2A/SOD1/TACR3/CHRNA3/NPNT/RYR2/PRKG1/CCN2/ADRA1A/PDE4D/KCNA1/SMAD7/KIT/ADRA2C/GHSR/DLG1/ANK2/PDE4B/CHRM2/KCNQ1/NKX2-5/PRKACA/PLCE1/FKBP1B/TBXA2R/TPM1/TNNT3/NPY2R/TNNI2/SCN5A/NMU/TMEM38A/CAV1/DMD/PTGS2/ADRA2B/CACNA1C/SLC8A1/CHGA/KCNB2/TRPV4/ARHGAP42/MYL9/SLC8A3/SPHK1/PROK2/SPX/GATA4/MYOCD/TACR1/KCNMA1/F2R	61
BP	GO:0016079	synaptic vesicle exocytosis	44/3109	105/18723	7.24712e-10	1.97847e-08	1.37002e-08	CACNB2/STXBP1/ADCY1/CADPS/GRIN3A/CPLX2/SYT9/WNT7A/ADRA2A/SYT2/SYT8/NCS1/SYT12/ERC2/CPLX1/SYT5/PCLO/BACE1/ADRA1A/PPFIA3/RIMS4/RIMS2/DRD2/CTBP2/PRKCB/P2RY1/SYT1/SYT6/CNR1/PPFIA2/SEPTIN5/RIMS1/CPLX3/DOC2A/HTR1B/STX1B/APBA1/PRKCG/STX11/UNC13A/SNCA/SLC4A8/CSPG5/LRRK2	44
BP	GO:0048593	camera-type eye morphogenesis	48/3109	120/18723	8.33073e-10	2.264e-08	1.56774e-08	PAX6/TFAP2A/EPHB1/WNT16/MEGF11/BMP4/FJX1/PITX3/PITX2/OBSL1/VSX1/TSPAN12/ATF4/HCN1/BMP7/FOXE3/HIPK2/SDK1/IHH/ATP8A2/SOX8/THY1/SOX1/TBC1D20/RBP4/NTRK2/EPHB2/SDK2/PTF1A/TDRD7/COL8A2/LHX1/PTPRM/WNT2B/FOXN4/WNT2/TBX2/WNT9A/RORB/ALDH1A3/BCAR3/PROM1/DLL1/DIO3/TSKU/TWIST1/PAX2/SHROOM2	48
BP	GO:0060538	skeletal muscle organ development	60/3109	166/18723	8.38841e-10	2.2694e-08	1.57148e-08	P2RX2/WNT3A/EGR1/BCL2/ARNTL/EPHB1/EGR2/TCF21/COL19A1/KLHL40/MEOX2/HOXD10/TLL2/LARGE1/VAX1/TGFB1/BASP1/FOXL2/SHH/NR4A1/SHOX2/RBFOX1/NEURL1/DNER/KCNAB1/SOX8/MAFF/MYOD1/SMO/SVIL/FOS/CYP26B1/VAMP5/ZBTB18/EMD/GPC1/CNTFR/POPDC3/CAV1/CAV2/RBM24/DMD/VGLL2/MYH14/CFL2/HEYL/BVES/RIPOR2/HOXD9/HDAC9/DMRTA2/ACTA1/MYOCD/HLX/CFLAR/PAX5/DLL1/RCAN1/TWIST1/IGF2	60
BP	GO:0045666	positive regulation of neuron differentiation	41/3109	95/18723	9.36983e-10	2.52355e-08	1.74747e-08	BMP6/NEUROG3/BMP4/SOCS2/DAB1/LIN28A/ETV5/NRCAM/ATOH1/FGF20/EPO/BMP7/TRPC6/VWC2/FEZ1/FEZF1/BRINP1/FGFR1/SH3GL3/NEUROG1/TGIF2/ADRA2C/NKX6-1/BMP2/NKX2-5/TCF4/HOXD3/ASCL1/CXCL12/ADRA2B/NGF/NEUROD2/FEZF2/TIMP2/MAP1B/MMD2/NBL1/HEYL/NCOA1/GDF7/ZC4H2	41
BP	GO:0007519	skeletal muscle tissue development	57/3109	155/18723	1.0404e-09	2.78958e-08	1.93169e-08	P2RX2/WNT3A/EGR1/BCL2/ARNTL/EPHB1/EGR2/TCF21/COL19A1/KLHL40/MEOX2/HOXD10/TLL2/VAX1/TGFB1/FOXL2/SHH/NR4A1/SHOX2/RBFOX1/NEURL1/DNER/KCNAB1/SOX8/MAFF/MYOD1/SMO/SVIL/FOS/CYP26B1/VAMP5/ZBTB18/EMD/GPC1/POPDC3/CAV1/CAV2/RBM24/DMD/VGLL2/MYH14/CFL2/HEYL/BVES/RIPOR2/HOXD9/HDAC9/DMRTA2/ACTA1/MYOCD/HLX/CFLAR/PAX5/DLL1/RCAN1/TWIST1/IGF2	57
BP	GO:0001704	formation of primary germ layer	48/3109	121/18723	1.16003e-09	3.0965e-08	2.14422e-08	WNT3A/LAMB1/SOX2/SOX17/BMP4/DKK1/FGFR2/SMAD3/DUSP5/TAL1/BMP7/LAMA3/SIX2/ETS2/SFRP2/EOMES/NODAL/MMP14/EYA1/ATOH8/COL5A1/FOXC2/PRKACA/ITGA8/MMP2/TBXT/LEF1/HAND1/FZD7/EXT2/ITGB3/HMGA2/EYA2/FOXF1/NOG/ITGA7/TLX2/LHX1/COL12A1/WNT11/COL4A2/ITGB4/ITGA4/WNT3/TBX20/SOX7/PAX2/FOXC1	48
BP	GO:0030177	positive regulation of Wnt signaling pathway	53/3109	140/18723	1.19632e-09	3.16524e-08	2.19182e-08	WNT3A/WNT5B/RSPO3/ARNTL/FZD9/RNF220/DKK1/SALL1/FGFR2/EGFR/KANK1/TGFB1/SFRP1/FRAT1/SMAD3/SHH/SULF2/COL1A1/GPC5/LYPD6/CSNK1G3/RSPO1/ROR2/SFRP2/SFRP4/WNK2/SEMA5A/FGF2/ADGRA2/NKD1/DACT1/LGR6/DISC1/TLR2/BMP2/ANKRD6/LEF1/DIXDC1/CAV1/CDH3/RSPO4/TERT/LRRK1/DAAM2/RBPJ/ATP6V1C2/LBX2/HHEX/RSPO2/PTK7/WNT3/LRRK2/BAMBI	53
BP	GO:0050768	negative regulation of neurogenesis	53/3109	140/18723	1.19632e-09	3.16524e-08	2.19182e-08	SOX10/WNT3A/PAX6/ADCYAP1/SEMA6C/NR2E1/SEMA6D/FGF13/NTN1/DAB1/PITX3/LIN28A/VAX1/FSTL4/WNT7A/RTN4R/BMP7/TRPC6/ULK2/SEMA5B/EPHA7/LRP4/SEMA4C/BRINP1/MYCN/DLL3/ABCC8/SEMA5A/THY1/RGMA/NTRK3/SEMA7A/NKX6-1/EPHB2/PRTG/PLXNA3/EFNB3/NOG/LHX2/TLX2/DRAXIN/ASCL2/DAAM2/TMEM98/SEMA3F/SPART/SORL1/MT3/CERS2/WNT3/RTN4/RAPGEF2/NKX6-2	53
BP	GO:0002027	regulation of heart rate	43/3109	103/18723	1.29766e-09	3.4183e-08	2.36706e-08	EDN3/CACNB2/ADRA1B/HCN4/GCH1/EPAS1/CACNA1D/KCNA5/SHOX2/TACR3/ADM/ADRB1/ADRA1D/RYR2/ADRA1A/PDE4D/ANK2/SCN1B/KCNQ1/DRD2/CACNA2D1/PRKACA/FKBP1B/TPM1/SCN5A/NMU/CAV1/DMD/SCN3B/KCNH2/TAC1/CACNA1C/SLC8A1/HEY2/KCNE1/BVES/SPTBN4/SPX/SCN4B/KCNJ5/KCND3/KCNJ3/CACNA1G	43
BP	GO:0021885	forebrain cell migration	30/3109	59/18723	1.40292e-09	3.67945e-08	2.54789e-08	LAMB1/POU3F2/PAFAH1B1/EMX2/HTR6/CXCR4/NR2E1/FGF13/DAB1/CDK5R2/SLIT2/NDEL1/ROBO1/LHX6/NRG1/DISC1/DRD2/BMERB1/FOXB1/DIXDC1/CXCL12/AXL/FEZF2/RELN/POU3F3/DRD1/NRG3/RTN4/LRRK2/NKX2-1	30
BP	GO:1990138	neuron projection extension	61/3109	172/18723	1.44191e-09	3.76526e-08	2.60731e-08	WNT3A/PAFAH1B1/SEMA6C/CXCR4/CDH4/DPYSL2/SEMA6D/SYT3/NTN1/NRCAM/EMX1/SYT2/TIAM1/WASF1/SLIT2/RTN4R/SHTN1/STK11/ULK2/SLIT1/SEMA5B/NDEL1/SEMA4C/CDKL5/BARHL2/RNF157/SEMA5A/HSP90AA1/BCL11A/NRN1/SEMA7A/DCLK1/DISC1/NKX6-1/RIMS2/SH3GL2/SLIT3/OLFM1/SYT17/TMEM108/PLXNA3/CXCL12/LHX2/SYT1/POU4F2/DRAXIN/RIMS1/MAP1B/SEMA3F/CPNE9/MT3/UNC13A/ISLR2/ITGA4/NRP2/AUTS2/WNT3/RTN4/DBN1/PLXNA4/CPNE5	61
BP	GO:0090257	regulation of muscle system process	80/3109	252/18723	1.96506e-09	5.09711e-08	3.52957e-08	SSTR2/IGFBP5/PPARGC1A/ADRA1B/FGF13/HCN4/KBTBD13/ADORA1/NOS1/CHRM3/SMAD3/NR4A1/TRPC3/ADRA2A/SOD1/TACR3/CHRNA3/CAMK2G/NPNT/TNFRSF1B/LMNA/RYR2/ABCC8/PRKG1/CCN2/NEUROG1/NR4A3/ADRA1A/PDE4D/KCNA1/SMAD7/KIT/ADRA2C/GHSR/DLG1/CAMK2B/ANK2/PDE4B/CHRM2/KCNQ1/NKX2-5/PRKACA/GTF2IRD1/PLCE1/FKBP1B/TBXA2R/TPM1/TNNT3/NPY2R/TNNI2/SCN5A/NMU/GATA5/PRKCA/TMEM38A/CAV1/DMD/PTGS2/ADRA2B/ERRFI1/CACNA1C/SLC8A1/HAND2/CHGA/K…	80
BP	GO:0001508	action potential	51/3109	134/18723	1.96891e-09	5.09711e-08	3.52957e-08	FGF12/CACNB2/HCN2/FGF13/HCN4/CACNA1D/KCNA5/CNTNAP1/RYR2/ADRA1A/KCNA1/KCND2/KCNC2/CHRNA4/NTSR1/DLG1/ANK2/SCN1B/KCNQ1/CACNA2D1/FKBP1B/NTRK2/GNAQ/CACNA1H/GJC1/SCN5A/CAV1/DMD/SCN3B/MYH14/KCNH2/TAC1/CACNA1C/SLC8A1/SLC4A3/CNR1/KCNMB4/MTNR1B/KCNB1/SCN9A/SCN8A/KCNE1/TBX18/KCNJ8/SCN4B/KCNJ5/KCND3/KCNJ3/KCNN2/CACNA1G/KCNA2	51
BP	GO:0051965	positive regulation of synapse assembly	30/3109	60/18723	2.36095e-09	6.08579e-08	4.2142e-08	SYNDIG1/EPHB1/NRXN1/ASIC2/CBLN1/WNT7A/EPHB3/CBLN2/LRTM2/CUX2/CLSTN2/AGRN/SLITRK2/BDNF/THBS2/NTRK2/EPHB2/AMIGO1/SLITRK3/DLG5/LINGO2/FLRT2/LRRN1/PTPRD/ADGRL2/AMIGO2/ADGRB3/LRRC4B/GRID2/NTRK1	30
BP	GO:2000177	regulation of neural precursor cell proliferation	38/3109	87/18723	2.53261e-09	6.50036e-08	4.50127e-08	SOX10/WNT3A/PAX6/ADCYAP1/ZNF423/GLI1/FZD9/NR2E1/RASSF10/PITX3/VAX1/LIMS2/SHH/DISP3/EMX1/TRIM71/PTPRZ1/NES/INSM1/TOX/FZD3/SMO/FGF2/DLL4/DISC1/VEGFC/DRD2/CDH2/LRP2/ASCL1/LHX2/LHX1/SLC6A4/MDK/LHX5/DMRTA2/LRRK2/OTP	38
BP	GO:0010463	mesenchymal cell proliferation	23/3109	39/18723	2.6256e-09	6.71037e-08	4.6467e-08	BMP4/FGFR2/SHH/SHOX2/FGF4/OSR1/BMP7/PRRX1/SIX2/IHH/MYCN/LMNA/SMO/DCHS1/BMP2/TGFBR2/CHRD/FOXF1/HAND2/WNT11/WNT2/DCHS2/IRS2	23
BP	GO:0006814	sodium ion transport	78/3109	245/18723	2.69627e-09	6.86177e-08	4.75154e-08	FGF12/SLC5A5/HCN2/ASIC4/FGF13/HCN4/NOS1/ASIC2/TESC/SLC6A1/OSR1/PCSK9/HCN1/SLC22A4/ATP1B2/SLC4A11/HECW1/SLC38A3/CNTN1/SLC10A4/NALCN/WNK4/SCNN1G/NKAIN1/SLC6A17/SLC5A8/WNK2/NKAIN3/SLC6A18/DLG1/SCN1B/KCNQ1/DRD2/NKX2-5/FGF11/SLC6A7/SLC6A20/ATP12A/CACNA1H/SLC6A19/FXYD5/ATP1A3/SCN5A/SLC20A1/SLC5A7/DMD/SLC12A2/SERPINE2/SCN3B/SLC6A2/SLC8A1/NEDD4/SLC6A15/SLC38A4/SLC6A4/SLC17A7/SLC9A3/SCNN1B/SCN9A/FGF14/SCN…	78
BP	GO:0007215	glutamate receptor signaling pathway	28/3109	54/18723	2.78354e-09	7.05398e-08	4.88464e-08	GRM3/GRIN2A/GRIK4/GRIN3A/GRM4/GRM6/GRIK1/TIAM1/GRIK3/PRNP/PLCB1/GRIN3B/APP/GNAQ/HOMER2/GRID1/GRM7/HOMER3/GRIN2C/GRIN1/KCNB1/FYN/NECAB2/GRIN2D/GRID2/SHANK3/GRIA4/GRIN2B	28
BP	GO:0021675	nerve development	35/3109	77/18723	2.94304e-09	7.42685e-08	5.14284e-08	TFAP2A/EPHB1/EGR2/CHD7/SALL1/SULF2/GABRA5/DRGX/BDNF/NTF3/MAFB/NEUROG1/CTSV/HOXB3/EPHB2/PLXNA3/GABRB2/POU4F1/SERPINE2/NGF/RET/NGFR/SEMA3F/NAV2/PRKCG/RNF165/ITGA4/LRIG1/NRP2/NTRK1/SLC24A4/PLXNA4/PAX2/NPTX1/KCNA2	35
BP	GO:0042310	vasoconstriction	37/3109	84/18723	3.08013e-09	7.74029e-08	5.35988e-08	EDN3/ADRA1B/HTR1A/AVPR1B/EGFR/ASIC2/CHRM3/KCNA5/ADRA2A/ADM/HTR7/ADRA1D/ADRA1A/CD38/COMP/ADRA2C/HRH2/ECE1/DRD5/TBXA2R/EDNRB/CAV1/PTGS2/ADRA2B/DBH/SLC8A1/HRH1/KCNMB4/MTNR1B/ICAM1/SMTNL2/SLC6A4/ARHGAP42/SCNN1B/HTR1B/ACE/F2R	37
BP	GO:1903305	regulation of regulated secretory pathway	51/3109	136/18723	3.57247e-09	8.94011e-08	6.19072e-08	CACNB2/STXBP1/FGR/CD177/ADCY1/SYT3/GRIN3A/CDK5R2/SYT10/SYT9/WNT7A/ADRA2A/SYT2/SYT8/NCS1/CBARP/SYT12/SYT5/SYK/BACE1/FER/ADRA1A/RIMS4/DRD2/SYT17/PRKCB/ADGRE2/CACNA1H/P2RY1/GAB2/SYT13/RAB15/FOXF1/SYT1/SYT6/CNR1/PPFIA2/SEPTIN5/KCNB1/DOC2A/HTR1B/IL4R/APBA1/PRKCG/FES/SLC4A8/SYT15/CSPG5/LRRK2/LAMP1/CACNA1G	51
BP	GO:0048588	developmental cell growth	75/3109	234/18723	3.89387e-09	9.6677e-08	6.69455e-08	WNT3A/PAFAH1B1/SEMA6C/CXCR4/CDH4/DPYSL2/SEMA6D/FGF13/SYT3/NTN1/FSTL4/NRCAM/EMX1/SYT2/TIAM1/WASF1/SLIT2/RTN4R/SHTN1/STK11/ULK2/NIN/SLIT1/SEMA5B/NDEL1/EPHA7/SEMA4C/CDKL5/BDNF/BARHL2/RNF157/SEMA5A/HSP90AA1/ADRA1A/RGMA/SMAD7/BCL11A/NRN1/SEMA7A/DCLK1/DISC1/NKX6-1/RIMS2/SH3GL2/APP/SLIT3/OLFM1/TGFBR2/SYT17/TMEM108/PLXNA3/CXCL12/NGF/LHX2/SYT1/POU4F2/DRAXIN/RIMS1/MAP1B/SEMA3F/SPART/CPNE9/MT3/PPARA/UNC13A/…	75
BP	GO:0050730	regulation of peptidyl-tyrosine phosphorylation	82/3109	264/18723	3.89541e-09	9.6677e-08	6.69455e-08	WNT3A/EPHA4/BMP6/IL7/EGFR/SOCS1/ADORA1/DUSP22/CLCF1/TGFB1/SFRP1/SH3BP5/ADRA2A/IL11/EPO/NCK2/EPHA7/LRP4/NEURL1/CNTN1/SOCS3/FGF8/GAS6/CHMP6/NTF3/SFRP2/PRNP/DLG3/SYK/ADRA1A/THY1/NRG1/KIT/CCK/TNFRSF18/CADM4/CRLF1/APP/BTC/ZFYVE28/DOK7/GPRC5A/AFAP1L2/PLCG2/PPP2R5B/BANK1/ITGB3/CAV1/THBS4/IL12A/ERRFI1/HBEGF/ERBB4/LRRK1/DMTN/TGFA/RELN/EREG/ENPP2/ICAM1/TNFRSF14/PDGFC/DOCK3/CD24/FLT3/FYN/NOX4/NOD2/FGFR3/ALK…	82
BP	GO:0033555	multicellular organismal response to stress	33/3109	71/18723	4.11576e-09	1.01725e-07	7.04413e-08	P2RX2/ADCYAP1/BCL2/ASIC4/NR2E1/HTR1A/GCH1/NOS1/ADRA2A/GABRA5/ADRB1/BRINP1/NPAS2/CCK/NPY2R/EDNRB/THBS4/DBH/TRPA1/RET/NEUROD2/TAC1/SLC6A2/RELN/ADCYAP1R1/MDK/GJA4/SCN9A/COMT/PRKCG/NTRK1/TACR1/DRD4	33
BP	GO:0007631	feeding behavior	41/3109	99/18723	4.1485e-09	1.02114e-07	7.07107e-08	TRH/DMBX1/PRLHR/DACH1/TBR1/NPW/GLS/TACR3/NPY/ATP8A2/NR4A3/CCK/OPRD1/FOS/GHSR/APP/LEPR/DRD2/OPRK1/NTRK2/HCRTR1/NPB/NPY2R/P2RY1/POU4F1/CNTFR/NMU/OPRL1/EN1/HAND2/GAL/CNR1/ADM2/FYN/HTR1B/GALR2/MRAP2/NPY5R/TCF15/SLC24A4/SGIP1	41
BP	GO:0071559	response to transforming growth factor beta	80/3109	256/18723	4.41433e-09	1.08214e-07	7.49346e-08	PPARGC1A/LDLRAD4/MXRA5/CDKN1C/FGFR2/DUSP22/TGFB1/SFRP1/WNT7A/SMAD3/LATS2/RUNX3/COL1A1/FBN1/PDE3A/STK11/FUT8/IL17RD/CITED1/HIPK2/APPL1/LTBP2/LTBP1/NPNT/PRDM16/HTRA4/ONECUT2/NODAL/SMAD7/PALS1/GDF10/FOS/DKK3/HTRA3/BMP2/WNT1/COL1A2/TGFBR2/HTRA1/WNT4/FURIN/CHST11/NR3C1/ACVRL1/FBN2/SKIL/TGFB3/ADAMTSL2/NRROS/SKOR2/CAV1/CAV2/SDCBP/FNDC4/CLDN1/HPGD/SLC2A10/ITGB8/CIDEA/FYN/COL4A2/LTBP4/NOX4/WNT2/PPARA/LRRC…	80
BP	GO:0072132	mesenchyme morphogenesis	27/3109	52/18723	5.13245e-09	1.25307e-07	8.67706e-08	WNT3A/ACTC1/SMAD3/OSR1/BMP7/FGF8/ROBO1/DCHS1/FOXC2/BMP2/TGFBR2/LEF1/ACVRL1/GATA5/FOXF1/NOG/HEY2/RBPJ/WNT11/HEYL/TBX2/HEY1/ACTA1/TBX20/ROBO2/TWIST1/FOXC1	27
BP	GO:0010469	regulation of signaling receptor activity	60/3109	173/18723	5.20392e-09	1.26071e-07	8.73001e-08	PPARGC1A/RASGRF1/SHISA9/SHANK1/CRHBP/DKK1/CNRIP1/ADORA1/SHISA8/GSG1L/ADRA2A/PCSK9/LYPD6/NCK2/NEURL1/CHMP6/SHISA7/CACNG4/CACNG8/NPTXR/PDE4D/CNIH2/DLGAP4/CALCR/ADRA2C/DKK3/APP/BTC/ZFYVE28/LY6H/GPRC5A/EPHB2/P2RY1/PPP2R5B/NPTX2/ADRA2B/ERRFI1/NOG/HBEGF/DLGAP1/ARC/CACNG5/TGFA/RELN/EREG/GREM2/RAMP3/SHISA6/PPARA/LYPD1/GREM1/DLGAP3/SHANK3/SLC24A4/FBXW7/DAPK1/BEGAIN/CACNG2/PPARG/NPTX1	60
BP	GO:0072210	metanephric nephron development	23/3109	40/18723	5.20575e-09	1.26071e-07	8.73001e-08	FOXD1/EGR1/TCF21/BMP4/IRX1/SALL1/PAX8/OSR1/CITED1/SIX2/PDGFRA/SOX8/SMO/IRX2/WNT4/WNT9B/RET/LHX1/NPHS2/GREM1/PAX2/KIF26B/GDNF	23
BP	GO:0098657	import into cell	73/3109	227/18723	5.32365e-09	1.28409e-07	8.89189e-08	HCN2/SYNGR3/HCN4/KCNJ6/NOS1/CYBRD1/SLC6A1/NALF1/SLC22A4/SLC29A4/ATP1B2/SLC1A4/CNGA3/CLN8/WNK4/SLC12A7/NEURL1B/PRNP/SLC18A2/WNK2/ACSL3/CALCR/NTSR1/DLG1/KCNJ12/KCNQ1/DRD2/CACNA2D1/SLC6A20/ATP12A/ACTB/SLC1A2/ATP1A3/LRP2/ITGB3/LRRC8C/SLC12A2/KCNH2/SLC1A6/SLC15A1/SLC6A2/SLC8A1/SLC11A2/TRPV4/SLC6A4/SLC47A1/SLC9A3/SLC2A10/FYN/SLC8A3/RAMP3/SLC22A3/SPX/KCNJ10/NOX5/ITGA4/SNCA/DRD1/KCNJ8/SLC12A5/KCNJ5/KCNJ4…	73
BP	GO:0051588	regulation of neurotransmitter transport	41/3109	100/18723	5.91009e-09	1.41984e-07	9.8319e-08	CACNB2/STXBP1/ADCY1/GRIN3A/CPLX2/NOS1/WNT7A/ADRA2A/NCS1/CHRNA3/SYT12/CPLX1/BACE1/ADRA1A/RIMS4/PPP1R9A/DRD2/PRKCB/P2RY1/ITGB3/SYT1/MCTP1/CNR1/KCNMB4/PPFIA2/SEPTIN5/RIMS1/CPLX3/HTR1B/STX1B/APBA1/PRKCG/SNCAIP/SNCA/DRD1/SLC4A8/CSPG5/LRRK2/BAIAP3/DRD4/GDNF	41
BP	GO:0035567	non-canonical Wnt signaling pathway	33/3109	72/18723	6.39156e-09	1.52939e-07	1.05905e-07	WNT5B/RSPO3/GPC4/FZD9/DKK1/SFRP5/SFRP1/WNT7A/TIAM1/ROR1/CELSR3/ROR2/FZD3/SFRP2/CELSR1/SFRP4/NKD1/DACT1/ANKRD6/VANGL2/WNT4/PRICKLE1/FRZB/FZD7/WNT9B/SPEF1/CTHRC1/DAAM2/WNT11/LBX2/MAGI2/PTK7/FZD10	33
BP	GO:0035725	sodium ion transmembrane transport	61/3109	178/18723	6.55738e-09	1.56284e-07	1.08221e-07	FGF12/HCN2/ASIC4/FGF13/HCN4/NOS1/ASIC2/TESC/SLC6A1/OSR1/PCSK9/HCN1/ATP1B2/SLC4A11/HECW1/NALCN/WNK4/SCNN1G/SLC6A17/WNK2/SLC6A18/DLG1/SCN1B/KCNQ1/FGF11/SLC6A7/SLC6A20/ATP12A/CACNA1H/SLC6A19/FXYD5/ATP1A3/SCN5A/SLC20A1/DMD/SLC12A2/SCN3B/SLC6A2/SLC8A1/NEDD4/SLC6A15/SLC6A4/SLC17A7/SLC9A3/SCNN1B/SCN9A/FGF14/SCN8A/SLC8A3/SLC24A3/SLC34A2/PRKCE/SLC4A8/FXYD7/SCN4B/SLC24A4/HECW2/SLC6A3/DRD4/SHROOM2/CACNA1G	61
BP	GO:0006887	exocytosis	101/3109	352/18723	7.63569e-09	1.81265e-07	1.25519e-07	CACNB2/STXBP1/PTGDR/CRHBP/FGR/CD177/BRSK2/ADCY1/SYT3/SYNGR3/CADPS/PTGDS/GRIN3A/CPLX2/CDK5R2/SYN2/PIK3CD/SYT10/ANK1/SYT9/WNT7A/ADRA2A/SYT2/SYT8/NCS1/HAP1/CBARP/SYT12/SCRN1/HCK/ERC2/CPLX1/SYT5/SCIN/PCLO/SYK/BACE1/FER/NR4A3/ADRA1A/PPFIA3/RIMS4/KIT/GCGR/PRSS12/RIMS2/DRD2/CTBP2/SYT17/PRKCB/ADGRE2/CACNA1H/MICAL3/P2RY1/NKD2/LGI3/GAB2/SYT13/RAB15/CORO1A/STXBP6/RAB3IL1/SYNGR1/FOXF1/SYT1/SDCBP/SYT6/RAB31/R…	101
BP	GO:0042475	odontogenesis of dentin-containing tooth	38/3109	90/18723	8.00047e-09	1.89177e-07	1.30998e-07	LHX8/BMP4/DLX3/FAM20A/SHH/FGF4/BMP7/LRP4/CSF1/ADM/FGF8/PDGFRA/SMO/FAM20C/BMP2/NKX2-3/HTRA1/LEF1/SCN5A/DMRT3/TNFRSF11B/HAND1/TNC/HAND2/NGFR/CA2/WDR72/GNAO1/PPARA/WNT6/RSPO2/FST/SLC24A4/WNT10A/RUNX2/TP63/FOXO1/FOXC1	38
BP	GO:0022029	telencephalon cell migration	28/3109	56/18723	8.0357e-09	1.89264e-07	1.31059e-07	LAMB1/POU3F2/PAFAH1B1/HTR6/CXCR4/NR2E1/FGF13/DAB1/CDK5R2/SLIT2/NDEL1/ROBO1/LHX6/NRG1/DISC1/DRD2/BMERB1/FOXB1/DIXDC1/CXCL12/FEZF2/RELN/POU3F3/DRD1/NRG3/RTN4/LRRK2/NKX2-1	28
BP	GO:0001649	osteoblast differentiation	73/3109	229/18723	8.10184e-09	1.90077e-07	1.31622e-07	MRC2/WNT3A/IGFBP5/BMP6/VCAN/SOX2/GLI1/BMP4/SATB2/SMOC1/FGFR2/FFAR4/ITGA11/SFRP1/BMP3/ACHE/SMAD3/SHH/CEBPA/PTHLH/RASSF2/SHOX2/ATF4/COL1A1/BMP7/FHL2/CITED1/CRIM1/LRP3/FBXO5/NPNT/IHH/SFRP2/SOX8/SMO/FGF2/CYP24A1/ALYREF/GDF10/DHH/SEMA7A/SIRT7/RDH14/VEGFC/BMP2/PRKACA/TPM4/WNT4/LEF1/FBN2/CHRD/NELL1/NOG/TNC/HAND2/ALPL/CTHRC1/WNT11/NPPC/CDK6/PTCH1/PTH1R/RSPO2/RORB/GREM1/WNT3/RUNX2/LOX/BAMBI/TWIST1/IGF2/PP…	73
BP	GO:0016331	morphogenesis of embryonic epithelium	53/3109	147/18723	8.77614e-09	2.05095e-07	1.42021e-07	TFAP2A/WNT16/BMP4/IRX1/FGFR2/TGFB1/SFRP1/PAX8/SHH/OSR1/GATA3/TRIM71/BMP7/SEMA4C/ADM/FGF8/STK3/PDX1/DLC1/FZD3/SFRP2/SOX8/CELSR1/NODAL/RGMA/IRX2/VEGFC/PRKACA/VANGL2/WNT4/LRP2/PRICKLE1/HAND1/WNT9B/NOG/LHX2/RET/CTHRC1/WNT2B/ALDH1A2/WNT2/WNT6/TBX18/PTCH1/TGFB1I1/GREM1/ALDH1A3/PTK7/GDF7/TWIST1/PAX2/TP63/GDNF	53
BP	GO:0001738	morphogenesis of a polarized epithelium	39/3109	94/18723	9.25986e-09	2.15561e-07	1.49269e-07	RSPO3/GPC4/PAFAH1B1/BRSK2/DKK1/AJAP1/SFRP1/WNT7A/TIAM1/ROR1/LAMA3/CELSR3/ROR2/FZD3/SFRP2/CELSR1/DLG3/BRSK1/NKD1/DACT1/ANKRD6/ASTN2/VANGL2/ACTB/PRICKLE1/FZD7/WNT9B/LAMA1/SPEF1/FOXF1/DLG5/ERBB4/CTHRC1/WNT11/JHY/MAGI2/TCF15/PTK7/TP63	39
BP	GO:0050678	regulation of epithelial cell proliferation	107/3109	381/18723	9.90823e-09	2.29764e-07	1.59104e-07	WNT3A/PAX6/PGR/LAMB1/BMP6/DLX6/STOX1/CDH13/SOX2/GLI1/CDKN1C/BMP4/FGFR2/EGFR/PIK3CD/TGFB1/SFRP1/PPP1R16B/LIMS2/WNT7A/SMAD3/SHH/NR4A1/RUNX3/SULF2/STAT5A/OSR1/GATA3/STK11/FOXE3/VASH1/PTPRN/MTSS1/IHH/FGFR1/SFRP2/SMO/SEMA5A/NODAL/NR4A3/FGF2/MYDGF/ROBO1/DLL4/EYA1/MCC/ATOH8/GHSR/DLG1/VEGFC/BMP2/JCAD/NKX2-8/HTRA1/FLT1/FLT4/EDNRB/SCN5A/PGF/CYP7B1/ACVRL1/FZD7/PRKCA/ITGB3/CAV1/CAV2/THBS4/CDH3/CXCL12/IL12A/E…	107
BP	GO:0007369	gastrulation	62/3109	185/18723	1.30516e-08	2.99819e-07	2.07615e-07	WNT3A/WNT5B/LAMB1/SOX2/SOX17/PHLDB1/BMP4/DKK1/TASOR/FGFR2/SFRP1/SMAD3/DUSP5/TENM4/OSR1/TAL1/BMP7/LAMA3/FOXA2/SIX2/FGF8/ETS2/SFRP2/EOMES/NODAL/NR4A3/TGIF2/MMP14/EYA1/ATOH8/COL5A1/FOXC2/PRKACA/ITGA8/TGFBR2/MMP2/TBXT/LEF1/HAND1/FZD7/EXT2/ITGB3/HMGA2/EYA2/FOXF1/NOG/RNF2/ITGA7/TLX2/LHX1/COL12A1/WNT11/COL4A2/LBX2/ITGB4/ITGA4/PHLDB2/WNT3/TBX20/SOX7/PAX2/FOXC1	62
BP	GO:0060231	mesenchymal to epithelial transition	15/3109	20/18723	1.3079e-08	2.99819e-07	2.07615e-07	BMP4/SALL1/BASP1/PAX8/GATA3/CITED1/SIX2/SMO/WNT4/FZD7/WNT9B/GREM1/TCF15/PAX2/GDNF	15
BP	GO:0072087	renal vesicle development	15/3109	20/18723	1.3079e-08	2.99819e-07	2.07615e-07	BMP4/SALL1/PAX8/OSR1/CITED1/SIX2/SOX8/SMO/WNT4/WNT9B/LHX1/GREM1/PAX2/KIF26B/GDNF	15
BP	GO:0017157	regulation of exocytosis	66/3109	202/18723	1.40983e-08	3.21957e-07	2.22944e-07	CACNB2/STXBP1/FGR/CD177/ADCY1/SYT3/CADPS/GRIN3A/CPLX2/CDK5R2/SYT10/SYT9/WNT7A/ADRA2A/SYT2/SYT8/NCS1/HAP1/CBARP/SYT12/CPLX1/SYT5/PCLO/SYK/BACE1/FER/ADRA1A/RIMS4/RIMS2/DRD2/SYT17/PRKCB/ADGRE2/CACNA1H/P2RY1/LGI3/GAB2/SYT13/RAB15/STXBP6/FOXF1/SYT1/SDCBP/SYT6/SEPTIN4/CNR1/PPFIA2/SEPTIN5/KCNB1/DOC2A/HTR1B/STX1B/IL4R/APBA1/PRKCG/RAB3C/SNCA/FES/SLC4A8/SYT15/RAPGEF4/CSPG5/LRRK2/LAMP1/CACNA1G/VSNL1	66
BP	GO:0042487	regulation of odontogenesis of dentin-containing tooth	3109-10-01	10/18723	1.57472e-08	3.5825e-07	2.48076e-07	BMP4/CSF1/FGF8/BMP2/DMRT3/TNFRSF11B/NGFR/RSPO2/WNT10A/RUNX2	10
BP	GO:0048013	ephrin receptor signaling pathway	26/3109	51/18723	1.62647e-08	3.68625e-07	2.5526e-07	EPHA4/EPHB1/SIPA1L1/EPHB3/TIAM1/ARHGEF7/NCK2/EPHA7/NTRK3/EFNA2/KALRN/EPHB2/MMP2/EPHB4/EFNB3/NGEF/CHN1/RBPJ/ARHGEF28/EPHA10/EPHB6/FYN/EPHA8/ANKS1B/NTRK1/EPHA5	26
BP	GO:0007548	sex differentiation	83/3109	276/18723	1.64685e-08	3.71842e-07	2.57488e-07	ADCYAP1/PGR/BMP6/BCL2/LHX8/PTX3/CHD7/TCF21/MAMLD1/DACH1/ADAMTS1/SALL1/SFRP1/BASP1/FOXL2/WNT7A/SHH/TESC/UTF1/SOD1/OSR1/GATA3/SLIT2/ESR1/INHBB/CSMD1/ARID4A/HOXA13/ROR2/PTPRN/FGF8/PDGFRA/SFRP2/SOX8/DMRT2/DMRTA1/MERTK/NEUROG1/MMP14/KIT/CTSV/DHH/BIK/SRD5A2/TBC1D20/SLIT3/RBP4/HOXA9/FSTL3/WNT4/DMRT3/CNTFR/LRP2/AXL/WNT9B/GREB1L/FGF9/LHFPL2/LHX1/EREG/HOXD13/ICAM1/ADCYAP1R1/WDR48/RHOBTB3/WNT2B/DMRT1/STAT5B…	83
BP	GO:0050679	positive regulation of epithelial cell proliferation	67/3109	207/18723	1.67486e-08	3.76749e-07	2.60886e-07	WNT3A/LAMB1/BMP6/DLX6/STOX1/CDH13/BMP4/FGFR2/EGFR/PIK3CD/SFRP1/PPP1R16B/WNT7A/SHH/NR4A1/STAT5A/OSR1/FOXE3/PTPRN/IHH/FGFR1/SMO/SEMA5A/NODAL/NR4A3/FGF2/MYDGF/EYA1/GHSR/VEGFC/BMP2/JCAD/HTRA1/FLT4/SCN5A/PGF/CYP7B1/ACVRL1/FZD7/PRKCA/ITGB3/CAV2/THBS4/CDH3/CXCL12/NOG/FGF9/PLCG1/EGFL7/TGFA/CLDN1/F3/KDR/WDR48/MDK/EGR3/NOD2/WNT2/ITGA4/NRP2/AKT3/RTN4/CFLAR/TWIST1/PAX2/IGF2/TP63	67
BP	GO:0071560	cellular response to transforming growth factor beta stimulus	77/3109	250/18723	1.72873e-08	3.87417e-07	2.68273e-07	PPARGC1A/LDLRAD4/CDKN1C/FGFR2/DUSP22/TGFB1/SFRP1/WNT7A/SMAD3/LATS2/COL1A1/FBN1/PDE3A/STK11/FUT8/IL17RD/CITED1/HIPK2/APPL1/LTBP2/LTBP1/NPNT/PRDM16/HTRA4/ONECUT2/NODAL/SMAD7/PALS1/GDF10/FOS/DKK3/HTRA3/BMP2/WNT1/COL1A2/TGFBR2/HTRA1/WNT4/FURIN/CHST11/NR3C1/ACVRL1/FBN2/SKIL/TGFB3/ADAMTSL2/NRROS/SKOR2/CAV1/CAV2/SDCBP/CLDN1/HPGD/SLC2A10/ITGB8/CIDEA/FYN/COL4A2/LTBP4/NOX4/WNT2/PPARA/LRRC32/PDGFD/ONECUT1/T…	77
BP	GO:0021761	limbic system development	42/3109	107/18723	1.79052e-08	3.99773e-07	2.76829e-07	WNT3A/GSX1/POU3F2/PAFAH1B1/EMX2/NEFL/NR2E1/FGF13/FGFR2/DAB1/CDK5R2/TBR1/HAP1/RAX/FEZ1/EZH2/ALK/SMO/KCNA1/SOX3/HTR5A/DRD2/TMEM108/PLXNA3/BCAN/LEF1/LMX1A/FOXB1/NDNF/FEZF2/RELN/MDK/LHX5/CDK6/NRP2/ALDH1A3/EPHA5/SLC32A1/NCOA1/OTP/TSKU/NKX2-1	42
BP	GO:0035282	segmentation	39/3109	96/18723	1.87005e-08	4.15982e-07	2.88053e-07	WNT3A/EGR2/PLXNA2/BMP4/IRX1/MEOX2/TASOR/CDX2/BMI1/PCSK6/SFRP1/BASP1/SMAD3/OSR1/ROR2/SFRP2/DMRT2/DLL3/MAFB/NEUROG1/HOXD8/NKD1/IRX2/FOXC2/TBXT/LEF1/FOXB1/FOXF1/LHX1/RIPPLY2/RBPJ/SEMA3F/ALDH1A2/TDRD5/TBX18/NRP2/TCF15/DLL1/FOXC1	39
BP	GO:0090288	negative regulation of cellular response to growth factor stimulus	43/3109	111/18723	1.92892e-08	4.27495e-07	2.96025e-07	SHISA2/PRDM14/SFRP1/SULF2/GATA3/FBN1/SLIT2/HIPK2/VWC2/CRIM1/SFRP2/FGF2/SMAD7/ADGRA2/CADM4/HTRA3/WNT1/HTRA1/FSTL3/GPC1/WNT4/BMPER/RBPMS2/LRP2/SKIL/SKOR2/CHRD/IL12A/NOG/NEDD4/NGFR/GREM2/SPART/SORL1/CHRDL1/NBL1/SPRY4/HHEX/GREM1/CFLAR/ADAMTS12/BAMBI/PPARG	43
BP	GO:0003231	cardiac ventricle development	46/3109	123/18723	2.26348e-08	4.99797e-07	3.46092e-07	CHD7/BMP4/SALL1/FGFR2/TBX5/TGFB1/PAX8/GATA3/SLIT2/HOXA13/SFRP2/RYR2/SMAD7/ROBO1/DLL4/NRG1/FOXC2/HEG1/SLIT3/NKX2-5/TGFBR2/TPM1/NPY2R/SCN5A/POU4F1/LRP2/HAND1/KCNK2/FOXF1/NOG/GREB1L/HAND2/HEY2/RBPJ/WNT11/HEYL/NPY5R/ZFPM2/GATA4/HEY1/MYOCD/PTK7/TBX20/PDE2A/ROBO2/FOXC1	46
BP	GO:0021871	forebrain regionalization	16/3109	23/18723	2.43319e-08	5.35303e-07	3.70679e-07	PAX6/EMX2/BMP4/SHH/EMX1/FGF8/FEZF1/BMP2/WNT1/GSX2/LHX2/LHX1/FEZF2/WNT2B/DMRTA2/NKX2-1	16
BP	GO:0048645	animal organ formation	30/3109	65/18723	2.53559e-08	5.53774e-07	3.83469e-07	WNT3A/SOX17/BMP4/DKK1/FGFR2/TBR1/TBX5/PAX8/SHH/BMP7/FGF8/MAP2K1/FGF2/ROBO1/EYA1/BMP2/TGFBR2/LRP2/GATA5/NOG/HAND2/WNT2B/RBPJ/WNT11/NKX3-2/WNT2/ROBO2/PAX2/TP63/GDNF	30
BP	GO:1905330	regulation of morphogenesis of an epithelium	30/3109	65/18723	2.53559e-08	5.53774e-07	3.83469e-07	WNT5B/STOX1/BMP4/PIK3CD/HOXB7/SFRP1/PAX8/SHH/GATA3/ESR1/BMP7/SIX2/SOX8/SMO/FGF2/NKD1/WNT4/NOG/LHX1/HOXD13/MDK/WNT2B/NTN4/LBX2/WNT2/TBX2/GREM1/ADAMTS12/PAX2/GDNF	30
BP	GO:0046928	regulation of neurotransmitter secretion	36/3109	86/18723	2.5775e-08	5.60887e-07	3.88395e-07	CACNB2/STXBP1/ADCY1/GRIN3A/CPLX2/WNT7A/ADRA2A/NCS1/CHRNA3/SYT12/CPLX1/BACE1/ADRA1A/RIMS4/PPP1R9A/DRD2/PRKCB/P2RY1/SYT1/MCTP1/CNR1/KCNMB4/PPFIA2/SEPTIN5/RIMS1/CPLX3/HTR1B/STX1B/APBA1/PRKCG/SNCAIP/SNCA/SLC4A8/CSPG5/LRRK2/BAIAP3	36
BP	GO:0001736	establishment of planar polarity	32/3109	72/18723	2.71267e-08	5.86054e-07	4.05822e-07	RSPO3/GPC4/PAFAH1B1/BRSK2/DKK1/SFRP1/WNT7A/TIAM1/ROR1/CELSR3/ROR2/FZD3/SFRP2/CELSR1/DLG3/BRSK1/NKD1/DACT1/ANKRD6/ASTN2/VANGL2/PRICKLE1/FZD7/WNT9B/SPEF1/ERBB4/CTHRC1/WNT11/JHY/MAGI2/PTK7/TP63	32
BP	GO:0007164	establishment of tissue polarity	32/3109	72/18723	2.71267e-08	5.86054e-07	4.05822e-07	RSPO3/GPC4/PAFAH1B1/BRSK2/DKK1/SFRP1/WNT7A/TIAM1/ROR1/CELSR3/ROR2/FZD3/SFRP2/CELSR1/DLG3/BRSK1/NKD1/DACT1/ANKRD6/ASTN2/VANGL2/PRICKLE1/FZD7/WNT9B/SPEF1/ERBB4/CTHRC1/WNT11/JHY/MAGI2/PTK7/TP63	32
BP	GO:0030514	negative regulation of BMP signaling pathway	26/3109	52/18723	2.73969e-08	5.8977e-07	4.08396e-07	SFRP1/FBN1/HIPK2/VWC2/CRIM1/SFRP2/SMAD7/HTRA3/WNT1/HTRA1/FSTL3/BMPER/RBPMS2/LRP2/SKIL/SKOR2/CHRD/NOG/GREM2/SPART/SORL1/CHRDL1/NBL1/GREM1/BAMBI/PPARG	26
BP	GO:0051932	synaptic transmission, GABAergic	25/3109	49/18723	3.00462e-08	6.44491e-07	4.46288e-07	STXBP1/ADORA1/SLC6A1/GABRA5/HAP1/EZH2/PLCL2/PLCL1/ADRA1A/GABRG3/DRD2/GABRB2/NPAS4/SYN3/TAC1/CNR1/GABRA4/HTR1B/CA7/NPY5R/PRKCE/GABRA2/PHF24/BAIAP3/GABRE	25
BP	GO:0031128	developmental induction	20/3109	34/18723	3.08151e-08	6.56295e-07	4.54462e-07	WNT3A/BMP4/DKK1/SALL1/HIPK2/FGF8/SOX8/FGF2/ROBO1/BMP2/WNT1/WNT4/GATA5/WNT2B/WNT11/WNT2/WNT3/ROBO2/NKX2-1/GDNF	20
BP	GO:0086019	cell-cell signaling involved in cardiac conduction	20/3109	34/18723	3.08151e-08	6.56295e-07	4.54462e-07	CACNB2/HCN4/TBX5/CACNA1D/KCNA5/RYR2/ANK2/SCN1B/KCNQ1/CACNA2D1/GJC1/SCN5A/SCN3B/CACNA1C/TBX18/SCN4B/KCNJ5/KCNJ3/KCNN2/CACNA1G	20
BP	GO:0050919	negative chemotaxis	24/3109	46/18723	3.22515e-08	6.84461e-07	4.73966e-07	SEMA6C/SEMA6D/NTN1/LRTM2/SLIT2/SLIT1/SEMA5B/EPHA7/SEMA4C/SEMA5A/ROBO1/NRG1/SEMA7A/LGR6/SLIT3/PLXNA3/ITGB3/FLRT2/SEMA3F/NRP2/NRG3/ROBO2/PLXNA4/UNC5C	24
BP	GO:0019226	transmission of nerve impulse	31/3109	69/18723	3.26863e-08	6.91245e-07	4.78664e-07	FGF12/PAFAH1B1/SOD1/CNTNAP1/CACNG4/CACNG8/S1PR1/KCNA1/KCND2/GHSR/JAM3/SCN1B/OTOA/DRD5/FKBP1B/NTRK2/CACNA1H/SCN5A/DMRT3/MYH14/CACNG5/KCNMB4/MTNR1B/SCN9A/NFASC/SCN8A/SPTBN4/DRD1/CACNG2/CACNA1G/KCNA2	31
BP	GO:0043266	regulation of potassium ion transport	42/3109	109/18723	3.36795e-08	7.08363e-07	4.90517e-07	EDN3/ADCYAP1/DPP6/ADORA1/NOS1/CACNA1D/KCNA5/ADRA2A/LRRC38/ATP1B2/KCNS2/KCNAB1/WNK4/PRNP/ABCC8/WNK2/KCNG1/KCNIP3/KCNA1/KCNC2/KCNC1/DLG1/ANK2/KCNQ1/DRD2/OPRK1/KCNIP1/AMIGO1/CAV1/LRRC55/KCNH2/NEDD4/GAL/MTNR1B/ACTN2/GALR2/KCNE1/KCNIP4/DRD1/FHL1/DPP10/KCNN2	42
BP	GO:0021983	pituitary gland development	23/3109	43/18723	3.37316e-08	7.08363e-07	4.90517e-07	PAX6/ADCYAP1/GSX1/POU3F2/SOX2/GLI1/BMP4/SALL1/PITX2/FGF8/CDH1/FGF2/SOX3/BMP2/DRD2/WNT4/NOG/LHX3/RBPJ/ALDH1A2/SLC6A3/OTP/NKX2-1	23
BP	GO:0009187	cyclic nucleotide metabolic process	22/3109	40/18723	3.41749e-08	7.15173e-07	4.95233e-07	GUCY2D/RORA/ADCY9/ADCY1/ADCY5/ADCY8/PTHLH/NPR1/PDE4D/PDE4B/PDE10A/GUCY1A2/ADCY3/NPPB/PDE5A/PDE8A/NPPC/PDE4A/PDE8B/ADCY2/PDE2A/PDE4C	22
BP	GO:0071880	adenylate cyclase-activating adrenergic receptor signaling pathway	17/3109	26/18723	3.64106e-08	7.59313e-07	5.25798e-07	ADCY9/ADRA1B/ADRA2A/ADRB3/ADRB1/ADRA1D/ADRA1A/PDE4D/ADRA2C/PDE4B/DRD2/DRD5/ADRA2B/CHGA/GPR101/DRD1/RAPGEF2	17
BP	GO:0031345	negative regulation of cell projection organization	61/3109	186/18723	4.20652e-08	8.74199e-07	6.05353e-07	WNT3A/EPHA4/PAFAH1B1/SEMA6C/SEMA6D/FGF13/NTN1/GFI1/DAB1/KANK1/FSTL4/PTPRG/SLIT2/RTN4R/TRPC6/ULK2/SEMA5B/CRMP1/DPYSL3/EPHA7/LRP4/SEMA4C/SPOCK1/EVL/RTN4RL1/CARM1/RTN4RL2/PRNP/DNM3/KREMEN1/SEMA5A/CD38/THY1/RGMA/BCL11A/MAP4K4/SEMA7A/EPHB2/PTPRO/PLXNA3/LPAR1/EFNB3/TLX2/DRAXIN/NGEF/TRPV4/PMP22/SEMA3F/SPART/FYN/STX1B/MT3/CERS2/WNT3/RTN4/LRRK2/MINAR1/TSKU/RAPGEF2/GRIN2B/INPP5F	61
BP	GO:0043524	negative regulation of neuron apoptotic process	51/3109	145/18723	4.24273e-08	8.78685e-07	6.08459e-07	PPARGC1A/STXBP1/BCL2/NEFL/FZD9/EN2/CLCF1/SOD1/FGF20/GABRA5/PTPRZ1/NES/CITED1/HIPK2/SNCB/FGF8/BDNF/WFS1/NTF3/OXR1/CRLF1/NTRK2/GABRB2/GCLM/POU4F1/FOXB1/CNTFR/TOX3/TGFB3/UNC5B/VSTM2L/AGAP2/NDNF/AXL/CORO1A/TERT/NGF/EN1/DRAXIN/MTNR1B/MDK/FYN/MT3/SLC30A10/PRKCG/SNCA/FOXQ1/NTRK1/FAIM2/F2R/GDNF	51
BP	GO:0046879	hormone secretion	86/3109	295/18723	4.43971e-08	9.1632e-07	6.3452e-07	EDN3/FOXD1/ADCYAP1/TRH/BMP6/PTPRN2/ARNTL/CHD7/CRHBP/BRSK2/HTR1A/CAMK2N1/GPR68/EGFR/ADCY5/ADORA1/FFAR4/SFRP1/ADCY8/SYT9/PAX8/KCNA5/ADRA2A/TNFSF11/TIAM1/IL11/GATA3/FOXA2/INHBB/CAMK2G/PTPRN/RAB11FIP3/ADM/PDX1/ABCC8/CPLX1/PCLO/RAB1A/CD38/PASK/GALR1/MAP4K4/FFAR1/GHSR/NKX6-1/RIMS2/MYB/KCNQ1/DRD2/FKBP1B/OPRK1/RBP4/RASL10B/ANO1/P2RY1/ACVR1C/CCN3/GRP/CRHR1/NMU/TAC1/ALOX5/GAL/CHGA/CNR1/MTNR1B/TRPV4/POMC/CP…	86
BP	GO:0021987	cerebral cortex development	43/3109	114/18723	4.81918e-08	9.91232e-07	6.86394e-07	PAX6/LAMB1/POU3F2/PAFAH1B1/EMX2/NEFL/HTR6/NR2E1/FGF13/DAB1/CDK5R2/TBR1/CCDC85C/ATOH1/EMX1/PHACTR1/SLIT2/NPY/NDEL1/CSNK2A2/PLCB1/SMO/ROBO1/LHX6/PALS1/DISC1/NTRK2/CDH2/BMERB1/TACC1/DIXDC1/ASCL1/LHX2/RELN/MDK/POU3F3/DMRTA2/RTN4/PAX5/NCOA1/NKX2-1/BNIP3/FAT4	43
BP	GO:0060688	regulation of morphogenesis of a branching structure	25/3109	50/18723	5.06254e-08	1.03773e-06	7.18595e-07	BMP4/FGFR2/HOXB7/SFRP1/PAX8/SHH/SHOX2/ESR1/BMP7/SIX2/SOX8/SMO/BCL11A/NOG/LHX1/HOXD13/MDK/WNT2B/NTN4/WNT2/GREM1/RTN4/LRRK2/PAX2/GDNF	25
BP	GO:0019233	sensory perception of pain	40/3109	103/18723	5.50228e-08	1.11842e-06	7.74468e-07	ADCYAP1/GRIN2A/HOXB8/EPHB1/CXCR4/ADORA1/MMP24/BACE1/KCNK4/KCNA1/KCND2/CHRNA4/CCK/NTSR1/OPRD1/ADRA2C/OPRK1/NPY2R/ANO1/P2RY1/EDNRB/CCN3/NMU/OPRL1/CXCL12/PTGS2/SCN3B/TRPA1/TAC1/CNR1/SCN9A/FYN/COMT/PROK2/SPX/GRIN2D/NTRK1/PHF24/F2R/KCNA2	40
BP	GO:0050773	regulation of dendrite development	40/3109	103/18723	5.50228e-08	1.11842e-06	7.74468e-07	EPHA4/PAFAH1B1/NEUROG3/NR2E1/SARM1/SIPA1L1/OBSL1/CAMK1D/TIAM1/CUX1/CUX2/BMP7/STK11/TRPC6/HECW1/CHRNA3/SEZ6/MARK1/SDC2/CDKL5/EZH2/CARM1/ALK/LZTS1/BCL11A/ITPKA/CAMK2B/KNDC1/ELAVL4/DGKG/TLX2/NEDD4/RELN/PREX1/PTPRD/CSMD3/ADGRB3/HECW2/DBN1/RAPGEF2	40
BP	GO:0070374	positive regulation of ERK1 and ERK2 cascade	68/3109	217/18723	5.51203e-08	1.11842e-06	7.74468e-07	ADCYAP1/BMP4/AKAP12/FGFR2/EGFR/FFAR4/TGFB1/TNFAIP8L3/FGF4/TNFSF11/FGF20/EPO/FGF8/PDGFRA/NPNT/GAS6/SSTR4/MAP2K1/CCN2/NPTN/NODAL/ADRA1A/FGF2/NRG1/CALCR/SEMA7A/FGF18/APP/MTURN/BMP2/DRD2/HCRTR1/P2RY1/FLT4/BMPER/PRKCA/TNFRSF11A/ERBB4/RASGRP1/HAND2/ICAM1/TRPV4/KDR/CHRNA7/PDGFC/PDE8A/NECAB2/RAMP3/MT3/SLC30A10/P2RY6/NOD2/NPY5R/CAVIN3/GLIPR2/NDRG4/FGFR3/ALKAL2/PDGFD/GATA4/ALKAL1/NTRK1/FGF19/CFLAR/FBXW7/GA…	68
BP	GO:0006941	striated muscle contraction	59/3109	179/18723	5.69547e-08	1.15175e-06	7.97547e-07	FGF12/CACNB2/CXCR4/ADRA1B/ACTC1/FGF13/HCN4/KBTBD13/ADORA1/NOS1/CACNA1D/NR4A1/KCNA5/STAC2/SYNM/DTNA/ATP8A2/RYR2/CCN2/ADRA1A/PDE4D/SMAD7/DLG1/ANK2/SCN1B/PDE4B/KCNQ1/NKX2-5/CACNA2D1/PRKACA/FKBP1B/TPM1/RCSD1/TNNT3/GJC1/TNNI2/SCN5A/TMEM38A/CAV1/DMD/SCN3B/MYH14/KCNH2/CACNA1C/SLC8A1/CHGA/TRPV4/STAC/GSN/SLC8A3/KCNE1/GATA4/KCNJ8/SCN4B/KCNJ5/KCND3/KCNJ3/KCNN2/CACNA1G	59
BP	GO:0072077	renal vesicle morphogenesis	14/3109	19/18723	5.95341e-08	1.1966e-06	8.28603e-07	BMP4/SALL1/PAX8/CITED1/SIX2/SOX8/SMO/WNT4/WNT9B/LHX1/GREM1/PAX2/KIF26B/GDNF	14
BP	GO:0021517	ventral spinal cord development	23/3109	44/18723	5.95709e-08	1.1966e-06	8.28603e-07	PAX6/OLIG3/LHX4/HOXD10/DAB1/SHH/DBX1/CLN8/DLL4/SOX1/MDGA2/DMRT3/LBX1/ASCL1/LHX1/RELN/LHX3/FOXN4/PTCH1/GBX1/TBX20/OLIG2/ZC4H2	23
BP	GO:0110148	biomineralization	57/3109	171/18723	6.12389e-08	1.22234e-06	8.46426e-07	CYP27B1/BMP6/TFAP2A/FZD9/FGR/BMP4/FGFR2/NOTUM/TGFB1/FAM20A/SMAD3/PTHLH/ATF4/COL1A1/OSR1/BMP7/PHOSPHO1/SGMS2/ROR2/FBXO5/GAS6/S1PR1/FAM20C/COMP/RFLNA/BMP2/COL1A2/ANKH/WNT4/SLC20A1/FBN2/TGFB3/PTGS2/NELL1/SLC8A1/ALOX5/HEY2/ALPL/FBLN7/IFITM5/WNT11/WDR72/SLC24A3/PPARA/FGFR3/WNT6/HEY1/PTH1R/OTOP1/RSPO2/GREM1/SLC24A4/LOX/TWIST1/PKDCC/TSPEAR/FOXO1	57
BP	GO:0042692	muscle cell differentiation	105/3109	384/18723	6.12593e-08	1.22234e-06	8.46426e-07	P2RX2/WNT3A/WNT5B/IGFBP5/RORA/BCL2/QKI/BMP4/DKK1/ACTC1/KLHL40/FGFR2/NOS1/TBX5/OBSL1/TGFB1/SHH/SHOX2/ADAMTS15/NFATC1/FHL2/NFATC2/SEMA4C/ADM/PDGFRA/PGM5/DNER/BDNF/SYPL2/NPNT/EZH2/LMNA/MYOD1/SMO/ADRA1A/KRT19/MMP14/KCNH1/PLEKHO1/NRG1/KIT/FHOD3/COMP/CYP26B1/ANK2/SPEG/HDAC5/BMP2/WNT1/NKX2-5/TPM1/TNNT3/CDH2/CACNA1H/WNT4/TMOD1/EDNRB/ADAM12/RBPMS2/CCN3/OLFM2/POPDC3/FZD7/CAV2/RBM24/DMD/FOXF1/SORT1/FGF9/SLC…	105
BP	GO:0061005	cell differentiation involved in kidney development	27/3109	57/18723	6.38399e-08	1.26961e-06	8.79161e-07	TCF21/BMP4/SALL1/BASP1/PAX8/SHH/OSR1/GATA3/CITED1/SIX2/MTSS1/SMO/FOXC2/PTPRO/WNT4/WNT9B/LHX1/CD24/NPHS2/POU3F3/GPR4/PTCH1/MAGI2/GREM1/PROM1/PAX2/GDNF	27
BP	GO:0060021	roof of mouth development	35/3109	85/18723	6.60597e-08	1.30942e-06	9.06728e-07	WNT3A/DLX6/TFAP2A/CHD7/TCF21/SATB2/MEOX2/ALX4/VAX1/WNT7A/SHH/EPHB3/GABRB3/OSR1/FOXE1/PRRX1/PDGFRA/FRAS1/DLG1/TGFBR2/EPHB2/LEF1/TGFB3/WNT9B/BNC2/HAND2/COL2A1/WNT11/ITGB8/COL11A2/TBX2/LRRC32/MMP25/TWIST1/PKDCC	35
BP	GO:0060840	artery development	39/3109	100/18723	7.02288e-08	1.38748e-06	9.60782e-07	CHD7/BMP4/PLXND1/SHH/PRRX1/HOXA13/FGF8/APOB/SMAD7/ROBO1/DLL4/EYA1/COMP/FOXC2/LRP2/ACVRL1/PRICKLE1/MYLK/FOXF1/NOG/LOXL1/ADAMTS9/HAND2/HEY2/NGFR/MDK/HPGD/SLC2A10/RBPJ/WNT11/EFEMP2/TBX2/HEY1/MYOCD/AKT3/PDE2A/LOX/ROBO2/FOXC1	39
BP	GO:0008306	associative learning	33/3109	78/18723	7.14635e-08	1.39986e-06	9.69358e-07	GRIN2A/SHANK1/MEIS2/TBR1/SLC6A1/PPP1R1B/GABRA5/CSMD1/CLN8/ABCC8/NPTN/EIF4A3/BRSK1/KIT/CCK/FOS/APP/DRD2/DRD5/OPRK1/ELAVL4/FOXB1/NPTX2/OPRL1/ADCY3/DBH/NEUROD2/TAC1/HRH1/RELN/GRIN1/NDRG4/DRD1	33
BP	GO:0006940	regulation of smooth muscle contraction	29/3109	64/18723	7.15548e-08	1.39986e-06	9.69358e-07	ADORA1/CHRM3/ADRA2A/SOD1/TACR3/CHRNA3/NPNT/PRKG1/ADRA1A/KIT/ADRA2C/GHSR/CHRM2/PLCE1/TBXA2R/NPY2R/NMU/CAV1/PTGS2/ADRA2B/KCNB2/ARHGAP42/SPHK1/PROK2/SPX/MYOCD/TACR1/KCNMA1/F2R	29
BP	GO:0017156	calcium-ion regulated exocytosis	29/3109	64/18723	7.15548e-08	1.39986e-06	9.69358e-07	STXBP1/SYT3/CADPS/CDK5R2/SYN2/SYT10/SYT9/ADRA2A/SYT2/SYT8/CBARP/SYT12/SYT5/SCIN/RIMS2/SYT17/CACNA1H/SYT13/SYT1/SYT6/RIMS1/KCNB1/DOC2A/STX1B/UNC13A/SYT15/RAPGEF4/BAIAP3/CACNA1G	29
BP	GO:0032330	regulation of chondrocyte differentiation	26/3109	54/18723	7.35832e-08	1.43358e-06	9.92706e-07	BMP6/BMP4/ADAMTS7/SMAD3/PTHLH/SHOX2/SIX2/CCN2/SCIN/SMAD7/RFLNA/FGF18/MKX/ACVRL1/ZNF219/MDK/EFEMP1/NKX3-2/POR/GDF6/WNT9A/GREM1/SOX5/ADAMTS12/RUNX2/PKDCC	26
BP	GO:0003208	cardiac ventricle morphogenesis	31/3109	71/18723	7.37557e-08	1.43358e-06	9.92706e-07	CHD7/FGFR2/TBX5/TGFB1/GATA3/SFRP2/RYR2/SMAD7/DLL4/NRG1/FOXC2/HEG1/NKX2-5/TGFBR2/TPM1/NPY2R/POU4F1/LRP2/HAND1/FOXF1/NOG/HAND2/HEY2/RBPJ/HEYL/NPY5R/ZFPM2/GATA4/HEY1/TBX20/FOXC1	31
BP	GO:1901890	positive regulation of cell junction assembly	40/3109	104/18723	7.5176e-08	1.45647e-06	1.00856e-06	SYNDIG1/EPHB1/NRXN1/TBX5/ASIC2/SFRP1/CBLN1/WNT7A/SMAD3/EPHB3/CBLN2/LRTM2/CUX2/CLSTN2/AGRN/SLITRK2/BDNF/THBS2/THY1/MAP4K4/NTRK2/EPHB2/WNT4/AMIGO1/SLITRK3/CAV1/DLG5/LINGO2/CLDN1/KDR/FLRT2/LRRN1/PTPRD/ADGRL2/AMIGO2/ADGRB3/LRRC4B/S100A10/GRID2/NTRK1	40
BP	GO:0060349	bone morphogenesis	37/3109	93/18723	8.22175e-08	1.58778e-06	1.09948e-06	BMP6/COL13A1/TFAP2A/BMP4/FGFR2/SP5/SHOX2/COL1A1/FGF4/PHOSPHO1/COL27A1/IHH/SFRP2/SFRP4/NEUROG1/MMP14/COMP/CYP26B1/FGF18/TGFBR2/TGFB3/EXT2/ALPL/RIPPLY2/TRPV4/NAB1/COL2A1/IFITM5/NPPC/POR/FOXN3/FGFR3/RUNX2/TSKU/TWIST1/MMP16/FOXC1	37
BP	GO:0060402	calcium ion transport into cytosol	54/3109	160/18723	8.46641e-08	1.62978e-06	1.12857e-06	P2RX2/JPH3/GRIN2A/BCL2/CHD7/UBASH3B/CEMIP/NOS1/TRPC3/NALF1/EPO/HAP1/RYR2/PRNP/ADRA1A/THY1/FGF2/PDE4D/RASA3/CALCR/MCOLN3/NTSR1/ANK2/DRD2/CACNA2D1/PRKACA/FKBP1B/PLCG2/RYR3/TMEM38A/CAV1/DMD/CORO1A/TRPA1/CACNA1C/SLC8A1/PLCG1/TRPC1/TRPV4/ADCYAP1R1/GRIN2C/GRIN1/FYN/SLC8A3/RAMP3/P2RY6/SNCA/PRKCE/DRD1/GRIN2D/SLC24A4/MCOLN2/F2R/GRIN2B	54
BP	GO:0098962	regulation of postsynaptic neurotransmitter receptor activity	13/3109	17/18723	8.73536e-08	1.67619e-06	1.1607e-06	SHISA9/SHISA7/CACNG4/NPTXR/CNIH2/DLGAP4/NPTX2/DLGAP1/CACNG5/SHISA6/DLGAP3/BEGAIN/NPTX1	13
BP	GO:0070252	actin-mediated cell contraction	38/3109	97/18723	8.95423e-08	1.71271e-06	1.18599e-06	FGF12/CACNB2/ACTC1/FGF13/HCN4/ADORA1/CACNA1D/KCNA5/SHTN1/RYR2/PDPN/PDE4D/DLG1/ANK2/SCN1B/PDE4B/KCNQ1/CACNA2D1/TPM1/GJC1/SCN5A/PARVA/CAV1/SCN3B/KCNH2/CACNA1C/EMP2/GSN/KCNE1/GATA4/KCNJ8/SCN4B/KCNJ5/EPDR1/KCND3/KCNJ3/KCNN2/CACNA1G	38
BP	GO:0030324	lung development	58/3109	177/18723	9.25616e-08	1.76484e-06	1.22209e-06	IGFBP5/PGR/GLI1/TCF21/CCBE1/BMP4/FGFR2/EPAS1/EGFR/TBX5/ADAMTS2/SHH/CEBPA/FGF8/PDGFRA/MYCN/CELSR1/MAP2K1/CCN2/NODAL/PDPN/MMP14/FGF2/AARD/HEG1/FGF18/RBP4/PLOD3/TGFBR2/NKX2-8/FSTL3/FLT4/TGFB3/ADAMTSL2/ASCL1/LAMA1/ERRFI1/FOXF1/NOG/DLG5/TNC/FGF9/LHX3/WNT2B/RBPJ/WNT11/ALDH1A2/DNAAF1/WNT2/ZFPM2/RSPO2/ZIC3/MYOCD/PTK7/FBXW7/LOX/NKX2-1/PKDCC	58
BP	GO:0031214	biomineral tissue development	56/3109	169/18723	1.00091e-07	1.90237e-06	1.31732e-06	CYP27B1/BMP6/TFAP2A/FZD9/FGR/BMP4/FGFR2/NOTUM/TGFB1/FAM20A/SMAD3/PTHLH/ATF4/COL1A1/OSR1/BMP7/PHOSPHO1/SGMS2/ROR2/FBXO5/GAS6/S1PR1/FAM20C/COMP/RFLNA/BMP2/COL1A2/ANKH/WNT4/SLC20A1/FBN2/TGFB3/PTGS2/NELL1/SLC8A1/ALOX5/HEY2/ALPL/IFITM5/WNT11/WDR72/SLC24A3/PPARA/FGFR3/WNT6/HEY1/PTH1R/OTOP1/RSPO2/GREM1/SLC24A4/LOX/TWIST1/PKDCC/TSPEAR/FOXO1	56
BP	GO:0086065	cell communication involved in cardiac conduction	27/3109	58/18723	1.00593e-07	1.90587e-06	1.31975e-06	CACNB2/HCN4/TBX5/CACNA1D/KCNA5/ATP1B2/RYR2/PDE4D/ANK2/SCN1B/KCNQ1/CACNA2D1/PRKACA/FKBP1B/GJC1/ATP1A3/SCN5A/CAV1/SCN3B/CACNA1C/SLC8A1/TBX18/SCN4B/KCNJ5/KCNJ3/KCNN2/CACNA1G	27
BP	GO:0002790	peptide secretion	73/3109	242/18723	1.02687e-07	1.93942e-06	1.34298e-06	EDN3/ADCYAP1/TRH/PTPRN2/ARNTL/CHD7/CRHBP/BRSK2/CAMK2N1/GPR68/EGFR/ADCY5/ADORA1/FFAR4/SFRP1/ADCY8/SYT9/PAX8/KCNA5/ADRA2A/TNFSF11/TIAM1/FOXA2/INHBB/CAMK2G/PTPRN/PDX1/ABCC8/CPLX1/PCLO/RAB1A/CD38/PASK/MAP4K4/FFAR1/GHSR/NKX6-1/RIMS2/DRD2/FKBP1B/RBP4/RASL10B/NPY2R/ANO1/ACVR1C/CCN3/GRP/CRHR1/NMU/ALOX5/GAL/CHGA/CNR1/MTNR1B/TRPV4/CPLX3/SYBU/KCNB1/ILDR2/LTBP4/RFX6/SSTR5/PRKCE/RAPGEF4/BMP8A/EPHA5/SLC30A8/BA…	73
BP	GO:0006029	proteoglycan metabolic process	33/3109	79/18723	1.03267e-07	1.94428e-06	1.34634e-06	GLCE/CHST9/CHSY3/B3GAT2/CHST8/CHST15/SULF2/HS3ST4/UST/SPOCK3/IHH/XYLT1/PXYLP1/NDST3/BMP2/BGN/DSE/CHST13/GPC1/FOXL1/CHST11/CHST3/EXT2/NDNF/HPSE/CSGALNACT1/FAM20B/COL2A1/SLC2A10/HS6ST3/EGFLAM/B3GAT1/ADAMTS12	33
BP	GO:0061097	regulation of protein tyrosine kinase activity	36/3109	90/18723	1.04217e-07	1.94884e-06	1.3495e-06	WNT3A/EPHA4/ADORA1/DUSP22/SH3BP5/ADRA2A/NCK2/NEURL1/GAS6/CHMP6/PRNP/DLG3/ADRA1A/THY1/NRG1/APP/BTC/ZFYVE28/DOK7/GPRC5A/AFAP1L2/CAV1/ERRFI1/HBEGF/TGFA/RELN/EREG/DOCK3/CD24/NOX4/ALKAL2/ALKAL1/SRCIN1/GREM1/ACE/FBXW7	36
BP	GO:0099175	regulation of postsynapse organization	36/3109	90/18723	1.04217e-07	1.94884e-06	1.3495e-06	EPHA4/PAFAH1B1/SIPA1L1/CBLN1/WNT7A/TIAM1/CUX2/EPHA7/CDKL5/LRRTM1/PRNP/DNM3/LRFN2/NTRK3/ITPKA/GHSR/CAMK2B/PPP1R9A/TANC2/CDH2/ARC/NGEF/RELN/PPFIA2/SEMA3F/FYN/KIF1A/PTPRD/LRRC4B/NRP2/GRID2/SRCIN1/SHANK3/LRRK2/DBN1/GRIN2B	36
BP	GO:0060541	respiratory system development	64/3109	203/18723	1.04483e-07	1.94884e-06	1.3495e-06	IGFBP5/PGR/GLI1/CHD7/TCF21/CCBE1/BMP4/FGFR2/EPAS1/EGFR/TBX5/BASP1/ADAMTS2/SHH/CEBPA/FGF8/PDGFRA/KCNAB1/MYCN/CELSR1/MAP2K1/CCN2/NODAL/PDPN/MMP14/FGF2/AARD/SPEF2/HEG1/FGF18/RBP4/PLOD3/TGFBR2/NKX2-8/FSTL3/FLT4/LEF1/TGFB3/ADAMTSL2/ASCL1/LAMA1/ERRFI1/FOXF1/NOG/DLG5/TNC/FGF9/LHX3/WNT2B/RBPJ/WNT11/ALDH1A2/DNAAF1/WNT2/ZFPM2/RSPO2/ZIC3/ALDH1A3/MYOCD/PTK7/FBXW7/LOX/NKX2-1/PKDCC	64
BP	GO:0001707	mesoderm formation	31/3109	72/18723	1.09012e-07	2.02701e-06	1.40364e-06	WNT3A/BMP4/DKK1/FGFR2/SMAD3/TAL1/BMP7/SIX2/SFRP2/EOMES/NODAL/EYA1/FOXC2/PRKACA/ITGA8/TBXT/LEF1/HAND1/EXT2/ITGB3/HMGA2/EYA2/FOXF1/NOG/TLX2/WNT11/ITGB4/WNT3/TBX20/PAX2/FOXC1	31
BP	GO:0001837	epithelial to mesenchymal transition	53/3109	157/18723	1.10142e-07	2.04107e-06	1.41337e-06	LDLRAD4/WNT16/PHLDB1/BMP4/TASOR/FGFR2/TBX5/TGFB1/SFRP1/SMAD3/COL1A1/TIAM1/GATA3/BMP7/IL17RD/FOXA2/FGF8/FAM83D/EZH2/FGFR1/SFRP2/EOMES/PDPN/SMAD7/BMP2/OLFM1/TGFBR2/WNT4/LEF1/TGFB3/HMGA2/NOG/SDCBP/DLG5/HEY2/MDK/RBPJ/WNT11/HEYL/WNT2/GLIPR2/TGFB1I1/HEY1/GREM1/PHLDB2/RTN4/SPRED1/TBX20/RGCC/BAMBI/TWIST1/NKX2-1/FOXC1	53
BP	GO:0110110	positive regulation of animal organ morphogenesis	19/3109	33/18723	1.10447e-07	2.04107e-06	1.41337e-06	WNT3A/STOX1/BMP4/DKK1/GATA3/CSF1/FGF8/SOX8/FGF2/ROBO1/BMP2/WNT4/GATA5/NGFR/WNT2B/WNT11/WNT2/ROBO2/GDNF	19
BP	GO:0043523	regulation of neuron apoptotic process	66/3109	212/18723	1.13127e-07	2.08417e-06	1.44322e-06	PPARGC1A/STXBP1/BCL2/TFAP2A/NEFL/FZD9/EN2/PITX3/GRM4/CLCF1/ATF4/ITGA1/SOD1/PCSK9/FGF20/GATA3/GABRA5/PTPRZ1/NES/CITED1/HIPK2/EPHA7/SNCB/FGF8/BDNF/WFS1/NTF3/PRNP/BACE1/OXR1/CRLF1/MYB/NTRK2/GABRB2/GCLM/POU4F1/FOXB1/CNTFR/TOX3/TGFB3/UNC5B/VSTM2L/AGAP2/NDNF/ASCL1/AXL/CORO1A/TERT/NGF/EN1/DRAXIN/MTNR1B/MDK/KCNB1/FYN/MT3/SLC30A10/PRKCG/SNCA/FOXQ1/GRID2/NTRK1/FAIM2/FBXW7/F2R/GDNF	66
BP	GO:0061098	positive regulation of protein tyrosine kinase activity	26/3109	55/18723	1.17557e-07	2.15916e-06	1.49514e-06	WNT3A/EPHA4/ADORA1/ADRA2A/NEURL1/GAS6/PRNP/DLG3/ADRA1A/NRG1/BTC/DOK7/AFAP1L2/HBEGF/TGFA/RELN/EREG/DOCK3/CD24/NOX4/ALKAL2/ALKAL1/SRCIN1/GREM1/ACE/FBXW7	26
BP	GO:0007498	mesoderm development	46/3109	129/18723	1.20179e-07	2.20059e-06	1.52383e-06	WNT3A/BMP4/DKK1/FGFR2/SMAD3/SHH/OSR1/TAL1/BMP7/SIX2/OVOL1/FGF8/ETS2/HCK/SFRP2/DLL3/SMO/EOMES/NODAL/EYA1/FOXC2/PRKACA/ITGA8/TBXT/LEF1/POU4F1/HAND1/EXT2/ITGB3/HMGA2/EYA2/FOXF1/NOG/LHX2/TLX2/LHX1/IKZF1/WNT11/ZFPM2/ITGB4/TCF15/WNT3/TBX20/PAX2/TP63/FOXC1	46
BP	GO:0032835	glomerulus development	28/3109	62/18723	1.30844e-07	2.3886e-06	1.65402e-06	EGR1/BCL2/TCF21/BMP4/BASP1/SULF2/OSR1/BMP7/COL4A4/MTSS1/PDGFRA/NID1/FOXC2/PLCE1/PTPRO/NOG/RET/LHX1/CD24/NPHS2/HEYL/GPR4/PDGFD/MAGI2/PROM1/CFLAR/PAX2/FOXC1	28
BP	GO:0099565	chemical synaptic transmission, postsynaptic	40/3109	106/18723	1.37887e-07	2.50955e-06	1.73778e-06	P2RX2/GRIN2A/SHANK1/NRXN1/ADORA1/CBLN1/WNT7A/INSYN2A/CUX2/CHRNA3/SEZ6/CELF4/EIF4A3/CHRNA4/INSYN1/NTSR1/RIMS2/APP/PPP1R9A/DRD2/TMEM108/NPY2R/NPAS4/MPP2/IGSF11/RELN/RIMS1/GRIN2C/CHRNA7/GRIN1/SLC8A3/STX1B/SNCA/GRIN2D/GLRB/GRID2/SHANK3/LRRK2/DRD4/GRIN2B	40
BP	GO:0007605	sensory perception of sound	52/3109	154/18723	1.43295e-07	2.60008e-06	1.80047e-06	P2RX2/TFAP2A/CHD7/KCNQ4/CEMIP/LHFPL3/ASIC2/CACNA1D/COL1A1/SOD1/GABRA5/ROR1/COCH/EYA4/WFS1/SLC26A4/SRRM4/TMIE/ESPN/EYA1/KIT/OTOA/KCNQ1/CLIC5/PAX3/HOMER2/GABRB2/LRP2/CDH23/GRM7/LHFPL4/MYH14/HEXB/POU4F2/USH1G/ICAM1/COL2A1/GJB6/SLC26A5/CNTN5/COL11A2/KCNE1/NAV2/MYO3A/ATP2B2/GSDME/RIPOR2/SPTBN4/LRIG1/SOBP/GJB2/TSPEAR	52
BP	GO:0086070	SA node cell to atrial cardiac muscle cell communication	3109-10-01	11/18723	1.47141e-07	2.66184e-06	1.84323e-06	HCN4/CACNA1D/KCNA5/RYR2/ANK2/GJC1/SCN5A/SCN3B/TBX18/CACNA1G	10
BP	GO:0046660	female sex differentiation	42/3109	114/18723	1.48365e-07	2.67592e-06	1.85298e-06	ADCYAP1/PGR/BCL2/LHX8/PTX3/CHD7/DACH1/ADAMTS1/SFRP1/FOXL2/SOD1/SLIT2/ESR1/INHBB/CSMD1/PTPRN/PDGFRA/DMRTA1/MERTK/MMP14/KIT/SLIT3/RBP4/WNT4/LRP2/AXL/LHFPL2/LHX1/EREG/ICAM1/ADCYAP1R1/STAT5B/LHCGR/ZFPM2/SPO11/FST/KITLG/COL9A3/ROBO2/VGF/TP63/FOXC1	42
BP	GO:0008038	neuron recognition	24/3109	49/18723	1.54615e-07	2.7803e-06	1.92526e-06	EPHA4/TNFRSF21/OPCML/CXCR4/NRCAM/EPHB3/DSCAML1/ROBO3/NPTN/SEMA5A/ROBO1/APP/CNTN4/EPHB2/AMIGO1/VSTM2L/EFNB3/FEZF2/NTM/CNR1/CRTAC1/NEXN/RTN4/ROBO2	24
BP	GO:0060348	bone development	64/3109	205/18723	1.56117e-07	2.79892e-06	1.93815e-06	BMP6/PAFAH1B1/COL13A1/TFAP2A/BMP4/GPR68/PIP4K2A/GNAS/FGFR2/NOTUM/PITX2/SP5/FLI1/SHOX2/SULF2/COL1A1/FGF4/TNFSF11/FBN1/TAL1/PHOSPHO1/COL27A1/FGF8/IHH/XYLT1/SFRP2/SFRP4/HOXB4/NEUROG1/MMP14/KIT/SPNS2/COMP/DCHS1/CYP26B1/RFLNA/FGF18/DYM/BMP2/WNT1/BGN/TGFBR2/TGFB3/EXT2/LRRK1/ALPL/RIPPLY2/TRPV4/NAB1/COL2A1/PDGFC/IFITM5/NPPC/POR/FOXN3/FGFR3/GREM1/FBXW7/RUNX2/LOX/TSKU/TWIST1/MMP16/FOXC1	64
BP	GO:0045860	positive regulation of protein kinase activity	104/3109	386/18723	1.57011e-07	2.80657e-06	1.94345e-06	WNT3A/EDN3/AJUBA/ADCYAP1/EGR1/EPHA4/STOX1/DKK1/FGF13/CEMIP/MAP3K10/DAB1/EGFR/CDK5R2/SOCS1/ADORA1/TGFB1/ADCY8/CCND2/FAM20A/RASSF2/ADRA2A/INSR/TNFSF11/TIAM1/EPO/TAL1/STK11/CHRNA3/NEURL1/ROR2/CSF1/STK3/GPRC5C/GAS6/EZH2/FGFR1/NTF3/PRNP/DLG3/MAP2K1/SYK/HSP90AA1/ADRA1A/FGF2/NTRK3/ROBO1/NRG1/KIT/ADRA2C/DLG1/FGF18/VEGFC/BMP2/BTC/PPP1R9A/DRD2/DOK7/GPRC5A/TGFBR2/FLT1/AFAP1L2/TTBK1/AGAP2/TNFRSF11A/ITGB3/HMG…	104
BP	GO:0086003	cardiac muscle cell contraction	31/3109	73/18723	1.59476e-07	2.84218e-06	1.96811e-06	FGF12/CACNB2/FGF13/HCN4/ADORA1/CACNA1D/KCNA5/RYR2/PDE4D/DLG1/ANK2/SCN1B/PDE4B/KCNQ1/CACNA2D1/GJC1/SCN5A/CAV1/SCN3B/KCNH2/CACNA1C/GSN/KCNE1/GATA4/KCNJ8/SCN4B/KCNJ5/KCND3/KCNJ3/KCNN2/CACNA1G	31
BP	GO:0019229	regulation of vasoconstriction	29/3109	66/18723	1.63357e-07	2.90273e-06	2.01004e-06	EDN3/ADRA1B/HTR1A/AVPR1B/EGFR/ASIC2/CHRM3/KCNA5/ADRA2A/ADM/ADRA1D/ADRA1A/CD38/ADRA2C/HRH2/ECE1/TBXA2R/CAV1/PTGS2/ADRA2B/DBH/HRH1/KCNMB4/MTNR1B/ICAM1/SMTNL2/ARHGAP42/ACE/F2R	29
BP	GO:0010976	positive regulation of neuron projection development	54/3109	163/18723	1.69436e-07	3.00186e-06	2.07869e-06	ADCYAP1/PAFAH1B1/CAMK1D/TIAM1/EPO/CUX2/BMP7/APBB1/ATP1B2/ROR1/NDEL1/DPYSL3/CNTN1/ROR2/FEZ1/TOX/BDNF/EZH2/ATP8A2/ALK/NPTN/RGMA/NTRK3/ITPKA/CAMK2B/DISC1/SCN1B/PPP1R9A/FKBP1B/NTRK2/ELAVL4/AMIGO1/PPP2R5B/NDNF/RET/AP2A1/PLPPR5/CNR1/RELN/TRIM67/MDK/FYN/NDRG4/ALKAL2/PLK5/FES/ALKAL1/NTRK1/MAGI2/PTK7/CFLAR/DBN1/RAPGEF2/LRRC7	54
BP	GO:0030072	peptide hormone secretion	71/3109	236/18723	1.71385e-07	3.02747e-06	2.09642e-06	EDN3/ADCYAP1/TRH/PTPRN2/ARNTL/CHD7/CRHBP/BRSK2/CAMK2N1/GPR68/EGFR/ADCY5/FFAR4/SFRP1/ADCY8/SYT9/PAX8/KCNA5/ADRA2A/TNFSF11/TIAM1/FOXA2/INHBB/CAMK2G/PTPRN/PDX1/ABCC8/CPLX1/PCLO/RAB1A/CD38/PASK/MAP4K4/FFAR1/GHSR/NKX6-1/RIMS2/DRD2/FKBP1B/RBP4/RASL10B/ANO1/ACVR1C/CCN3/GRP/CRHR1/NMU/ALOX5/GAL/CHGA/CNR1/MTNR1B/TRPV4/CPLX3/SYBU/KCNB1/ILDR2/LTBP4/RFX6/SSTR5/PRKCE/RAPGEF4/BMP8A/EPHA5/SLC30A8/BAIAP3/UCP2/MAF…	71
BP	GO:0016049	cell growth	124/3109	482/18723	1.74541e-07	3.07418e-06	2.12876e-06	WNT3A/IGFBP5/CYP27B1/PAFAH1B1/BCL2/SEMA6C/SOX17/CXCR4/CDH4/DPYSL2/SOCS2/SEMA6D/FGF13/SYT3/NAIF1/NTN1/SIPA1/EGFR/TGFB1/SFRP1/FSTL4/SMAD3/NRCAM/EMX1/SYT2/TIAM1/WASF1/SLIT2/RTN4R/SHTN1/STK11/H3-3B/EPB41L3/ULK2/NIN/SLIT1/SEMA5B/NDEL1/EPHA7/NPR1/SEMA4C/SPOCK1/CDKL5/BDNF/BARHL2/SFRP2/RNF157/SEMA5A/HSP90AA1/ADRA1A/CD38/MMP14/RGMA/SMAD7/IGFBP1/BCL11A/NRN1/PAK5/SEMA7A/DCLK1/DISC1/NKX6-1/RIMS2/CCDC85B/SH3G…	124
BP	GO:0045927	positive regulation of growth	76/3109	259/18723	1.9793e-07	3.47593e-06	2.40696e-06	WNT3A/POU3F2/PAFAH1B1/BCL2/GLI1/CHD7/CXCR4/CDH4/IL7/SYT3/NTN1/FGFR2/EGFR/TBX5/SFRP1/BASP1/INSR/SYT2/SHTN1/H3-3B/NDEL1/AGRN/CSF1/CDKL5/FGF8/BDNF/ATP8A2/WFS1/SFRP2/MYOD1/PLCB1/SMO/RNF157/SEMA5A/CD38/MMP14/FGF2/SMAD7/IGFBP1/SEMA7A/GHSR/RFTN1/DISC1/RIMS2/DRD2/TGFBR2/SYT17/CXCL12/NGF/HBEGF/SYT1/SDCBP/ERBB4/POU4F2/HEY2/RIMS1/RBPJ/MAP1B/CPNE9/SPHK1/STAT5B/SPTBN4/WNT2/TBX2/ZFPM2/UNC13A/ISLR2/WNT3/TBX20/H…	76
BP	GO:0008045	motor neuron axon guidance	18/3109	31/18723	2.00837e-07	3.4963e-06	2.42107e-06	EPHA4/EGR2/LHX4/NTN1/SLIT2/SLIT1/KIF5C/FGF8/TMEFF1/NTN3/PLXNA3/NOG/LHX1/CHN1/LHX3/SEMA3F/RNF165/PLXNA4	18
BP	GO:0035115	embryonic forelimb morphogenesis	18/3109	31/18723	2.00837e-07	3.4963e-06	2.42107e-06	TFAP2A/ALX4/TBX5/WNT7A/SHH/SHOX2/OSR1/HOXA13/HOXA9/EN1/CACNA1C/ALDH1A2/HOXD9/RSPO2/WNT3/RUNX2/TWIST1/TP63	18
BP	GO:0090183	regulation of kidney development	18/3109	31/18723	2.00837e-07	3.4963e-06	2.42107e-06	FOXD1/BMP4/HOXB7/BASP1/PAX8/OSR1/GATA3/SIX2/SOX8/SMO/WNT4/NOG/RET/LHX1/WNT2B/GREM1/PAX2/GDNF	18
BP	GO:1903844	regulation of cellular response to transforming growth factor beta stimulus	46/3109	131/18723	2.02491e-07	3.51491e-06	2.43396e-06	LDLRAD4/CDKN1C/TGFB1/SMAD3/LATS2/FBN1/STK11/IL17RD/CITED1/HIPK2/LTBP1/NPNT/PRDM16/HTRA4/ONECUT2/SMAD7/PALS1/DKK3/HTRA3/BMP2/WNT1/HTRA1/CHST11/FBN2/SKIL/TGFB3/ADAMTSL2/NRROS/SKOR2/CAV1/CAV2/SDCBP/SLC2A10/CIDEA/LTBP4/PPARA/ONECUT1/TGFB1I1/MYOCD/SPRED1/CFLAR/ZBTB7A/LOX/BAMBI/NKX2-1/PPARG	46
BP	GO:0022604	regulation of cell morphogenesis	87/3109	309/18723	2.05525e-07	3.54707e-06	2.45622e-06	EPHA4/PAFAH1B1/FGR/CXCR4/PLXNA2/PALM2AKAP2/SYT3/KANK1/PLXND1/OBSL1/FGD1/LIMS2/SYT2/TIAM1/ARHGEF7/CUX1/CUX2/SH3KBP1/EPB41L3/ZNF135/COCH/PLXNC1/PALM/CDKL5/NTNG1/FMNL2/DLC1/HCK/MELTF/RNF157/PDPN/CDC42EP2/WTIP/FAM171A1/PLEKHO1/KIT/RHOF/BCL11A/ITPKA/DLG1/CAMK2B/RIMS2/SYT17/TPM1/P2RY1/FMNL3/PLXNA3/CDC42EP1/LPAR1/FBLIM1/PARVA/CORO1A/MYH14/SYT1/ITGA7/HEXB/ARC/FBLN1/DMTN/RELN/ENPP2/ICAM1/RIMS1/KDR/PREX1/M…	87
BP	GO:0070372	regulation of ERK1 and ERK2 cascade	87/3109	309/18723	2.05525e-07	3.54707e-06	2.45622e-06	TIMP3/ADCYAP1/EPHB1/BMP4/C1QL4/DUSP6/CAMK2N1/AKAP12/FGFR2/EGFR/FFAR4/TGFB1/TNFAIP8L3/FGF4/TNFSF11/TIAM1/FGF20/EPO/EPHA7/FGF8/PDGFRA/FAM83D/NPNT/GAS6/SSTR4/MAP2K1/CCN2/WNK2/DUSP9/SYK/NPTN/NODAL/ADRA1A/FGF2/NRG1/CALCR/SEMA7A/DLG1/FGF18/APP/MTURN/BMP2/DRD2/HCRTR1/EPHB2/SIRPA/P2RY1/FLT4/BMPER/PRKCA/TNFRSF11A/ERRFI1/ERBB4/RASGRP1/HAND2/FBLN1/ICAM1/TRPV4/KDR/CHRNA7/PDGFC/PDE8A/PTPRR/NECAB2/RAMP3/MT3/SL…	87
BP	GO:0003176	aortic valve development	20/3109	37/18723	2.1147e-07	3.63922e-06	2.52003e-06	BMP4/TGFB1/GATA3/SLIT2/NFATC1/TNFRSF1B/ROBO1/DLL4/BMP2/SLIT3/NKX2-5/GATA5/HEY2/RBPJ/HEYL/GATA4/HEY1/TBX20/ROBO2/TWIST1	20
BP	GO:0099172	presynapse organization	25/3109	53/18723	2.16539e-07	3.71581e-06	2.57307e-06	WNT3A/GPC4/PCDH17/CBLN1/WNT7A/CBLN2/FARP1/LRP4/SLITRK2/LRRTM1/BSN/PCLO/NTRK3/IL1RAPL2/APP/SLITRK3/SDCBP/PPFIA2/LRFN5/CNTN5/PTPRD/SNCA/LRRC4B/NTNG2/SLITRK5	25
BP	GO:0030323	respiratory tube development	58/3109	181/18723	2.1954e-07	3.75658e-06	2.6013e-06	IGFBP5/PGR/GLI1/TCF21/CCBE1/BMP4/FGFR2/EPAS1/EGFR/TBX5/ADAMTS2/SHH/CEBPA/FGF8/PDGFRA/MYCN/CELSR1/MAP2K1/CCN2/NODAL/PDPN/MMP14/FGF2/AARD/HEG1/FGF18/RBP4/PLOD3/TGFBR2/NKX2-8/FSTL3/FLT4/TGFB3/ADAMTSL2/ASCL1/LAMA1/ERRFI1/FOXF1/NOG/DLG5/TNC/FGF9/LHX3/WNT2B/RBPJ/WNT11/ALDH1A2/DNAAF1/WNT2/ZFPM2/RSPO2/ZIC3/MYOCD/PTK7/FBXW7/LOX/NKX2-1/PKDCC	58
BP	GO:0003151	outflow tract morphogenesis	31/3109	74/18723	2.3101e-07	3.93043e-06	2.72169e-06	SOX17/BMP4/FGFR2/PITX2/PLXND1/SOX18/BMP7/FGF8/SFRP2/ROBO1/EYA1/FOXC2/NKX2-5/TGFBR2/NPY2R/LRP2/PARVA/NOG/HAND2/HEY2/RBPJ/WNT11/HEYL/NPY5R/TBX2/ZFPM2/NRP2/TBX20/ROBO2/TWIST1/FOXC1	31
BP	GO:0048332	mesoderm morphogenesis	31/3109	74/18723	2.3101e-07	3.93043e-06	2.72169e-06	WNT3A/BMP4/DKK1/FGFR2/SMAD3/TAL1/BMP7/SIX2/SFRP2/EOMES/NODAL/EYA1/FOXC2/PRKACA/ITGA8/TBXT/LEF1/HAND1/EXT2/ITGB3/HMGA2/EYA2/FOXF1/NOG/TLX2/WNT11/ITGB4/WNT3/TBX20/PAX2/FOXC1	31
BP	GO:0071695	anatomical structure maturation	69/3109	229/18723	2.38285e-07	4.04277e-06	2.79948e-06	SOX10/PGR/BCL2/EPAS1/CDK5R2/C1QL1/SOX18/VSX1/NRCAM/CEBPA/GATA3/EPO/PDE3A/TAL1/PHOSPHO1/AGRN/FBXO5/IHH/XYLT1/SOX8/SRRM4/S1PR1/BFSP1/FEV/LHX6/BCL11A/ABHD2/DCHS1/RFLNA/NKX6-1/APP/RPS6KA2/BMP2/WNT1/PRKACA/MMP2/EDNRB/ACTL6B/ACVRL1/GLDN/CDH3/ASCL1/AXL/AKR1B1/BNC1/TYMS/RET/GAL/EREG/TUBB8/RBPJ/ALDH1A2/NPPC/EPHA8/NTN4/SPTBN4/TDRD5/FGFR3/ADGRB3/PTH1R/GREM1/LRRK2/SLC24A4/CATSPERZ/ZBTB7A/RUNX2/B4GALT6/PAX2/P…	69
BP	GO:0022037	metencephalon development	40/3109	108/18723	2.47292e-07	4.18376e-06	2.89711e-06	SSTR2/PPARGC1A/RORA/BCL2/GLI1/DAB1/CDK5R2/AGTPBP1/CBLN1/WNT7A/HAP1/SEZ6/CNTN1/TRNP1/SEMA4C/EZH2/MAP2K1/SMO/KCNC1/WNT1/NANOS1/KNDC1/SCN5A/LMX1A/PTF1A/ASCL1/SERPINE2/NEUROD2/EN1/LHX1/MDK/LHX5/GRID2/FAIM2/NCOA1/DLL1/SSTR3/GBX2/OTX1/FOXC1	40
BP	GO:0043268	positive regulation of potassium ion transport	24/3109	50/18723	2.50606e-07	4.21608e-06	2.91949e-06	EDN3/ADORA1/ADRA2A/LRRC38/ATP1B2/WNK4/ABCC8/WNK2/KCNA1/KCNC2/KCNC1/DLG1/ANK2/KCNQ1/OPRK1/AMIGO1/LRRC55/KCNH2/GAL/ACTN2/GALR2/KCNE1/DRD1/FHL1	24
BP	GO:0099054	presynapse assembly	24/3109	50/18723	2.50606e-07	4.21608e-06	2.91949e-06	WNT3A/GPC4/PCDH17/CBLN1/WNT7A/CBLN2/FARP1/LRP4/SLITRK2/LRRTM1/BSN/PCLO/NTRK3/IL1RAPL2/APP/SLITRK3/SDCBP/LRFN5/CNTN5/PTPRD/SNCA/LRRC4B/NTNG2/SLITRK5	24
BP	GO:0048640	negative regulation of developmental growth	41/3109	112/18723	2.54099e-07	4.2629e-06	2.95191e-06	WNT3A/SEMA6C/BMP4/SOCS2/SEMA6D/FGF13/NTN1/TLL2/TBX5/FSTL4/RTN4R/ULK2/SEMA5B/EPHA7/SEMA4C/WWC1/ADRB1/STK3/PLAC8/SEMA5A/WWC3/RGMA/NKD1/BCL11A/SEMA7A/RBP4/TGFBR2/PLXNA3/KCNK2/NOG/TP73/DRAXIN/SLC6A4/SEMA3F/SPART/MT3/PPARA/FGFR3/PTCH1/WNT3/RTN4	41
BP	GO:0007272	ensheathment of neurons	47/3109	136/18723	2.58158e-07	4.30694e-06	2.98241e-06	SOX10/TNFRSF21/POU3F2/QKI/EGR2/CXCR4/TENM4/SOD1/EPB41L3/PTPRZ1/CLDN11/FAM126A/POU3F1/CNTNAP1/TNFRSF1B/NRG1/PALS1/DHH/DLG1/ANK2/JAM3/GALC/TLR2/PARD3/NTRK2/GPC1/PLLP/AMIGO1/MAL/HEXB/MYRF/NAB1/TMEM98/PMP22/ADAM22/NFASC/SCN8A/SLC8A3/ADGRG6/CMTM8/KCNJ10/ITGB4/TSPAN2/OLIG2/B4GALT6/SBF2/NKX6-2	47
BP	GO:0008366	axon ensheathment	47/3109	136/18723	2.58158e-07	4.30694e-06	2.98241e-06	SOX10/TNFRSF21/POU3F2/QKI/EGR2/CXCR4/TENM4/SOD1/EPB41L3/PTPRZ1/CLDN11/FAM126A/POU3F1/CNTNAP1/TNFRSF1B/NRG1/PALS1/DHH/DLG1/ANK2/JAM3/GALC/TLR2/PARD3/NTRK2/GPC1/PLLP/AMIGO1/MAL/HEXB/MYRF/NAB1/TMEM98/PMP22/ADAM22/NFASC/SCN8A/SLC8A3/ADGRG6/CMTM8/KCNJ10/ITGB4/TSPAN2/OLIG2/B4GALT6/SBF2/NKX6-2	47
BP	GO:0009914	hormone transport	86/3109	306/18723	2.62383e-07	4.36345e-06	3.02154e-06	EDN3/FOXD1/ADCYAP1/TRH/BMP6/PTPRN2/ARNTL/CHD7/CRHBP/BRSK2/HTR1A/CAMK2N1/GPR68/EGFR/ADCY5/ADORA1/FFAR4/SFRP1/ADCY8/SYT9/PAX8/KCNA5/ADRA2A/TNFSF11/TIAM1/IL11/GATA3/FOXA2/INHBB/CAMK2G/PTPRN/RAB11FIP3/ADM/PDX1/ABCC8/CPLX1/PCLO/RAB1A/CD38/PASK/GALR1/MAP4K4/FFAR1/GHSR/NKX6-1/RIMS2/MYB/KCNQ1/DRD2/FKBP1B/OPRK1/RBP4/RASL10B/ANO1/P2RY1/ACVR1C/CCN3/GRP/CRHR1/NMU/TAC1/ALOX5/GAL/CHGA/CNR1/MTNR1B/TRPV4/POMC/CP…	86
BP	GO:0017015	regulation of transforming growth factor beta receptor signaling pathway	45/3109	128/18723	2.62998e-07	4.36345e-06	3.02154e-06	LDLRAD4/CDKN1C/TGFB1/SMAD3/LATS2/FBN1/STK11/IL17RD/CITED1/HIPK2/LTBP1/NPNT/PRDM16/HTRA4/ONECUT2/SMAD7/PALS1/DKK3/HTRA3/BMP2/WNT1/HTRA1/CHST11/FBN2/SKIL/TGFB3/ADAMTSL2/NRROS/SKOR2/CAV1/CAV2/SDCBP/SLC2A10/CIDEA/LTBP4/PPARA/ONECUT1/TGFB1I1/MYOCD/SPRED1/ZBTB7A/LOX/BAMBI/NKX2-1/PPARG	45
BP	GO:0072189	ureter development	13/3109	18/18723	2.66329e-07	4.40654e-06	3.05138e-06	EMX2/SOX17/BMP4/SHH/OSR1/GATA3/SOX8/FOXF1/RET/LHX1/ALDH1A2/TBX18/PAX2	13
BP	GO:0060401	cytosolic calcium ion transport	58/3109	182/18723	2.70679e-07	4.46621e-06	3.0927e-06	P2RX2/JPH3/GRIN2A/BCL2/CHD7/UBASH3B/CEMIP/NOS1/TRPC3/NALF1/EPO/HAP1/RYR2/PRNP/CCN2/ADRA1A/THY1/FGF2/PDE4D/RASA3/CALCR/MCOLN3/NTSR1/ANK2/ATP2A3/DRD2/CACNA2D1/PRKACA/FKBP1B/MCUB/PLCG2/RYR3/TMEM38A/CAV1/DMD/CORO1A/TRPA1/CACNA1C/SLC8A1/PLCG1/TRPC1/MICU3/TRPV4/ADCYAP1R1/GRIN2C/GRIN1/FYN/SLC8A3/RAMP3/P2RY6/SNCA/PRKCE/DRD1/GRIN2D/SLC24A4/MCOLN2/F2R/GRIN2B	58
BP	GO:0021952	central nervous system projection neuron axonogenesis	16/3109	26/18723	3.1828e-07	5.23723e-06	3.6266e-06	EPHA4/PAFAH1B1/CDH11/EPHB1/NR2E1/EPHB3/SLIT2/NIN/DCLK1/SCN1B/EPHB2/DRAXIN/EPHB6/SPTBN4/TSKU/PLXNA4	16
BP	GO:0014031	mesenchymal cell development	34/3109	86/18723	3.25115e-07	5.33509e-06	3.69437e-06	SOX10/EDN3/BCL2/SEMA6C/BMP4/SEMA6D/PITX2/SHH/BMP7/SEMA5B/SEMA4C/SOX8/SMO/SEMA5A/NRG1/SEMA7A/FOXC2/CDH2/EDNRB/RADIL/RET/ERBB4/HAND2/HEY2/SEMA3F/ALDH1A2/HEYL/NRP2/TBX20/KITLG/TWIST1/GBX2/FOXC1/GDNF	34
BP	GO:0060048	cardiac muscle contraction	47/3109	137/18723	3.30289e-07	5.40523e-06	3.74293e-06	FGF12/CACNB2/CXCR4/ADRA1B/ACTC1/FGF13/HCN4/ADORA1/NOS1/CACNA1D/KCNA5/RYR2/CCN2/ADRA1A/PDE4D/SMAD7/DLG1/ANK2/SCN1B/PDE4B/KCNQ1/NKX2-5/CACNA2D1/PRKACA/FKBP1B/TPM1/GJC1/TNNI2/SCN5A/TMEM38A/CAV1/DMD/SCN3B/KCNH2/CACNA1C/SLC8A1/CHGA/GSN/KCNE1/GATA4/KCNJ8/SCN4B/KCNJ5/KCND3/KCNJ3/KCNN2/CACNA1G	47
BP	GO:0002028	regulation of sodium ion transport	35/3109	90/18723	3.51679e-07	5.73964e-06	3.9745e-06	FGF12/FGF13/NOS1/TESC/OSR1/PCSK9/ATP1B2/HECW1/CNTN1/WNK4/NKAIN1/WNK2/NKAIN3/DLG1/SCN1B/KCNQ1/DRD2/NKX2-5/FGF11/FXYD5/SCN5A/DMD/SERPINE2/SCN3B/SLC8A1/NEDD4/FGF14/NKAIN4/SPTBN4/PRKCE/FXYD7/SCN4B/HECW2/NKAIN2/DRD4	35
BP	GO:0060411	cardiac septum morphogenesis	29/3109	68/18723	3.5605e-07	5.79522e-06	4.01299e-06	CHD7/BMP4/FGFR2/TBX5/SLIT2/BMP7/FGF8/SMO/SMAD7/ROBO1/DNAH11/SLIT3/NKX2-5/TGFBR2/LRP2/PARVA/HAND1/NOG/HEY2/RBPJ/WNT11/HEYL/TBX2/ZFPM2/GATA4/HEY1/NRP2/TBX20/ROBO2	29
BP	GO:0035136	forelimb morphogenesis	20/3109	38/18723	3.7673e-07	6.11524e-06	4.23459e-06	TFAP2A/HOXD10/ALX4/TBX5/WNT7A/SHH/SHOX2/OSR1/HOXA13/HOXA9/EN1/CACNA1C/ALDH1A2/RNF165/HOXD9/RSPO2/WNT3/RUNX2/TWIST1/TP63	20
BP	GO:0009954	proximal/distal pattern formation	18/3109	32/18723	3.87676e-07	6.2591e-06	4.33421e-06	GLI1/IRX1/HOXD10/OSR1/LRP4/HOXC9/NODAL/IRX2/CYP26B1/HOXA9/EN1/ALDH1A2/SP8/HOXD9/GREM1/DLL1/HOXB9/TP63	18
BP	GO:0071875	adrenergic receptor signaling pathway	18/3109	32/18723	3.87676e-07	6.2591e-06	4.33421e-06	ADCY9/ADRA1B/ADRA2A/ADRB3/ADRB1/ADRA1D/ADRA1A/PDE4D/ADRA2C/PDE4B/KCNQ1/DRD2/DRD5/ADRA2B/CHGA/GPR101/DRD1/RAPGEF2	18
BP	GO:0021955	central nervous system neuron axonogenesis	19/3109	35/18723	3.90219e-07	6.28326e-06	4.35094e-06	EPHA4/PAFAH1B1/CDH11/EPHB1/NR2E1/EPHB3/SLIT2/NIN/NDEL1/HSP90AA1/DCLK1/SCN1B/EPHB2/DRAXIN/EPHB6/SPTBN4/TSKU/PLXNA4/B4GALT6	19
BP	GO:0061337	cardiac conduction	37/3109	98/18723	3.95102e-07	6.34488e-06	4.39361e-06	CACNB2/HCN4/TBX5/CACNA1D/KCNA5/ATP1B2/RYR2/PDE4D/ANK2/SCN1B/ATP2A3/KCNQ1/NKX2-5/CACNA2D1/PRKACA/FKBP1B/GJC1/ATP1A3/SCN5A/CAV1/SCN3B/KCNH2/CACNA1C/SLC8A1/TRPC1/SLC4A3/SLC8A3/KCNE1/ATP2B2/SPTBN4/TBX18/SCN4B/KCNJ5/KCND3/KCNJ3/KCNN2/CACNA1G	37
BP	GO:0072283	metanephric renal vesicle morphogenesis	3109-12-01	16/18723	4.05301e-07	6.4913e-06	4.495e-06	BMP4/SALL1/PAX8/CITED1/SIX2/SMO/WNT9B/LHX1/GREM1/PAX2/KIF26B/GDNF	12
BP	GO:0061053	somite development	33/3109	83/18723	4.13193e-07	6.60009e-06	4.57034e-06	WNT3A/PLXNA2/MEOX2/CDX2/SFRP1/SMAD3/SHH/ROR2/IHH/SFRP2/DMRT2/DLL3/SMO/NKD1/FOXC2/WNT1/TBXT/WNT4/LEF1/FOXB1/FRZB/FOXF1/NOG/LHX1/RIPPLY2/RBPJ/WNT11/ALDH1A2/TBX18/PTCH1/TCF15/DLL1/FOXC1	33
BP	GO:0071248	cellular response to metal ion	61/3109	197/18723	4.14461e-07	6.60279e-06	4.57221e-06	PPARGC1A/BMP6/TFAP2A/CRHBP/ADCY1/SYT3/EGFR/SYT10/ADCY8/SYT9/SHH/CEBPA/SOD1/SYT2/SYT8/KCNK3/DLG2/CYP11B1/SYT12/PRNP/SYT5/BACE1/CDH1/KCNA1/KCNH1/FOS/APP/SYT17/RASGRP2/FSTL3/CACNA1H/PLCG2/RYR3/SCN5A/SYT13/SLC12A2/PTGS2/CPNE2/SYT1/SYT6/TF/NEUROD2/DMTN/CLDN1/CPNE9/MT3/SLC30A10/HPCA/MT1G/SNCA/SYT15/HVCN1/CHP2/CPNE8/SLC13A5/LRRK2/MT1M/MT1H/BNIP3/CPNE5/CYP1A1	61
BP	GO:0042552	myelination	46/3109	134/18723	4.29646e-07	6.82661e-06	4.72719e-06	SOX10/TNFRSF21/POU3F2/QKI/EGR2/CXCR4/TENM4/SOD1/EPB41L3/PTPRZ1/FAM126A/POU3F1/CNTNAP1/TNFRSF1B/NRG1/PALS1/DHH/DLG1/ANK2/JAM3/GALC/TLR2/PARD3/NTRK2/GPC1/PLLP/AMIGO1/MAL/HEXB/MYRF/NAB1/TMEM98/PMP22/ADAM22/NFASC/SCN8A/SLC8A3/ADGRG6/CMTM8/KCNJ10/ITGB4/TSPAN2/OLIG2/B4GALT6/SBF2/NKX6-2	46
BP	GO:0061387	regulation of extent of cell growth	40/3109	110/18723	4.3411e-07	6.87933e-06	4.7637e-06	WNT3A/PAFAH1B1/SEMA6C/CDH4/DPYSL2/SEMA6D/FGF13/NTN1/FSTL4/NRCAM/RTN4R/SHTN1/ULK2/SEMA5B/NDEL1/EPHA7/SEMA4C/CDKL5/BDNF/BARHL2/SEMA5A/RGMA/SEMA7A/DISC1/NKX6-1/OLFM1/PLXNA3/CXCL12/NGF/POU4F2/DRAXIN/MAP1B/SEMA3F/SPART/MT3/ISLR2/WNT3/RTN4/DBN1/PLXNA4	40
BP	GO:0022612	gland morphogenesis	42/3109	118/18723	4.43434e-07	7.0086e-06	4.85321e-06	WNT3A/IGFBP5/PAX6/PGR/BCL2/GLI1/BMP4/NTN1/FGFR2/PLXND1/TGFB1/SFRP1/LIMS2/SHH/CRIP1/SULF2/ESR1/BMP7/CSMD1/HOXA13/CSF1/FGF8/NKX2-3/TGFBR2/WNT4/CYP7B1/TGFB3/CAV1/LAMA1/NOG/TNC/TGFA/HOXD13/MDK/NTN4/TBX2/PTCH1/NRG3/CFLAR/FBXW7/GDF7/TP63	42
BP	GO:0051402	neuron apoptotic process	72/3109	246/18723	4.57031e-07	7.20454e-06	4.98889e-06	PPARGC1A/TNFRSF21/STXBP1/BCL2/TFAP2A/NEFL/FZD9/EN2/PITX3/GRM4/CLCF1/ATF4/ITGA1/SOD1/PCSK9/FGF20/GATA3/GABRA5/PTPRZ1/NES/CITED1/HIPK2/EPHA7/SNCB/FGF8/BDNF/WFS1/NTF3/PRNP/BACE1/OXR1/CRLF1/APP/MYB/NTRK2/GABRB2/GCLM/POU4F1/FOXB1/CNTFR/TOX3/TGFB3/UNC5B/VSTM2L/AGAP2/NDNF/ASCL1/AXL/CORO1A/TERT/NGF/EN1/DRAXIN/MTNR1B/NGFR/MDK/KCNB1/FYN/MT3/SLC30A10/PRKCG/SNCA/FOXQ1/GRID2/NTRK1/FAIM2/FBXW7/DIO3/F2R/BNIP3/T…	72
BP	GO:0051924	regulation of calcium ion transport	74/3109	255/18723	4.59181e-07	7.21948e-06	4.99924e-06	P2RX2/JPH3/CACNB2/BCL2/CHD7/CXCR4/PLPP4/CACNG6/UBASH3B/CEMIP/NOS1/GRM6/CACNA1D/TRPC3/STAC2/ADRA2A/EPO/HAP1/TRPC6/CAMK2G/CBARP/WFS1/RYR2/PRNP/GRIN3B/THY1/PDE4D/SESTD1/CALCR/NTSR1/OPRD1/FFAR1/CAMK2B/ANK2/PDE4B/DRD2/RRAD/CACNA2D1/PRKACA/FKBP1B/HOMER2/PLCG2/CRHR1/MYLK/OPRL1/TMEM38A/CAV1/DMD/CXCL12/CACNB4/CORO1A/PTGS2/HOMER3/CACNA1C/SLC8A1/PLCG1/TRPC1/ICAM1/ADCYAP1R1/LGALS3/GRIN1/STAC/FGF14/GEM/FYN/RA…	74
BP	GO:0086001	cardiac muscle cell action potential	31/3109	76/18723	4.71241e-07	7.38975e-06	5.11715e-06	FGF12/CACNB2/HCN2/FGF13/HCN4/CACNA1D/KCNA5/RYR2/DLG1/ANK2/SCN1B/KCNQ1/CACNA2D1/GJC1/SCN5A/CAV1/DMD/SCN3B/KCNH2/CACNA1C/SLC8A1/SLC4A3/KCNE1/TBX18/KCNJ8/SCN4B/KCNJ5/KCND3/KCNJ3/KCNN2/CACNA1G	31
BP	GO:0051047	positive regulation of secretion	86/3109	310/18723	4.81617e-07	7.5328e-06	5.2162e-06	EDN3/ADCYAP1/TRH/CACNB2/BMP6/STXBP1/FRMD4A/FGR/CD177/CAMK2N1/GPR68/CADPS/AVPR1B/EGFR/CDK5R2/ADORA1/SYT10/FFAR4/TGFB1/ADCY8/SYT9/ACHE/SLC6A1/TNFSF11/APBB1/NCS1/INHBB/NPR1/PDX1/SSTR4/SCIN/ACSL3/SYK/CD38/GALR1/CCK/NTSR1/FFAR1/NKX6-1/TLR2/VEGFC/MYB/BMP2/DRD2/OPRK1/RBP4/RASL10B/CACNA1H/NPY2R/ANO1/P2RY1/EDNRB/GAB2/GRP/TGFB3/NMU/RAB15/P2RY2/TNFRSF11A/OPRL1/CXCL12/SLC12A2/PLA2R1/SYT1/SDCBP/TAC1/GAL/CNR1/…	86
BP	GO:0001755	neural crest cell migration	25/3109	55/18723	5.2496e-07	8.18937e-06	5.67085e-06	SOX10/EDN3/SEMA6C/BMP4/SEMA6D/PITX2/SHH/BMP7/SEMA5B/SEMA4C/SOX8/SMO/SEMA5A/SEMA7A/EDNRB/RADIL/RET/ERBB4/HAND2/SEMA3F/NRP2/KITLG/TWIST1/GBX2/GDNF	25
BP	GO:0003197	endocardial cushion development	22/3109	45/18723	5.29033e-07	8.19387e-06	5.67397e-06	BMP4/TBX5/BMP7/FGF8/ROBO1/DCHS1/BMP2/TGFBR2/ACVRL1/GATA5/RBM24/FOXF1/NOG/HEY2/RBPJ/HEYL/TBX2/GATA4/HEY1/TBX20/ROBO2/TWIST1	22
BP	GO:0021549	cerebellum development	37/3109	99/18723	5.30705e-07	8.19387e-06	5.67397e-06	SSTR2/PPARGC1A/RORA/GLI1/DAB1/CDK5R2/AGTPBP1/CBLN1/WNT7A/HAP1/SEZ6/CNTN1/TRNP1/SEMA4C/EZH2/MAP2K1/SMO/KCNC1/WNT1/NANOS1/KNDC1/SCN5A/LMX1A/PTF1A/SERPINE2/NEUROD2/EN1/LHX1/MDK/LHX5/GRID2/FAIM2/NCOA1/DLL1/SSTR3/GBX2/FOXC1	37
BP	GO:0060291	long-term synaptic potentiation	37/3109	99/18723	5.30705e-07	8.19387e-06	5.67397e-06	GRIN2A/EPHA4/NR2E1/ADCY1/ADORA1/ADCY8/SYT12/SHISA7/PRNP/NPTN/PLK2/APP/PPP1R9A/DRD2/NTRK2/EPHB2/ZDHHC2/CYP46A1/MPP2/NSG1/SERPINE2/IGSF11/ARC/CRHR2/RELN/GRIN2C/CHRNA7/FAM107A/AKAP5/SLC8A3/CALB2/PRKCG/SNCA/GRIN2D/SHANK3/TSHZ3/GRIN2B	37
BP	GO:0060996	dendritic spine development	37/3109	99/18723	5.30705e-07	8.19387e-06	5.67397e-06	SHANK1/EPHA4/PAFAH1B1/EPHB1/SIPA1L1/GRIN3A/FSTL4/WNT7A/EPHB3/FOXO6/TIAM1/CUX2/NCK2/NEURL1/SDK1/CDKL5/DNM3/PLK2/ITPKA/CAMK2B/DISC1/PPP1R9A/TANC2/EPHB2/DLG5/ARC/NGEF/RELN/PPFIA2/DOCK10/KIF1A/IQSEC1/SRCIN1/SLC12A5/SHANK3/LRRK2/DBN1	37
BP	GO:0003279	cardiac septum development	38/3109	103/18723	5.48609e-07	8.42697e-06	5.83539e-06	CHD7/BMP4/SALL1/FGFR2/PLXND1/TBX5/PAX8/GATA3/SLIT2/BMP7/HOXA13/FGF8/SMO/SMAD7/ROBO1/DNAH11/ANK2/HEG1/SLIT3/NKX2-5/TGFBR2/LRP2/PARVA/HAND1/NOG/HEY2/RBPJ/WNT11/HEYL/TBX2/ZFPM2/GATA4/HEY1/NRP2/PTK7/TBX20/PDE2A/ROBO2	38
BP	GO:0014013	regulation of gliogenesis	38/3109	103/18723	5.48609e-07	8.42697e-06	5.83539e-06	SOX10/ADCYAP1/EGR2/CXCR4/NR2E1/DAB1/EGFR/PITX3/LIN28A/CLCF1/TGFB1/ETV5/SHH/TENM4/PTPRZ1/TNFRSF1B/EZH2/MYCN/SOX8/ABCC8/NTRK3/NKX6-1/TLR2/MYB/BMP2/GSX2/TTBK1/LRP2/SERPINE2/NOG/TP73/ASCL2/DAAM2/TMEM98/MDK/CERS2/OLIG2/NKX6-2	38
BP	GO:0030048	actin filament-based movement	44/3109	127/18723	5.67617e-07	8.6967e-06	6.02216e-06	FGF12/CACNB2/ACTC1/FGF13/HCN4/MYO1B/ADORA1/CACNA1D/KCNA5/SHTN1/WIPF1/MYO5B/RYR2/PDPN/PDE4D/WIPF3/DLG1/ANK2/SCN1B/PDE4B/KCNQ1/CACNA2D1/TPM1/MYO5A/GJC1/SCN5A/PARVA/CAV1/SCN3B/MYH14/KCNH2/CACNA1C/EMP2/GSN/KCNE1/GATA4/KCNJ8/SCN4B/KCNJ5/EPDR1/KCND3/KCNJ3/KCNN2/CACNA1G	44
BP	GO:0030278	regulation of ossification	41/3109	115/18723	5.75424e-07	8.79388e-06	6.08946e-06	CYP27B1/BMP6/BCL2/TFAP2A/EGR2/FZD9/BMP4/DKK1/NOTUM/TGFB1/SFRP1/SMAD3/OSR1/BMP7/PHOSPHO1/SGMS2/SIX2/LRP4/CSF1/KREMEN1/S1PR1/SMAD7/COMP/RFLNA/BMP2/ANKH/MKX/WNT4/FBN2/TGFB3/NELL1/TAC1/SLC8A1/ALOX5/MDK/IFITM5/RBPJ/GREM1/RUNX2/TWIST1/PKDCC	41
BP	GO:0061035	regulation of cartilage development	30/3109	73/18723	5.92764e-07	9.03589e-06	6.25704e-06	BMP6/BMP4/ADAMTS7/SMAD3/PTHLH/SHOX2/SIX2/CCN2/SCIN/SMAD7/RFLNA/FGF18/BMP2/MKX/ACVRL1/FRZB/NOG/ZNF219/MDK/WNT11/EFEMP1/NKX3-2/POR/GDF6/WNT9A/GREM1/SOX5/ADAMTS12/RUNX2/PKDCC	30
BP	GO:0060071	Wnt signaling pathway, planar cell polarity pathway	24/3109	52/18723	6.24627e-07	9.4975e-06	6.57669e-06	RSPO3/GPC4/DKK1/SFRP1/WNT7A/TIAM1/ROR1/CELSR3/ROR2/FZD3/SFRP2/CELSR1/NKD1/DACT1/ANKRD6/VANGL2/PRICKLE1/FZD7/WNT9B/SPEF1/CTHRC1/WNT11/MAGI2/PTK7	24
BP	GO:1901215	negative regulation of neuron death	63/3109	208/18723	6.39551e-07	9.69985e-06	6.71681e-06	WNT3A/PPARGC1A/STXBP1/BCL2/NEFL/FZD9/EN2/CLCF1/ATF4/SOD1/FGF20/EPO/GABRA5/PTPRZ1/NES/CITED1/HIPK2/CSF1/SNCB/FGF8/BDNF/TNFRSF1B/WFS1/NTF3/NR4A3/OXR1/CRLF1/WNT1/NTRK2/GABRB2/GCLM/POU4F1/FOXB1/CNTFR/TOX3/TGFB3/UNC5B/VSTM2L/AGAP2/CD200/NDNF/AXL/CORO1A/TERT/NGF/EN1/CHGA/DRAXIN/MTNR1B/MDK/SORL1/FYN/MT3/SLC30A10/PRKCG/PPARA/SNCA/FOXQ1/NTRK1/FAIM2/LRRK2/F2R/GDNF	63
BP	GO:0017158	regulation of calcium ion-dependent exocytosis	20/3109	39/18723	6.52608e-07	9.87296e-06	6.83668e-06	STXBP1/SYT3/CDK5R2/SYT10/SYT9/ADRA2A/SYT2/SYT8/CBARP/SYT12/SYT5/SYT17/CACNA1H/SYT13/SYT1/SYT6/KCNB1/DOC2A/SYT15/CACNA1G	20
BP	GO:0007628	adult walking behavior	16/3109	27/18723	6.60448e-07	9.96646e-06	6.90143e-06	EPHA4/ABHD12/CHD7/DAB1/AGTPBP1/HIPK2/CLN8/OXR1/DRD2/DMRT3/EFNB3/SPTBN4/KCNJ10/DRD1/GLRB/GBX1	16
BP	GO:0031016	pancreas development	31/3109	77/18723	6.64065e-07	9.99592e-06	6.92183e-06	PAX6/BMP6/ARNTL/NEUROG3/BMP4/MEIS2/SHH/FOXA2/INSM1/IHH/PDX1/WFS1/ONECUT2/SMO/NKX6-1/CDH2/PTF1A/FOXF1/NKX3-2/ALDH1A2/ILDR2/CDK6/RFX6/DNAAF1/MET/NR5A2/ONECUT1/ZIC3/DLL1/IGF2/NKX6-2	31
BP	GO:0010092	specification of animal organ identity	19/3109	36/18723	6.97649e-07	1.04491e-05	7.23563e-06	WNT3A/BMP4/DKK1/FGFR2/TBR1/PAX8/FGF8/FGF2/ROBO1/BMP2/LRP2/GATA5/WNT2B/RBPJ/WNT11/WNT2/ROBO2/PAX2/GDNF	19
BP	GO:0043949	regulation of cAMP-mediated signaling	19/3109	36/18723	6.97649e-07	1.04491e-05	7.23563e-06	ADCYAP1/FFAR4/PDE3A/PDE3B/RNF157/PDE4D/CRTC3/GNAI1/NPY2R/RASD2/OPRL1/SCTR/PDE11A/POMC/ADCYAP1R1/PDE4A/PDE2A/PEX5L/RAPGEF2	19
BP	GO:0032228	regulation of synaptic transmission, GABAergic	18/3109	33/18723	7.20351e-07	1.0709e-05	7.4156e-06	STXBP1/ADORA1/SLC6A1/HAP1/PLCL2/PLCL1/ADRA1A/DRD2/NPAS4/SYN3/TAC1/CNR1/HTR1B/CA7/NPY5R/PRKCE/PHF24/BAIAP3	18
BP	GO:0099174	regulation of presynapse organization	18/3109	33/18723	7.20351e-07	1.0709e-05	7.4156e-06	WNT3A/GPC4/CBLN1/WNT7A/CBLN2/FARP1/SLITRK2/LRRTM1/NTRK3/IL1RAPL2/APP/SLITRK3/LRFN5/PTPRD/SNCA/LRRC4B/NTNG2/SLITRK5	18
BP	GO:1905606	regulation of presynapse assembly	18/3109	33/18723	7.20351e-07	1.0709e-05	7.4156e-06	WNT3A/GPC4/CBLN1/WNT7A/CBLN2/FARP1/SLITRK2/LRRTM1/NTRK3/IL1RAPL2/APP/SLITRK3/LRFN5/PTPRD/SNCA/LRRC4B/NTNG2/SLITRK5	18
BP	GO:0001659	temperature homeostasis	55/3109	174/18723	7.29504e-07	1.08183e-05	7.49128e-06	PPARGC1A/ADCYAP1/EGR1/ZNF423/NPR3/ARNTL/CXCR4/IRF4/GNAS/EPAS1/ADORA1/NOVA2/FFAR4/ACHE/ATF4/TNFSF11/ADRB3/G0S2/STK11/ADRB1/PRDM16/PLAC8/PLCL2/PLCL1/SYK/NTSR1/FOXC2/ZNF516/LEPR/DRD2/SCD/EDNRB/NMU/TNFRSF11A/CAV1/PTGS2/GATM/DBH/ESRRG/PPARGC1B/CNR1/PDGFC/ELOVL3/RBPJ/CIDEA/MFAP2/IL4R/PTH2R/UCP1/CMKLR1/NOVA1/UCP2/ADAMTS5/FOXO1/IGF1R	55
BP	GO:0048168	regulation of neuronal synaptic plasticity	23/3109	49/18723	7.35474e-07	1.08799e-05	7.53398e-06	JPH3/RASGRF1/SHISA9/EGR2/SHISA8/NEURL1/SHISA7/NPTN/PPFIA3/KIT/CAMK2B/APP/DRD2/EPHB2/ZDHHC2/SYNGR1/MCTP1/ARC/SHISA6/KCNJ10/SNCA/SHANK3/DBN1	23
BP	GO:0021527	spinal cord association neuron differentiation	3109-10-01	12/18723	7.50123e-07	1.10694e-05	7.66516e-06	WNT3A/GSX1/TAL1/WNT1/GSX2/ASCL1/LHX1/LHX3/LHX5/GDF7	10
BP	GO:0045926	negative regulation of growth	72/3109	249/18723	7.57148e-07	1.11457e-05	7.71799e-06	WNT3A/IGFBP5/CYP27B1/BCL2/SEMA6C/SOX17/BMP4/SOCS2/SEMA6D/FGF13/NAIF1/NTN1/SIPA1/TLL2/TBX5/TGFB1/SFRP1/FSTL4/SMAD3/SLIT2/RTN4R/STK11/ULK2/SEMA5B/EPHA7/NPR1/SEMA4C/WWC1/ADRB1/STK3/SFRP2/PLAC8/SEMA5A/WWC3/RGMA/NKD1/BCL11A/SEMA7A/CCDC85B/SLIT3/RBP4/TGFBR2/PLXNA3/CCN3/ACVRL1/FRZB/SERPINE2/KCNK2/NOG/TP73/DRAXIN/NPPB/SLC6A4/SEMA3F/SPART/WNT11/RERG/MT3/CDKN2A/WFDC1/PPARA/FGFR3/MT1G/PTCH1/GREM1/FHL1/WNT3/…	72
BP	GO:0042060	wound healing	109/3109	422/18723	7.76793e-07	1.14069e-05	7.89888e-06	WNT3A/WNT5B/AJUBA/STXBP1/TAFA5/CXCR4/UBASH3B/GNAS/GP1BB/FGFR2/EGFR/KANK1/AJAP1/TGFB1/ELK3/WNT7A/SMAD3/SHH/COL1A1/THBD/ADRA2A/DGKZ/FOXA2/HPS6/PDGFRA/GAS6/ITGA9/ABCC8/PPL/SCUBE1/PRKG1/SYK/MERTK/PDPN/FGF2/NRG1/ENTPD2/AK3/COMP/COL5A1/CADM4/ADRA2C/FOXC2/DRD5/TBXA2R/TGFBR2/EPHB2/GNAQ/TPM1/MCAM/P2RY1/ACTB/WNT4/DGKK/PLCG2/DGKG/ACVRL1/SMOC2/TGFB3/VAV3/MYLK/FZD7/PRKCA/PLSCR1/ITGB3/NDNF/CAV1/CDH3/AXL/SLC12A…	109
BP	GO:0099601	regulation of neurotransmitter receptor activity	27/3109	63/18723	7.95342e-07	1.16508e-05	8.06777e-06	PPARGC1A/RASGRF1/SHISA9/SHANK1/CRHBP/SHISA8/GSG1L/SHISA7/CACNG4/CACNG8/NPTXR/CNIH2/DLGAP4/APP/EPHB2/NPTX2/DLGAP1/ARC/CACNG5/RELN/SHISA6/DLGAP3/SHANK3/DAPK1/BEGAIN/CACNG2/NPTX1	27
BP	GO:0090175	regulation of establishment of planar polarity	25/3109	56/18723	7.99233e-07	1.16793e-05	8.08751e-06	RSPO3/GPC4/DKK1/SFRP1/WNT7A/TIAM1/ROR1/CELSR3/ROR2/FZD3/SFRP2/CELSR1/NKD1/DACT1/ANKRD6/VANGL2/PRICKLE1/FZD7/WNT9B/SPEF1/CTHRC1/WNT11/JHY/MAGI2/PTK7	25
BP	GO:0048738	cardiac muscle tissue development	69/3109	236/18723	8.20203e-07	1.19566e-05	8.27956e-06	WNT3A/GLI1/CHD7/BMP4/DKK1/ACTC1/HCN4/FGFR2/TBX5/OBSL1/TGFB1/SHOX2/TENM4/FGF20/BMP7/FHL2/FGF8/PDGFRA/LMNA/RYR2/ADRA1A/S1PR1/FGF2/SMAD7/DLL4/NRG1/FHOD3/FOXC2/HEG1/BMP2/NKX2-5/RBP4/TGFBR2/TPM1/GJC1/SCN5A/POU4F1/LRP2/HAND1/GATA5/FZD7/KCNK2/NOG/TP73/ERBB4/ADAMTS9/SLC8A1/HEY2/NPPB/RBPJ/GJB6/ALDH1A2/ACTN2/BVES/WNT2/TBX2/ZFPM2/PPARA/NDRG4/MYH11/GATA4/TBX18/HEY1/GREM1/MYOCD/TBX20/DLL1/FOXC1/CACNA1G	69
BP	GO:0048701	embryonic cranial skeleton morphogenesis	22/3109	46/18723	8.55239e-07	1.24072e-05	8.59153e-06	TFAP2A/BMP4/FGFR2/TBX15/SMAD3/PRRX1/SIX2/FGF8/PDGFRA/NODAL/EIF4A3/MMP14/FOXC2/TGFBR2/CHST11/TGFB3/WNT9B/LHX1/PAX5/RUNX2/TWIST1/MMP16	22
BP	GO:1900271	regulation of long-term synaptic potentiation	22/3109	46/18723	8.55239e-07	1.24072e-05	8.59153e-06	EPHA4/ADCY1/ADORA1/ADCY8/SHISA7/PRNP/NPTN/APP/PPP1R9A/DRD2/EPHB2/ZDHHC2/CYP46A1/NSG1/IGSF11/ARC/RELN/CHRNA7/FAM107A/AKAP5/CALB2/SHANK3	22
BP	GO:0009880	embryonic pattern specification	28/3109	67/18723	9.29997e-07	1.34268e-05	9.29762e-06	MEIS3/SATB2/MEOX2/TASOR/FGFR2/PCSK6/MEIS2/BASP1/WNT7A/SMAD3/SHH/BMP7/CITED1/IHH/NODAL/NEUROG1/HOXD8/RIPPLY3/WNT1/TBXT/ERBB4/LHX1/RIPPLY2/SEMA3F/TDRD5/PTCH1/NRP2/DLL1	28
BP	GO:0048814	regulation of dendrite morphogenesis	28/3109	67/18723	9.29997e-07	1.34268e-05	9.29762e-06	EPHA4/PAFAH1B1/NEUROG3/NR2E1/SARM1/SIPA1L1/OBSL1/TIAM1/CUX1/CUX2/STK11/TRPC6/HECW1/CHRNA3/SDC2/CDKL5/LZTS1/ITPKA/CAMK2B/KNDC1/TLX2/NEDD4/RELN/PTPRD/ADGRB3/HECW2/DBN1/RAPGEF2	28
BP	GO:0098742	cell-cell adhesion via plasma-membrane adhesion molecules	77/3109	273/18723	9.33785e-07	1.34492e-05	9.3131e-06	AJUBA/GPC4/CDH20/PCDHGA12/CDH13/CDH11/PCDH17/PCDHGC3/CDH4/CD177/DAB1/CDH8/OBSL1/CBLN1/DSCAML1/TENM4/FAT3/CDHR1/CLSTN2/ROBO3/CLDN11/CELSR3/PCDHAC1/CDH22/SLITRK2/SDK1/NTNG1/MMP24/CELSR1/UNC5D/NPTN/CDH1/PCDHGA4/ROBO1/CDH6/DCHS1/BMP2/TGFBR2/CNTN4/CLDN9/IGSF21/CDH2/SDK2/ARVCF/PCDHA4/FXYD5/AMIGO1/SLITRK3/CDH23/VSTM2L/GATA5/CDH3/RET/PCDHAC2/IGSF11/PTPRM/PCDHGA6/CLDN1/ICAM1/LRFN5/PCDHA8/HMCN1/CADM3/PCDH1…	77
BP	GO:0015833	peptide transport	75/3109	264/18723	9.52041e-07	1.36793e-05	9.47246e-06	EDN3/ADCYAP1/TRH/PTPRN2/ARNTL/CHD7/CRHBP/BRSK2/CAMK2N1/GPR68/EGFR/ADCY5/ADORA1/FFAR4/SFRP1/ADCY8/SYT9/PAX8/KCNA5/ADRA2A/TNFSF11/TIAM1/FOXA2/INHBB/CAMK2G/PTPRN/PDX1/ABCC8/CPLX1/PCLO/RAB1A/CD38/PASK/MAP4K4/FFAR1/GHSR/NKX6-1/RIMS2/DRD2/FKBP1B/RBP4/RASL10B/NPY2R/ANO1/ACVR1C/CCN3/GRP/CRHR1/NMU/SLC15A1/ALOX5/GAL/CHGA/CNR1/MTNR1B/TRPV4/CPLX3/SYBU/KCNB1/CA2/ILDR2/LTBP4/RFX6/SSTR5/PRKCE/RAPGEF4/BMP8A/EPHA…	75
BP	GO:0046058	cAMP metabolic process	14/3109	22/18723	9.92538e-07	1.42272e-05	9.85182e-06	ADCY9/ADCY1/ADCY5/ADCY8/PTHLH/PDE4D/PDE4B/PDE10A/ADCY3/PDE8A/PDE4A/PDE8B/ADCY2/PDE4C	14
BP	GO:0031960	response to corticosteroid	53/3109	167/18723	1.00261e-06	1.43373e-05	9.92808e-06	SSTR2/ADCYAP1/TRH/BMP6/BCL2/NEFL/PAPPA/BMI1/EGFR/COL1A1/EPO/SLIT2/ALDH3A1/FOSL1/CNGA3/ADM/PDX1/SSTR4/SCNN1G/MYOD1/CCN2/NTRK3/CALCR/CTSV/FOS/GHSR/SLIT3/FIBIN/NR3C1/IGFBP7/NPAS4/PTGS2/SOX30/TYMS/ERRFI1/PPARGC1B/ALPL/CLDN1/ICAM1/MDK/SCNN1B/FAM107A/FLT3/HTR1B/GPR83/SSTR5/CDO1/HEY1/FBXO32/CFLAR/SSTR3/GJB2/FOXO1	53
BP	GO:0043087	regulation of GTPase activity	93/3109	348/18723	1.02939e-06	1.46853e-05	1.01691e-05	AJUBA/ADCYAP1/RASGRF1/EPHA4/PTPRN2/PAFAH1B1/PLXNA2/SIPA1L1/SIPA1/BCR/ELMOD1/ABR/PKP4/PLXND1/SFRP1/FGD1/RGL3/EPHB3/TBC1D4/SOD1/RGS10/TIAM1/RASA2/ADAP1/ARHGEF7/RTN4R/ASAP2/NDEL1/AGRN/PLXNC1/CDKL5/ADRB1/ADAP2/EZH2/NTF3/MAPRE2/PRKG1/RAP1GAP2/S1PR1/THY1/ADPRH/RGMA/NTRK3/RASA3/MAP4K4/GPSM1/CHN2/TBC1D20/NTRK2/RASGRP2/PLXNA3/WNT4/RGS7/DOCK11/VAV3/STMN3/CAV2/SYDE1/ARHGAP29/RASGRP1/SGSM1/NGEF/DOCK8/CHN1/DO…	93
BP	GO:0097553	calcium ion transmembrane import into cytosol	47/3109	142/18723	1.07172e-06	1.52529e-05	1.05621e-05	JPH3/GRIN2A/CHD7/UBASH3B/CEMIP/NOS1/NALF1/HAP1/RYR2/PRNP/THY1/FGF2/PDE4D/RASA3/CALCR/MCOLN3/NTSR1/ANK2/DRD2/CACNA2D1/PRKACA/FKBP1B/PLCG2/RYR3/TMEM38A/DMD/CORO1A/TRPA1/CACNA1C/SLC8A1/PLCG1/TRPC1/TRPV4/GRIN2C/GRIN1/FYN/SLC8A3/RAMP3/P2RY6/SNCA/PRKCE/DRD1/GRIN2D/SLC24A4/MCOLN2/F2R/GRIN2B	47
BP	GO:0048864	stem cell development	33/3109	86/18723	1.07616e-06	1.52799e-05	1.05808e-05	SOX10/EDN3/SEMA6C/BMP4/SEMA6D/PITX2/WNT7A/SHH/BMP7/SEMA5B/SEMA4C/SOX8/SMO/SEMA5A/FGF2/NRG1/SEMA7A/FOXC2/CDH2/EDNRB/RADIL/RET/ERBB4/HAND2/SEMA3F/ALDH1A2/NRP2/KITLG/MSI2/TWIST1/GBX2/FOXC1/GDNF	33
BP	GO:0048545	response to steroid hormone	91/3109	339/18723	1.0893e-06	1.543e-05	1.06847e-05	SOX10/SSTR2/ADCYAP1/TRH/PGR/BMP6/BCL2/NEFL/ARNTL/TCF21/BMP4/NR3C2/NR2E1/PAPPA/BMI1/EGFR/TGFB1/SFRP1/LBH/COL1A1/EPO/SLIT2/ESR1/BMP7/ALDH3A1/FOSL1/PAQR8/CNGA3/ADM/PDX1/SSTR4/CARM1/SCNN1G/MYOD1/CCN2/NODAL/NR4A3/CD38/NTRK3/CALCR/ABHD2/CTSV/FOS/GHSR/TLR2/SLIT3/TGFBR2/FIBIN/ATP1A3/CYP7B1/NR3C1/SST/TGFB3/IGFBP7/NPAS4/HMGA2/CAV1/PTGS2/SOX30/TYMS/ERRFI1/ESRRG/PPARGC1B/NEDD4/POU4F2/ALPL/CLDN1/ICAM1/MDK/SCN…	91
BP	GO:0072202	cell differentiation involved in metanephros development	15/3109	25/18723	1.19308e-06	1.68604e-05	1.16752e-05	TCF21/BMP4/SALL1/PAX8/OSR1/CITED1/SIX2/SMO/WNT4/WNT9B/NPHS2/POU3F3/GREM1/PAX2/GDNF	15
BP	GO:0097120	receptor localization to synapse	25/3109	57/18723	1.19991e-06	1.69171e-05	1.17145e-05	GPC4/DLG2/KIF5C/DLG3/IQSEC2/CACNG4/CPLX1/CACNG8/NPTN/CNIH2/GHSR/DLG1/NSG1/KIF17/CEP112/CACNG5/RELN/KIF5A/ADAM22/STX1B/ANKS1B/SHISA6/DBN1/CACNG2/LRRC7	25
BP	GO:0071542	dopaminergic neuron differentiation	19/3109	37/18723	1.21084e-06	1.69913e-05	1.17659e-05	WNT3A/DKK1/LMX1B/PITX3/SFRP1/SHH/TIAM1/FGF20/FOXA2/FGF8/SFRP2/WNT1/LMX1A/WNT9B/EN1/WNT2/RSPO2/DMRTA2/WNT3	19
BP	GO:1905332	positive regulation of morphogenesis of an epithelium	19/3109	37/18723	1.21084e-06	1.69913e-05	1.17659e-05	WNT5B/STOX1/BMP4/PIK3CD/HOXB7/PAX8/GATA3/SOX8/SMO/FGF2/WNT4/NOG/LHX1/MDK/WNT2B/LBX2/GREM1/PAX2/GDNF	19
BP	GO:0010038	response to metal ion	98/3109	373/18723	1.22531e-06	1.71543e-05	1.18788e-05	PPARGC1A/BMP6/BCL2/TFAP2A/CRHBP/ADCY1/SYT3/EGFR/SYT10/ADCY8/SYT9/CYBRD1/SHH/CRIP1/CEBPA/TRPC3/SOD1/CD14/SLC6A1/SYT2/SLC30A2/SYT8/APBB1/KCNK3/DLG2/CYP11B1/CNGA3/SYT12/PDX1/RYR2/PRNP/ABCC8/SYT5/BACE1/SLC30A3/CDH1/KCNA1/KCNH1/KIT/KCNC2/KCNC1/FOS/APP/DRD2/SYT17/RASGRP2/FSTL3/FIBIN/CACNA1H/UROS/PLCG2/RYR3/SCN5A/SYT13/TNFRSF11B/PLSCR1/CAV1/ASCL1/SLC12A2/PTGS2/CPNE2/TERT/SYT1/SYT6/TF/NEUROD2/NEDD4/SLC11…	98
BP	GO:0015850	organic hydroxy compound transport	79/3109	284/18723	1.23431e-06	1.72402e-05	1.19382e-05	BMP6/HTR1A/SYT3/PIP4K2A/SYT10/NOS1/SYT9/SHH/SLC16A7/ADRA2A/SYT2/PCSK9/FGF20/SYT8/SLC29A4/GRAMD1B/SLC2A13/OSBPL1A/SLC10A4/OSBPL3/OSBPL6/SYT12/APOB/SLC18A2/SYT5/SLC5A8/SYK/ABCD3/CHRNA4/GALR1/ADRA2C/GHSR/GRAMD1A/HRH3/MYB/KCNQ1/DRD2/OPRK1/RBP4/SYT17/NPY2R/P2RY1/ACTB/FURIN/SYT13/CRHR1/ITGB3/OSBPL5/CAV1/CXCL12/ADRA2B/OSBP2/SYT1/SYT6/TAC1/SLC6A2/GAL/CHGA/CNR1/POMC/SLC6A4/SLC16A3/KCNB1/ABCC3/HTR1B/SLC22A…	79
BP	GO:0090659	walking behavior	16/3109	28/18723	1.30296e-06	1.81568e-05	1.25729e-05	EPHA4/ABHD12/CHD7/DAB1/AGTPBP1/HIPK2/CLN8/OXR1/DRD2/DMRT3/EFNB3/SPTBN4/KCNJ10/DRD1/GLRB/GBX1	16
BP	GO:1904888	cranial skeletal system development	28/3109	68/18723	1.33176e-06	1.85152e-05	1.28211e-05	TFAP2A/BMP4/FGFR2/TBX15/SMAD3/FGF4/FOXE1/PRRX1/SIX2/FGF8/PDGFRA/NODAL/NEUROG1/EIF4A3/MMP14/FOXC2/TGFBR2/CHST11/TGFB3/WNT9B/LHX1/FOXN3/COLEC10/PAX5/RUNX2/TWIST1/TP63/MMP16	28
BP	GO:0035850	epithelial cell differentiation involved in kidney development	22/3109	47/18723	1.35625e-06	1.87688e-05	1.29967e-05	BMP4/SALL1/BASP1/PAX8/OSR1/GATA3/CITED1/SIX2/MTSS1/SMO/FOXC2/PTPRO/WNT9B/LHX1/CD24/NPHS2/GPR4/MAGI2/GREM1/PROM1/PAX2/GDNF	22
BP	GO:0048483	autonomic nervous system development	22/3109	47/18723	1.35625e-06	1.87688e-05	1.29967e-05	SOX10/TFAP2A/EGR2/GATA3/INSM1/FZD3/SOX8/PLXNA3/EDNRB/ASCL1/RET/TLX2/HAND2/SEMA3F/NAV2/NRP2/NTRK1/HLX/PLXNA4/GBX2/TP63/GDNF	22
BP	GO:0006584	catecholamine metabolic process	24/3109	54/18723	1.46042e-06	2.00258e-05	1.38671e-05	GPR37/GRIN2A/HTR1A/GCH1/EPAS1/GATA3/TACR3/NPR1/INSM1/SNCB/DRD2/MOXD1/AKR1B1/DBH/HAND2/RNF180/COMT/SNCAIP/SNCA/DRD1/PAH/SLC6A3/PNMT/DRD4	24
BP	GO:0009712	catechol-containing compound metabolic process	24/3109	54/18723	1.46042e-06	2.00258e-05	1.38671e-05	GPR37/GRIN2A/HTR1A/GCH1/EPAS1/GATA3/TACR3/NPR1/INSM1/SNCB/DRD2/MOXD1/AKR1B1/DBH/HAND2/RNF180/COMT/SNCAIP/SNCA/DRD1/PAH/SLC6A3/PNMT/DRD4	24
BP	GO:0060350	endochondral bone morphogenesis	24/3109	54/18723	1.46042e-06	2.00258e-05	1.38671e-05	BMP6/COL13A1/BMP4/SHOX2/COL1A1/PHOSPHO1/COL27A1/IHH/MMP14/COMP/FGF18/TGFBR2/EXT2/ALPL/TRPV4/NAB1/COL2A1/NPPC/POR/FGFR3/RUNX2/TSKU/MMP16/FOXC1	24
BP	GO:0086002	cardiac muscle cell action potential involved in contraction	24/3109	54/18723	1.46042e-06	2.00258e-05	1.38671e-05	FGF12/CACNB2/CACNA1D/KCNA5/RYR2/DLG1/ANK2/SCN1B/KCNQ1/CACNA2D1/GJC1/SCN5A/CAV1/SCN3B/KCNH2/CACNA1C/KCNE1/KCNJ8/SCN4B/KCNJ5/KCND3/KCNJ3/KCNN2/CACNA1G	24
BP	GO:0071241	cellular response to inorganic substance	66/3109	226/18723	1.47211e-06	2.01401e-05	1.39463e-05	PPARGC1A/BMP6/TFAP2A/CRHBP/ADCY1/SYT3/EGFR/SYT10/ADCY8/SYT9/SHH/CEBPA/SOD1/SYT2/SYT8/KCNK3/DLG2/CYP11B1/SYT12/PRNP/SYT5/BACE1/EIF4A3/CDH1/KCNA1/KCNH1/KCNC2/FOS/APP/DDI1/SYT17/RASGRP2/FSTL3/CACNA1H/PLCG2/RYR3/SCN5A/SYT13/SLC12A2/PTGS2/CPNE2/SYT1/SYT6/TF/NEUROD2/DMTN/CLDN1/CPNE9/MT3/SLC30A10/HPCA/MT1G/SNCA/SYT15/HVCN1/CHP2/CPNE8/SLC13A5/CFLAR/LRRK2/MT1M/MT1H/BNIP3/CPNE5/CYP1A1/FOXO1	66
BP	GO:0048017	inositol lipid-mediated signaling	56/3109	182/18723	1.5159e-06	2.06921e-05	1.43285e-05	NPR3/TPTE/FGR/WNT16/PRR5L/CA8/EGFR/PIK3CD/PPP1R16B/TNFAIP8L3/INSR/GATA3/NCS1/ROR1/ROR2/PREX2/PDGFRA/ADAP2/FGFR1/PLCB1/PLCL2/PLCL1/FGF2/MYDGF/NTRK3/KCNH1/KIT/PLCE1/NTRK2/FLT1/PLD1/GAB2/UNC5B/FBXL2/SERPINE2/PLCH2/ERBB4/RASGRP1/NEDD4/RELN/KDR/PEAR1/PDGFC/FLT3/FYN/PIP5K1B/PIK3R5/PDGFD/NTRK1/PLD2/NYAP1/TWIST1/PLCD1/F2R/INPP5F/IGF1R	56
BP	GO:1901379	regulation of potassium ion transmembrane transport	35/3109	95/18723	1.57378e-06	2.14334e-05	1.48419e-05	EDN3/DPP6/CACNA1D/LRRC38/ATP1B2/KCNS2/KCNAB1/WNK4/PRNP/ABCC8/WNK2/KCNG1/KCNIP3/KCNA1/KCNC2/KCNC1/DLG1/ANK2/KCNQ1/OPRK1/KCNIP1/AMIGO1/CAV1/LRRC55/KCNH2/NEDD4/GAL/MTNR1B/ACTN2/GALR2/KCNE1/KCNIP4/FHL1/DPP10/KCNN2	35
BP	GO:0010717	regulation of epithelial to mesenchymal transition	36/3109	99/18723	1.60912e-06	2.18652e-05	1.51409e-05	LDLRAD4/PHLDB1/BMP4/TBX5/TGFB1/SFRP1/SMAD3/COL1A1/TIAM1/GATA3/BMP7/IL17RD/FOXA2/EZH2/SFRP2/PDPN/SMAD7/BMP2/OLFM1/TGFBR2/LEF1/TGFB3/NOG/SDCBP/MDK/GLIPR2/TGFB1I1/GREM1/PHLDB2/SPRED1/TBX20/RGCC/BAMBI/TWIST1/NKX2-1/FOXC1	36
BP	GO:0003170	heart valve development	27/3109	65/18723	1.67041e-06	2.26467e-05	1.56821e-05	BMP4/TBX5/TGFB1/SHOX2/GATA3/SLIT2/NFATC1/TNFRSF1B/ROBO1/DLL4/DCHS1/BMP2/SLIT3/NKX2-5/OLFM1/TGFBR2/GATA5/ADAMTS9/HEY2/RBPJ/HEYL/GATA4/HEY1/TBX20/PDE2A/ROBO2/TWIST1	27
BP	GO:0001558	regulation of cell growth	106/3109	414/18723	1.70368e-06	2.30457e-05	1.59583e-05	WNT3A/IGFBP5/CYP27B1/PAFAH1B1/BCL2/SEMA6C/SOX17/CXCR4/CDH4/DPYSL2/SOCS2/SEMA6D/FGF13/SYT3/NAIF1/NTN1/SIPA1/EGFR/TGFB1/SFRP1/FSTL4/SMAD3/NRCAM/SYT2/SLIT2/RTN4R/SHTN1/STK11/H3-3B/EPB41L3/ULK2/SEMA5B/NDEL1/EPHA7/NPR1/SEMA4C/SPOCK1/CDKL5/BDNF/BARHL2/SFRP2/RNF157/SEMA5A/CD38/MMP14/RGMA/SMAD7/IGFBP1/BCL11A/PAK5/SEMA7A/DISC1/NKX6-1/RIMS2/CCDC85B/SLIT3/PLCE1/OLFM1/IGFBPL1/SYT17/RASGRP2/PLXNA3/NANOS1/LMX1…	106
BP	GO:0021872	forebrain generation of neurons	23/3109	51/18723	1.76418e-06	2.37998e-05	1.64805e-05	WNT3A/PAX6/LHX8/NR2E1/SATB2/FGFR2/TBR1/FGF8/LHX6/SOX1/DISC1/PLXNA3/LEF1/NDNF/ASCL1/FEZF2/LHX5/NRP2/SHANK3/OTP/GBX2/RAPGEF2/NKX2-1	23
BP	GO:0001570	vasculogenesis	31/3109	80/18723	1.76735e-06	2.37998e-05	1.64805e-05	QKI/SOX17/TBX5/TGFB1/SOX18/WNT7A/SHH/CITED1/HOXA13/ADM/SMO/HEG1/NKX2-5/NTRK2/TGFBR2/GJC1/CAV1/FOXF1/HEY2/EGFL7/EMP2/KDR/ITGB8/RAMP2/ZFPM2/HEY1/MYOCD/SPRED1/TBX20/FBXW7/RAPGEF2	31
BP	GO:1905314	semi-lunar valve development	20/3109	41/18723	1.8155e-06	2.43935e-05	1.68917e-05	BMP4/TGFB1/GATA3/SLIT2/NFATC1/TNFRSF1B/ROBO1/DLL4/BMP2/SLIT3/NKX2-5/GATA5/HEY2/RBPJ/HEYL/GATA4/HEY1/TBX20/ROBO2/TWIST1	20
BP	GO:0050805	negative regulation of synaptic transmission	28/3109	69/18723	1.88805e-06	2.53116e-05	1.75274e-05	STXBP1/PCDH17/ADORA1/ADCY8/CBLN1/ACHE/SLC6A1/SORCS2/CELF4/GRIK3/CD38/EIF4A3/PLK2/GNAI1/PPP1R9A/DRD2/DRD5/SORCS3/NPY2R/PTGS2/ARC/SLC6A4/KCNB1/HTR1B/NPY5R/GRID2/SHANK3/LRRK2	28
BP	GO:0001701	in utero embryonic development	96/3109	367/18723	1.92856e-06	2.57972e-05	1.78637e-05	SOX10/WNT3A/NXN/RSPO3/MDFI/FBLL1/CHD7/ADCY9/SOX17/PLPP4/LMX1B/CDX2/BMI1/PRDM14/FGFR2/EPAS1/ST8SIA6/TENT5C/SOX18/SMAD3/CEBPA/EMX1/GATA3/MAFG/BMP7/FUT8/HS3ST6/CITED1/FOSL1/NDEL1/VASH1/TET1/ADM/SOCS3/STK3/GJB3/PDGFRA/IHH/APOB/SOX8/MAFF/CELF4/MAP2K1/ETNK2/SMO/EOMES/NODAL/KRT19/ELL/HEG1/BMP2/TANC2/PLOD3/TGFBR2/ACVR1C/LEF1/FURIN/CHST11/ACVRL1/SKIL/TGFB3/SLC5A7/HAND1/PPP4R4/STMN3/WNT9B/FOXF1/NOG/HAND2/P…	96
BP	GO:0048675	axon extension	41/3109	120/18723	2.04688e-06	2.72584e-05	1.88755e-05	WNT3A/PAFAH1B1/SEMA6C/CDH4/DPYSL2/SEMA6D/NTN1/NRCAM/SLIT2/RTN4R/SHTN1/ULK2/SLIT1/SEMA5B/NDEL1/SEMA4C/CDKL5/BARHL2/SEMA5A/HSP90AA1/SEMA7A/DCLK1/DISC1/NKX6-1/SLIT3/OLFM1/PLXNA3/CXCL12/LHX2/POU4F2/DRAXIN/MAP1B/SEMA3F/MT3/ISLR2/NRP2/AUTS2/WNT3/RTN4/DBN1/PLXNA4	41
BP	GO:0071774	response to fibroblast growth factor	41/3109	120/18723	2.04688e-06	2.72584e-05	1.88755e-05	FGF12/FGFBP3/SHISA2/PRDM14/FGFR2/SFRP1/NR4A1/SULF2/COL1A1/FGF4/FGF20/GATA3/TRIM71/FGF8/FGFR1/CCN2/NPTN/FGF2/DLL4/KCNC1/FGF18/GPC1/WNT4/GCLM/SMOC2/EXT2/NDNF/NOG/TNC/FGF9/LHX1/NGFR/FLRT2/EGR3/FGFR3/SPRY4/SNCA/FGF5/FGF19/RUNX2/FGF22	41
BP	GO:0060079	excitatory postsynaptic potential	36/3109	100/18723	2.11564e-06	2.81118e-05	1.94665e-05	P2RX2/GRIN2A/SHANK1/NRXN1/ADORA1/CBLN1/WNT7A/CUX2/CHRNA3/SEZ6/CELF4/EIF4A3/CHRNA4/RIMS2/APP/PPP1R9A/DRD2/TMEM108/NPY2R/NPAS4/MPP2/IGSF11/RELN/RIMS1/GRIN2C/CHRNA7/GRIN1/SLC8A3/STX1B/SNCA/GRIN2D/GLRB/GRID2/SHANK3/LRRK2/GRIN2B	36
BP	GO:0070371	ERK1 and ERK2 cascade	88/3109	330/18723	2.18722e-06	2.89988e-05	2.00806e-05	TIMP3/ADCYAP1/EPHB1/BMP4/C1QL4/DUSP6/CAMK2N1/AKAP12/FGFR2/EGFR/FFAR4/TGFB1/TNFAIP8L3/FGF4/TNFSF11/TIAM1/FGF20/EPO/EPHA7/FGF8/PDGFRA/FAM83D/NPNT/GAS6/SSTR4/MAP2K1/CCN2/WNK2/DUSP9/SYK/NPTN/NODAL/ADRA1A/FGF2/NRG1/CALCR/SEMA7A/DLG1/FGF18/APP/MTURN/BMP2/DRD2/HCRTR1/EPHB2/SIRPA/P2RY1/FLT4/BMPER/PRKCA/TNFRSF11A/ERRFI1/TF/ERBB4/RASGRP1/HAND2/FBLN1/ICAM1/TRPV4/KDR/CHRNA7/PDGFC/PDE8A/PTPRR/NECAB2/RAMP3/MT3…	88
BP	GO:0051056	regulation of small GTPase mediated signal transduction	82/3109	302/18723	2.239e-06	2.96199e-05	2.05107e-05	RASGRF1/IQSEC3/SIPA1L1/SIPA1/BCR/KANK1/ABR/FGD1/TIAM1/RASA2/EPO/SLIT2/RTN4R/PLEKHG4B/SH2B2/CSF1/PREX2/PLEKHG1/DLC1/MAPRE2/ARHGAP31/IQSEC2/RAP1GAP2/ADRA1A/CYTH3/ROBO1/RASGEF1A/NRG1/RASA3/RHOF/ARHGAP39/MAP4K4/CADM4/HEG1/CHN2/PLCE1/KALRN/EPHB2/PSD2/LPAR1/VAV3/STMN3/ARHGAP29/NGF/CYRIB/STARD8/RASGRP1/NGEF/DOCK8/CHN1/RELN/TIMP2/ADCYAP1R1/TRIM67/ARHGAP42/PREX1/CGNL1/ARHGEF28/DOCK2/DOCK3/DNMBP/MMD2/ARHGE…	82
BP	GO:0001667	ameboidal-type cell migration	118/3109	475/18723	2.28448e-06	3.01551e-05	2.08814e-05	SOX10/EDN3/PAFAH1B1/SEMA6C/CDH13/SOX17/CCBE1/BMP4/NR2E1/PRR5L/SEMA6D/AKAP12/MEOX2/AMOTL2/KANK1/PITX2/PIK3CD/PLXND1/TGFB1/SOX18/WNT7A/SHH/NR4A1/PTPRG/STAT5A/FGF4/GATA3/ARHGEF7/SLIT2/BMP7/APPL1/SEMA5B/AMOTL1/VASH1/SEMA4C/EVL/FGF8/FGFR1/MAPRE2/SOX8/SMO/SEMA5A/NODAL/FER/FGF2/ROBO1/ADGRA2/DLL4/KIT/MCC/PLK2/ATOH8/MAP4K4/SEMA7A/FOXC2/FGF18/VEGFC/HDAC5/JCAD/TBXA2R/TGFBR2/CDH2/NANOS1/FLT4/BMPER/ACVR1C/EDN…	118
BP	GO:0050731	positive regulation of peptidyl-tyrosine phosphorylation	58/3109	193/18723	2.30815e-06	3.04008e-05	2.10515e-05	WNT3A/EPHA4/BMP6/ADORA1/CLCF1/TGFB1/ADRA2A/IL11/EPO/LRP4/NEURL1/CNTN1/FGF8/GAS6/NTF3/PRNP/DLG3/SYK/ADRA1A/NRG1/KIT/CCK/TNFRSF18/CRLF1/BTC/DOK7/AFAP1L2/PLCG2/BANK1/ITGB3/THBS4/IL12A/HBEGF/ERBB4/LRRK1/TGFA/RELN/EREG/ENPP2/ICAM1/TNFRSF14/DOCK3/CD24/FLT3/FYN/NOX4/NOD2/FGFR3/ALKAL2/ALKAL1/SRCIN1/GREM1/KITLG/ACE/FBXW7/TNK2/DGKQ/IGF2	58
BP	GO:0007214	gamma-aminobutyric acid signaling pathway	15/3109	26/18723	2.386e-06	3.13573e-05	2.17138e-05	HTR1A/GABRB3/GABBR1/GABRA5/SHISA7/PLCL2/PLCL1/GABRG3/GABRB2/SLC12A2/GABRA4/GABBR2/GABRA2/PHF24/GABRE	15
BP	GO:0003180	aortic valve morphogenesis	17/3109	32/18723	2.39868e-06	3.14552e-05	2.17816e-05	BMP4/TGFB1/GATA3/SLIT2/NFATC1/ROBO1/DLL4/SLIT3/NKX2-5/GATA5/HEY2/HEYL/GATA4/HEY1/TBX20/ROBO2/TWIST1	17
BP	GO:0030512	negative regulation of transforming growth factor beta receptor signaling pathway	31/3109	81/18723	2.41081e-06	3.15453e-05	2.1844e-05	LDLRAD4/FBN1/IL17RD/LTBP1/PRDM16/HTRA4/ONECUT2/SMAD7/HTRA3/BMP2/WNT1/HTRA1/CHST11/FBN2/SKIL/TGFB3/ADAMTSL2/NRROS/SKOR2/CAV1/CAV2/SLC2A10/CIDEA/PPARA/ONECUT1/TGFB1I1/SPRED1/ZBTB7A/BAMBI/NKX2-1/PPARG	31
BP	GO:0045444	fat cell differentiation	66/3109	229/18723	2.43194e-06	3.17527e-05	2.19876e-05	WNT3A/WNT5B/PPARGC1A/RORA/ARNTL/ZADH2/EGR2/LPL/C1QL4/FAM120B/SOCS1/CCDC71L/FFAR4/TGFB1/SFRP1/SMAD3/NR4A1/CEBPA/VSTM2A/IL11/GATA3/BMP7/INHBB/LRP3/SH2B2/ADRB1/STK3/PDGFRA/CARM1/PRDM16/SFRP2/SOX8/PLAC8/PLCB1/MAFB/NR4A3/PNPLA3/ZNF516/CCDC85B/DLK2/BMP2/WNT1/CTBP2/MKX/MEDAG/FRZB/HMGA2/PTGS2/SORT1/CCDC3/ALOX5/WIF1/TRPV4/FNDC5/JDP2/RUNX1T1/UCP1/ZFPM2/GDF6/CMKLR1/TGFB1I1/ZBTB7A/BNIP3/METRNL/PPARG/FOXO1	66
BP	GO:0048265	response to pain	16/3109	29/18723	2.45788e-06	3.19524e-05	2.21259e-05	P2RX2/GCH1/EDNRB/THBS4/DBH/TRPA1/RET/TAC1/SLC6A2/RELN/GJA4/SCN9A/COMT/PRKCG/NTRK1/TACR1	16
BP	GO:0048665	neuron fate specification	16/3109	29/18723	2.45788e-06	3.19524e-05	2.21259e-05	POU3F2/OLIG3/HOXD10/ATOH1/DBX1/NTRK3/FEV/EYA1/SOX1/GSX2/POU4F1/DMRT3/ASCL1/LHX3/DMRTA2/DLL1	16
BP	GO:0085029	extracellular matrix assembly	21/3109	45/18723	2.50211e-06	3.24572e-05	2.24755e-05	LAMB1/PHLDB1/ANTXR1/TGFB1/SMAD3/HAS3/NTNG1/IHH/GAS6/COL1A2/PXDN/PLOD3/RAMP2/NTN4/EFEMP2/HAS1/MYH11/PHLDB2/RGCC/NTNG2/LOX	21
BP	GO:0007179	transforming growth factor beta receptor signaling pathway	59/3109	198/18723	2.56373e-06	3.31849e-05	2.29794e-05	LDLRAD4/CDKN1C/DUSP22/TGFB1/SMAD3/LATS2/FBN1/STK11/FUT8/IL17RD/CITED1/HIPK2/APPL1/LTBP2/LTBP1/NPNT/PRDM16/HTRA4/ONECUT2/NODAL/SMAD7/PALS1/GDF10/FOS/DKK3/HTRA3/BMP2/WNT1/COL1A2/TGFBR2/HTRA1/FURIN/CHST11/ACVRL1/FBN2/SKIL/TGFB3/ADAMTSL2/NRROS/SKOR2/CAV1/CAV2/SDCBP/HPGD/SLC2A10/ITGB8/CIDEA/LTBP4/PPARA/LRRC32/ONECUT1/TGFB1I1/MYOCD/SPRED1/ZBTB7A/LOX/BAMBI/NKX2-1/PPARG	59
BP	GO:0050878	regulation of body fluid levels	98/3109	379/18723	2.61704e-06	3.3802e-05	2.34067e-05	WNT3A/NPR3/STXBP1/SOCS2/UBASH3B/GNAS/GP1BB/EGFR/ADORA1/FLI1/CHRM3/SHH/STAT5A/THBD/ADRA2A/SLC22A4/DGKZ/FOXA2/NPR1/NEURL1/HPS6/ADM/PDGFRA/GAS6/MYO5B/WFS1/WNK4/SCNN1G/SCUBE1/PRKG1/SYK/MERTK/NEUROG1/PDPN/ENTPD2/AK3/COMP/ADRA2C/CYP26B1/HEG1/BTC/DRD2/PRKACA/OPRK1/TBXA2R/EPHB2/GNAQ/PTPRO/P2RY1/ACTB/EDNRB/DGKK/PLCG2/FOXB1/DGKG/VAV3/PRKCA/P2RY2/PLSCR1/EXT2/ITGB3/OPRL1/CAV1/AXL/AKR1B1/ADAMTS18/SERPINE2/ADR…	98
BP	GO:0044344	cellular response to fibroblast growth factor stimulus	39/3109	113/18723	2.71438e-06	3.4984e-05	2.42252e-05	FGF12/FGFBP3/SHISA2/PRDM14/FGFR2/SFRP1/NR4A1/SULF2/COL1A1/FGF4/FGF20/GATA3/TRIM71/FGF8/FGFR1/CCN2/NPTN/FGF2/DLL4/FGF18/GPC1/WNT4/GCLM/SMOC2/EXT2/NDNF/NOG/FGF9/LHX1/NGFR/FLRT2/EGR3/FGFR3/SPRY4/SNCA/FGF5/FGF19/RUNX2/FGF22	39
BP	GO:0007219	Notch signaling pathway	53/3109	172/18723	2.72185e-06	3.50052e-05	2.42399e-05	ZNF423/ATOH1/CEBPA/KCNA5/BMP7/NEURL1/DTX1/CNTN1/DNER/NEURL1B/DLL3/SLC35C1/KRT19/MMP14/ROBO1/DLL4/CDH6/DTX4/KIT/FOXC2/APP/DLK2/BMP2/WNT1/TGFBR2/GSX2/DTX3/CCN3/HOXD3/GATA5/DLK1/ASCL1/HEY2/EGFL7/TIMP4/RIPPLY2/RBPJ/TSPAN5/NOTCH3/HEYL/NOD2/TBX2/SUSD5/CFD/ONECUT1/HEY1/FBXW7/DLL1/ZBTB7A/ROBO2/TSPEAR/TP63/FOXC1	53
BP	GO:0003337	mesenchymal to epithelial transition involved in metanephros morphogenesis	3109-10-01	13/18723	2.76257e-06	3.5453e-05	2.455e-05	BMP4/SALL1/PAX8/CITED1/SIX2/SMO/WNT9B/GREM1/PAX2/GDNF	10
BP	GO:0048844	artery morphogenesis	29/3109	74/18723	2.88982e-06	3.70069e-05	2.5626e-05	CHD7/BMP4/PRRX1/HOXA13/FGF8/APOB/SMAD7/DLL4/EYA1/COMP/FOXC2/LRP2/ACVRL1/MYLK/FOXF1/NOG/ADAMTS9/HAND2/HEY2/MDK/HPGD/RBPJ/WNT11/EFEMP2/TBX2/HEY1/MYOCD/AKT3/FOXC1	29
BP	GO:0021879	forebrain neuron differentiation	20/3109	42/18723	2.92592e-06	3.73895e-05	2.5891e-05	PAX6/LHX8/SATB2/FGFR2/TBR1/FGF8/LHX6/SOX1/DISC1/PLXNA3/NDNF/ASCL1/FEZF2/LHX5/NRP2/SHANK3/OTP/GBX2/RAPGEF2/NKX2-1	20
BP	GO:0021511	spinal cord patterning	3109-12-01	18/18723	2.97246e-06	3.78233e-05	2.61914e-05	RFX4/SHH/DBX1/SMO/DLL4/SOX1/DMRT3/ASCL1/CHRD/RELN/LHX3/FOXN4	12
BP	GO:0072079	nephron tubule formation	3109-12-01	18/18723	2.97246e-06	3.78233e-05	2.61914e-05	IRX1/PAX8/OSR1/GATA3/SOX8/IRX2/WNT9B/NOG/WNT6/GREM1/PAX2/GDNF	12
BP	GO:1904064	positive regulation of cation transmembrane transport	48/3109	151/18723	3.02423e-06	3.83366e-05	2.65468e-05	EDN3/CACNB2/CEMIP/NOS1/TESC/STAC2/LRRC38/ATP1B2/HAP1/WNK4/RYR2/ABCC8/CACNG4/WNK2/THY1/KCNA1/KCNC2/KCNC1/CALCR/NTSR1/ANK2/KCNQ1/CACNA2D1/OPRK1/EPHB2/PLCG2/AMIGO1/DMD/LRRC55/KCNH2/PLCG1/ARC/GAL/TRPC1/RELN/STAC/FGF14/RAMP3/ACTN2/GALR2/KCNE1/P2RY6/SNCA/DRD1/SHANK3/F2R/DRD4/CACNG2	48
BP	GO:0043434	response to peptide hormone	105/3109	414/18723	3.02557e-06	3.83366e-05	2.65468e-05	IGFBP5/EGR1/NEFL/EGR2/CRHBP/LPL/SOCS2/PIP4K2A/KANK1/SOCS1/ADCY8/NR4A1/TBC1D4/STAT5A/COL1A1/INSR/PCSK9/FBN1/BMP7/CYP11B1/INHBB/CITED1/APPL1/NDEL1/PDE3B/GLP1R/SH2B2/PTPRN/ADM/SOCS3/PTPRE/GAB1/ABCC8/CCN2/FER/NR4A3/PNPLA3/IGFBP1/GCGR/SCAP/GNAI1/GHSR/FOXC2/NKX6-1/TLR2/TRARG1/HDAC5/WNT1/KCNQ1/OPRK1/PRKCB/MYO5A/ACVR1C/EDNRB/CYP11A1/CRHR1/RAB15/IRS4/CAV1/CAV2/CXCL12/PTGS2/ERRFI1/SORT1/RAB31/POU4F2/ERFE/G…	105
BP	GO:0060041	retina development in camera-type eye	47/3109	147/18723	3.19174e-06	4.0357e-05	2.79458e-05	PAX6/TFAP2A/CHD7/MEGF11/NR2E1/FJX1/AGTPBP1/GRM6/OBSL1/VSX1/ACHE/TSPAN12/HCN1/HIPK2/SDK1/PDGFRA/CLN8/IHH/ATP8A2/SOX8/GPM6A/CELF4/MERTK/TGIF2/THY1/DLL4/PDE6B/RBP4/NTRK2/SDK2/LPCAT1/ACVRL1/PTF1A/LAMA1/LHX2/RET/POU4F2/LHX1/PTPRM/SLC17A7/FOXN4/HPCA/RORB/PROM1/DLL1/DIO3/PAX2	47
BP	GO:1990778	protein localization to cell periphery	88/3109	333/18723	3.26053e-06	4.11402e-05	2.84882e-05	WNT3A/GPC4/GRIN2A/CACNB2/STXBP1/DPP6/FGF13/AMN/EGFR/SPTBN1/ANK1/TGFB1/TESC/STAC2/RAB34/ZDHHC22/EPB41L3/FAM126A/APPL1/RAB40B/PALM/GAS6/PRNP/IQSEC2/CPLX1/ACSL3/KCNIP3/EPB41L2/MMP14/CDH1/PLEKHF1/PALS1/GNAI1/GHSR/DCHS1/DLG1/ANK2/TRARG1/VAMP5/GGA2/EPHB2/CDH2/MYO5A/P2RY1/NKD2/ZDHHC2/ACTB/OPTN/TSPAN33/RAB15/CAV1/NSG1/SCN3B/GPSM2/RAB31/SKAP1/PID1/EMP2/KCNB2/GRIN2C/LGALS3/STAC/KCNB1/SLC4A1/ADAM22/AKAP5/TS…	88
BP	GO:1901214	regulation of neuron death	85/3109	319/18723	3.34579e-06	4.21274e-05	2.91718e-05	WNT3A/PPARGC1A/EGR1/STXBP1/BCL2/TFAP2A/NEFL/EPHB1/FZD9/DKK1/SARM1/EN2/PITX3/GRM4/ADORA1/CLCF1/ATF4/ITGA1/SOD1/PCSK9/FGF20/GATA3/EPO/GABRA5/PTPRZ1/NES/CITED1/HIPK2/EPHA7/CSF1/SNCB/FGF8/BDNF/TNFRSF1B/WFS1/NTF3/PRNP/BACE1/NR4A3/FOS/OXR1/CRLF1/MYB/WNT1/NTRK2/GABRB2/GCLM/POU4F1/FOXB1/CNTFR/TOX3/TGFB3/UNC5B/VSTM2L/AGAP2/CD200/NDNF/ASCL1/AXL/CORO1A/TERT/NGF/EN1/CHGA/DRAXIN/MTNR1B/MDK/CHRNA7/KCNB1/SORL1/…	85
BP	GO:0007187	G protein-coupled receptor signaling pathway, coupled to cyclic nucleotide second messenger	27/3109	67/18723	3.36195e-06	4.22259e-05	2.924e-05	SSTR2/HTR6/HTR1A/CHRM3/ADRB3/NPY/HTR7/SSTR4/OPRD1/HRH2/HRH3/CHRM2/HTR5A/HTR1F/MTNR1A/MC5R/HRH1/CNR1/MTNR1B/HTR1B/LHCGR/SSTR5/PTH1R/DRD1/CHRM4/SSTR3/DRD4	27
BP	GO:0086091	regulation of heart rate by cardiac conduction	19/3109	39/18723	3.36767e-06	4.22259e-05	2.924e-05	CACNB2/HCN4/CACNA1D/KCNA5/ANK2/SCN1B/KCNQ1/CACNA2D1/SCN5A/CAV1/SCN3B/KCNH2/CACNA1C/KCNE1/SCN4B/KCNJ5/KCND3/KCNJ3/CACNA1G	19
BP	GO:0090263	positive regulation of canonical Wnt signaling pathway	37/3109	106/18723	3.57694e-06	4.47564e-05	3.09923e-05	WNT3A/RSPO3/ARNTL/FZD9/RNF220/FGFR2/EGFR/KANK1/TGFB1/SFRP1/FRAT1/SMAD3/SULF2/COL1A1/GPC5/LYPD6/CSNK1G3/RSPO1/ROR2/SFRP2/SFRP4/WNK2/SEMA5A/FGF2/ADGRA2/DACT1/LGR6/CAV1/CDH3/LRRK1/DAAM2/RBPJ/HHEX/RSPO2/PTK7/LRRK2/BAMBI	37
BP	GO:0010522	regulation of calcium ion transport into cytosol	36/3109	102/18723	3.59773e-06	4.4923e-05	3.11076e-05	P2RX2/JPH3/BCL2/CHD7/UBASH3B/CEMIP/NOS1/TRPC3/EPO/HAP1/RYR2/PRNP/THY1/PDE4D/CALCR/NTSR1/ANK2/PRKACA/FKBP1B/TMEM38A/CAV1/DMD/CORO1A/CACNA1C/SLC8A1/PLCG1/TRPC1/ADCYAP1R1/GRIN1/FYN/RAMP3/P2RY6/SNCA/PRKCE/DRD1/F2R	36
BP	GO:0046777	protein autophosphorylation	65/3109	227/18723	3.67271e-06	4.57641e-05	3.169e-05	EPHA4/MOS/EPHB1/FGR/BCR/FGFR2/MAP3K10/EGFR/EPHB3/RASSF2/INSR/STK11/ULK2/EPHA7/CDKL5/PDGFRA/FGFR1/HCK/ALK/STK17B/WNK2/SYK/PEAK1/FER/THY1/LMTK2/AATK/KIT/PASK/MARK3/CAMK2B/VEGFC/PRKACA/NTRK2/FLT1/FLT4/IRAK3/EPHB4/PPP2R5B/CAV1/ERRFI1/ERBB4/RIPK1/GRK7/KDR/INSRR/SRMS/PDGFC/FLT3/CAMK4/FYN/EPHA8/PRKG2/MYO3A/PRKCG/FGFR3/PDGFD/FES/NTRK1/GREM1/LRRK2/ACE/DAPK1/GFRA2/IGF1R	65
BP	GO:2000826	regulation of heart morphogenesis	3109-09-01	11/18723	3.78682e-06	4.70882e-05	3.2607e-05	WNT3A/BMP4/DKK1/SMO/ROBO1/BMP2/GATA5/WNT11/ROBO2	9
BP	GO:0006024	glycosaminoglycan biosynthetic process	29/3109	75/18723	3.96898e-06	4.92514e-05	3.41049e-05	GLCE/CHST9/CHST2/CEMIP/CHSY3/TGFB1/HS3ST3A1/CHST15/HAS3/UST/CHST1/B3GNT7/HS3ST6/XYLT1/B3GNT4/PXYLP1/NDST3/ST3GAL6/DSE/ST3GAL3/CHST13/CHST11/CHST3/EXT2/AP2A1/CSGALNACT1/B3GNT3/HS3ST2/HAS1	29
BP	GO:0048333	mesodermal cell differentiation	17/3109	33/18723	4.18191e-06	5.17867e-05	3.58605e-05	WNT3A/BMP4/DKK1/FGFR2/TAL1/SIX2/SFRP2/NODAL/EYA1/FOXC2/ITGA8/ITGB3/HMGA2/EYA2/FOXF1/ITGB4/PAX2	17
BP	GO:0050771	negative regulation of axonogenesis	26/3109	64/18723	4.25396e-06	5.25706e-05	3.64033e-05	WNT3A/SEMA6C/SEMA6D/FGF13/NTN1/DAB1/FSTL4/RTN4R/ULK2/SEMA5B/EPHA7/LRP4/SEMA4C/SEMA5A/THY1/RGMA/SEMA7A/EPHB2/PLXNA3/EFNB3/DRAXIN/SEMA3F/SPART/MT3/WNT3/RTN4	26
BP	GO:0030282	bone mineralization	40/3109	119/18723	4.29773e-06	5.30024e-05	3.67023e-05	CYP27B1/BMP6/TFAP2A/FZD9/FGR/BMP4/FGFR2/NOTUM/TGFB1/SMAD3/PTHLH/ATF4/OSR1/BMP7/PHOSPHO1/SGMS2/ROR2/S1PR1/COMP/RFLNA/BMP2/COL1A2/ANKH/WNT4/FBN2/TGFB3/PTGS2/NELL1/SLC8A1/ALOX5/IFITM5/WNT11/SLC24A3/FGFR3/PTH1R/RSPO2/GREM1/LOX/TWIST1/PKDCC	40
BP	GO:0051899	membrane depolarization	31/3109	83/18723	4.38733e-06	5.39965e-05	3.73907e-05	FGF12/CACNB2/HCN2/BCL2/FZD9/HCN4/TBX5/CACNA1D/SMAD7/CHRNA4/CCK/NTSR1/ANK2/SCN1B/CACNA2D1/CACNA1H/GCLM/SCN5A/CAV1/SCN3B/KCNH2/CACNA1C/SLC8A1/KDR/SCN9A/SCN8A/SCN4B/FHL1/LRRK2/CACNG2/CACNA1G	31
BP	GO:0035235	ionotropic glutamate receptor signaling pathway	15/3109	27/18723	4.54293e-06	5.56833e-05	3.85588e-05	GRIN2A/GRIK4/GRIN3A/GRIK1/TIAM1/GRIK3/GRIN3B/APP/GRID1/GRIN2C/GRIN1/GRIN2D/GRID2/GRIA4/GRIN2B	15
BP	GO:0051953	negative regulation of amine transport	15/3109	27/18723	4.54293e-06	5.56833e-05	3.85588e-05	TRH/ADORA1/ADRA2A/ADRA2C/GHSR/HRH3/DRD2/P2RY1/GRM7/ADRA2B/CHGA/CNR1/HTR1B/NPY5R/SNCA	15
BP	GO:0032526	response to retinoic acid	37/3109	107/18723	4.60084e-06	5.61494e-05	3.88815e-05	WNT3A/WNT5B/BMP6/FGFR2/TESC/COL1A1/OSR1/GJB3/BRINP1/CD38/NTRK3/CYP26B1/MYB/RBP4/IGFBP7/CYP26A1/FZD7/ASCL1/WNT9B/TNC/RET/SLC6A4/MICB/WNT11/ALDH1A2/WNT2/WNT9A/WNT6/LRAT/PTCH1/RORB/PTK7/WNT3/NCOA1/GJB2/FZD10/PAX2	37
BP	GO:0014033	neural crest cell differentiation	33/3109	91/18723	4.61682e-06	5.61494e-05	3.88815e-05	SOX10/EDN3/SEMA6C/BMP4/SEMA6D/PITX2/SFRP1/SHH/BMP7/SEMA5B/SEMA4C/SOX8/SMO/SEMA5A/NRG1/SEMA7A/FOXC2/CDH2/EDNRB/RADIL/FRZB/RET/ERBB4/HAND2/SEMA3F/ALDH1A2/NRP2/KITLG/WNT10A/TWIST1/GBX2/FOXC1/GDNF	33
BP	GO:0061383	trabecula morphogenesis	20/3109	43/18723	4.61835e-06	5.61494e-05	3.88815e-05	CHD7/ADAMTS1/SFRP1/COL1A1/BMP7/FHL2/S1PR1/DLL4/NRG1/HEG1/RBP4/MMP2/FBN2/PPARGC1B/NOG/HEY2/RBPJ/ADGRG6/HEY1/GREM1	20
BP	GO:0098815	modulation of excitatory postsynaptic potential	20/3109	43/18723	4.61835e-06	5.61494e-05	3.88815e-05	SHANK1/NRXN1/CBLN1/WNT7A/CUX2/CELF4/EIF4A3/RIMS2/APP/TMEM108/NPY2R/IGSF11/RELN/RIMS1/CHRNA7/GRIN1/SLC8A3/STX1B/SHANK3/LRRK2	20
BP	GO:0048709	oligodendrocyte differentiation	34/3109	95/18723	4.66665e-06	5.6622e-05	3.92088e-05	SOX10/PAX6/TNFRSF21/CXCR4/PRDM8/OLIG1/SHH/TENM4/PTPRZ1/CNTNAP1/TNFRSF1B/TRPC4/SOX8/NRG1/SOX1/NKX6-1/TLR2/NTRK2/HDAC11/GSX2/ASCL1/TP73/MYRF/DAAM2/TMEM98/MDK/SLC8A3/KCNJ10/TSPAN2/OLIG2/NKX2-1/B4GALT6/BNIP3/NKX6-2	34
BP	GO:0060042	retina morphogenesis in camera-type eye	24/3109	57/18723	4.69556e-06	5.68579e-05	3.93721e-05	TFAP2A/MEGF11/FJX1/OBSL1/VSX1/TSPAN12/HCN1/HIPK2/SDK1/IHH/ATP8A2/SOX8/THY1/RBP4/NTRK2/SDK2/PTF1A/LHX1/PTPRM/FOXN4/RORB/PROM1/DLL1/DIO3	24
BP	GO:0072175	epithelial tube formation	43/3109	132/18723	4.81234e-06	5.81548e-05	4.02702e-05	BMP4/IRX1/FGFR2/PIK3CD/TGFB1/SFRP1/PAX8/OSR1/GATA3/TRIM71/BMP7/SEMA4C/ADM/FGF8/STK3/DLC1/FZD3/SFRP2/SOX8/CELSR1/NODAL/FGF2/RGMA/IRX2/PRKACA/VANGL2/WNT4/LRP2/PRICKLE1/HAND1/WNT9B/NOG/LHX2/RET/CTHRC1/WNT6/PTCH1/GREM1/PTK7/GDF7/TWIST1/PAX2/GDNF	43
BP	GO:0090102	cochlea development	22/3109	50/18723	4.87264e-06	5.87653e-05	4.06929e-05	EPHA4/PAFAH1B1/GATA3/GABRA5/KCNK3/NEUROG1/NTRK3/EYA1/DCHS1/KCNQ1/GABRB2/FRZB/KCNK2/HEY2/PVALB/CTHRC1/SLC26A5/MYO3A/TBX18/SOBP/PTK7/PAX2	22
BP	GO:0042481	regulation of odontogenesis	3109-11-01	16/18723	5.01305e-06	6.03374e-05	4.17816e-05	BMP4/SHH/CSF1/FGF8/BMP2/DMRT3/TNFRSF11B/NGFR/RSPO2/WNT10A/RUNX2	11
BP	GO:0051048	negative regulation of secretion	52/3109	171/18723	5.16034e-06	6.1986e-05	4.29232e-05	TRH/FRMD4A/CRHBP/ADORA1/FFAR4/SFRP1/ADRA2A/IL11/INHBB/RAB11FIP3/CBARP/TNFRSF1B/WNK4/ABCC8/NEUROG1/NRG1/MAP4K4/ADRA2C/GHSR/HRH3/SERGEF/PPP1R9A/DRD2/FKBP1B/OPRK1/NPY2R/P2RY1/ACVR1C/CCN3/NMU/GRM7/CD200/IL12A/ADRA2B/STXBP6/PLA2R1/FOXF1/CHGA/CNR1/MTNR1B/KCNB1/HTR1B/COMT/NPY5R/SPX/SNCA/SRCIN1/BMP8A/F2R/DRD4/UCP2/VSNL1	52
BP	GO:0030199	collagen fibril organization	25/3109	61/18723	5.36871e-06	6.4232e-05	4.44784e-05	COL13A1/TLL2/COLGALT2/ADAMTS2/COL1A1/TLL1/AEBP1/SFRP2/COMP/COL5A1/FOXC2/COL1A2/PXDN/PLOD3/COL5A3/LOXL1/COL12A1/COL2A1/ADAMTS14/COL11A2/EFEMP2/GREM1/COL14A1/LOX/FOXC1	25
BP	GO:0060997	dendritic spine morphogenesis	25/3109	61/18723	5.36871e-06	6.4232e-05	4.44784e-05	SHANK1/EPHA4/PAFAH1B1/EPHB1/SIPA1L1/WNT7A/EPHB3/TIAM1/CUX2/DNM3/ITPKA/CAMK2B/PPP1R9A/TANC2/EPHB2/ARC/NGEF/RELN/PPFIA2/DOCK10/KIF1A/SRCIN1/SHANK3/LRRK2/DBN1	25
BP	GO:0045685	regulation of glial cell differentiation	29/3109	76/18723	5.40661e-06	6.45569e-05	4.47034e-05	EPHA4/TNFRSF21/EGR2/CXCR4/NR2E1/DAB1/LIN28A/CLCF1/TGFB1/SHH/TENM4/PTPRZ1/TNFRSF1B/MYCN/NTRK3/SOX1/NKX6-1/TLR2/BMP2/GSX2/TTBK1/SERPINE2/NOG/TP73/DAAM2/TMEM98/MDK/OLIG2/NKX6-2	29
BP	GO:0070997	neuron death	93/3109	361/18723	5.4968e-06	6.55035e-05	4.53589e-05	WNT3A/PPARGC1A/EGR1/TNFRSF21/STXBP1/BCL2/TFAP2A/NEFL/EPHB1/FZD9/DKK1/SARM1/EN2/PITX3/GRM4/ADORA1/CLCF1/ATF4/ITGA1/SOD1/PCSK9/FGF20/GATA3/EPO/GABRA5/PTPRZ1/NES/CITED1/HIPK2/EPHA7/CSF1/SNCB/FGF8/BDNF/TNFRSF1B/WFS1/NTF3/PRNP/BACE1/NR4A3/FOS/OXR1/CRLF1/APP/MYB/WNT1/NTRK2/GABRB2/SLC25A27/GCLM/POU4F1/FOXB1/CNTFR/TOX3/TGFB3/UNC5B/VSTM2L/AGAP2/CD200/NDNF/ASCL1/AXL/CORO1A/TERT/NGF/EN1/DPYSL4/CHGA/DRAXIN/M…	93
BP	GO:0007156	homophilic cell adhesion via plasma membrane adhesion molecules	51/3109	167/18723	5.5349e-06	6.58269e-05	4.55829e-05	CDH20/PCDHGA12/CDH13/CDH11/PCDH17/PCDHGC3/CDH4/CDH8/OBSL1/DSCAML1/FAT3/CDHR1/CLSTN2/ROBO3/CELSR3/PCDHAC1/CDH22/SDK1/CELSR1/NPTN/CDH1/PCDHGA4/ROBO1/CDH6/DCHS1/CNTN4/IGSF21/CDH2/SDK2/PCDHA4/AMIGO1/CDH23/VSTM2L/CDH3/RET/PCDHAC2/IGSF11/PTPRM/PCDHGA6/PCDHA8/HMCN1/CADM3/PCDH19/AMIGO2/PTPRT/CDH7/NEXN/PCDHGC4/DCHS2/ROBO2/FAT4	51
BP	GO:0097061	dendritic spine organization	31/3109	84/18723	5.85598e-06	6.95079e-05	4.81318e-05	SHANK1/EPHA4/PAFAH1B1/EPHB1/SIPA1L1/WNT7A/EPHB3/INSR/TIAM1/CUX2/PRNP/DNM3/ITPKA/CAMK2B/PPP1R9A/TANC2/EPHB2/ARC/NGEF/RELN/PPFIA2/DOCK10/CHRNA7/FYN/KIF1A/SRCIN1/SHANK3/LRRK2/DBN1/GRIN2B/IGF1R	31
BP	GO:0050885	neuromuscular process controlling balance	21/3109	47/18723	5.92833e-06	7.0228e-05	4.86304e-05	JPH3/SHANK1/PAFAH1B1/NEFL/NRXN1/ADCY5/RBFOX1/CLN8/CNTNAP1/NEUROG1/APP/IGDCC3/HMX3/POU4F1/CDH23/HEXB/POU4F2/USH1G/GRIN2C/ALDH1A3/NKX6-2	21
BP	GO:0060389	pathway-restricted SMAD protein phosphorylation	26/3109	65/18723	5.97633e-06	7.06572e-05	4.89276e-05	BMP6/LDLRAD4/BMP4/DKK1/TGFB1/BMP3/BMP7/INHBB/NODAL/SMAD7/GDF10/BMP2/TGFBR2/GDF1/BMPER/ACVRL1/TGFB3/NOG/SDCBP/BMP8B/GDF6/BMP8A/GREM1/RBPMS/GDF7/PPARG	26
BP	GO:0007200	phospholipase C-activating G protein-coupled receptor signaling pathway	36/3109	104/18723	5.9912e-06	7.06938e-05	4.8953e-05	NPR3/ADRA1B/FFAR4/ADRA2A/ESR1/ADRA1D/ADRA1A/S1PR1/OPRD1/CHRM2/DRD2/DRD5/PLCE1/OPRK1/ANO1/P2RY1/NMUR1/EDNRB/LPAR1/GRP/P2RY2/OPRL1/HRH1/CHGA/GPR139/CCKBR/ACTN2/GALR2/LHCGR/P2RY6/GPR4/CMKLR1/PTH1R/DRD1/TACR1/F2R	36
BP	GO:0046545	development of primary female sexual characteristics	35/3109	100/18723	6.05757e-06	7.13368e-05	4.93983e-05	ADCYAP1/PGR/BCL2/LHX8/PTX3/DACH1/ADAMTS1/SFRP1/FOXL2/SOD1/SLIT2/ESR1/INHBB/CSMD1/PTPRN/PDGFRA/DMRTA1/MMP14/KIT/SLIT3/WNT4/LHFPL2/EREG/ICAM1/ADCYAP1R1/STAT5B/LHCGR/ZFPM2/SPO11/FST/KITLG/COL9A3/ROBO2/VGF/FOXC1	35
BP	GO:0003073	regulation of systemic arterial blood pressure	34/3109	96/18723	6.08276e-06	7.14932e-05	4.95066e-05	P2RX2/EDN3/ADRA1B/CAMK2N1/AVPR1B/ADORA1/ASIC2/ADRB3/ADM/ADRB1/ADRA1D/GAS6/ADRA1A/PDE4D/NTSR1/RPS6KA2/ECE1/DRD2/DRD5/RASL10B/KCNK6/TPM1/PTPRO/NCALD/NMU/CORO2B/EMP2/NPPB/ARHGAP42/ADAMTS16/NAV2/SPX/ACE/F2R	34
BP	GO:0008361	regulation of cell size	54/3109	181/18723	6.42665e-06	7.53876e-05	5.22033e-05	WNT3A/PAFAH1B1/SEMA6C/CDH4/DPYSL2/SEMA6D/FGF13/NTN1/FSTL4/NRCAM/RTN4R/SHTN1/ULK2/SEMA5B/NDEL1/EPHA7/SEMA4C/CDKL5/CLN8/BDNF/BARHL2/SLC12A7/RAP1GAP2/SEMA5A/RGMA/SEMA7A/DISC1/NKX6-1/OLFM1/PLXNA3/VAV3/CXCL12/PRR16/SLC12A2/NGF/RET/POU4F2/SCTR/DRAXIN/TRPV4/MAP1B/SEMA3F/SPART/SLC26A5/MT3/ISLR2/AKT3/SLC12A5/WNT3/RTN4/SHANK3/KCNMA1/DBN1/PLXNA4	54
BP	GO:0002573	myeloid leukocyte differentiation	60/3109	208/18723	6.62941e-06	7.76145e-05	5.37454e-05	PAFAH1B1/IRF4/BMP4/GPR68/UBASH3B/PIK3CD/TGFB1/SFRP1/CBFA2T3/CEBPA/RASSF2/TESC/TNFSF11/GATA3/FBN1/TAL1/ZBTB46/ROR2/CSF1/MITF/MAFB/KIT/EFNA2/FOS/TMEM178A/TLR2/APP/NKX2-3/TGFBR2/FSTL3/LEF1/POU4F1/GAB2/NRROS/PRKCA/TNFRSF11A/PPARGC1B/TF/GAB3/PF4/POU4F2/LRRK1/RIPK1/PDE1B/RBPJ/SH3PXD2A/ITGB8/CA2/PRXL2A/CAMK4/CDK6/BATF3/MT1G/FES/TSPAN2/GPR137B/HOXA7/KITLG/FBXW7/PPARG	60
BP	GO:0086014	atrial cardiac muscle cell action potential	3109-12-01	19/18723	6.84345e-06	7.96546e-05	5.51581e-05	CACNB2/KCNA5/RYR2/ANK2/KCNQ1/GJC1/SCN5A/SCN3B/CACNA1C/KCNJ5/KCNJ3/KCNN2	12
BP	GO:0086026	atrial cardiac muscle cell to AV node cell signaling	3109-12-01	19/18723	6.84345e-06	7.96546e-05	5.51581e-05	CACNB2/KCNA5/RYR2/ANK2/KCNQ1/GJC1/SCN5A/SCN3B/CACNA1C/KCNJ5/KCNJ3/KCNN2	12
BP	GO:0086066	atrial cardiac muscle cell to AV node cell communication	3109-12-01	19/18723	6.84345e-06	7.96546e-05	5.51581e-05	CACNB2/KCNA5/RYR2/ANK2/KCNQ1/GJC1/SCN5A/SCN3B/CACNA1C/KCNJ5/KCNJ3/KCNN2	12
BP	GO:0035924	cellular response to vascular endothelial growth factor stimulus	28/3109	73/18723	6.95028e-06	8.07415e-05	5.59107e-05	CCBE1/PIK3CD/TSPAN12/NR4A1/PDGFRA/GAB1/ROBO1/ADGRA2/DLL4/GAS1/CADM4/VEGFC/JCAD/FLT1/FLT4/PGF/SMOC2/IL12A/KDR/EGR3/FLT3/RAMP2/SPHK1/MT1G/NRP2/ADAMTS12/DLL1/FOXC1	28
BP	GO:0042886	amide transport	80/3109	301/18723	7.10474e-06	8.23765e-05	5.70429e-05	EDN3/ADCYAP1/TRH/PTPRN2/ARNTL/CHD7/CRHBP/BRSK2/CAMK2N1/GPR68/EGFR/ADCY5/ADORA1/FFAR4/SFRP1/ADCY8/SYT9/PAX8/KCNA5/ADRA2A/TNFSF11/TIAM1/FOXA2/INHBB/CAMK2G/PTPRN/ABCB1/PDX1/ABCC8/CPLX1/PCLO/RAB1A/CD38/PASK/MAP4K4/FFAR1/GHSR/NKX6-1/RIMS2/DRD2/FKBP1B/RBP4/RASL10B/NPY2R/ANO1/ACVR1C/CCN3/LRP2/GRP/CRHR1/NMU/SLC15A1/ALOX5/GAL/CHGA/CNR1/MTNR1B/TRPV4/CPLX3/SLC47A1/SYBU/KCNB1/CA2/ABCG2/ILDR2/LTBP4/RFX6/SSTR5…	80
BP	GO:0048806	genitalia development	20/3109	44/18723	7.14919e-06	8.27323e-05	5.72892e-05	BMP6/CHD7/SHH/ESR1/HOXA13/ROR2/FGF8/PDGFRA/MERTK/NEUROG1/SRD5A2/RBP4/LRP2/AXL/WNT9B/GREB1L/LHX1/HOXD13/LHCGR/TP63	20
BP	GO:0014032	neural crest cell development	30/3109	81/18723	7.57669e-06	8.72744e-05	6.04345e-05	SOX10/EDN3/SEMA6C/BMP4/SEMA6D/PITX2/SHH/BMP7/SEMA5B/SEMA4C/SOX8/SMO/SEMA5A/NRG1/SEMA7A/FOXC2/CDH2/EDNRB/RADIL/RET/ERBB4/HAND2/SEMA3F/ALDH1A2/NRP2/KITLG/TWIST1/GBX2/FOXC1/GDNF	30
BP	GO:0045137	development of primary sexual characteristics	64/3109	227/18723	7.57697e-06	8.72744e-05	6.04345e-05	ADCYAP1/PGR/BCL2/LHX8/PTX3/TCF21/MAMLD1/DACH1/ADAMTS1/SALL1/SFRP1/BASP1/FOXL2/TESC/UTF1/SOD1/OSR1/GATA3/SLIT2/ESR1/INHBB/CSMD1/ARID4A/PTPRN/FGF8/PDGFRA/SFRP2/SOX8/DMRTA1/MMP14/KIT/CTSV/DHH/BIK/SRD5A2/TBC1D20/SLIT3/HOXA9/FSTL3/WNT4/LRP2/FGF9/LHFPL2/EREG/ICAM1/ADCYAP1R1/WDR48/RHOBTB3/WNT2B/DMRT1/STAT5B/LHCGR/ZFPM2/SPO11/GATA4/NTRK1/FST/KITLG/COL9A3/NCOA1/ROBO2/NKX2-1/VGF/FOXC1	64
BP	GO:0060393	regulation of pathway-restricted SMAD protein phosphorylation	25/3109	62/18723	7.58528e-06	8.72744e-05	6.04345e-05	BMP6/LDLRAD4/BMP4/DKK1/TGFB1/BMP3/BMP7/INHBB/NODAL/SMAD7/GDF10/BMP2/GDF1/BMPER/ACVRL1/TGFB3/NOG/SDCBP/BMP8B/GDF6/BMP8A/GREM1/RBPMS/GDF7/PPARG	25
BP	GO:0043271	negative regulation of ion transport	49/3109	160/18723	7.68419e-06	8.82433e-05	6.11054e-05	FGF12/ADCYAP1/TRH/BCL2/ADORA1/NOS1/ADRA2A/OSR1/PCSK9/EPO/HECW1/CBARP/KCNAB1/WNK4/SFRP4/WNK2/SESTD1/NTSR1/HRH3/DRD2/RRAD/FKBP1B/EPHB2/CRHR1/GRM7/OPRL1/CAV1/PTGS2/SERPINE2/KCNH2/PLA2R1/NEDD4/CNR1/MTNR1B/ICAM1/SLC26A5/GEM/HTR1B/ACTN2/PRKG2/KCNE1/GNAO1/NPY5R/SNCA/PRKCE/HECW2/TWIST1/GABRE/DRD4	49
BP	GO:0045987	positive regulation of smooth muscle contraction	16/3109	31/18723	7.7867e-06	8.92498e-05	6.18024e-05	CHRM3/TACR3/NPNT/ADRA1A/KIT/GHSR/TBXA2R/NPY2R/NMU/PTGS2/ADRA2B/SPHK1/PROK2/SPX/MYOCD/F2R	16
BP	GO:0106027	neuron projection organization	33/3109	93/18723	7.91005e-06	9.0491e-05	6.26619e-05	SHANK1/EPHA4/PAFAH1B1/EPHB1/SIPA1L1/WNT7A/EPHB3/INSR/TIAM1/CUX2/PRNP/DNM3/ITPKA/CAMK2B/APP/PPP1R9A/TANC2/EPHB2/ATP1A3/ARC/NGEF/RELN/PPFIA2/DOCK10/CHRNA7/FYN/KIF1A/SRCIN1/SHANK3/LRRK2/DBN1/GRIN2B/IGF1R	33
BP	GO:0086012	membrane depolarization during cardiac muscle cell action potential	13/3109	22/18723	7.96858e-06	9.09872e-05	6.30055e-05	CACNB2/HCN2/HCN4/CACNA1D/ANK2/SCN1B/CACNA2D1/SCN5A/SCN3B/CACNA1C/SLC8A1/SCN4B/CACNA1G	13
BP	GO:0003214	cardiac left ventricle morphogenesis	3109-10-01	14/18723	8.21972e-06	9.34994e-05	6.47451e-05	TBX5/SFRP2/RYR2/TGFBR2/NPY2R/HAND1/FOXF1/HEY2/RBPJ/NPY5R	10
BP	GO:0072176	nephric duct development	3109-10-01	14/18723	8.21972e-06	9.34994e-05	6.47451e-05	EPHA4/BMP4/OSR1/GATA3/EPHA7/WNT9B/GREB1L/LHX1/WNT11/PAX2	10
BP	GO:0003156	regulation of animal organ formation	15/3109	28/18723	8.28136e-06	9.36682e-05	6.4862e-05	WNT3A/BMP4/DKK1/SHH/BMP7/FGF8/FGF2/ROBO1/BMP2/GATA5/WNT2B/WNT11/WNT2/ROBO2/GDNF	15
BP	GO:0010460	positive regulation of heart rate	15/3109	28/18723	8.28136e-06	9.36682e-05	6.4862e-05	EDN3/ADRA1B/GCH1/TACR3/ADM/ADRB1/ADRA1D/RYR2/ADRA1A/PDE4D/KCNQ1/TPM1/NMU/SCN3B/HEY2	15
BP	GO:0010464	regulation of mesenchymal cell proliferation	15/3109	28/18723	8.28136e-06	9.36682e-05	6.4862e-05	BMP4/FGFR2/SHH/SHOX2/PRRX1/IHH/MYCN/LMNA/SMO/TGFBR2/CHRD/FOXF1/WNT11/WNT2/IRS2	15
BP	GO:0035265	organ growth	53/3109	178/18723	8.29818e-06	9.367e-05	6.48632e-05	BCL2/GLI1/DUSP6/IL7/FGFR2/TBX5/BASP1/LATS2/SHH/TENM4/SOD1/FGF20/ESR1/COL27A1/WWC1/FGF8/STK3/SMO/DUSP9/ADRA1A/S1PR1/WWC3/FGF2/COMP/FOXC2/HEG1/LEPR/RBP4/TGFBR2/KCNK2/NOG/TP73/ERBB4/BNC2/HEY2/SLC6A4/RBPJ/NPPC/POR/WNT2/TBX2/ZFPM2/PPARA/NDRG4/FGFR3/GATA4/RSPO2/TBX20/HLX/DLL1/TSKU/IGF2/FOXC1	53
BP	GO:0071300	cellular response to retinoic acid	26/3109	66/18723	8.3127e-06	9.367e-05	6.48632e-05	WNT3A/WNT5B/FGFR2/TESC/COL1A1/OSR1/GJB3/BRINP1/NTRK3/CYP26B1/MYB/FZD7/WNT9B/TNC/RET/SLC6A4/WNT11/ALDH1A2/WNT2/WNT9A/WNT6/RORB/PTK7/WNT3/FZD10/PAX2	26
BP	GO:0001964	startle response	14/3109	25/18723	8.39989e-06	9.41227e-05	6.51767e-05	GRIN2A/NPAS1/GRIN3A/CSMD1/BACE1/KCNA1/KCNH1/DRD2/CTNNA2/DRD1/GRIN2D/GLRB/GRID2/SLC6A3	14
BP	GO:0010842	retina layer formation	14/3109	25/18723	8.39989e-06	9.41227e-05	6.51767e-05	TFAP2A/MEGF11/FJX1/OBSL1/TSPAN12/HIPK2/SDK1/ATP8A2/SDK2/PTF1A/LHX1/PTPRM/FOXN4/PROM1	14
BP	GO:2000311	regulation of AMPA receptor activity	14/3109	25/18723	8.39989e-06	9.41227e-05	6.51767e-05	SHISA9/SHANK1/SHISA8/GSG1L/SHISA7/CACNG4/CACNG8/CNIH2/ARC/CACNG5/RELN/SHISA6/SHANK3/CACNG2	14
BP	GO:0003179	heart valve morphogenesis	23/3109	55/18723	8.47019e-06	9.47336e-05	6.55997e-05	BMP4/TBX5/TGFB1/GATA3/SLIT2/NFATC1/ROBO1/DLL4/DCHS1/BMP2/SLIT3/NKX2-5/OLFM1/TGFBR2/GATA5/ADAMTS9/HEY2/HEYL/GATA4/HEY1/TBX20/ROBO2/TWIST1	23
BP	GO:0060415	muscle tissue morphogenesis	27/3109	70/18723	8.9264e-06	9.96505e-05	6.90045e-05	CHD7/ACTC1/FGFR2/TGFB1/SHOX2/RYR2/S1PR1/SMAD7/DLL4/NRG1/FOXC2/HEG1/BMP2/NKX2-5/TPM1/POU4F1/LRP2/MYLK/HAND1/NOG/HEY2/RBPJ/EFEMP2/WNT2/ZFPM2/TBX20/FOXC1	27
BP	GO:0034764	positive regulation of transmembrane transport	62/3109	219/18723	9.04975e-06	0.00010084	6.98282e-05	EDN3/CACNB2/CEMIP/NOS1/TESC/STAC2/INSR/LRRC38/ATP1B2/HAP1/TRPC6/APPL1/ABCB1/WNK4/RYR2/ABCC8/CACNG4/WNK2/NR4A3/THY1/KCNA1/KCNC2/KCNC1/CALCR/NTSR1/CLTCL1/ANK2/KCNQ1/CACNA2D1/AZIN2/OPRK1/EPHB2/SLC1A2/PLCG2/AMIGO1/DMD/LRRC55/TERT/KCNH2/POU4F2/ERFE/PLCG1/ARC/GAL/TRPC1/RELN/STAC/CA2/FGF14/RAMP3/ACTN2/GALR2/KCNE1/P2RY6/SNCA/DRD1/FGF19/SHANK3/F2R/DRD4/CACNG2/IRS2	62
BP	GO:0051384	response to glucocorticoid	46/3109	148/18723	9.37304e-06	0.000104249	7.21889e-05	SSTR2/ADCYAP1/TRH/BMP6/BCL2/NEFL/PAPPA/BMI1/EGFR/EPO/SLIT2/ALDH3A1/FOSL1/ADM/PDX1/SSTR4/MYOD1/NTRK3/CALCR/CTSV/FOS/GHSR/SLIT3/FIBIN/NR3C1/IGFBP7/NPAS4/PTGS2/TYMS/ERRFI1/PPARGC1B/ALPL/CLDN1/ICAM1/MDK/FAM107A/FLT3/GPR83/SSTR5/CDO1/HEY1/FBXO32/CFLAR/SSTR3/GJB2/FOXO1	46
BP	GO:0046683	response to organophosphorus	42/3109	131/18723	9.64272e-06	0.00010705	7.41286e-05	P2RX2/SLC5A5/IGFBP5/HCN2/CRHBP/HCN4/TRPC3/COL1A1/THBD/SOD1/HCN1/PDE3A/ALDH3A1/CITED1/FOSL1/CNGA3/PTPRN/CARM1/AHR/FOS/APP/KCNQ1/P2RY1/RYR3/P2RY2/PTGS2/TYMS/PPARGC1B/SLC8A1/DMTN/SLC6A4/SLC8A3/KCNE1/NOX4/P2RY6/CDO1/CIB2/PDE2A/SLC6A3/DGKQ/RAPGEF2/VGF	42
BP	GO:1990845	adaptive thermogenesis	48/3109	157/18723	9.95918e-06	0.000110359	7.64201e-05	PPARGC1A/ADCYAP1/ZNF423/NPR3/ARNTL/CXCR4/IRF4/GNAS/EPAS1/NOVA2/FFAR4/ACHE/ATF4/ADRB3/G0S2/STK11/ADRB1/PRDM16/PLAC8/PLCL2/PLCL1/SYK/FOXC2/ZNF516/LEPR/SCD/CAV1/GATM/DBH/ESRRG/PPARGC1B/SCTR/TRPV4/PDGFC/ELOVL3/RBPJ/CIDEA/SORL1/MFAP2/IL4R/PTH2R/UCP1/CMKLR1/NOVA1/BMP8A/UCP2/ADAMTS5/IGF1R	48
BP	GO:0060395	SMAD protein signal transduction	30/3109	82/18723	1.00648e-05	0.000111324	7.7088e-05	BMP6/BTBD11/BMP4/SPTBN1/TGFB1/BMP3/SMAD3/BMP7/INHBB/CITED1/HIPK2/ROR2/NODAL/SMAD7/ATOH8/GDF10/FOS/BMP2/GDF1/CCN3/TGFB3/TF/SLC2A10/BMP8B/GDF6/BMP8A/MAGI2/RBPMS/GDF7/PPARG	30
BP	GO:0009798	axis specification	31/3109	86/18723	1.02241e-05	0.000112672	7.80213e-05	PAX6/MDFI/BMP4/TASOR/CDX2/PCSK6/PITX2/IRX4/SFRP1/BASP1/WNT7A/SHH/FOXA2/CITED1/SIX2/ETS2/SMO/NODAL/NEUROG1/HOXD8/WNT1/TBXT/RNF2/LHX1/HEY2/RIPPLY2/TDRD5/WNT6/PTCH1/WNT3/DLL1	31
BP	GO:1903510	mucopolysaccharide metabolic process	31/3109	86/18723	1.02241e-05	0.000112672	7.80213e-05	GLCE/CHST9/CHST2/CEMIP/CHSY3/TGFB1/CHST15/HAS3/UST/CHST1/B3GNT7/SPOCK3/XYLT1/B3GNT4/FGF2/NDST3/ST3GAL6/BGN/DSE/ST3GAL3/CHST13/CHST11/CHST3/EXT2/NDNF/AP2A1/CSGALNACT1/ITIH5/B3GNT3/EGFLAM/HAS1	31
BP	GO:0010718	positive regulation of epithelial to mesenchymal transition	22/3109	52/18723	1.05769e-05	0.000116345	8.05652e-05	BMP4/TGFB1/SMAD3/COL1A1/TIAM1/BMP7/EZH2/PDPN/BMP2/OLFM1/TGFBR2/LEF1/TGFB3/SDCBP/MDK/GLIPR2/TGFB1I1/TBX20/RGCC/BAMBI/TWIST1/FOXC1	22
BP	GO:0048771	tissue remodeling	52/3109	175/18723	1.07128e-05	0.000117625	8.14516e-05	IGFBP5/RSPO3/CHD7/WNT16/IL7/UBASH3B/EPAS1/EGFR/TGFB1/SFRP1/RASSF2/TNFSF11/MITF/FGF8/IHH/SYK/CD38/S1PR1/MMP14/DLL4/EFNA2/FOXC2/LEPR/BGN/MMP2/FLT4/DEF8/ACVRL1/TGFB3/TNFRSF11B/PRKCA/TNFRSF11A/ITGB3/CAV1/THBS4/AXL/DBH/PPARGC1B/TF/HAND2/LRRK1/CTHRC1/MDK/RBPJ/CA2/HTR1B/PTH1R/GREM1/GPR137B/ACE/F2R/FOXC1	52
BP	GO:0040013	negative regulation of locomotion	98/3109	391/18723	1.08326e-05	0.000118723	8.22119e-05	WNT3A/IGFBP5/PPARGC1A/EPHA4/LDLRAD4/BCL2/SEMA6C/TAFA5/DACH1/SEMA6D/MEOX2/KANK1/ADORA1/DUSP22/TBX5/TGFB1/SFRP1/SHH/PTPRG/GATA3/SLIT2/ATP1B2/SPOCK3/SEMA5B/DPYSL3/VASH1/SEMA4C/MITF/EVL/DLC1/FRMD5/RIN3/SFRP2/PLCB1/ABCC8/PRKG1/SEMA5A/NODAL/THY1/CDH1/FGF2/SMAD7/ROBO1/DLL4/NRG1/MCC/ABHD2/SEMA7A/GHSR/HDAC5/DRD2/TBXA2R/TPM1/PTPRO/BMERB1/PLXNA3/WNT4/ACVR1C/PODN/CCN3/ACVRL1/CYGB/CD200/IL27RA/CXCL12/CHRD/NOG…	98
BP	GO:0045933	positive regulation of muscle contraction	20/3109	45/18723	1.08669e-05	0.000118882	8.23218e-05	CHRM3/TACR3/NPNT/CCN2/ADRA1A/KIT/GHSR/KCNQ1/TBXA2R/NPY2R/NMU/PTGS2/ADRA2B/CHGA/TRPV4/SPHK1/PROK2/SPX/MYOCD/F2R	20
BP	GO:0051051	negative regulation of transport	114/3109	470/18723	1.09634e-05	0.00011972	8.29022e-05	FGF12/ADCYAP1/TRH/FRMD4A/BCL2/CRHBP/ADORA1/NOS1/FFAR4/SFRP1/SHH/TBC1D4/ADRA2A/OSR1/IL11/PCSK9/EPO/HECW1/INHBB/MDFIC/APPL1/RAB11FIP3/CBARP/TNFRSF1B/KCNAB1/SH3GL3/RIN3/WNK4/SFRP4/ABCC8/CABP1/WNK2/NEUROG1/SESTD1/CNIH2/NRG1/MAP4K4/NTSR1/ADRA2C/GHSR/TLR2/HRH3/SERGEF/PPP1R9A/DRD2/RRAD/FKBP1B/OPRK1/EPHB2/SIRPA/PRKCB/NPY2R/P2RY1/ACVR1C/CCN3/CRHR1/NMU/GRM7/PLSCR1/ITGB3/OPRL1/CD200/CAV1/CORO1A/PTGS2/SERPIN…	114
BP	GO:0018209	peptidyl-serine modification	87/3109	338/18723	1.12708e-05	0.000122854	8.50719e-05	WNT3A/MGAT5B/STOX1/BCL2/BRSK2/DKK1/SBK1/MAP3K10/CAMKV/EGFR/NOS1/TGFB1/LATS2/RASSF2/CAMK1D/IL11/EPO/CSNK1G3/NCK2/ULK2/TSSK6/HIPK2/SPOCK3/MARK1/SH2D3C/CSNK2A2/BDNF/GAS6/NTF3/SFRP2/GALNT16/PLCL2/PLCL1/SYK/HSP90AA1/BRSK1/PDE4D/LMTK2/MLXIPL/SMAD7/NTRK3/PLK2/CALCR/MARK3/OPRD1/DCLK1/APP/RPS6KA2/PRKACA/BGN/NTRK2/GALNT2/TGFBR2/PRKCB/GALNT13/MAST4/TTBK1/DYRK3/STK32B/PRKCA/HMGA2/NDNF/CAV1/DMD/PTGS2/MAST1/NT…	87
BP	GO:0048469	cell maturation	51/3109	171/18723	1.15709e-05	0.000125896	8.71789e-05	SOX10/PGR/BCL2/EPAS1/C1QL1/SOX18/VSX1/NRCAM/CEBPA/GATA3/EPO/PDE3A/TAL1/AGRN/FBXO5/IHH/SOX8/SRRM4/BFSP1/FEV/LHX6/BCL11A/ABHD2/NKX6-1/APP/RPS6KA2/PRKACA/EDNRB/ACTL6B/GLDN/ASCL1/AXL/AKR1B1/BNC1/TYMS/RET/EREG/TUBB8/NPPC/EPHA8/NTN4/SPTBN4/TDRD5/ADGRB3/PTH1R/LRRK2/CATSPERZ/ZBTB7A/RUNX2/B4GALT6/PPARG	51
BP	GO:0034331	cell junction maintenance	17/3109	35/18723	1.16248e-05	0.000126026	8.72688e-05	CD177/C1QL1/CBLN1/CBLN2/MTSS1/TJP1/ERC2/DLG3/BSN/PCLO/DLG1/CTBP2/KIFC3/CLDN1/ADGRB3/PLEKHA7/F2R	17
BP	GO:0098810	neurotransmitter reuptake	17/3109	35/18723	1.16248e-05	0.000126026	8.72688e-05	NOS1/SLC6A1/SLC29A4/CLN8/SLC18A2/DRD2/SLC1A2/ITGB3/SLC6A2/SLC6A4/SLC22A3/KCNJ10/SNCA/DRD1/SLC6A3/DRD4/GDNF	17
BP	GO:0021513	spinal cord dorsal/ventral patterning	3109-11-01	17/18723	1.20616e-05	0.000130526	9.0385e-05	RFX4/SHH/DBX1/SMO/DLL4/SOX1/DMRT3/ASCL1/CHRD/LHX3/FOXN4	11
BP	GO:0034767	positive regulation of ion transmembrane transport	50/3109	167/18723	1.2485e-05	0.000134865	9.33897e-05	EDN3/CACNB2/CEMIP/NOS1/TESC/STAC2/LRRC38/ATP1B2/HAP1/TRPC6/ABCB1/WNK4/RYR2/ABCC8/CACNG4/WNK2/THY1/KCNA1/KCNC2/KCNC1/CALCR/NTSR1/ANK2/KCNQ1/CACNA2D1/OPRK1/EPHB2/PLCG2/AMIGO1/DMD/LRRC55/KCNH2/PLCG1/ARC/GAL/TRPC1/RELN/STAC/FGF14/RAMP3/ACTN2/GALR2/KCNE1/P2RY6/SNCA/DRD1/SHANK3/F2R/DRD4/CACNG2	50
BP	GO:0046883	regulation of hormone secretion	68/3109	249/18723	1.28916e-05	0.000138675	9.60278e-05	EDN3/ADCYAP1/TRH/BMP6/ARNTL/CHD7/CRHBP/BRSK2/HTR1A/CAMK2N1/GPR68/EGFR/ADCY5/ADORA1/FFAR4/SFRP1/ADCY8/SYT9/PAX8/KCNA5/ADRA2A/TNFSF11/TIAM1/IL11/FOXA2/INHBB/RAB11FIP3/PDX1/ABCC8/CD38/PASK/GALR1/MAP4K4/FFAR1/GHSR/NKX6-1/MYB/DRD2/FKBP1B/OPRK1/RBP4/RASL10B/ANO1/P2RY1/ACVR1C/CCN3/GRP/CRHR1/NMU/TAC1/ALOX5/GAL/CHGA/CNR1/MTNR1B/POMC/SYBU/KCNB1/RFX6/SSTR5/PRKCE/BMP8A/EPHA5/SLC30A8/BAIAP3/UCP2/IRS2/VSNL1	68
BP	GO:0021978	telencephalon regionalization	3109-09-01	12/18723	1.28969e-05	0.000138675	9.60278e-05	PAX6/EMX2/BMP4/SHH/EMX1/BMP2/GSX2/LHX2/DMRTA2	9
BP	GO:0008360	regulation of cell shape	47/3109	154/18723	1.2907e-05	0.000138675	9.60278e-05	FGR/PLXNA2/PALM2AKAP2/PLXND1/FGD1/SH3KBP1/EPB41L3/COCH/PLXNC1/PALM/FMNL2/DLC1/HCK/PDPN/CDC42EP2/FAM171A1/PLEKHO1/KIT/RHOF/DLG1/TPM1/P2RY1/FMNL3/PLXNA3/CDC42EP1/LPAR1/FBLIM1/PARVA/CORO1A/MYH14/ITGA7/HEXB/DMTN/ICAM1/KDR/RHOBTB3/DNMBP/SLC26A5/FYN/ARHGEF18/BVES/FGD3/PEAK3/RHOBTB1/FES/PLXNA4/BAMBI	47
BP	GO:0032355	response to estradiol	44/3109	141/18723	1.2966e-05	0.000139061	9.62948e-05	SSTR2/PPARGC1A/STXBP1/CRHBP/SOCS2/EGFR/TGFB1/SFRP1/WNT7A/COL1A1/SLC6A1/TACR3/ESR1/BMP7/IHH/APOB/EZH2/MYOD1/CCN2/CD38/DHH/GHSR/HTR5A/POU4F1/OPRL1/PTGS2/PTGFR/POU4F2/ADCYAP1R1/SLC6A4/GGT7/HPGD/MAP1B/RAMP2/RAMP3/ALDH1A2/STAT5B/WFDC1/ARNT2/PTCH1/CFLAR/NCOA1/SSTR3/GJB2	44
BP	GO:0006023	aminoglycan biosynthetic process	29/3109	79/18723	1.30463e-05	0.000139672	9.6718e-05	GLCE/CHST9/CHST2/CEMIP/CHSY3/TGFB1/HS3ST3A1/CHST15/HAS3/UST/CHST1/B3GNT7/HS3ST6/XYLT1/B3GNT4/PXYLP1/NDST3/ST3GAL6/DSE/ST3GAL3/CHST13/CHST11/CHST3/EXT2/AP2A1/CSGALNACT1/B3GNT3/HS3ST2/HAS1	29
BP	GO:0009409	response to cold	21/3109	49/18723	1.31432e-05	0.000139801	9.68073e-05	PPARGC1A/TRH/LPL/CDH8/ADM/ADRB1/PLAC8/HSP90AA1/FOS/ZNF516/PRKACA/SLC25A27/DNAJC3/TRPA1/CIDEA/GMPR/UCP1/METRNL/UCP2/VGF/FOXO1	21
BP	GO:1990573	potassium ion import across plasma membrane	21/3109	49/18723	1.31432e-05	0.000139801	9.68073e-05	HCN2/HCN4/KCNJ6/ATP1B2/WNK4/SLC12A7/WNK2/DLG1/KCNJ12/KCNQ1/ATP12A/ATP1A3/SLC12A2/KCNH2/KCNJ10/KCNJ8/SLC12A5/KCNJ5/KCNJ4/KCNK9/KCNJ3	21
BP	GO:0021575	hindbrain morphogenesis	19/3109	42/18723	1.31577e-05	0.000139801	9.68073e-05	RORA/GLI1/DAB1/AGTPBP1/CBLN1/WNT7A/TRNP1/DLC1/MAP2K1/SMO/WNT1/GSX2/KNDC1/SERPINE2/LHX1/LHX5/GRID2/FAIM2/DLL1	19
BP	GO:0021795	cerebral cortex cell migration	19/3109	42/18723	1.31577e-05	0.000139801	9.68073e-05	LAMB1/POU3F2/PAFAH1B1/HTR6/NR2E1/FGF13/DAB1/CDK5R2/SLIT2/NDEL1/ROBO1/LHX6/DISC1/BMERB1/DIXDC1/RELN/POU3F3/RTN4/NKX2-1	19
BP	GO:0003338	metanephros morphogenesis	16/3109	32/18723	1.31747e-05	0.000139801	9.68073e-05	BMP4/SALL1/BASP1/PAX8/CITED1/SIX2/SOX8/SMO/FRAS1/WNT4/WNT9B/LHX1/GREM1/PAX2/KIF26B/GDNF	16
BP	GO:0032535	regulation of cellular component size	96/3109	383/18723	1.32318e-05	0.000140159	9.70553e-05	WNT3A/PAFAH1B1/SEMA6C/NEFL/CDH4/DPYSL2/SEMA6D/FGF13/NTN1/KANK1/SPTBN1/FSTL4/WNT7A/NRCAM/WASF1/SLIT2/RTN4R/NCK2/SHTN1/ULK2/SPIRE1/MAGEL2/SEMA5B/NDEL1/EPHA7/SEMA4C/CDKL5/EVL/KANK4/CLN8/BDNF/BARHL2/PFN3/RIN3/HCK/SLC12A7/SCIN/RAP1GAP2/SEMA5A/FER/CDC42EP2/SVIL/RGMA/KANK3/FHOD3/SEMA7A/DLG1/DISC1/NKX6-1/PPP1R9A/OLFM1/PLEKHH2/PLXNA3/CDC42EP1/TMOD1/RAB22A/VAV3/ADD3/CXCL12/PRR16/SLC12A2/CORO1A/NGF/CYRIB/RE…	96
BP	GO:0048678	response to axon injury	30/3109	83/18723	1.32784e-05	0.000140405	9.72256e-05	EPHA4/BCL2/NEFL/SARM1/SOD1/EPO/MAPK8IP3/RTN4R/NDEL1/DPYSL3/RTN4RL1/RTN4RL2/MAP2K1/KREMEN1/FGF2/RGMA/NTRK3/JAM3/DRD2/FKBP1B/PLCG2/KCNK2/TNC/MAP1B/RANGAP1/CERS2/CHL1/NTRK1/BNIP3/INPP5F	30
BP	GO:0150104	transport across blood-brain barrier	31/3109	87/18723	1.33791e-05	0.000141006	9.76416e-05	SLC5A5/AVPR1B/SLC16A7/SLC6A1/INSR/SLC29A4/ATP1B2/SLC38A3/SLC2A13/SLC1A4/LRP3/ABCB1/SLC6A17/ATP2A3/LEPR/SLC6A20/SLC1A2/LRP2/SLC12A2/SLCO3A1/SLC4A3/SLC2A10/SLC16A12/ABCC3/ABCG2/SLC22A3/SLC24A3/SLC4A8/KCNJ8/SLC1A5/SLC19A1	31
BP	GO:0009410	response to xenobiotic stimulus	112/3109	462/18723	1.33822e-05	0.000141006	9.76416e-05	SOX10/COL18A1/PPARGC1A/RORA/GRIN2A/BCL2/EMX2/CRHBP/CXCR4/LPL/DUSP6/ACTC1/ADCY1/DAB1/EGFR/NOS1/SFRP1/CCNO/COL1A1/SOD1/EMX1/GATA3/PDE3A/KCNK3/ALDH3A1/FOSL1/NFATC2/ABCB1/FGF8/GAS6/PDX1/FZD3/SMOX/NPAS2/SFRP2/PRNP/ABCC8/AHR/ADRA1A/CD38/CDH1/AGPAT2/ABCD3/KCNC1/GABRG3/FOS/CYP26B1/NKX6-1/VEGFC/PDE4B/KCNQ1/DRD2/TBXA2R/TGFBR2/SLC1A2/GCLM/CYP46A1/PGF/SST/VAV3/SLC22A12/TNFRSF11B/CYP26A1/CYP2S1/HMGA2/CDH3/PTG…	112
BP	GO:0055008	cardiac muscle tissue morphogenesis	24/3109	60/18723	1.35018e-05	0.000142018	9.83422e-05	CHD7/ACTC1/FGFR2/TGFB1/RYR2/S1PR1/SMAD7/DLL4/NRG1/FOXC2/HEG1/BMP2/NKX2-5/TPM1/POU4F1/LRP2/HAND1/NOG/HEY2/RBPJ/WNT2/ZFPM2/TBX20/FOXC1	24
BP	GO:0030879	mammary gland development	43/3109	137/18723	1.37865e-05	0.000144758	0.00010024	WNT3A/IGFBP5/PGR/BMP4/SOCS2/NTN1/FGFR2/LBH/STAT5A/TNFSF11/GATA3/ESR1/CSMD1/NEURL1/CSF1/SMO/FGF2/ROBO1/NRG1/TGFBR2/HOXA9/WNT4/LEF1/FOXB1/TGFB3/TNFRSF11A/CAV1/FOXF1/ERBB4/TGFA/STAT5B/WNT2/TBX2/CDO1/PTCH1/HOXD9/WNT3/NRG3/RTN4/NCOA1/SLC6A3/HOXB9/IRS2	43
BP	GO:1903169	regulation of calcium ion transmembrane transport	48/3109	159/18723	1.44873e-05	0.000151347	0.000104802	JPH3/CACNB2/CHD7/CACNG6/UBASH3B/CEMIP/NOS1/STAC2/ADRA2A/HAP1/CBARP/RYR2/PRNP/THY1/PDE4D/SESTD1/CALCR/NTSR1/ANK2/PDE4B/DRD2/RRAD/CACNA2D1/PRKACA/FKBP1B/PLCG2/CRHR1/OPRL1/TMEM38A/DMD/CACNB4/CORO1A/CACNA1C/SLC8A1/PLCG1/TRPC1/STAC/FGF14/GEM/FYN/RAMP3/HPCA/P2RY6/SNCA/PRKCE/DRD1/F2R/DRD4	48
BP	GO:0006700	C21-steroid hormone biosynthetic process	3109-12-01	20/18723	1.45148e-05	0.000151347	0.000104802	PPARGC1A/EGR1/BMP6/CYP11B1/ADM/DKK3/BMP2/CACNA1H/WNT4/CYP11A1/AKR1B1/DGKQ	12
BP	GO:0006837	serotonin transport	3109-12-01	20/18723	1.45148e-05	0.000151347	0.000104802	HTR1A/NOS1/SLC29A4/SLC18A2/SYK/HRH3/ITGB3/CNR1/SLC6A4/HTR1B/SLC22A3/SNCA	12
BP	GO:0097503	sialylation	3109-12-01	20/18723	1.45148e-05	0.000151347	0.000104802	ST8SIA3/ST6GALNAC5/ST8SIA6/ST3GAL6/ST8SIA2/ST6GAL1/ST6GALNAC2/ST3GAL3/ST8SIA4/ST6GAL2/ST6GALNAC3/ST3GAL5	12
BP	GO:0051146	striated muscle cell differentiation	75/3109	283/18723	1.50823e-05	0.000156992	0.000108712	P2RX2/WNT3A/IGFBP5/BCL2/BMP4/DKK1/ACTC1/KLHL40/NOS1/TBX5/OBSL1/TGFB1/SHH/SHOX2/ADAMTS15/FHL2/NFATC2/PDGFRA/PGM5/DNER/BDNF/EZH2/LMNA/MYOD1/SMO/ADRA1A/KRT19/MMP14/KCNH1/PLEKHO1/NRG1/FHOD3/CYP26B1/HDAC5/BMP2/WNT1/NKX2-5/TPM1/TNNT3/CDH2/CACNA1H/TMOD1/ADAM12/CCN3/POPDC3/FZD7/CAV2/RBM24/SORT1/SLC8A1/TMOD2/HEY2/RBPJ/CFL2/ACTN2/IL4R/BVES/RIPOR2/PPARA/MYH11/ADGRB3/GATA4/TBX18/HDAC9/ATP11A/GREM1/ACTA1/MYOC…	75
BP	GO:0043113	receptor clustering	22/3109	53/18723	1.52616e-05	0.000158361	0.00010966	FZD9/NRXN1/NRXN2/DLG2/AGRN/LRP4/SHISA7/DLG3/THY1/DLG1/CDH2/ZDHHC2/LHFPL4/RELN/GSN/SHISA6/MADCAM1/ITGA4/GLRB/MAGI2/SHANK3/LRRC7	22
BP	GO:0030073	insulin secretion	56/3109	195/18723	1.52666e-05	0.000158361	0.00010966	ADCYAP1/TRH/PTPRN2/ARNTL/BRSK2/CAMK2N1/GPR68/ADCY5/SFRP1/ADCY8/SYT9/KCNA5/ADRA2A/TIAM1/FOXA2/INHBB/CAMK2G/PTPRN/PDX1/ABCC8/CPLX1/PCLO/CD38/MAP4K4/FFAR1/GHSR/NKX6-1/RIMS2/DRD2/FKBP1B/RBP4/ANO1/ACVR1C/CCN3/ALOX5/GAL/CHGA/CNR1/MTNR1B/CPLX3/SYBU/KCNB1/ILDR2/RFX6/SSTR5/PRKCE/RAPGEF4/BMP8A/EPHA5/SLC30A8/BAIAP3/UCP2/MAFA/VGF/IRS2/VSNL1	56
BP	GO:0072273	metanephric nephron morphogenesis	14/3109	26/18723	1.54161e-05	0.000159636	0.000110543	BMP4/SALL1/PAX8/CITED1/SIX2/SOX8/SMO/WNT4/WNT9B/LHX1/GREM1/PAX2/KIF26B/GDNF	14
BP	GO:0001759	organ induction	13/3109	23/18723	1.55361e-05	0.000160051	0.00011083	WNT3A/BMP4/DKK1/FGF8/FGF2/ROBO1/BMP2/GATA5/WNT2B/WNT11/WNT2/ROBO2/GDNF	13
BP	GO:0060384	innervation	13/3109	23/18723	1.55361e-05	0.000160051	0.00011083	CHD7/SULF2/GABRA5/GABRB2/POU4F1/SERPINE2/RET/PRKCG/RNF165/ITGA4/LRIG1/NTRK1/NPTX1	13
BP	GO:1900273	positive regulation of long-term synaptic potentiation	13/3109	23/18723	1.55361e-05	0.000160051	0.00011083	ADCY1/ADCY8/SHISA7/NPTN/APP/DRD2/EPHB2/ZDHHC2/IGSF11/RELN/CHRNA7/AKAP5/SHANK3	13
BP	GO:0045823	positive regulation of heart contraction	18/3109	39/18723	1.57606e-05	0.000162085	0.000112239	EDN3/ADRA1B/GCH1/TACR3/ADM/ADRB1/ADRA1D/RYR2/CCN2/ADRA1A/PDE4D/KCNQ1/NKX2-5/TPM1/NMU/SCN3B/HEY2/CHGA	18
BP	GO:0001838	embryonic epithelial tube formation	39/3109	121/18723	1.72098e-05	0.000176425	0.000122168	BMP4/IRX1/TGFB1/SFRP1/PAX8/OSR1/GATA3/TRIM71/BMP7/SEMA4C/ADM/STK3/DLC1/FZD3/SFRP2/SOX8/CELSR1/NODAL/RGMA/IRX2/PRKACA/VANGL2/WNT4/LRP2/PRICKLE1/HAND1/WNT9B/NOG/LHX2/RET/CTHRC1/WNT6/PTCH1/GREM1/PTK7/GDF7/TWIST1/PAX2/GDNF	39
BP	GO:0072659	protein localization to plasma membrane	75/3109	284/18723	1.72136e-05	0.000176425	0.000122168	WNT3A/CACNB2/STXBP1/DPP6/FGF13/AMN/EGFR/SPTBN1/ANK1/TGFB1/TESC/STAC2/RAB34/ZDHHC22/EPB41L3/FAM126A/APPL1/RAB40B/PALM/GAS6/PRNP/ACSL3/KCNIP3/MMP14/CDH1/PLEKHF1/PALS1/DCHS1/DLG1/ANK2/TRARG1/VAMP5/GGA2/EPHB2/CDH2/MYO5A/P2RY1/NKD2/ZDHHC2/ACTB/OPTN/TSPAN33/RAB15/NSG1/SCN3B/RAB31/SKAP1/PID1/EMP2/KCNB2/LGALS3/STAC/KCNB1/SLC4A1/AKAP5/TSPAN5/NFASC/WDR72/RAMP2/RAMP3/ACTN2/PRKG2/MRAP2/KCNIP4/SPTBN4/EFR3B/RA…	75
BP	GO:0021766	hippocampus development	29/3109	80/18723	1.72444e-05	0.000176439	0.000122178	WNT3A/PAFAH1B1/EMX2/NEFL/NR2E1/FGF13/DAB1/CDK5R2/FEZ1/EZH2/ALK/SMO/KCNA1/HTR5A/TMEM108/PLXNA3/BCAN/LEF1/LMX1A/FEZF2/RELN/MDK/LHX5/CDK6/EPHA5/SLC32A1/NCOA1/TSKU/NKX2-1	29
BP	GO:0010232	vascular transport	31/3109	88/18723	1.73993e-05	0.000177722	0.000123066	SLC5A5/AVPR1B/SLC16A7/SLC6A1/INSR/SLC29A4/ATP1B2/SLC38A3/SLC2A13/SLC1A4/LRP3/ABCB1/SLC6A17/ATP2A3/LEPR/SLC6A20/SLC1A2/LRP2/SLC12A2/SLCO3A1/SLC4A3/SLC2A10/SLC16A12/ABCC3/ABCG2/SLC22A3/SLC24A3/SLC4A8/KCNJ8/SLC1A5/SLC19A1	31
BP	GO:0048015	phosphatidylinositol-mediated signaling	52/3109	178/18723	1.80697e-05	0.000184256	0.000127591	NPR3/TPTE/FGR/WNT16/PRR5L/CA8/EGFR/PIK3CD/PPP1R16B/INSR/GATA3/NCS1/ROR1/ROR2/PREX2/PDGFRA/FGFR1/PLCB1/PLCL2/PLCL1/FGF2/MYDGF/NTRK3/KCNH1/KIT/PLCE1/NTRK2/FLT1/GAB2/UNC5B/FBXL2/SERPINE2/PLCH2/ERBB4/RASGRP1/NEDD4/RELN/KDR/PEAR1/PDGFC/FLT3/FYN/PIP5K1B/PIK3R5/PDGFD/NTRK1/NYAP1/TWIST1/PLCD1/F2R/INPP5F/IGF1R	52
BP	GO:0003203	endocardial cushion morphogenesis	17/3109	36/18723	1.86257e-05	0.000188963	0.000130851	BMP7/FGF8/ROBO1/DCHS1/BMP2/TGFBR2/ACVRL1/GATA5/NOG/HEY2/RBPJ/HEYL/TBX2/HEY1/TBX20/ROBO2/TWIST1	17
BP	GO:0086010	membrane depolarization during action potential	17/3109	36/18723	1.86257e-05	0.000188963	0.000130851	CACNB2/HCN2/HCN4/CACNA1D/ANK2/SCN1B/CACNA2D1/CACNA1H/SCN5A/SCN3B/KCNH2/CACNA1C/SLC8A1/SCN9A/SCN8A/SCN4B/CACNA1G	17
BP	GO:0097009	energy homeostasis	17/3109	36/18723	1.86257e-05	0.000188963	0.000130851	PPARGC1A/ALK/NR4A3/CRTC3/MLXIPL/PASK/LEPR/NMU/SLC35D3/TRPV4/MRAP2/BMP8A/DLL1/TSKU/SGIP1/METRNL/FOXO1	17
BP	GO:0043954	cellular component maintenance	24/3109	61/18723	1.87774e-05	0.000189241	0.000131043	CD177/C1QL1/CBLN1/CBLN2/INSR/MTSS1/TJP1/ERC2/PRNP/DLG3/BSN/PCLO/ITPKA/DLG1/CTBP2/KIFC3/CLDN1/FYN/ADGRB3/MYOCD/PLEKHA7/F2R/GRIN2B/IGF1R	24
BP	GO:0060998	regulation of dendritic spine development	24/3109	61/18723	1.87774e-05	0.000189241	0.000131043	SHANK1/PAFAH1B1/GRIN3A/FSTL4/FOXO6/TIAM1/CUX2/NEURL1/SDK1/CDKL5/DNM3/PLK2/ITPKA/CAMK2B/DISC1/PPP1R9A/TANC2/DLG5/NGEF/RELN/PPFIA2/KIF1A/SHANK3/DBN1	24
BP	GO:0003129	heart induction	3109-08-01	10/18723	1.87791e-05	0.000189241	0.000131043	WNT3A/BMP4/DKK1/ROBO1/BMP2/GATA5/WNT11/ROBO2	8
BP	GO:0072178	nephric duct morphogenesis	3109-08-01	10/18723	1.87791e-05	0.000189241	0.000131043	EPHA4/BMP4/OSR1/GATA3/EPHA7/WNT9B/LHX1/PAX2	8
BP	GO:0046661	male sex differentiation	49/3109	165/18723	1.92985e-05	0.000194148	0.000134441	BMP6/BCL2/TCF21/MAMLD1/SFRP1/SHH/TESC/UTF1/GATA3/ESR1/CSMD1/ARID4A/HOXA13/ROR2/FGF8/PDGFRA/SFRP2/SOX8/MMP14/KIT/CTSV/DHH/BIK/SRD5A2/TBC1D20/HOXA9/FSTL3/WNT4/DMRT3/LRP2/WNT9B/GREB1L/FGF9/LHFPL2/HOXD13/ICAM1/WDR48/RHOBTB3/WNT2B/DMRT1/STAT5B/LHCGR/ZFPM2/GATA4/NTRK1/KITLG/COL9A3/NCOA1/NKX2-1	49
BP	GO:0001504	neurotransmitter uptake	19/3109	43/18723	1.99181e-05	0.00019938	0.000138064	SYNGR3/NOS1/SLC6A1/SLC29A4/CLN8/SLC18A2/DRD2/SLC1A2/ITGB3/SLC1A6/SLC6A2/SLC6A4/SLC22A3/KCNJ10/SNCA/DRD1/SLC6A3/DRD4/GDNF	19
BP	GO:0001709	cell fate determination	19/3109	43/18723	1.99181e-05	0.00019938	0.000138064	PAX6/SOX17/BMP4/WNT7A/ATOH1/DSCAML1/GATA3/PRRX1/BARHL2/MYOD1/CYP26B1/WNT1/LBX1/ASCL1/FEZF2/TBX2/PTCH1/DLL1/PAX2	19
BP	GO:1901381	positive regulation of potassium ion transmembrane transport	19/3109	43/18723	1.99181e-05	0.00019938	0.000138064	EDN3/LRRC38/ATP1B2/WNK4/ABCC8/WNK2/KCNA1/KCNC2/KCNC1/ANK2/KCNQ1/OPRK1/AMIGO1/LRRC55/KCNH2/GAL/ACTN2/GALR2/KCNE1	19
BP	GO:0021915	neural tube development	46/3109	152/18723	2.01719e-05	0.000201585	0.00013959	WNT3A/PAX6/SOX17/PLXNA2/BMP4/RNF220/BMI1/TGFB1/SFRP1/SHH/TRIM71/BMP7/SEMA4C/ADM/FGF8/STK3/DLC1/FZD3/SFRP2/CELSR1/SMO/NODAL/FERD3L/RGMA/DACT1/DCHS1/WNT1/PRKACA/PLOD3/VANGL2/FOXB1/LRP2/PRICKLE1/CHRD/GPR161/NOG/LHX2/EN1/CTHRC1/ALDH1A2/PTCH1/PTK7/GDF7/TWIST1/GBX2/PAX2	46
BP	GO:0044706	multi-multicellular organism process	61/3109	220/18723	2.13759e-05	0.000213262	0.000147676	IGFBP5/CYP27B1/ADCYAP1/PGR/BCL2/PRLHR/CRHBP/PAPPA/PRDM14/PTHLH/THBD/SOD1/EPO/ESR1/SLC38A3/FOSL1/CSMD1/ADM/IHH/MAFF/ABCC8/NODAL/CD38/CTSV/ADRA2C/FOS/GHSR/STOX2/TGFBR2/CLIC5/MMP2/PITHD1/WNT4/HMX3/ACVR1C/PGF/TGFB3/IGFBP7/CRHR1/AKR1B1/PTGS2/SYDE1/SERPINE2/ADRA2B/HEXB/PTGFR/TAC1/FBLN1/CNR1/EMP2/SLC6A4/HPGD/TEKT3/RAMP2/COMT/STAT5B/ITGB4/GJB2/UCP2/SLC19A1/CYP1A1	61
BP	GO:0014074	response to purine-containing compound	45/3109	148/18723	2.16749e-05	0.000215529	0.000149246	P2RX2/SLC5A5/IGFBP5/PPARGC1A/HCN2/CRHBP/HCN4/TRPC3/COL1A1/THBD/SOD1/SLC6A1/HCN1/PDE3A/ALDH3A1/CITED1/FOSL1/CNGA3/PTPRN/CARM1/RYR2/AHR/FOS/APP/KCNQ1/P2RY1/RYR3/P2RY2/TMEM38A/PTGS2/PPARGC1B/SLC8A1/DMTN/SLC6A4/SLC8A3/KCNE1/NOX4/P2RY6/CDO1/CIB2/PDE2A/SLC6A3/DGKQ/RAPGEF2/VGF	45
BP	GO:0035148	tube formation	45/3109	148/18723	2.16749e-05	0.000215529	0.000149246	BMP4/IRX1/FGFR2/PIK3CD/TGFB1/SFRP1/PAX8/SHH/OSR1/GATA3/TRIM71/BMP7/SEMA4C/ADM/FGF8/STK3/DLC1/FZD3/SFRP2/SOX8/CELSR1/NODAL/FGF2/RGMA/ATOH8/IRX2/PRKACA/VANGL2/WNT4/LRP2/PRICKLE1/HAND1/WNT9B/NOG/LHX2/RET/CTHRC1/WNT6/PTCH1/GREM1/PTK7/GDF7/TWIST1/PAX2/GDNF	45
BP	GO:2000300	regulation of synaptic vesicle exocytosis	22/3109	54/18723	2.17378e-05	0.000215798	0.000149432	CACNB2/ADCY1/GRIN3A/WNT7A/ADRA2A/NCS1/BACE1/ADRA1A/RIMS4/DRD2/PRKCB/P2RY1/SYT1/CNR1/PPFIA2/SEPTIN5/HTR1B/APBA1/PRKCG/SLC4A8/CSPG5/LRRK2	22
BP	GO:0007015	actin filament organization	107/3109	442/18723	2.20226e-05	0.000218263	0.00015114	SHANK1/FSCN1/BCL2/FMN2/ACTC1/MYO1B/FSCN2/KANK1/SPTBN1/KBTBD13/SFRP1/SMAD3/ELMO1/WASF1/PHACTR1/SLIT2/NCK2/SHTN1/SH3KBP1/SPIRE1/MAGEL2/DPYSL3/EVL/MTSS1/KANK4/SAMD14/TJP1/WIPF1/MYO5B/PFN3/DLC1/HCK/SHROOM1/CCN2/SCIN/SEMA5A/FER/S1PR1/CDC42EP2/SVIL/ESPN/FAM171A1/KANK3/RHOF/FHOD3/GHSR/DLG1/RFLNA/PPP1R9A/PLEKHH2/TPM4/TPM1/MICAL3/MYO5A/CDC42EP1/WNT4/TMOD1/LPAR1/TGFB3/ADD3/CXCL12/CORO1A/SORBS3/CORO2B/PPARG…	107
BP	GO:0007492	endoderm development	28/3109	77/18723	2.23937e-05	0.000221211	0.000153181	LAMB1/SOX2/SOX17/BMP4/DKK1/HOXC11/SMAD3/DUSP5/LAMA3/FGF8/EOMES/NODAL/MMP14/COL5A1/MMP2/HMGA2/NOG/ITGA7/LHX1/ARC/COL12A1/COL4A2/ONECUT1/GATA4/ITGA4/TBX20/SOX7/NKX2-1	28
BP	GO:0048644	muscle organ morphogenesis	28/3109	77/18723	2.23937e-05	0.000221211	0.000153181	CHD7/ACTC1/FGFR2/TGFB1/SHOX2/RYR2/S1PR1/SMAD7/DLL4/NRG1/FOXC2/HEG1/BMP2/NKX2-5/TPM1/POU4F1/LRP2/MYLK/HAND1/NOG/HEY2/RBPJ/EFEMP2/WNT2/ZFPM2/TCF15/TBX20/FOXC1	28
BP	GO:0090087	regulation of peptide transport	57/3109	202/18723	2.26185e-05	0.000223065	0.000154465	ADCYAP1/TRH/ARNTL/CHD7/CRHBP/BRSK2/CAMK2N1/GPR68/EGFR/ADCY5/ADORA1/FFAR4/SFRP1/ADCY8/SYT9/PAX8/KCNA5/ADRA2A/TNFSF11/TIAM1/FOXA2/INHBB/PDX1/ABCC8/CD38/PASK/MAP4K4/FFAR1/GHSR/NKX6-1/DRD2/FKBP1B/RBP4/RASL10B/NPY2R/ANO1/ACVR1C/CCN3/GRP/NMU/ALOX5/CHGA/CNR1/MTNR1B/SYBU/KCNB1/CA2/RFX6/SSTR5/PRKCE/BMP8A/EPHA5/SLC30A8/BAIAP3/UCP2/IRS2/VSNL1	57
BP	GO:0106106	cold-induced thermogenesis	44/3109	144/18723	2.32562e-05	0.000228604	0.0001583	PPARGC1A/ADCYAP1/ZNF423/NPR3/ARNTL/CXCR4/IRF4/GNAS/EPAS1/NOVA2/FFAR4/ACHE/ATF4/ADRB3/G0S2/STK11/ADRB1/PRDM16/PLAC8/PLCL2/PLCL1/SYK/FOXC2/ZNF516/LEPR/SCD/CAV1/GATM/DBH/ESRRG/PPARGC1B/PDGFC/ELOVL3/RBPJ/CIDEA/MFAP2/IL4R/PTH2R/UCP1/CMKLR1/NOVA1/UCP2/ADAMTS5/IGF1R	44
BP	GO:0120161	regulation of cold-induced thermogenesis	44/3109	144/18723	2.32562e-05	0.000228604	0.0001583	PPARGC1A/ADCYAP1/ZNF423/NPR3/ARNTL/CXCR4/IRF4/GNAS/EPAS1/NOVA2/FFAR4/ACHE/ATF4/ADRB3/G0S2/STK11/ADRB1/PRDM16/PLAC8/PLCL2/PLCL1/SYK/FOXC2/ZNF516/LEPR/SCD/CAV1/GATM/DBH/ESRRG/PPARGC1B/PDGFC/ELOVL3/RBPJ/CIDEA/MFAP2/IL4R/PTH2R/UCP1/CMKLR1/NOVA1/UCP2/ADAMTS5/IGF1R	44
BP	GO:0051968	positive regulation of synaptic transmission, glutamatergic	15/3109	30/18723	2.45872e-05	0.000241292	0.000167087	ADCYAP1/STXBP1/NRXN1/EGFR/ROR2/CACNG4/CACNG8/PTGS2/CACNG5/RELN/DRD1/NTRK1/SHANK3/TSHZ3/CACNG2	15
BP	GO:1903532	positive regulation of secretion by cell	74/3109	282/18723	2.46456e-05	0.00024147	0.00016721	EDN3/ADCYAP1/TRH/CACNB2/BMP6/STXBP1/FRMD4A/FGR/CD177/CAMK2N1/GPR68/CADPS/EGFR/CDK5R2/SYT10/FFAR4/TGFB1/ADCY8/SYT9/ACHE/TNFSF11/APBB1/NCS1/INHBB/PDX1/SYK/CD38/GALR1/CCK/NTSR1/FFAR1/NKX6-1/TLR2/VEGFC/MYB/BMP2/DRD2/OPRK1/RBP4/RASL10B/CACNA1H/NPY2R/ANO1/P2RY1/GAB2/GRP/TGFB3/NMU/RAB15/TNFRSF11A/CXCL12/SLC12A2/SYT1/SDCBP/TAC1/GAL/CNR1/SLC6A4/SYBU/KCNB1/STX1B/IL4R/RFX6/SNCA/PRKCE/SLC4A8/SLC30A8/RGCC/BAI…	74
BP	GO:0031099	regeneration	56/3109	198/18723	2.47245e-05	0.00024185	0.000167472	EPHA4/BCL2/NEFL/SOX2/GLI1/FZD9/EGFR/LARGE1/WNT7A/SULF2/MAPK8IP3/RTN4R/PRRX1/NDEL1/ADM/CSNK2A2/IHH/GAS6/RTN4RL1/PDX1/EZH2/RTN4RL2/MYOD1/MAP2K1/KREMEN1/NR4A3/THY1/RGMA/IGFBP1/MAP4K4/LGR6/PTPN12/JAM3/WNT1/FKBP1B/TGFBR2/PGF/ELAVL4/CCN3/FZD7/CXCL12/AXL/TYMS/TNC/ERBB4/CLDN1/MDK/MAP1B/FLT3/CERS2/GATA4/PTCH1/CHL1/CFLAR/UCP2/INPP5F	56
BP	GO:0008406	gonad development	61/3109	221/18723	2.48115e-05	0.000242305	0.000167788	ADCYAP1/PGR/BCL2/LHX8/PTX3/TCF21/MAMLD1/ADAMTS1/SALL1/SFRP1/BASP1/FOXL2/TESC/UTF1/SOD1/OSR1/GATA3/SLIT2/ESR1/INHBB/CSMD1/ARID4A/PTPRN/FGF8/PDGFRA/SFRP2/SOX8/DMRTA1/MMP14/KIT/CTSV/DHH/BIK/SRD5A2/TBC1D20/SLIT3/HOXA9/FSTL3/WNT4/LRP2/FGF9/EREG/ICAM1/WDR48/RHOBTB3/WNT2B/DMRT1/STAT5B/LHCGR/ZFPM2/SPO11/GATA4/NTRK1/FST/KITLG/COL9A3/NCOA1/ROBO2/NKX2-1/VGF/FOXC1	61
BP	GO:0001958	endochondral ossification	14/3109	27/18723	2.71257e-05	0.000264047	0.000182843	BMP6/COL13A1/BMP4/COL1A1/PHOSPHO1/MMP14/FGF18/ALPL/NAB1/COL2A1/FGFR3/RUNX2/MMP16/FOXC1	14
BP	GO:0036075	replacement ossification	14/3109	27/18723	2.71257e-05	0.000264047	0.000182843	BMP6/COL13A1/BMP4/COL1A1/PHOSPHO1/MMP14/FGF18/ALPL/NAB1/COL2A1/FGFR3/RUNX2/MMP16/FOXC1	14
BP	GO:0001666	response to hypoxia	79/3109	307/18723	2.81973e-05	0.000274034	0.000189759	P2RX2/AJUBA/PPARGC1A/RORA/EGR1/TRH/STOX1/BCL2/CXCR4/FMN2/EPAS1/ADORA1/NOS1/SFRP1/CBFA2T3/SMAD3/KCNA5/EPO/BMP7/KCNK3/TRPC6/ALDH3A1/HIPK2/ADM/LMNA/RYR2/PLK3/CD38/MMP14/WTIP/KCND2/CHRNA4/SCAP/OPRD1/TLR2/VEGFC/MYB/BMP2/DRD2/TGFBR2/MMP2/PGF/PLOD2/ACVRL1/TGFB3/CYGB/NDNF/CAV1/CXCL12/PTGS2/TERT/PTGIS/KCNK2/SLC8A1/SLC11A2/ASCL2/ICAM1/SLC6A4/CHRNA7/CPEB1/RBPJ/CD24/SLC8A3/RAMP2/NPPC/MT3/NOX4/PPARA/ARNT2/B3G…	79
BP	GO:0003407	neural retina development	26/3109	70/18723	2.83753e-05	0.000275318	0.000190648	TFAP2A/MEGF11/FJX1/OBSL1/VSX1/TSPAN12/HCN1/HIPK2/SDK1/IHH/ATP8A2/SOX8/GPM6A/THY1/DLL4/NTRK2/SDK2/PTF1A/POU4F2/LHX1/PTPRM/SLC17A7/FOXN4/RORB/PROM1/DIO3	26
BP	GO:0045667	regulation of osteoblast differentiation	41/3109	132/18723	2.8442e-05	0.00027552	0.000190788	IGFBP5/BMP6/GLI1/BMP4/SMOC1/FGFR2/FFAR4/SFRP1/SMAD3/CEBPA/RASSF2/ATF4/BMP7/CITED1/CRIM1/LRP3/FBXO5/NPNT/SFRP2/FGF2/GDF10/VEGFC/BMP2/PRKACA/WNT4/FBN2/CHRD/NELL1/NOG/HAND2/CTHRC1/NPPC/CDK6/PTCH1/RORB/GREM1/RUNX2/BAMBI/TWIST1/PPARG/TP63	41
BP	GO:0003148	outflow tract septum morphogenesis	13/3109	24/18723	2.87393e-05	0.00027706	0.000191855	BMP4/FGFR2/FGF8/ROBO1/NKX2-5/TGFBR2/LRP2/PARVA/TBX2/ZFPM2/NRP2/TBX20/ROBO2	13
BP	GO:0044342	type B pancreatic cell proliferation	3109-12-01	21/18723	2.87393e-05	0.00027706	0.000191855	WNT3A/IGFBP5/SFRP1/NR4A1/PTPRN/NR4A3/NKX6-1/CCN3/ERRFI1/SGPP2/IGFBP4/SERPINB1	12
BP	GO:0090189	regulation of branching involved in ureteric bud morphogenesis	3109-12-01	21/18723	2.87393e-05	0.00027706	0.000191855	BMP4/HOXB7/PAX8/SIX2/SOX8/SMO/NOG/LHX1/WNT2B/GREM1/PAX2/GDNF	12
BP	GO:0046849	bone remodeling	31/3109	90/18723	2.89039e-05	0.0002782	0.000192644	WNT16/IL7/UBASH3B/EGFR/TGFB1/SFRP1/RASSF2/TNFSF11/MITF/IHH/SYK/CD38/S1PR1/EFNA2/LEPR/DEF8/TGFB3/TNFRSF11B/PRKCA/TNFRSF11A/ITGB3/PPARGC1B/TF/LRRK1/CTHRC1/MDK/CA2/HTR1B/PTH1R/GREM1/GPR137B	31
BP	GO:0097484	dendrite extension	17/3109	37/18723	2.91424e-05	0.000280046	0.000193922	CXCR4/SYT3/SYT2/WASF1/STK11/RNF157/BCL11A/RIMS2/SH3GL2/SYT17/TMEM108/SYT1/RIMS1/CPNE9/UNC13A/AUTS2/CPNE5	17
BP	GO:0008543	fibroblast growth factor receptor signaling pathway	29/3109	82/18723	2.95146e-05	0.00028317	0.000196086	FGF12/FGFBP3/SHISA2/PRDM14/FGFR2/SULF2/FGF4/FGF20/GATA3/TRIM71/FGF8/FGFR1/CCN2/NPTN/FGF2/FGF18/GPC1/WNT4/SMOC2/NOG/FGF9/NGFR/FLRT2/FGFR3/SPRY4/FGF5/FGF19/RUNX2/FGF22	29
BP	GO:0007163	establishment or maintenance of cell polarity	60/3109	218/18723	3.1565e-05	0.000302359	0.000209373	PAX6/FSCN1/FRMD4A/PAFAH1B1/MOS/EPHB1/BRSK2/FGF13/SFRP5/CDX2/AMOTL2/FSCN2/KANK1/ANK1/WNT7A/SHH/GATA3/UST/SHTN1/STK11/DLG2/AMOTL1/NDEL1/WWC1/FEZ1/LMNA/DLG3/HSP90AA1/CYTH3/BRSK1/SNX27/RHOF/DLG1/CYP26B1/JAM3/PARD3/ACTB/PARVA/LAMA1/FOXF1/LHX2/CYRIB/DLG5/GPSM2/DOCK8/RHOBTB3/MAP1B/DOCK2/WNT11/GSN/FRMD4B/DST/RIPOR2/RHOBTB1/KIAA1614/TCF15/PTK7/KRIT1/LRRC7/KIF26B	60
BP	GO:0050920	regulation of chemotaxis	61/3109	223/18723	3.32591e-05	0.00031808	0.000220259	WNT3A/EDN3/SEMA6C/CDH13/CXCR4/SEMA6D/TBR1/NOVA2/TGFB1/SMAD3/FGF4/CAMK1D/TIAM1/SLIT2/SEMA5B/CSF1/SEMA4C/PDGFRA/GAS6/FGFR1/RIN3/NTF3/SEMA5A/S1PR1/FGF2/NTRK3/ROBO1/ADGRA2/SEMA7A/JAM3/FGF18/VEGFC/PTPRO/PLXNA3/PGF/CCN3/SMOC2/THBS4/CXCL12/IL12A/PLA2G7/CYRIB/POU4F2/FEZF2/F3/TRPV4/KDR/MDK/SEMA3F/NBL1/MET/RIPOR2/NOD2/PDGFD/CMKLR1/GREM1/WNT3/TUBB2B/ROBO2/PLXNA4/PRSS56	61
BP	GO:0002791	regulation of peptide secretion	56/3109	200/18723	3.37643e-05	0.000322398	0.000223249	ADCYAP1/TRH/ARNTL/CHD7/CRHBP/BRSK2/CAMK2N1/GPR68/EGFR/ADCY5/ADORA1/FFAR4/SFRP1/ADCY8/SYT9/PAX8/KCNA5/ADRA2A/TNFSF11/TIAM1/FOXA2/INHBB/PDX1/ABCC8/CD38/PASK/MAP4K4/FFAR1/GHSR/NKX6-1/DRD2/FKBP1B/RBP4/RASL10B/NPY2R/ANO1/ACVR1C/CCN3/GRP/NMU/ALOX5/CHGA/CNR1/MTNR1B/SYBU/KCNB1/RFX6/SSTR5/PRKCE/BMP8A/EPHA5/SLC30A8/BAIAP3/UCP2/IRS2/VSNL1	56
BP	GO:0048854	brain morphogenesis	16/3109	34/18723	3.45876e-05	0.000329735	0.00022833	PAFAH1B1/EMX1/SLIT1/FGF8/FZD3/SMO/SPEF2/CDH2/GSX2/SLC6A4/CTNNA2/AKT3/SHANK3/GDF7/PAX2/OTX1	16
BP	GO:0110149	regulation of biomineralization	33/3109	99/18723	3.47938e-05	0.000331176	0.000229328	CYP27B1/BMP6/TFAP2A/FZD9/BMP4/NOTUM/TGFB1/SMAD3/OSR1/BMP7/PHOSPHO1/SGMS2/FBXO5/GAS6/S1PR1/COMP/RFLNA/BMP2/ANKH/WNT4/FBN2/TGFB3/NELL1/SLC8A1/ALOX5/HEY2/FBLN7/IFITM5/WNT6/HEY1/GREM1/TWIST1/PKDCC	33
BP	GO:0009100	glycoprotein metabolic process	95/3109	387/18723	3.52083e-05	0.000334227	0.000231441	ST8SIA3/B3GNT5/MGAT5B/BCL2/PTX3/GLCE/CHST9/ST6GALNAC5/PCSK6/GALNT9/LARGE1/ST8SIA6/CHSY3/MAN1C1/B3GAT2/MAN1A1/MGAT3/CHST8/CHST15/SULF2/HS3ST4/UST/B3GNT7/FUT8/SPOCK3/TET1/GBGT1/IHH/XYLT1/C1GALT1/GALNT16/PLCB1/B3GNT4/MGAT4A/GALNT14/SLC35C1/RAB1A/PXYLP1/NDST3/ST3GAL6/ST8SIA2/ST6GAL1/ST6GALNAC2/BMP2/NCCRP1/BGN/DSE/ST3GAL3/GALNT2/PLOD3/GALNT13/CHST13/GPC1/GALNT17/GFPT1/TMTC1/FOXL1/B4GALNT2/GALNT12/CHST…	95
BP	GO:0001756	somitogenesis	24/3109	63/18723	3.52257e-05	0.000334227	0.000231441	WNT3A/PLXNA2/MEOX2/CDX2/SFRP1/SMAD3/ROR2/SFRP2/DMRT2/DLL3/NKD1/FOXC2/TBXT/LEF1/FOXB1/FOXF1/LHX1/RIPPLY2/RBPJ/ALDH1A2/TBX18/TCF15/DLL1/FOXC1	24
BP	GO:0032970	regulation of actin filament-based process	97/3109	397/18723	3.56164e-05	0.000336592	0.000233078	SHANK1/FSCN1/FGF13/HCN4/KANK1/SPTBN1/ADORA1/SFRP1/SMAD3/WASF1/SLIT2/NCK2/SPIRE1/MAGEL2/EVL/MTSS1/PDGFRA/KANK4/TJP1/PFN3/DLC1/HCK/NTF3/RYR2/CELSR1/CCN2/SCIN/SEMA5A/FER/PDPN/S1PR1/CDC42EP2/SVIL/PDE4D/NTRK3/KANK3/RHOF/FHOD3/DLG1/ANK2/JAM3/PDE4B/PPP1R9A/PLEKHH2/TPM1/CDC42EP1/WNT4/TMOD1/LPAR1/SCN5A/TGFB3/ADD3/DIXDC1/CAV1/CXCL12/CORO1A/SORBS3/CORO2B/CYRIB/TAC1/CACNA1C/TMOD2/DMTN/RHPN2/ICAM1/TMEFF2/PREX…	97
BP	GO:0021984	adenohypophysis development	3109-09-01	13/18723	3.56991e-05	0.000336592	0.000233078	GSX1/SOX2/PITX2/FGF8/FGF2/BMP2/DRD2/WNT4/SLC6A3	9
BP	GO:0098814	spontaneous synaptic transmission	3109-09-01	13/18723	3.56991e-05	0.000336592	0.000233078	CBLN2/RIMS2/APP/PPP1R9A/SLC12A2/NSG1/SYT1/DOC2A/STX1B	9
BP	GO:1900452	regulation of long-term synaptic depression	3109-09-01	13/18723	3.56991e-05	0.000336592	0.000233078	ADORA1/ADCY8/CBLN1/PPP1R9A/SORCS3/ARC/KCNB1/GRID2/SHANK3	9
BP	GO:0008585	female gonad development	32/3109	95/18723	3.59468e-05	0.000337866	0.000233961	ADCYAP1/PGR/BCL2/LHX8/PTX3/ADAMTS1/SFRP1/FOXL2/SOD1/SLIT2/ESR1/INHBB/CSMD1/PTPRN/PDGFRA/DMRTA1/MMP14/KIT/SLIT3/WNT4/EREG/ICAM1/STAT5B/LHCGR/ZFPM2/SPO11/FST/KITLG/COL9A3/ROBO2/VGF/FOXC1	32
BP	GO:0030516	regulation of axon extension	32/3109	95/18723	3.59468e-05	0.000337866	0.000233961	WNT3A/PAFAH1B1/SEMA6C/CDH4/DPYSL2/SEMA6D/NTN1/NRCAM/RTN4R/SHTN1/SEMA5B/NDEL1/SEMA4C/CDKL5/BARHL2/SEMA5A/SEMA7A/DISC1/NKX6-1/OLFM1/PLXNA3/CXCL12/POU4F2/DRAXIN/MAP1B/SEMA3F/MT3/ISLR2/WNT3/RTN4/DBN1/PLXNA4	32
BP	GO:0021782	glial cell development	37/3109	116/18723	3.61218e-05	0.00033898	0.000234732	SOX10/POU3F2/PRDM8/EGFR/OLIG1/SHH/TENM4/SOD1/ROR1/POU3F1/ROR2/CNTNAP1/SMO/NRG1/PALS1/TLR2/APP/PARD3/NTRK2/HDAC11/TTBK1/NRROS/ASCL1/MYRF/MDK/ADAM22/MT3/BACE2/ADGRG6/CDK6/KCNJ10/ITGB4/TSPAN2/CSPG5/DLL1/B4GALT6/NKX6-2	37
BP	GO:1903524	positive regulation of blood circulation	18/3109	41/18723	3.65047e-05	0.00034204	0.000236851	EDN3/ADRA1B/GCH1/TACR3/ADM/ADRB1/ADRA1D/RYR2/CCN2/ADRA1A/PDE4D/KCNQ1/NKX2-5/TPM1/NMU/SCN3B/HEY2/CHGA	18
BP	GO:0003281	ventricular septum development	26/3109	71/18723	3.77552e-05	0.000353205	0.000244582	BMP4/SALL1/FGFR2/TBX5/PAX8/GATA3/SLIT2/HOXA13/SMAD7/ROBO1/HEG1/SLIT3/NKX2-5/TGFBR2/LRP2/NOG/HEY2/RBPJ/WNT11/HEYL/ZFPM2/GATA4/HEY1/PTK7/PDE2A/ROBO2	26
BP	GO:0098659	inorganic cation import across plasma membrane	35/3109	108/18723	4.00374e-05	0.000373393	0.000258561	HCN2/HCN4/KCNJ6/SLC6A1/NALF1/ATP1B2/CNGA3/WNK4/SLC12A7/PRNP/WNK2/CALCR/DLG1/KCNJ12/KCNQ1/CACNA2D1/ATP12A/ATP1A3/SLC12A2/KCNH2/SLC8A1/TRPV4/SLC9A3/FYN/SLC8A3/RAMP3/KCNJ10/KCNJ8/SLC12A5/KCNJ5/KCNJ4/SLC24A4/KCNK9/KCNJ3/SLC39A12	35
BP	GO:0099587	inorganic ion import across plasma membrane	35/3109	108/18723	4.00374e-05	0.000373393	0.000258561	HCN2/HCN4/KCNJ6/SLC6A1/NALF1/ATP1B2/CNGA3/WNK4/SLC12A7/PRNP/WNK2/CALCR/DLG1/KCNJ12/KCNQ1/CACNA2D1/ATP12A/ATP1A3/SLC12A2/KCNH2/SLC8A1/TRPV4/SLC9A3/FYN/SLC8A3/RAMP3/KCNJ10/KCNJ8/SLC12A5/KCNJ5/KCNJ4/SLC24A4/KCNK9/KCNJ3/SLC39A12	35
BP	GO:0021988	olfactory lobe development	15/3109	31/18723	4.03377e-05	0.000375028	0.000259694	CHD7/NR2E1/SALL1/AGTPBP1/SLIT2/UNCX/FEZF1/ROBO1/EFNA2/SEMA7A/GSX2/LHX2/ERBB4/LRRK2/ROBO2	15
BP	GO:0060795	cell fate commitment involved in formation of primary germ layer	15/3109	31/18723	4.03377e-05	0.000375028	0.000259694	WNT3A/SOX2/SOX17/BMP4/DKK1/SIX2/ETS2/SFRP2/EOMES/NODAL/EYA1/FOXC2/FZD7/EYA2/PAX2	15
BP	GO:1903531	negative regulation of secretion by cell	44/3109	147/18723	4.06041e-05	0.000376921	0.000261005	TRH/FRMD4A/CRHBP/ADORA1/FFAR4/SFRP1/ADRA2A/IL11/INHBB/RAB11FIP3/CBARP/TNFRSF1B/ABCC8/MAP4K4/ADRA2C/GHSR/HRH3/SERGEF/PPP1R9A/DRD2/FKBP1B/OPRK1/P2RY1/ACVR1C/CCN3/GRM7/CD200/IL12A/ADRA2B/STXBP6/FOXF1/CHGA/CNR1/MTNR1B/KCNB1/HTR1B/NPY5R/SNCA/SRCIN1/BMP8A/F2R/DRD4/UCP2/VSNL1	44
BP	GO:0042733	embryonic digit morphogenesis	22/3109	56/18723	4.25252e-05	0.000394145	0.000272932	HOXD12/MAP3K20/BMP4/SALL1/ALX4/WNT7A/SHH/OSR1/LRP4/ROR2/IHH/LMBR1/MYCN/SFRP2/FREM2/ECE1/CHST11/NOG/HAND2/HOXD13/TBX2/TWIST1	22
BP	GO:0042551	neuron maturation	19/3109	45/18723	4.33284e-05	0.000400971	0.000277659	BCL2/C1QL1/VSX1/NRCAM/AGRN/SRRM4/FEV/BCL11A/APP/EDNRB/ACTL6B/GLDN/RET/EPHA8/NTN4/SPTBN4/ADGRB3/LRRK2/B4GALT6	19
BP	GO:0014902	myotube differentiation	37/3109	117/18723	4.4474e-05	0.00041094	0.000284561	P2RX2/BCL2/KLHL40/NOS1/SHH/SHOX2/ADAMTS15/NFATC2/DNER/BDNF/MYOD1/SMO/MMP14/KCNH1/PLEKHO1/CYP26B1/HDAC5/WNT1/NKX2-5/CACNA1H/ADAM12/CCN3/CAV2/RBM24/SORT1/IL4R/RIPOR2/ADGRB3/HDAC9/ATP11A/ACTA1/MYOCD/MAMSTR/CFLAR/BARX2/RCAN1/ADAMTS5	37
BP	GO:0009612	response to mechanical stimulus	59/3109	216/18723	4.64096e-05	0.000428166	0.00029649	HABP4/BMP6/ABHD12/CXCR4/NRXN1/EGFR/NRXN2/MEIS2/PKDREJ/ASIC2/KCNA5/COL1A1/FOSL1/IHH/ATP8A2/RYR2/PPL/TNFRSF8/BACE1/NEUROG1/MMP14/KCNK4/KCNA1/KIT/KCNC1/FOS/TMEM150C/KCNQ1/DRD2/TGFBR2/CDH2/P2RY1/MKX/DMD/CXCL12/PTGS2/SERPINE2/KCNK2/TRPA1/TNC/SLC8A1/TRPV4/MDK/CNN2/MAP1B/ASNS/WNT11/GSN/SLC26A5/FYN/GATA4/PTCH1/NTRK1/ACTA1/SHANK3/PHF24/PDE2A/PIEZO2/BNIP3	59
BP	GO:0001574	ganglioside biosynthetic process	3109-10-01	16/18723	4.75615e-05	0.000437449	0.000302919	ST8SIA3/ST6GALNAC5/B4GALNT1/ST8SIA6/ST8SIA2/ST3GAL3/ST8SIA4/ST6GALNAC3/ST3GAL5/B4GALT6	10
BP	GO:0048557	embryonic digestive tract morphogenesis	3109-10-01	16/18723	4.75615e-05	0.000437449	0.000302919	TCF21/FGFR2/SHH/SHOX2/SIX2/PDGFRA/IHH/RBPMS2/FOXF1/HLX	10
BP	GO:1902305	regulation of sodium ion transmembrane transport	25/3109	68/18723	4.90147e-05	0.000450126	0.000311696	FGF12/FGF13/NOS1/TESC/OSR1/PCSK9/ATP1B2/HECW1/WNK4/WNK2/DLG1/SCN1B/KCNQ1/FGF11/FXYD5/SCN5A/DMD/SCN3B/NEDD4/FGF14/PRKCE/FXYD7/SCN4B/HECW2/DRD4	25
BP	GO:0034332	adherens junction organization	20/3109	49/18723	4.93488e-05	0.000451813	0.000312865	EPHA4/BMP6/CDH20/CDH11/CDH8/CDH22/MTSS1/TJP1/CDH1/SMAD7/CDH6/DCHS1/JAM3/ACTB/KIFC3/DLG5/RAMP2/TBCD/CDH7/PLEKHA7	20
BP	GO:0038084	vascular endothelial growth factor signaling pathway	20/3109	49/18723	4.93488e-05	0.000451813	0.000312865	CCBE1/PIK3CD/TSPAN12/PDGFRA/GAB1/ROBO1/ADGRA2/CADM4/VEGFC/JCAD/FLT1/FLT4/PGF/SMOC2/IL12A/KDR/FLT3/NRP2/DLL1/FOXC1	20
BP	GO:0032414	positive regulation of ion transmembrane transporter activity	35/3109	109/18723	4.96615e-05	0.000453984	0.000314368	CACNB2/TESC/STAC2/LRRC38/ATP1B2/HAP1/TRPC6/ABCB1/WNK4/RYR2/ABCC8/CACNG4/WNK2/KCNA1/KCNC2/KCNC1/NTSR1/ANK2/CACNA2D1/EPHB2/PLCG2/AMIGO1/DMD/LRRC55/ARC/GAL/RELN/STAC/FGF14/ACTN2/GALR2/P2RY6/SHANK3/DRD4/CACNG2	35
BP	GO:0015874	norepinephrine transport	13/3109	25/18723	5.07737e-05	0.000460644	0.00031898	ADRA2A/SLC29A4/ADRA2C/GHSR/HRH3/P2RY1/ACTB/ADRA2B/SLC6A2/KCNB1/SLC22A3/SNCA/SLC6A3	13
BP	GO:0060074	synapse maturation	13/3109	25/18723	5.07737e-05	0.000460644	0.00031898	SHANK1/NEFL/NRXN1/SEZ6/NEURL1/PALM/CAMK2B/DISC1/IGSF21/BCAN/NEUROD2/RELN/SYBU	13
BP	GO:0062009	secondary palate development	13/3109	25/18723	5.07737e-05	0.000460644	0.00031898	WNT3A/CHD7/WNT7A/FOXE1/DLG1/TGFBR2/LEF1/TGFB3/WNT11/ITGB8/COL11A2/LRRC32/MMP25	13
BP	GO:0062149	detection of stimulus involved in sensory perception of pain	13/3109	25/18723	5.07737e-05	0.000460644	0.00031898	EPHB1/CXCR4/ADORA1/MMP24/BACE1/KCNA1/NTSR1/ANO1/CXCL12/TRPA1/FYN/NTRK1/PHF24	13
BP	GO:1902932	positive regulation of alcohol biosynthetic process	13/3109	25/18723	5.07737e-05	0.000460644	0.00031898	BMP6/AVPR1B/SCAP/NTSR1/P2RY1/WNT4/HRH1/ADCYAP1R1/LHCGR/POR/P2RY6/SNCA/PTH1R	13
BP	GO:0001890	placenta development	43/3109	144/18723	5.25218e-05	0.000475785	0.000329465	RSPO3/CYP27B1/MDFI/LHX4/CDX2/FGFR2/EPAS1/DLX3/CEBPA/SOD1/BMP7/CITED1/FOSL1/VASH1/ADM/SOCS3/STK3/GJB3/MAP2K1/ETNK2/EOMES/NODAL/KRT19/CTSV/GHSR/STOX2/HTRA1/LEF1/HAND1/PTGS2/HEY2/ASCL2/ADAM19/LHX3/RBPJ/ITGB8/WNT2/HEY1/NCOA1/DNAJB6/GJB2/IGF2/PPARG	43
BP	GO:0036293	response to decreased oxygen levels	81/3109	322/18723	5.29513e-05	0.000478954	0.000331659	P2RX2/AJUBA/PPARGC1A/RORA/EGR1/TRH/STOX1/BCL2/CXCR4/FMN2/EPAS1/ADORA1/NOS1/SFRP1/CBFA2T3/SMAD3/KCNA5/EPO/BMP7/KCNK3/TRPC6/ALDH3A1/HIPK2/ADM/LMNA/RYR2/CCN2/PLK3/CD38/MMP14/WTIP/KCND2/CHRNA4/SCAP/OPRD1/TLR2/VEGFC/MYB/BMP2/DRD2/TGFBR2/MMP2/PGF/PLOD2/ACVRL1/TGFB3/CYGB/NDNF/CAV1/CXCL12/PTGS2/TERT/PTGIS/KCNK2/SLC8A1/SLC11A2/ASCL2/ICAM1/SLC6A4/CHRNA7/CPEB1/RBPJ/CD24/SLC8A3/RAMP2/NPPC/MT3/NOX4/PPARA/ARNT…	81
BP	GO:0010002	cardioblast differentiation	3109-11-01	19/18723	5.31587e-05	0.000480107	0.000332457	WNT3A/TBX5/NRG1/NKX2-5/TBXT/PRICKLE1/RBPJ/TBX2/GATA4/GREM1/MYOCD	11
BP	GO:0002053	positive regulation of mesenchymal cell proliferation	3109-12-01	22/18723	5.36642e-05	0.000481056	0.000333114	FGFR2/SHH/SHOX2/PRRX1/IHH/MYCN/SMO/TGFBR2/CHRD/FOXF1/WNT2/IRS2	12
BP	GO:0007413	axonal fasciculation	3109-12-01	22/18723	5.36642e-05	0.000481056	0.000333114	EPHA4/TNFRSF21/NRCAM/EPHB3/SEMA5A/CNTN4/EPHB2/AMIGO1/FEZF2/CNR1/CRTAC1/RTN4	12
BP	GO:0060343	trabecula formation	3109-12-01	22/18723	5.36642e-05	0.000481056	0.000333114	ADAMTS1/SFRP1/COL1A1/FHL2/RBP4/MMP2/FBN2/PPARGC1B/HEY2/ADGRG6/HEY1/GREM1	12
BP	GO:0060563	neuroepithelial cell differentiation	3109-12-01	22/18723	5.36642e-05	0.000481056	0.000333114	DLX3/EMX1/INSM1/FGF8/NODAL/FAM20C/FGF2/BMP2/CDH2/WNT4/ASCL1/WNT11	12
BP	GO:0106030	neuron projection fasciculation	3109-12-01	22/18723	5.36642e-05	0.000481056	0.000333114	EPHA4/TNFRSF21/NRCAM/EPHB3/SEMA5A/CNTN4/EPHB2/AMIGO1/FEZF2/CNR1/CRTAC1/RTN4	12
BP	GO:0045907	positive regulation of vasoconstriction	16/3109	35/18723	5.39248e-05	0.000481237	0.00033324	ADRA1B/AVPR1B/EGFR/ADRA1D/ADRA1A/CD38/ADRA2C/HRH2/TBXA2R/CAV1/PTGS2/DBH/HRH1/ICAM1/SMTNL2/F2R	16
BP	GO:0050654	chondroitin sulfate proteoglycan metabolic process	16/3109	35/18723	5.39248e-05	0.000481237	0.00033324	CHST9/CHSY3/B3GAT2/CHST15/SPOCK3/XYLT1/PXYLP1/BGN/DSE/CHST13/CHST11/CHST3/NDNF/CSGALNACT1/EGFLAM/B3GAT1	16
BP	GO:1905207	regulation of cardiocyte differentiation	16/3109	35/18723	5.39248e-05	0.000481237	0.00033324	WNT3A/SOX17/BMP4/DKK1/EGFR/TBX5/TGFB1/BMP2/NKX2-5/PRICKLE1/FZD7/HEY2/GATA4/GREM1/MYOCD/DLL1	16
BP	GO:0045687	positive regulation of glial cell differentiation	18/3109	42/18723	5.4015e-05	0.000481326	0.000333302	EGR2/CXCR4/CLCF1/TGFB1/SHH/TENM4/PTPRZ1/TNFRSF1B/NKX6-1/TLR2/BMP2/GSX2/TTBK1/SERPINE2/TP73/MDK/OLIG2/NKX6-2	18
BP	GO:0030203	glycosaminoglycan metabolic process	37/3109	118/18723	5.45464e-05	0.000485341	0.000336082	GLCE/CHST9/CHST2/CEMIP/CHSY3/TGFB1/HS3ST3A1/CHST15/HAS3/UST/CHST1/B3GNT7/HS3ST6/SPOCK3/XYLT1/B3GNT4/FGF2/PXYLP1/NDST3/ST3GAL6/BGN/DSE/ST3GAL3/CHST13/CHST11/CHST3/EXT2/NDNF/HEXB/AP2A1/CSGALNACT1/ITIH5/B3GNT3/HS3ST2/EGFLAM/HAS1/FOXC1	37
BP	GO:0048511	rhythmic process	76/3109	298/18723	5.46516e-05	0.000485558	0.000336232	PPARGC1A/RORA/EGR1/PGR/GPR176/PTX3/ARNTL/EGR2/ID4/ADCY1/PROKR2/PTGDS/ADAMTS1/EGFR/ADORA1/SOX14/ATF4/SLIT2/ESR1/MAGEL2/ARNTL2/PTPRN/ADRB1/HTR7/PDGFRA/EZH2/NPAS2/AHR/SPSB4/USP2/KCND2/KMT2A/PDE6B/NFIL3/KCNQ1/DRD2/SLIT3/OPRK1/NTRK2/GNAQ/NPY2R/GFPT1/TGFB3/NMU/TNFRSF11A/OPRL1/AXL/TYMS/MTNR1A/MTNR1B/EREG/TIMP4/SLC6A4/NGFR/MDK/EGR3/HS3ST2/C3orf70/STAT5B/LHCGR/PIWIL2/PRKCG/NPY5R/CAVIN3/PPARA/NTRK1/RORB/NC…	76
BP	GO:0043547	positive regulation of GTPase activity	67/3109	255/18723	5.58249e-05	0.00049525	0.000342943	ADCYAP1/RASGRF1/EPHA4/SIPA1L1/SIPA1/BCR/ELMOD1/ABR/PKP4/SFRP1/RGL3/TBC1D4/RGS10/TIAM1/ADAP1/ARHGEF7/RTN4R/ASAP2/NDEL1/AGRN/CDKL5/ADRB1/ADAP2/EZH2/NTF3/MAPRE2/RAP1GAP2/S1PR1/THY1/ADPRH/RGMA/NTRK3/MAP4K4/CHN2/TBC1D20/RASGRP2/WNT4/RGS7/DOCK11/CAV2/SYDE1/ARHGAP29/RASGRP1/SGSM1/NGEF/DOCK8/CHN1/DOCK10/ICAM1/ARHGAP42/PREX1/EIF5/WNT11/RANGAP1/RGS6/IQSEC1/GNAO1/APC2/S100A10/NTRK1/SNX9/BCAR3/SYDE2/FZD10/US…	67
BP	GO:0070482	response to oxygen levels	86/3109	347/18723	5.62402e-05	0.000498199	0.000344985	P2RX2/AJUBA/PPARGC1A/RORA/EGR1/TRH/STOX1/BCL2/CXCR4/FMN2/EPAS1/ADORA1/NOS1/SFRP1/CBFA2T3/SMAD3/KCNA5/COL1A1/EPO/BMP7/KCNK3/TRPC6/ALDH3A1/HIPK2/ADM/LMNA/RYR2/MYOD1/CCN2/PLK3/CD38/PDPN/MMP14/WTIP/KCND2/CHRNA4/SCAP/OPRD1/TLR2/VEGFC/MYB/BMP2/DRD2/TGFBR2/MMP2/PGF/PLOD2/ACVRL1/TGFB3/CYGB/NDNF/CAV1/CXCL12/PTGS2/TERT/PTGIS/KCNK2/SLC8A1/POU4F2/SLC11A2/ASCL2/ICAM1/SLC6A4/CHRNA7/CPEB1/RBPJ/CD24/SLC8A3/RAMP2…	86
BP	GO:0070167	regulation of biomineral tissue development	32/3109	97/18723	5.71085e-05	0.000505145	0.000349796	CYP27B1/BMP6/TFAP2A/FZD9/BMP4/NOTUM/TGFB1/SMAD3/OSR1/BMP7/PHOSPHO1/SGMS2/FBXO5/GAS6/S1PR1/COMP/RFLNA/BMP2/ANKH/WNT4/FBN2/TGFB3/NELL1/SLC8A1/ALOX5/HEY2/IFITM5/WNT6/HEY1/GREM1/TWIST1/PKDCC	32
BP	GO:0045785	positive regulation of cell adhesion	104/3109	437/18723	5.93945e-05	0.000524593	0.000363262	WNT3A/EPHA4/CDH13/SOX2/CHST2/IL7/BMI1/SOCS1/SFRP1/LIMS2/EDIL3/SMAD3/SHH/RUNX3/APBB1IP/TNFSF11/GATA3/EPO/ARHGEF7/BMP7/NCK2/FOXA2/VWC2/CSF1/CD70/NFKBIZ/NPNT/IHH/TJP1/FRMD5/SFRP2/SYK/NODAL/NR4A3/PDPN/CYTH3/THY1/SMAD7/TNFRSF13C/NID1/CR1/MAP4K4/TNFRSF18/FOXC2/DISC1/IL1RL2/MYB/TGFBR2/TPM1/SIRPA/FSTL3/NPY2R/TNFSF9/WNT4/LEF1/COL26A1/FBLN2/VAV3/EFNB3/PRKCA/IL27RA/NDNF/CAV1/CXCL12/CORO1A/CHRD/CARD11/IL12A/…	104
BP	GO:0051781	positive regulation of cell division	30/3109	89/18723	6.12996e-05	0.000540176	0.000374053	MAP10/FGFR2/PKP4/TGFB1/RXFP3/SHH/LBH/FGF4/TAL1/FGF8/SVIL/FGF2/VEGFC/BTC/DRD2/PGF/TGFB3/THBS4/FGF9/TGFA/EREG/MDK/PDGFC/CDC14C/SSTR5/PDGFD/PRKCE/FGF5/GAREM1/IGF2	30
BP	GO:0018958	phenol-containing compound metabolic process	35/3109	110/18723	6.13387e-05	0.000540176	0.000374053	SLC5A5/GPR37/GRIN2A/BCL2/HTR1A/GCH1/EPAS1/PAX8/GATA3/FOXE1/TACR3/CITED1/APPL1/NPR1/INSM1/SNCB/DRD2/MOXD1/CDH3/AKR1B1/DBH/HAND2/TRPC1/RNF180/COMT/SNCAIP/SNCA/DRD1/PAH/SLC6A3/DIO3/PNMT/DRD4/RAPGEF2/GCNT4	35
BP	GO:0055010	ventricular cardiac muscle tissue morphogenesis	19/3109	46/18723	6.23926e-05	0.000548653	0.000379923	CHD7/FGFR2/TGFB1/RYR2/SMAD7/DLL4/NRG1/FOXC2/HEG1/NKX2-5/TPM1/POU4F1/LRP2/HAND1/NOG/HEY2/RBPJ/ZFPM2/FOXC1	19
BP	GO:0071277	cellular response to calcium ion	29/3109	85/18723	6.29718e-05	0.000552937	0.00038289	CRHBP/ADCY1/SYT3/SYT10/ADCY8/SYT9/SYT2/SYT8/SYT12/SYT5/KCNH1/FOS/SYT17/RASGRP2/PLCG2/RYR3/SCN5A/SYT13/CPNE2/SYT1/SYT6/NEUROD2/DMTN/CPNE9/HPCA/SYT15/CHP2/CPNE8/CPNE5	29
BP	GO:0035418	protein localization to synapse	24/3109	65/18723	6.36217e-05	0.000557398	0.000385979	GPC4/GRIN2A/SHANK1/NRXN1/NRXN2/ASIC2/WNT7A/MAPK8IP3/DLG2/KIF5C/BSN/IQSEC2/CPLX1/PCLO/GHSR/DLG1/ZDHHC2/NSG1/RELN/KIF5A/GRIN2C/ADAM22/STX1B/CACNG2	24
BP	GO:0030856	regulation of epithelial cell differentiation	45/3109	154/18723	6.36655e-05	0.000557398	0.000385979	PAX6/CYP27B1/BMP6/BMP4/MACROH2A2/AJAP1/PAX8/ATOH1/OSR1/GATA3/MAFG/FOXE3/CITED1/MYCL/EZH2/MYCN/SFRP4/MAFF/PLCB1/SMO/NODAL/FGF2/ATOH8/NKX6-1/ETV4/ACVRL1/FRZB/CAV1/ASCL1/WNT9B/ERRFI1/LHX1/HEY2/CD24/STAT5B/PTCH1/HOXA7/SPRED1/PROM1/DLL1/PAX2/GRHL1/TP63/FOXC1/GDNF	45
BP	GO:0010644	cell communication by electrical coupling	15/3109	32/18723	6.43051e-05	0.000561361	0.000388723	TBX5/ATP1B2/RYR2/PDE4D/KCNA1/PRKACA/FKBP1B/GJC1/ATP1A3/CAV1/CACNA1C/SLC8A1/GJB6/GJB2/DBN1	15
BP	GO:0045761	regulation of adenylate cyclase activity	15/3109	32/18723	6.43051e-05	0.000561361	0.000388723	GRM3/NPR3/CACNA1D/PALM/GALR1/DRD2/DRD5/EDNRB/CRHR1/CACNA1C/TIMP2/AKAP5/GALR2/HPCA/GABBR2	15
BP	GO:0071692	protein localization to extracellular region	90/3109	368/18723	6.4522e-05	0.000562437	0.000389468	ADCYAP1/TRH/BMP6/PTPRN2/FRMD4A/PAFAH1B1/ARNTL/BRSK2/CAVIN1/CAMK2N1/GPR68/EGFR/ADCY5/TGFB1/SFRP1/ADCY8/SYT9/CBLN1/ACHE/KCNA5/ADRA2A/TIAM1/FBN1/APBB1/FOXA2/INHBB/CAMK2G/PTPRN/RAB11FIP3/LTBP2/LTBP1/PDX1/ABCC8/CPLX1/CBLN4/PCLO/CD38/PREB/MAP4K4/COMP/FFAR1/GHSR/NKX6-1/RIMS2/TLR2/VEGFC/SERGEF/DRD2/FKBP1B/RBP4/ANO1/ACVR1C/CCN3/FBN2/TGFB3/OLFM2/NMU/RAB15/NRROS/CD200/SLC12A2/IL12A/ALOX5/GAL/CHGA/DMTN/CNR1/…	90
BP	GO:0046620	regulation of organ growth	34/3109	106/18723	6.47625e-05	0.000563715	0.000390353	GLI1/DUSP6/IL7/FGFR2/TBX5/BASP1/LATS2/SOD1/FGF20/WWC1/FGF8/STK3/SMO/DUSP9/WWC3/FGF2/FOXC2/RBP4/TGFBR2/KCNK2/NOG/TP73/ERBB4/HEY2/SLC6A4/RBPJ/WNT2/TBX2/ZFPM2/PPARA/TBX20/HLX/IGF2/FOXC1	34
BP	GO:0021587	cerebellum morphogenesis	17/3109	39/18723	6.68949e-05	0.000581433	0.000402623	RORA/GLI1/DAB1/AGTPBP1/CBLN1/WNT7A/TRNP1/MAP2K1/SMO/WNT1/KNDC1/SERPINE2/LHX1/LHX5/GRID2/FAIM2/DLL1	17
BP	GO:0098739	import across plasma membrane	50/3109	177/18723	6.77275e-05	0.000587819	0.000407045	HCN2/HCN4/KCNJ6/SLC6A1/NALF1/SLC22A4/ATP1B2/SLC1A4/CNGA3/CLN8/WNK4/SLC12A7/PRNP/WNK2/CALCR/NTSR1/DLG1/KCNJ12/KCNQ1/CACNA2D1/SLC6A20/ATP12A/SLC1A2/ATP1A3/LRP2/LRRC8C/SLC12A2/KCNH2/SLC1A6/SLC15A1/SLC8A1/TRPV4/SLC47A1/SLC9A3/SLC2A10/FYN/SLC8A3/RAMP3/KCNJ10/KCNJ8/SLC12A5/KCNJ5/KCNJ4/SLC24A4/KCNK9/KCNJ3/SLC1A5/SLC19A1/IRS2/SLC39A12	50
BP	GO:1902930	regulation of alcohol biosynthetic process	20/3109	50/18723	6.94932e-05	0.000602275	0.000417054	CYP27B1/BMP6/AVPR1B/GFI1/SOD1/APOB/SCAP/NTSR1/DKK3/BMP2/P2RY1/WNT4/HRH1/ADCYAP1R1/LHCGR/POR/P2RY6/SNCA/PTH1R/DGKQ	20
BP	GO:0007160	cell-matrix adhesion	62/3109	233/18723	6.98862e-05	0.000604807	0.000418808	AJUBA/SNED1/BCL2/COL13A1/CDH13/BCR/DUSP22/ITGA11/AJAP1/SFRP1/SMAD3/ITGA1/TIAM1/ARHGEF7/CSF1/NPNT/DLC1/ONECUT2/CCN2/PEAK1/THY1/MMP14/NID1/MAP4K4/DISC1/JAM3/OTOA/ITGA8/WNT4/ACVRL1/HOXD3/SGCE/ITGB3/COL5A3/CORO2B/HPSE/ITGA7/ADAMTS9/DMTN/SKAP1/EMP2/PPFIA2/KDR/FAM107A/VWA2/THSD1/NID2/ACTN2/CDK6/PLEKHA2/CDKN2A/EFEMP2/ONECUT1/MADCAM1/ITGB4/ITGA4/S100A10/GREM1/PHLDB2/HOXA7/ADAMTS12/EPDR1	62
BP	GO:0090276	regulation of peptide hormone secretion	54/3109	196/18723	7.42327e-05	0.000641499	0.000444216	ADCYAP1/TRH/ARNTL/CHD7/CRHBP/BRSK2/CAMK2N1/GPR68/EGFR/ADCY5/FFAR4/SFRP1/ADCY8/SYT9/PAX8/KCNA5/ADRA2A/TNFSF11/TIAM1/FOXA2/INHBB/PDX1/ABCC8/CD38/PASK/MAP4K4/FFAR1/GHSR/NKX6-1/DRD2/FKBP1B/RBP4/RASL10B/ANO1/ACVR1C/CCN3/GRP/NMU/ALOX5/CHGA/CNR1/MTNR1B/SYBU/KCNB1/RFX6/SSTR5/PRKCE/BMP8A/EPHA5/SLC30A8/BAIAP3/UCP2/IRS2/VSNL1	54
BP	GO:1902414	protein localization to cell junction	31/3109	94/18723	7.45857e-05	0.000643623	0.000445687	GPC4/GRIN2A/SHANK1/NRXN1/NRXN2/ASIC2/WNT7A/MAPK8IP3/DLG2/KIF5C/TJP1/BSN/IQSEC2/CPLX1/PCLO/GHSR/DLG1/HEG1/JAM3/ZDHHC2/ACTB/NSG1/DLG5/RELN/KIF5A/GRIN2C/CGNL1/ADAM22/STX1B/ARHGEF18/CACNG2	31
BP	GO:0021772	olfactory bulb development	14/3109	29/18723	7.53226e-05	0.00064905	0.000449444	CHD7/NR2E1/SALL1/AGTPBP1/SLIT2/UNCX/FEZF1/ROBO1/EFNA2/GSX2/LHX2/ERBB4/LRRK2/ROBO2	14
BP	GO:0090278	negative regulation of peptide hormone secretion	18/3109	43/18723	7.85648e-05	0.000676017	0.000468119	CRHBP/FFAR4/SFRP1/ADRA2A/INHBB/ABCC8/MAP4K4/GHSR/DRD2/FKBP1B/ACVR1C/CCN3/CHGA/MTNR1B/KCNB1/BMP8A/UCP2/VSNL1	18
BP	GO:0007405	neuroblast proliferation	22/3109	58/18723	7.95474e-05	0.000683493	0.000473295	SOX10/WNT3A/PAX6/PAFAH1B1/FZD9/FGF13/FGFR2/VAX1/SHH/FZD3/SMO/KCNA1/DISC1/VEGFC/DRD2/LEF1/ASCL1/DMRTA2/SOX5/LRRK2/OTP/EML1	22
BP	GO:0010927	cellular component assembly involved in morphogenesis	34/3109	107/18723	7.9957e-05	0.000686031	0.000475053	PAFAH1B1/PHLDB1/ACTC1/OBSL1/TENM4/MFSD14A/EPB41L3/PDGFRA/PGM5/CNTNAP1/IHH/KRT19/PALS1/FHOD3/ANK2/TLR2/TBC1D20/TPM1/TNNT3/GPC1/TMOD1/CCDC136/SOX30/ZPBP/TMOD2/PMP22/SPACA1/CFL2/ACTN2/MYH11/ITGB4/ACTA1/PHLDB2/CFLAR	34
BP	GO:0032411	positive regulation of transporter activity	37/3109	120/18723	8.11324e-05	0.000695123	0.000481349	CACNB2/SYNGR3/TESC/STAC2/LRRC38/ATP1B2/HAP1/TRPC6/ABCB1/WNK4/RYR2/ABCC8/CACNG4/WNK2/KCNA1/KMT2A/KCNC2/KCNC1/NTSR1/ANK2/CACNA2D1/EPHB2/PLCG2/AMIGO1/DMD/LRRC55/ARC/GAL/RELN/STAC/FGF14/ACTN2/GALR2/P2RY6/SHANK3/DRD4/CACNG2	37
BP	GO:0030500	regulation of bone mineralization	27/3109	78/18723	8.39168e-05	0.000716934	0.000496452	CYP27B1/BMP6/TFAP2A/FZD9/BMP4/NOTUM/TGFB1/SMAD3/OSR1/BMP7/PHOSPHO1/SGMS2/S1PR1/COMP/RFLNA/BMP2/ANKH/WNT4/FBN2/TGFB3/NELL1/SLC8A1/ALOX5/IFITM5/GREM1/TWIST1/PKDCC	27
BP	GO:0035050	embryonic heart tube development	27/3109	78/18723	8.39168e-05	0.000716934	0.000496452	WNT3A/SOX17/PITX2/SOX18/SMAD3/SHH/FGF8/IHH/RYR2/SMO/NODAL/FOXC2/NKX2-5/TGFBR2/VANGL2/HAND1/LBX1/HAND2/FOXN4/DNAAF1/TBX2/NDRG4/GATA4/ZIC3/TBX20/DLL1/FOXC1	27
BP	GO:0014015	positive regulation of gliogenesis	24/3109	66/18723	8.43739e-05	0.000719815	0.000498447	SOX10/EGR2/CXCR4/EGFR/CLCF1/TGFB1/ETV5/SHH/TENM4/PTPRZ1/TNFRSF1B/SOX8/NKX6-1/TLR2/MYB/BMP2/GSX2/TTBK1/LRP2/SERPINE2/TP73/MDK/OLIG2/NKX6-2	24
BP	GO:0009214	cyclic nucleotide catabolic process	3109-09-01	14/18723	8.5162e-05	0.000722434	0.00050026	PDE4D/PDE4B/PDE10A/PDE5A/PDE8A/PDE4A/PDE8B/PDE2A/PDE4C	9
BP	GO:0043951	negative regulation of cAMP-mediated signaling	3109-09-01	14/18723	8.5162e-05	0.000722434	0.00050026	PDE3A/PDE3B/RNF157/PDE4D/CRTC3/NPY2R/OPRL1/PDE11A/PDE2A	9
BP	GO:0060732	positive regulation of inositol phosphate biosynthetic process	3109-09-01	14/18723	8.5162e-05	0.000722434	0.00050026	AVPR1B/NTSR1/P2RY1/HRH1/ADCYAP1R1/LHCGR/P2RY6/SNCA/PTH1R	9
BP	GO:0072498	embryonic skeletal joint development	3109-09-01	14/18723	8.5162e-05	0.000722434	0.00050026	BMP4/SHOX2/OSR1/BMP7/IHH/NOG/COL2A1/SLC2A10/WNT9A	9
BP	GO:2000050	regulation of non-canonical Wnt signaling pathway	13/3109	26/18723	8.61312e-05	0.000729625	0.00050524	WNT5B/RSPO3/DKK1/SFRP1/TIAM1/SFRP2/SFRP4/NKD1/DACT1/ANKRD6/SPEF1/DAAM2/LBX2	13
BP	GO:0061001	regulation of dendritic spine morphogenesis	19/3109	47/18723	8.85307e-05	0.000748895	0.000518584	EPHA4/PAFAH1B1/SIPA1L1/TIAM1/CUX2/DNM3/ITPKA/CAMK2B/PPP1R9A/TANC2/ARC/NGEF/RELN/PPFIA2/KIF1A/SRCIN1/SHANK3/LRRK2/DBN1	19
BP	GO:0043406	positive regulation of MAP kinase activity	35/3109	112/18723	9.24293e-05	0.000780774	0.000540659	EDN3/AJUBA/EPHA4/DKK1/MAP3K10/EGFR/TGFB1/ADRA2A/INSR/TNFSF11/TIAM1/ROR2/EZH2/FGFR1/NTF3/SYK/FGF2/NTRK3/ROBO1/KIT/FGF18/FLT1/TNFRSF11A/RASGRP1/TGFA/PDGFC/CD24/FLT3/PIK3R5/NOD2/PDGFD/KITLG/LRRK2/FZD10/DRD4	35
BP	GO:0010810	regulation of cell-substrate adhesion	59/3109	221/18723	9.35678e-05	0.000789281	0.00054655	BCL2/CDH13/KANK1/DUSP22/AJAP1/SFRP1/LIMS2/EDIL3/SMAD3/COL1A1/ARHGEF7/VWC2/CSF1/SPOCK1/NPNT/DLC1/MELTF/ONECUT2/PEAK1/PDPN/THY1/MMP14/NID1/MAP4K4/DISC1/WNT1/PTPRO/NPY2R/WNT4/COL26A1/FBLN2/ACVRL1/FZD7/NDNF/CORO2B/FOXF1/FBLN1/EGFL6/DMTN/SKAP1/EMP2/KDR/PREX1/MDK/FAM107A/EGFLAM/CDK6/PLEKHA2/CDKN2A/EFEMP2/SPRY4/ONECUT1/TBCD/PRKCE/S100A10/GREM1/PHLDB2/CSPG5/HOXA7	59
BP	GO:0021895	cerebral cortex neuron differentiation	3109-12-01	23/18723	9.52586e-05	0.000801293	0.000554868	PAFAH1B1/NR2E1/EMX1/TOX/LHX6/DRD2/CHD5/ELAVL4/ASCL1/FEZF2/DRD1/NKX2-1	12
BP	GO:0050650	chondroitin sulfate proteoglycan biosynthetic process	3109-12-01	23/18723	9.52586e-05	0.000801293	0.000554868	CHST9/CHSY3/B3GAT2/CHST15/XYLT1/PXYLP1/DSE/CHST13/CHST11/CHST3/CSGALNACT1/B3GAT1	12
BP	GO:0002065	columnar/cuboidal epithelial cell differentiation	30/3109	91/18723	9.74469e-05	0.000817706	0.000566233	PAX6/BMP6/ARNTL/BMP4/CDX2/FGFR2/DLX3/EMX1/NPY/INSM1/FGF8/PDX1/SMO/NODAL/FAM20C/FGF2/NKX6-1/BMP2/CDH2/WNT4/GATA5/ASCL1/TYMS/WNT11/NKX3-2/CDK6/RFX6/GATA4/DLL1/TP63	30
BP	GO:0001710	mesodermal cell fate commitment	3109-10-01	17/18723	9.82756e-05	0.000817706	0.000566233	WNT3A/BMP4/DKK1/SIX2/SFRP2/NODAL/EYA1/FOXC2/EYA2/PAX2	10
BP	GO:0021924	cell proliferation in external granule layer	3109-10-01	17/18723	9.82756e-05	0.000817706	0.000566233	RORA/ZNF423/GLI1/SHH/SMO/FGF2/LHX1/SLC6A4/LHX5/GBX2	10
BP	GO:0021930	cerebellar granule cell precursor proliferation	3109-10-01	17/18723	9.82756e-05	0.000817706	0.000566233	RORA/ZNF423/GLI1/SHH/SMO/FGF2/LHX1/SLC6A4/LHX5/GBX2	10
BP	GO:0048532	anatomical structure arrangement	3109-10-01	17/18723	9.82756e-05	0.000817706	0.000566233	TFAP2A/EGR2/DAB1/PLXNA3/SEMA3F/NRP2/DLL1/PLXNA4/PAX2/KCNA2	10
BP	GO:0048791	calcium ion-regulated exocytosis of neurotransmitter	3109-10-01	17/18723	9.82756e-05	0.000817706	0.000566233	STXBP1/SYT2/SYT8/SYT5/RIMS2/SYT1/SYT6/RIMS1/STX1B/UNC13A	10
BP	GO:2000696	regulation of epithelial cell differentiation involved in kidney development	3109-10-01	17/18723	9.82756e-05	0.000817706	0.000566233	PAX8/OSR1/GATA3/CITED1/WNT9B/LHX1/CD24/PROM1/PAX2/GDNF	10
BP	GO:0045777	positive regulation of blood pressure	17/3109	40/18723	9.84351e-05	0.000817706	0.000566233	ADRA1B/CAMK2N1/ADORA1/TACR3/GLP1R/ADRB1/ADRA1D/ADRA1A/PDE4D/DRD5/TBXA2R/TPM1/NMU/ADRA2B/CNR1/SPX/ACE	17
BP	GO:0071526	semaphorin-plexin signaling pathway	17/3109	40/18723	9.84351e-05	0.000817706	0.000566233	SEMA6C/PLXNA2/SEMA6D/PLXND1/NCAM1/SEMA5B/PLXNC1/SEMA4C/SEMA5A/SEMA7A/PLXNA3/HAND2/SEMA3F/MET/NRP2/PLXNA4/GDNF	17
BP	GO:0021696	cerebellar cortex morphogenesis	15/3109	33/18723	9.98605e-05	0.000827082	0.000572726	RORA/GLI1/AGTPBP1/CBLN1/WNT7A/TRNP1/MAP2K1/SMO/KNDC1/SERPINE2/LHX1/LHX5/GRID2/FAIM2/DLL1	15
BP	GO:0099084	postsynaptic specialization organization	15/3109	33/18723	9.98605e-05	0.000827082	0.000572726	NRXN1/NRXN2/CBLN1/LRRTM1/DLG3/NTRK3/DLG1/TMEM108/CDH2/RELN/PTPRD/LRRC4B/GRID2/SHANK3/NTNG2	15
BP	GO:0009713	catechol-containing compound biosynthetic process	3109-11-01	20/18723	0.00010039	0.000827082	0.000572726	GPR37/GCH1/GATA3/INSM1/MOXD1/DBH/HAND2/SNCA/PAH/SLC6A3/PNMT	11
BP	GO:0014047	glutamate secretion	3109-11-01	20/18723	0.00010039	0.000827082	0.000572726	TRH/STXBP1/ADORA1/CCK/NTSR1/HRH3/NTRK2/GRM7/APBA1/NPY5R/SNCA	11
BP	GO:0032332	positive regulation of chondrocyte differentiation	3109-11-01	20/18723	0.00010039	0.000827082	0.000572726	BMP6/SMAD3/SMAD7/FGF18/ACVRL1/ZNF219/POR/GDF6/SOX5/RUNX2/PKDCC	11
BP	GO:0042423	catecholamine biosynthetic process	3109-11-01	20/18723	0.00010039	0.000827082	0.000572726	GPR37/GCH1/GATA3/INSM1/MOXD1/DBH/HAND2/SNCA/PAH/SLC6A3/PNMT	11
BP	GO:0003229	ventricular cardiac muscle tissue development	21/3109	55/18723	0.000102778	0.000845592	0.000585543	CHD7/FGFR2/TBX5/TGFB1/RYR2/SMAD7/DLL4/NRG1/FOXC2/HEG1/NKX2-5/TPM1/POU4F1/LRP2/HAND1/NOG/ADAMTS9/HEY2/RBPJ/ZFPM2/FOXC1	21
BP	GO:0045598	regulation of fat cell differentiation	41/3109	139/18723	0.000104869	0.000861622	0.000596644	WNT3A/RORA/ARNTL/ZADH2/LPL/C1QL4/CCDC71L/FFAR4/TGFB1/SFRP1/SMAD3/CEBPA/VSTM2A/GATA3/BMP7/LRP3/STK3/CARM1/SFRP2/CCDC85B/DLK2/BMP2/WNT1/MKX/MEDAG/FRZB/PTGS2/SORT1/CCDC3/ALOX5/WIF1/TRPV4/FNDC5/JDP2/RUNX1T1/ZFPM2/CMKLR1/TGFB1I1/METRNL/PPARG/FOXO1	41
BP	GO:0051098	regulation of binding	88/3109	363/18723	0.000107642	0.000883193	0.000611581	WNT3A/PAX6/HABP4/EPHA4/MDFI/IRF4/BMP4/DKK1/UBASH3B/SPPL3/PLXND1/TGFB1/SMAD3/TNFSF11/TIAM1/PCSK9/DZIP1/GATA3/ARHGEF7/NES/HIPK2/CRMP1/PRMT8/STK3/BDNF/PDX1/CARM1/MYOD1/PLCL2/PLCL1/SMO/NMD3/EIF4A3/RGMA/PLK2/DACT1/MARK3/GPSM1/DISC1/APP/ATP2A3/HDAC5/BMP2/PRKACA/CTBP2/P2RY1/SPON1/ACTB/LEF1/TTBK1/POU4F1/HAND1/HMGA2/CAV1/TERT/NGF/GOLGA2/NOG/LHX2/POU4F2/HAND2/HEY2/CTHRC1/GREM2/LARP6/SORL1/RAMP2/MET/RIPOR2/…	88
BP	GO:2001259	positive regulation of cation channel activity	26/3109	75/18723	0.000109634	0.000898314	0.000622051	CACNB2/STAC2/LRRC38/HAP1/ABCC8/CACNG4/KCNA1/KCNC2/KCNC1/NTSR1/ANK2/CACNA2D1/EPHB2/PLCG2/AMIGO1/LRRC55/ARC/GAL/RELN/STAC/FGF14/ACTN2/GALR2/P2RY6/SHANK3/CACNG2	26
BP	GO:0001947	heart looping	23/3109	63/18723	0.000109785	0.00089832	0.000622055	WNT3A/SOX17/SOX18/SMAD3/SHH/FGF8/IHH/SMO/NODAL/NKX2-5/TGFBR2/VANGL2/HAND1/LBX1/HAND2/FOXN4/DNAAF1/TBX2/NDRG4/GATA4/ZIC3/TBX20/DLL1	23
BP	GO:0002792	negative regulation of peptide secretion	18/3109	44/18723	0.000112448	0.000918861	0.000636279	CRHBP/FFAR4/SFRP1/ADRA2A/INHBB/ABCC8/MAP4K4/GHSR/DRD2/FKBP1B/ACVR1C/CCN3/CHGA/MTNR1B/KCNB1/BMP8A/UCP2/VSNL1	18
BP	GO:0071375	cellular response to peptide hormone stimulus	73/3109	290/18723	0.00011801	0.000963001	0.000666845	CRHBP/LPL/SOCS2/PIP4K2A/KANK1/SOCS1/ADCY8/NR4A1/TBC1D4/STAT5A/INSR/PCSK9/FBN1/CYP11B1/INHBB/APPL1/NDEL1/PDE3B/GLP1R/SH2B2/SOCS3/PTPRE/GAB1/FER/NR4A3/PNPLA3/IGFBP1/GCGR/GHSR/FOXC2/NKX6-1/TRARG1/HDAC5/WNT1/PRKCB/MYO5A/CYP11A1/CRHR1/RAB15/IRS4/CAV1/CAV2/ERRFI1/RAB31/POU4F2/ERFE/CRHR2/PID1/INSRR/CPEB1/MAP1B/VWA2/CA2/RANGAP1/SORL1/FYN/PRKCQ/ACTN2/STAT5B/SLC30A10/LHCGR/POR/OTOP1/HDAC9/BCAR3/CFLAR/GJB2/…	73
BP	GO:1901653	cellular response to peptide	87/3109	359/18723	0.000118935	0.000969023	0.000671015	CACNA1A/EPHA4/CRHBP/LPL/SOCS2/PIP4K2A/KANK1/SOCS1/ADCY8/NR4A1/TBC1D4/STAT5A/INSR/PCSK9/FBN1/CYP11B1/INHBB/APPL1/NDEL1/PDE3B/GLP1R/SH2B2/SOCS3/PTPRE/PRNP/GAB1/BACE1/FER/NR4A3/PNPLA3/IGFBP1/GCGR/GHSR/FOXC2/NKX6-1/APP/TRARG1/HDAC5/WNT1/CACNA2D1/PRKCB/MYO5A/ANO1/CYP11A1/ATP1A3/CRHR1/RAB15/IRS4/CAV1/CAV2/AKR1B1/ERRFI1/RAB31/POU4F2/ERFE/CRHR2/PID1/ICAM1/INSRR/NGFR/CPEB1/MAP1B/VWA2/CA2/RANGAP1/SORL1/FYN…	87
BP	GO:0007176	regulation of epidermal growth factor-activated receptor activity	14/3109	30/18723	0.000119716	0.000969023	0.000671015	ADORA1/ADRA2A/NCK2/NEURL1/CHMP6/APP/BTC/ZFYVE28/GPRC5A/ERRFI1/HBEGF/TGFA/EREG/FBXW7	14
BP	GO:0060292	long-term synaptic depression	14/3109	30/18723	0.000119716	0.000969023	0.000671015	STXBP1/ADORA1/ADCY8/CBLN1/SORCS2/CD38/PLK2/PPP1R9A/DRD5/SORCS3/ARC/KCNB1/GRID2/SHANK3	14
BP	GO:0061311	cell surface receptor signaling pathway involved in heart development	14/3109	30/18723	0.000119716	0.000969023	0.000671015	WNT3A/SOX17/BMP4/DKK1/TGFB1/DLL4/BMP2/NOG/HAND2/HEY2/RBPJ/WNT11/HEYL/HEY1	14
BP	GO:0061384	heart trabecula morphogenesis	14/3109	30/18723	0.000119716	0.000969023	0.000671015	CHD7/ADAMTS1/BMP7/FHL2/S1PR1/DLL4/NRG1/HEG1/RBP4/NOG/HEY2/RBPJ/ADGRG6/HEY1	14
BP	GO:0099068	postsynapse assembly	14/3109	30/18723	0.000119716	0.000969023	0.000671015	NRXN1/NRXN2/CBLN1/WNT7A/LRP4/LRRTM1/NTRK3/EPHB2/CDH2/PTPRD/LRRC4B/GRID2/SHANK3/NTNG2	14
BP	GO:0007254	JNK cascade	47/3109	167/18723	0.000121419	0.000981487	0.000679646	PAFAH1B1/EPHB1/MAP3K20/WNT16/ADORA2B/MAP3K10/EGFR/DUSP22/SFRP1/WNT7A/SMAD3/RASSF2/TNFSF11/MAPK8IP3/MDFIC/HIPK2/ROR2/STK3/ARHGEF6/SH2D3C/SFRP2/PLCB1/TRAF1/CCN2/DUSP9/DACT1/MAP4K4/MAP4K3/TNFRSF19/APP/MTURN/ANKRD6/SIRPA/FLT4/MAPK8IP1/TRAF5/FZD7/SDCBP/RASGRP1/RIPK1/TRPV4/SH3RF3/NOD2/FGF19/LRRK2/SH3RF1/IGF1R	47
BP	GO:0048846	axon extension involved in axon guidance	16/3109	37/18723	0.000122561	0.000988059	0.000684197	WNT3A/SEMA6C/SEMA6D/SLIT2/SLIT1/SEMA5B/SEMA4C/SEMA5A/SEMA7A/SLIT3/PLXNA3/CXCL12/SEMA3F/NRP2/WNT3/PLXNA4	16
BP	GO:1902284	neuron projection extension involved in neuron projection guidance	16/3109	37/18723	0.000122561	0.000988059	0.000684197	WNT3A/SEMA6C/SEMA6D/SLIT2/SLIT1/SEMA5B/SEMA4C/SEMA5A/SEMA7A/SLIT3/PLXNA3/CXCL12/SEMA3F/NRP2/WNT3/PLXNA4	16
BP	GO:0018105	peptidyl-serine phosphorylation	78/3109	315/18723	0.000125375	0.00100939	0.000698967	WNT3A/STOX1/BCL2/BRSK2/DKK1/SBK1/MAP3K10/CAMKV/EGFR/NOS1/TGFB1/LATS2/RASSF2/CAMK1D/IL11/EPO/CSNK1G3/NCK2/ULK2/TSSK6/HIPK2/MARK1/SH2D3C/CSNK2A2/BDNF/GAS6/NTF3/SFRP2/PLCL2/PLCL1/SYK/HSP90AA1/BRSK1/PDE4D/LMTK2/MLXIPL/SMAD7/NTRK3/PLK2/CALCR/MARK3/OPRD1/DCLK1/APP/RPS6KA2/PRKACA/NTRK2/TGFBR2/PRKCB/MAST4/TTBK1/DYRK3/STK32B/PRKCA/HMGA2/CAV1/DMD/PTGS2/MAST1/NGF/RET/RIPK1/DMTN/CAMK4/PRKCQ/RAMP3/PRKG2/PRKCG…	78
BP	GO:0045216	cell-cell junction organization	54/3109	200/18723	0.000132154	0.00106254	0.000735771	EPHA4/BMP6/FSCN1/CDH20/CDH11/CD177/CDH8/PKP4/TBX5/TGFB1/LIMS2/SMAD3/SVEP1/EPB41L3/CLDN11/CDH22/MTSS1/CNTNAP1/TJP1/ABCC8/CDH1/SMAD7/CDH6/DCHS1/DLG1/ANK2/HEG1/JAM3/PARD3/PRKACA/CLDN9/PTPRO/CDH2/GJC1/ACTB/ARVCF/KIFC3/TGFB3/PRKCA/CAV1/DLG5/CLDN1/TRPV4/GJA4/WNT11/GJB6/RAMP2/TBCD/CDH7/ACE/GJB2/PLEKHA7/F2R/GRHL1	54
BP	GO:0002088	lens development in camera-type eye	28/3109	84/18723	0.000132423	0.00106328	0.000736284	NHS/WNT5B/PAX6/BMP4/PITX3/WNT7A/SMAD3/ATF4/GATA3/FOXE3/HIPK2/FGF2/BFSP1/SOX1/DLG1/TBC1D20/TGFBR2/TMOD1/SKIL/TDRD7/CRYGN/WNT2B/PLAAT1/WNT2/CRYBA2/SPRED1/BCAR3/SHROOM2	28
BP	GO:0021545	cranial nerve development	20/3109	52/18723	0.000132676	0.00106389	0.000736707	TFAP2A/EPHB1/EGR2/CHD7/SALL1/DRGX/MAFB/NEUROG1/HOXB3/EPHB2/PLXNA3/POU4F1/SEMA3F/NAV2/NRP2/NTRK1/SLC24A4/PLXNA4/PAX2/KCNA2	20
BP	GO:0030166	proteoglycan biosynthetic process	21/3109	56/18723	0.000138929	0.00111254	0.000770398	GLCE/CHST9/CHSY3/B3GAT2/CHST8/CHST15/UST/XYLT1/PXYLP1/NDST3/DSE/CHST13/FOXL1/CHST11/CHST3/EXT2/CSGALNACT1/FAM20B/SLC2A10/HS6ST3/B3GAT1	21
BP	GO:0003272	endocardial cushion formation	13/3109	27/18723	0.000140922	0.00112252	0.000777304	BMP7/FGF8/ROBO1/DCHS1/BMP2/TGFBR2/NOG/HEY2/RBPJ/HEYL/TBX2/TBX20/ROBO2	13
BP	GO:0003401	axis elongation	13/3109	27/18723	0.000140922	0.00112252	0.000777304	WNT3A/BMP4/FGFR2/SFRP1/SHH/ESR1/SFRP2/NKD1/TNC/HOXD13/WNT11/MAGI2/PTK7	13
BP	GO:0034698	response to gonadotropin	13/3109	27/18723	0.000140922	0.00112252	0.000777304	SLC5A5/PPARGC1A/PAPPA/PAX8/CTSV/GHSR/GCLM/ICAM1/ASNS/EPHA8/LHCGR/POR/GJB2	13
BP	GO:0060512	prostate gland morphogenesis	13/3109	27/18723	0.000140922	0.00112252	0.000777304	BMP4/FGFR2/SFRP1/SHH/CRIP1/ESR1/BMP7/HOXA13/CYP7B1/NOG/TNC/HOXD13/TP63	13
BP	GO:0031102	neuron projection regeneration	22/3109	60/18723	0.000142848	0.00113635	0.000786883	EPHA4/BCL2/NEFL/MAPK8IP3/RTN4R/PRRX1/NDEL1/ADM/RTN4RL1/RTN4RL2/MAP2K1/KREMEN1/THY1/RGMA/MAP4K4/JAM3/FKBP1B/TNC/MAP1B/CERS2/CHL1/INPP5F	22
BP	GO:0030168	platelet activation	37/3109	123/18723	0.000143255	0.00113808	0.000788079	WNT3A/STXBP1/UBASH3B/GNAS/GP1BB/THBD/ADRA2A/DGKZ/PDGFRA/PRKG1/SYK/MERTK/PDPN/ENTPD2/COMP/ADRA2C/P2RY1/ACTB/DGKK/PLCG2/DGKG/VAV3/PRKCA/PLSCR1/ITGB3/AXL/ADAMTS18/SERPINE2/ADRA2B/PF4/DMTN/PEAR1/MYL9/PRKCQ/DGKI/DGKQ/F2R	37
BP	GO:0120162	positive regulation of cold-induced thermogenesis	31/3109	97/18723	0.00014386	0.00114138	0.000790366	PPARGC1A/ADCYAP1/CXCR4/IRF4/GNAS/EPAS1/FFAR4/ACHE/ADRB3/G0S2/ADRB1/PRDM16/PLAC8/SYK/ZNF516/LEPR/SCD/CAV1/GATM/DBH/ESRRG/PPARGC1B/PDGFC/ELOVL3/MFAP2/IL4R/PTH2R/UCP1/CMKLR1/UCP2/IGF1R	31
BP	GO:0003014	renal system process	34/3109	110/18723	0.000146746	0.00116274	0.000805156	NPR3/BCL2/BMP4/ADORA1/SULF2/CHRNA3/NPR1/SLC22A6/ADM/GAS6/MYO5B/WFS1/WNK4/ADRA1A/BTC/KCNQ1/DRD2/PRKACA/PTPRO/MCAM/EDNRB/OPRL1/AKR1B1/CORO2B/TAC1/RHPN2/EMP2/NPPB/SLC4A1/GSN/COMT/SPX/KCNMA1/F2R	34
BP	GO:0007501	mesodermal cell fate specification	3109-08-01	12/18723	0.000150482	0.00117989	0.000817034	WNT3A/DKK1/SIX2/SFRP2/NODAL/EYA1/EYA2/PAX2	8
BP	GO:0007614	short-term memory	3109-08-01	12/18723	0.000150482	0.00117989	0.000817034	CUX2/BRINP1/NPAS4/PTCHD1/MDK/CHRNA7/COMT/RCAN1	8
BP	GO:0021936	regulation of cerebellar granule cell precursor proliferation	3109-08-01	12/18723	0.000150482	0.00117989	0.000817034	ZNF423/GLI1/SHH/SMO/FGF2/LHX1/SLC6A4/LHX5	8
BP	GO:0038180	nerve growth factor signaling pathway	3109-08-01	12/18723	0.000150482	0.00117989	0.000817034	BDNF/NTF3/CORO1A/NGF/SORT1/NTRK1/MAGI2/RAPGEF2	8
BP	GO:0048934	peripheral nervous system neuron differentiation	3109-08-01	12/18723	0.000150482	0.00117989	0.000817034	NEFH/HOXD10/RUNX3/ONECUT2/NTRK2/POU4F1/HAND2/HOXD9	8
BP	GO:0048935	peripheral nervous system neuron development	3109-08-01	12/18723	0.000150482	0.00117989	0.000817034	NEFH/HOXD10/RUNX3/ONECUT2/NTRK2/POU4F1/HAND2/HOXD9	8
BP	GO:0060442	branching involved in prostate gland morphogenesis	3109-08-01	12/18723	0.000150482	0.00117989	0.000817034	BMP4/FGFR2/SFRP1/SHH/ESR1/BMP7/HOXA13/HOXD13	8
BP	GO:1903800	positive regulation of production of miRNAs involved in gene silencing by miRNA	3109-08-01	12/18723	0.000150482	0.00117989	0.000817034	BMP4/EGFR/LIN28A/TGFB1/MYCN/MAP2K1/RIPK1/MYOCD	8
BP	GO:0051099	positive regulation of binding	48/3109	173/18723	0.000150681	0.00117991	0.000817048	WNT3A/PAX6/EPHA4/IRF4/BMP4/SPPL3/PLXND1/TGFB1/TIAM1/GATA3/HIPK2/STK3/BDNF/PDX1/MYOD1/PLCL2/PLCL1/NMD3/PLK2/DACT1/MARK3/GPSM1/APP/BMP2/CTBP2/SPON1/POU4F1/CAV1/TERT/NGF/POU4F2/HAND2/CTHRC1/LARP6/RAMP2/MET/RIPOR2/AMFR/ADD2/S100A10/MYOCD/LRRK2/ACE/BAMBI/TWIST1/RAPGEF2/PPARG/FOXC1	48
BP	GO:0035137	hindlimb morphogenesis	15/3109	34/18723	0.000151392	0.00118393	0.000819831	CHD7/BMP4/HOXD10/ALX4/WNT7A/SHH/FGF4/OSR1/FGF8/PTCH1/HOXD9/RSPO2/WNT3/TWIST1/TP63	15
BP	GO:0051591	response to cAMP	30/3109	93/18723	0.000151683	0.00118467	0.00082034	SLC5A5/IGFBP5/HCN2/CRHBP/HCN4/COL1A1/THBD/HCN1/ALDH3A1/CITED1/FOSL1/CNGA3/PTPRN/CARM1/AHR/FOS/APP/KCNQ1/PPARGC1B/SLC8A1/DMTN/SLC8A3/KCNE1/NOX4/CDO1/PDE2A/SLC6A3/DGKQ/RAPGEF2/VGF	30
BP	GO:0051271	negative regulation of cellular component movement	88/3109	367/18723	0.00016119	0.00125728	0.000870622	IGFBP5/PPARGC1A/EPHA4/LDLRAD4/BCL2/TAFA5/DACH1/SEMA6D/MEOX2/KANK1/ADORA1/DUSP22/TBX5/TGFB1/SFRP1/SHH/PTPRG/GATA3/SLIT2/ATP1B2/SPOCK3/DPYSL3/VASH1/MITF/EVL/DLC1/FRMD5/RIN3/SFRP2/PLCB1/ABCC8/PRKG1/NODAL/THY1/CDH1/FGF2/SMAD7/CNIH2/ROBO1/DLL4/NRG1/MCC/ABHD2/HDAC5/DRD2/TBXA2R/TPM1/PTPRO/BMERB1/WNT4/ACVR1C/PODN/CCN3/ACVRL1/CYGB/CD200/IL27RA/CXCL12/CHRD/NOG/DLG5/MCTP1/ADAMTS9/PTPRM/FBLN1/TMEFF2/NGFR/CNN…	88
BP	GO:0043491	protein kinase B signaling	56/3109	211/18723	0.000164305	0.00127992	0.000886298	MEIS3/IGFBP5/STOX1/TPTE/SFRP5/EGFR/LIN28A/PIK3CD/TGFB1/TNFAIP8L3/INSR/TNFSF11/GATA3/STK11/STK3/GAS6/FGFR1/PLK3/SEMA5A/MERTK/HSP90AA1/FGF2/MYDGF/NTRK3/NRG1/CALCR/DLG1/DRD2/NTRK2/LRP2/BANK1/RASD2/AXL/HBEGF/HPSE/RET/FAM110C/F3/KDR/PEAR1/RAMP3/PIK3R5/MT3/MET/CAVIN3/PPARA/TSPYL5/GATA4/NTRK1/MAGI2/RTN4/LOX/PAX2/IGF2/INPP5F/IGF1R	56
BP	GO:0010862	positive regulation of pathway-restricted SMAD protein phosphorylation	19/3109	49/18723	0.000171089	0.00132931	0.000920504	BMP6/BMP4/TGFB1/BMP3/BMP7/INHBB/NODAL/GDF10/BMP2/GDF1/ACVRL1/TGFB3/SDCBP/BMP8B/GDF6/BMP8A/RBPMS/GDF7/PPARG	19
BP	GO:0021695	cerebellar cortex development	19/3109	49/18723	0.000171089	0.00132931	0.000920504	RORA/GLI1/AGTPBP1/CBLN1/WNT7A/SEZ6/TRNP1/EZH2/MAP2K1/SMO/KNDC1/SERPINE2/NEUROD2/LHX1/MDK/LHX5/GRID2/FAIM2/DLL1	19
BP	GO:0001938	positive regulation of endothelial cell proliferation	34/3109	111/18723	0.000178228	0.00137499	0.000952131	BMP6/CDH13/BMP4/PIK3CD/PPP1R16B/NR4A1/STAT5A/FGFR1/SEMA5A/FGF2/MYDGF/GHSR/VEGFC/BMP2/JCAD/FLT4/PGF/ACVRL1/PRKCA/ITGB3/CAV2/THBS4/CXCL12/PLCG1/EGFL7/F3/KDR/MDK/EGR3/WNT2/ITGA4/NRP2/AKT3/IGF2	34
BP	GO:0071867	response to monoamine	34/3109	111/18723	0.000178228	0.00137499	0.000952131	PPARGC1A/HTR6/HTR1A/GNAS/ADCY5/CHRM3/ATF4/GNAL/PALM/HTR7/ALK/RYR2/NR4A3/HRH2/HRH3/APP/PDE4B/CHRM2/HTR5A/KCNQ1/DRD2/DRD5/PRKACA/HTR1F/CAV2/NSG1/HRH1/HTR1B/GNAO1/SNCA/DRD1/CHRM4/LRRK2/DRD4	34
BP	GO:0071869	response to catecholamine	34/3109	111/18723	0.000178228	0.00137499	0.000952131	PPARGC1A/HTR6/HTR1A/GNAS/ADCY5/CHRM3/ATF4/GNAL/PALM/HTR7/ALK/RYR2/NR4A3/HRH2/HRH3/APP/PDE4B/CHRM2/HTR5A/KCNQ1/DRD2/DRD5/PRKACA/HTR1F/CAV2/NSG1/HRH1/HTR1B/GNAO1/SNCA/DRD1/CHRM4/LRRK2/DRD4	34
BP	GO:0003177	pulmonary valve development	3109-11-01	21/18723	0.000179206	0.00137499	0.000952131	BMP4/SLIT2/NFATC1/TNFRSF1B/ROBO1/HEY2/RBPJ/HEYL/HEY1/TBX20/ROBO2	11
BP	GO:0008090	retrograde axonal transport	3109-11-01	21/18723	0.000179206	0.00137499	0.000952131	PAFAH1B1/NEFL/AGTPBP1/SOD1/HAP1/DLG2/NDEL1/TMEM108/KIF5A/KIF1A/DST	11
BP	GO:0046885	regulation of hormone biosynthetic process	3109-11-01	21/18723	0.000179206	0.00137499	0.000952131	PPARGC1A/CYP27B1/EGR1/BMP6/GFI1/ADM/DKK3/BMP2/WNT4/POR/DGKQ	11
BP	GO:0048485	sympathetic nervous system development	3109-11-01	21/18723	0.000179206	0.00137499	0.000952131	GATA3/INSM1/FZD3/ASCL1/HAND2/SEMA3F/NRP2/NTRK1/PLXNA4/TP63/GDNF	11
BP	GO:0072111	cell proliferation involved in kidney development	3109-11-01	21/18723	0.000179206	0.00137499	0.000952131	EGR1/BMP4/LIN28A/SHH/OSR1/GATA3/BMP7/BMP2/PDGFD/PTCH1/CFLAR	11
BP	GO:0042596	fear response	16/3109	38/18723	0.000179257	0.00137499	0.000952131	ADCYAP1/BCL2/ASIC4/NR2E1/HTR1A/ADRA2A/GABRA5/ADRB1/BRINP1/NPAS2/CCK/NPY2R/DBH/NEUROD2/MDK/DRD4	16
BP	GO:0046676	negative regulation of insulin secretion	16/3109	38/18723	0.000179257	0.00137499	0.000952131	SFRP1/ADRA2A/INHBB/ABCC8/MAP4K4/GHSR/DRD2/FKBP1B/ACVR1C/CCN3/CHGA/MTNR1B/KCNB1/BMP8A/UCP2/VSNL1	16
BP	GO:0014048	regulation of glutamate secretion	3109-09-01	15/18723	0.000181452	0.00138475	0.000958893	TRH/STXBP1/ADORA1/CCK/NTSR1/HRH3/GRM7/NPY5R/SNCA	9
BP	GO:0021542	dentate gyrus development	3109-09-01	15/18723	0.000181452	0.00138475	0.000958893	EMX2/NR2E1/SMO/TMEM108/LEF1/LMX1A/FEZF2/MDK/CDK6	9
BP	GO:0070831	basement membrane assembly	3109-09-01	15/18723	0.000181452	0.00138475	0.000958893	LAMB1/PHLDB1/NTNG1/PXDN/PLOD3/RAMP2/NTN4/PHLDB2/NTNG2	9
BP	GO:0072044	collecting duct development	3109-09-01	15/18723	0.000181452	0.00138475	0.000958893	BMP4/PAX8/SHH/AKR1B1/WNT9B/DLG5/DACT2/PTCH1/PAX2	9
BP	GO:0001935	endothelial cell proliferation	52/3109	193/18723	0.000184367	0.00140343	0.000971828	BMP6/CDH13/BMP4/PIK3CD/PPP1R16B/NR4A1/STAT5A/VASH1/FGFR1/SEMA5A/MMP14/FGF2/MYDGF/DLL4/ATOH8/GHSR/DLG1/VEGFC/BMP2/JCAD/FLT1/FLT4/BMPER/PGF/ACVRL1/PRKCA/ITGB3/CAV1/CAV2/THBS4/CXCL12/IL12A/ALOX5/PLCG1/PTPRM/EGFL7/F3/KDR/NGFR/MDK/EGR3/ALDH1A2/PROK2/WNT2/NOX5/ITGA4/NRP2/AKT3/RGCC/KRIT1/IGF2/PPARG	52
BP	GO:0007565	female pregnancy	52/3109	193/18723	0.000184367	0.00140343	0.000971828	IGFBP5/CYP27B1/ADCYAP1/PGR/BCL2/PRLHR/CRHBP/PAPPA/PRDM14/PTHLH/THBD/SOD1/EPO/ESR1/SLC38A3/FOSL1/CSMD1/ADM/IHH/ABCC8/NODAL/CD38/CTSV/ADRA2C/FOS/GHSR/STOX2/TGFBR2/CLIC5/MMP2/WNT4/HMX3/ACVR1C/PGF/TGFB3/IGFBP7/CRHR1/AKR1B1/PTGS2/SYDE1/ADRA2B/FBLN1/CNR1/EMP2/HPGD/RAMP2/COMT/STAT5B/ITGB4/GJB2/UCP2/SLC19A1	52
BP	GO:0042133	neurotransmitter metabolic process	14/3109	31/18723	0.000185087	0.00140357	0.000971926	NOS1/AGTPBP1/ACHE/CHAT/PRIMA1/ALDH5A1/MOXD1/SLC5A7/DBH/SLC6A4/GAD2/COMT/PAH/SLC6A3	14
BP	GO:0071711	basement membrane organization	14/3109	31/18723	0.000185087	0.00140357	0.000971926	LAMB1/PHLDB1/NTNG1/NID1/PXDN/PLOD3/CAV1/CAV2/FLRT2/RAMP2/NID2/NTN4/PHLDB2/NTNG2	14
BP	GO:0097106	postsynaptic density organization	14/3109	31/18723	0.000185087	0.00140357	0.000971926	NRXN1/NRXN2/CBLN1/LRRTM1/DLG3/NTRK3/DLG1/TMEM108/CDH2/RELN/PTPRD/LRRC4B/GRID2/SHANK3	14
BP	GO:0003143	embryonic heart tube morphogenesis	24/3109	69/18723	0.000187361	0.0014146	0.000979562	WNT3A/SOX17/SOX18/SMAD3/SHH/FGF8/IHH/RYR2/SMO/NODAL/NKX2-5/TGFBR2/VANGL2/HAND1/LBX1/HAND2/FOXN4/DNAAF1/TBX2/NDRG4/GATA4/ZIC3/TBX20/DLL1	24
BP	GO:0003128	heart field specification	3109-10-01	18/18723	0.000188189	0.0014146	0.000979562	WNT3A/BMP4/DKK1/ROBO1/BMP2/LRP2/GATA5/RBPJ/WNT11/ROBO2	10
BP	GO:0021534	cell proliferation in hindbrain	3109-10-01	18/18723	0.000188189	0.0014146	0.000979562	RORA/ZNF423/GLI1/SHH/SMO/FGF2/LHX1/SLC6A4/LHX5/GBX2	10
BP	GO:0042136	neurotransmitter biosynthetic process	3109-10-01	18/18723	0.000188189	0.0014146	0.000979562	NOS1/ACHE/CHAT/MOXD1/SLC5A7/DBH/SLC6A4/GAD2/PAH/SLC6A3	10
BP	GO:0090190	positive regulation of branching involved in ureteric bud morphogenesis	3109-10-01	18/18723	0.000188189	0.0014146	0.000979562	HOXB7/PAX8/SOX8/SMO/NOG/LHX1/WNT2B/GREM1/PAX2/GDNF	10
BP	GO:0090493	catecholamine uptake	3109-10-01	18/18723	0.000188189	0.0014146	0.000979562	SLC29A4/DRD2/ACTB/SLC6A2/SLC22A3/SNCA/DRD1/SLC6A3/DRD4/GDNF	10
BP	GO:0099558	maintenance of synapse structure	3109-10-01	18/18723	0.000188189	0.0014146	0.000979562	C1QL1/CBLN1/CBLN2/ERC2/DLG3/BSN/PCLO/DLG1/CTBP2/ADGRB3	10
BP	GO:0071868	cellular response to monoamine stimulus	33/3109	107/18723	0.00019096	0.00143184	0.0009915	HTR6/HTR1A/GNAS/ADCY5/CHRM3/ATF4/GNAL/PALM/HTR7/ALK/RYR2/NR4A3/HRH2/HRH3/APP/PDE4B/CHRM2/HTR5A/KCNQ1/DRD2/DRD5/PRKACA/HTR1F/CAV2/NSG1/HRH1/HTR1B/GNAO1/SNCA/DRD1/CHRM4/LRRK2/DRD4	33
BP	GO:0071870	cellular response to catecholamine stimulus	33/3109	107/18723	0.00019096	0.00143184	0.0009915	HTR6/HTR1A/GNAS/ADCY5/CHRM3/ATF4/GNAL/PALM/HTR7/ALK/RYR2/NR4A3/HRH2/HRH3/APP/PDE4B/CHRM2/HTR5A/KCNQ1/DRD2/DRD5/PRKACA/HTR1F/CAV2/NSG1/HRH1/HTR1B/GNAO1/SNCA/DRD1/CHRM4/LRRK2/DRD4	33
BP	GO:0007568	aging	82/3109	339/18723	0.000195894	0.00146701	0.00101585	IGFBP5/PPARGC1A/BCL2/ARNTL/WNT16/DKK1/PITX3/SOD1/EPO/TACR3/TRPC6/ALDH3A1/VASH1/ADM/CLN8/FBXO5/TNFRSF1B/PDX1/ATP8A2/CARM1/LMNA/PRNP/MAP2K1/CCN2/ADRA1A/FGF2/IGFBP1/PLK2/CTSV/SCAP/COMP/FOS/APP/WNT1/PPP1R9A/TGFBR2/NPY2R/P2RY1/SLC1A2/EDNRB/GCLM/ELAVL4/KRT83/TGFB3/PRDM2/HMGA2/SLC12A2/PTGS2/TYMS/TERT/PLA2R1/CNR1/ECRG4/CLDN1/ICAM1/TIMP2/DNMBP/GJB6/COL4A2/SLC30A10/CDK6/NOX4/GNAO1/CDKN2A/AMFR/NPY5R/TBX2/RN…	82
BP	GO:2000146	negative regulation of cell motility	86/3109	359/18723	0.000196633	0.0014707	0.00101841	IGFBP5/PPARGC1A/EPHA4/LDLRAD4/BCL2/TAFA5/DACH1/SEMA6D/MEOX2/KANK1/ADORA1/DUSP22/TBX5/TGFB1/SFRP1/SHH/PTPRG/GATA3/SLIT2/ATP1B2/SPOCK3/DPYSL3/VASH1/MITF/EVL/DLC1/FRMD5/RIN3/SFRP2/PLCB1/ABCC8/PRKG1/NODAL/THY1/CDH1/FGF2/SMAD7/ROBO1/DLL4/NRG1/MCC/ABHD2/HDAC5/DRD2/TBXA2R/TPM1/BMERB1/WNT4/ACVR1C/PODN/CCN3/ACVRL1/CYGB/CD200/IL27RA/CXCL12/CHRD/NOG/DLG5/MCTP1/ADAMTS9/PTPRM/FBLN1/TMEFF2/NGFR/CNN2/WNT11/PTPR…	86
BP	GO:0061572	actin filament bundle organization	45/3109	161/18723	0.00019873	0.00148454	0.00102799	SHANK1/FSCN1/FMN2/MYO1B/FSCN2/SFRP1/SMAD3/PHACTR1/SHTN1/SPIRE1/DPYSL3/EVL/MTSS1/TJP1/PFN3/DLC1/SHROOM1/CCN2/S1PR1/ESPN/FAM171A1/RFLNA/PPP1R9A/TPM1/WNT4/LPAR1/TGFB3/SORBS3/CORO2B/TAC1/DMTN/RHPN2/TMEFF2/CGNL1/FAM107A/WNT11/ARHGEF18/NOX4/MET/ADD2/S100A10/PHLDB2/SHANK3/RGCC/CD47	45
BP	GO:0030010	establishment of cell polarity	41/3109	143/18723	0.00020695	0.00154403	0.00106919	PAX6/FSCN1/FRMD4A/PAFAH1B1/MOS/EPHB1/BRSK2/FGF13/AMOTL2/KANK1/WNT7A/SHH/GATA3/UST/SHTN1/STK11/AMOTL1/NDEL1/WWC1/FEZ1/HSP90AA1/CYTH3/BRSK1/SNX27/CYP26B1/JAM3/PARD3/LAMA1/FOXF1/CYRIB/GPSM2/DOCK8/MAP1B/DOCK2/GSN/FRMD4B/RIPOR2/TCF15/PTK7/KRIT1/KIF26B	41
BP	GO:1901654	response to ketone	52/3109	194/18723	0.000211857	0.00157868	0.00109318	SOX10/TRH/NEFL/ADCY1/BMI1/EGFR/ADCY5/TGFB1/SFRP1/ADCY8/EPO/SLIT2/FOSL1/GAS6/SCNN1G/AHR/CD38/NTRK3/ABHD2/GNAI1/FOS/GHSR/TLR2/SLIT3/TBXA2R/FIBIN/NR3C1/TGFB3/IGFBP7/NPAS4/CAV1/AKR1B1/TYMS/ADCY3/ERRFI1/TNC/PTGFR/HOXD13/CLDN1/ICAM1/SCNN1B/RAMP2/HPCA/P2RY6/PRKCE/ABCB4/ADCY2/FBXO32/CFLAR/NCOA1/GJB2/FOXO1	52
BP	GO:0006942	regulation of striated muscle contraction	30/3109	95/18723	0.000231447	0.00172249	0.00119277	ADRA1B/FGF13/HCN4/KBTBD13/ADORA1/NOS1/NR4A1/RYR2/CCN2/ADRA1A/PDE4D/SMAD7/DLG1/ANK2/PDE4B/KCNQ1/NKX2-5/PRKACA/FKBP1B/TNNT3/SCN5A/TMEM38A/CAV1/DMD/CACNA1C/SLC8A1/CHGA/TRPV4/SLC8A3/GATA4	30
BP	GO:0034446	substrate adhesion-dependent cell spreading	33/3109	108/18723	0.000231731	0.00172249	0.00119277	LAMB1/KANK1/ANTXR1/LIMS2/EPHB3/ARHGEF7/NTNG1/MELTF/PEAK1/MERTK/FER/RAB1A/PDPN/ITGA8/RADIL/PARVA/FZD7/ITGB3/AXL/ATRNL1/FBLN1/DMTN/TMEFF2/PREX1/MDK/NTN4/BVES/SPRY4/ITGA4/S100A10/SRCIN1/CSPG5/NTNG2	33
BP	GO:0060425	lung morphogenesis	19/3109	50/18723	0.000233357	0.0017303	0.00119817	TCF21/BMP4/FGFR2/SHH/FGF8/CELSR1/MAP2K1/NODAL/PLOD3/TGFBR2/LAMA1/FOXF1/NOG/DLG5/TNC/WNT2B/WNT2/RSPO2/NKX2-1	19
BP	GO:0110151	positive regulation of biomineralization	19/3109	50/18723	0.000233357	0.0017303	0.00119817	BMP6/TFAP2A/FZD9/BMP4/TGFB1/SMAD3/OSR1/BMP7/FBXO5/BMP2/WNT4/FBN2/TGFB3/NELL1/SLC8A1/ALOX5/FBLN7/WNT6/PKDCC	19
BP	GO:0001706	endoderm formation	20/3109	54/18723	0.000241808	0.00179075	0.00124004	LAMB1/SOX2/SOX17/DKK1/DUSP5/LAMA3/EOMES/NODAL/MMP14/COL5A1/MMP2/HMGA2/NOG/ITGA7/LHX1/COL12A1/COL4A2/ITGA4/TBX20/SOX7	20
BP	GO:0035904	aorta development	21/3109	58/18723	0.000246202	0.00181881	0.00125946	CHD7/PLXND1/FGF8/ROBO1/DLL4/EYA1/LRP2/ACVRL1/PRICKLE1/MYLK/LOXL1/ADAMTS9/HEY2/NGFR/RBPJ/EFEMP2/TBX2/HEY1/PDE2A/LOX/ROBO2	21
BP	GO:2000649	regulation of sodium ion transmembrane transporter activity	21/3109	58/18723	0.000246202	0.00181881	0.00125946	FGF12/FGF13/TESC/OSR1/PCSK9/HECW1/WNK4/WNK2/SCN1B/KCNQ1/FGF11/FXYD5/DMD/SCN3B/NEDD4/FGF14/PRKCE/FXYD7/SCN4B/HECW2/DRD4	21
BP	GO:0033002	muscle cell proliferation	63/3109	248/18723	0.000254763	0.00187974	0.00130165	IGFBP5/PPARGC1A/NPR3/CDH13/GLI1/EPHB1/TAFA5/BMP4/ADAMTS1/FGFR2/EGFR/TBX5/TGFB1/SHH/TENM4/FGF20/NPR1/PRKG1/NR4A3/S1PR1/FGF2/FOXC2/MYB/BMP2/RBP4/TGFBR2/TPM1/MMP2/RBPMS2/CCN3/TGFB3/AKR1B1/PTGS2/IL12A/TERT/KCNK2/NOG/TP73/HBEGF/FGF9/ERBB4/HEY2/EREG/VIPR2/HPGD/RBPJ/HTR1B/COMT/NPPC/P2RY6/EFEMP2/NPY5R/WNT2/TBX2/ZFPM2/NDRG4/PDGFD/MYOCD/IGFBP3/TBX20/CFLAR/PPARG/FOXC1	63
BP	GO:0042417	dopamine metabolic process	16/3109	39/18723	0.000257421	0.00189238	0.00131041	GPR37/GRIN2A/HTR1A/GCH1/TACR3/NPR1/SNCB/DRD2/MOXD1/DBH/COMT/SNCAIP/SNCA/DRD1/SLC6A3/DRD4	16
BP	GO:1901861	regulation of muscle tissue development	16/3109	39/18723	0.000257421	0.00189238	0.00131041	WNT3A/IGFBP5/PPARGC1A/BCL2/BMP4/TGFB1/SMAD3/SHH/SHOX2/FGF8/MYOD1/LEF1/DLL1/LOX/TWIST1/IGF2	16
BP	GO:1902742	apoptotic process involved in development	16/3109	39/18723	0.000257421	0.00189238	0.00131041	XKR7/PAX8/XKR6/FGF4/SLIT2/BMP7/XKR5/TNFRSF1B/FOXC2/SLIT3/LEF1/XKR4/HAND2/ROBO2/PAX2/FOXC1	16
BP	GO:0031623	receptor internalization	34/3109	113/18723	0.000259888	0.00189479	0.00131208	WNT3A/DKK1/ACHE/GSG1L/INSR/PCSK9/RSPO1/ADM/RIN3/NTF3/SFRP4/DNM3/CACNG4/CACNG8/SYK/DRD2/PLCG2/ITGB3/CAV1/SDCBP/RAB31/NEDD4/ARC/CACNG5/NECAB2/HTR1B/RAMP2/RAMP3/HPCA/SNCA/MAGI2/GREM1/DRD4/CACNG2	34
BP	GO:0003163	sinoatrial node development	3109-07-01	10/18723	0.000259958	0.00189479	0.00131208	BMP4/HCN4/SHOX2/GJB6/BVES/TBX18/CACNA1G	7
BP	GO:0021903	rostrocaudal neural tube patterning	3109-07-01	10/18723	0.000259958	0.00189479	0.00131208	PAX6/SOX17/BMI1/FGF8/WNT1/EN1/GBX2	7
BP	GO:0021940	positive regulation of cerebellar granule cell precursor proliferation	3109-07-01	10/18723	0.000259958	0.00189479	0.00131208	ZNF423/GLI1/SHH/SMO/FGF2/LHX1/LHX5	7
BP	GO:0031915	positive regulation of synaptic plasticity	3109-07-01	10/18723	0.000259958	0.00189479	0.00131208	CPLX2/ADCY8/EPHB2/PTGS2/NEUROD2/MAP1B/DBN1	7
BP	GO:0048755	branching morphogenesis of a nerve	3109-07-01	10/18723	0.000259958	0.00189479	0.00131208	FGFR2/SHOX2/EPHA7/BCL11A/DRD2/RTN4/LRRK2	7
BP	GO:1904338	regulation of dopaminergic neuron differentiation	3109-07-01	10/18723	0.000259958	0.00189479	0.00131208	WNT3A/DKK1/SFRP1/SHH/TIAM1/FGF20/SFRP2	7
BP	GO:0021846	cell proliferation in forebrain	3109-12-01	25/18723	0.000264243	0.00191904	0.00132887	WNT3A/POU3F2/EMX2/FGFR2/IGF2BP1/WNT7A/FGF8/DISC1/DIXDC1/POU3F3/LHX5/KIF1A	12
BP	GO:0050951	sensory perception of temperature stimulus	3109-12-01	25/18723	0.000264243	0.00191904	0.00132887	EPHB1/CXCR4/ADORA1/MMP24/KCNK4/NTSR1/OPRK1/ANO1/CXCL12/TRPA1/TRPM3/NTRK1	12
BP	GO:0060740	prostate gland epithelium morphogenesis	3109-12-01	25/18723	0.000264243	0.00191904	0.00132887	BMP4/FGFR2/SFRP1/SHH/ESR1/BMP7/HOXA13/CYP7B1/NOG/TNC/HOXD13/TP63	12
BP	GO:0001933	negative regulation of protein phosphorylation	82/3109	342/18723	0.000265049	0.00192257	0.00133131	PPARGC1A/PAX6/LDLRAD4/CDKN1C/BMP4/PRR5L/DKK1/DUSP6/CAMK2N1/UBASH3B/SOCS1/DUSP22/TGFB1/SFRP1/LATS2/SH3BP5/CEBPA/RASSF2/PPP1R1B/SLIT2/BMP7/NCK2/INSM1/SOCS3/CHMP6/NTF3/SFRP2/PRNP/THY1/PDE4D/MLXIPL/SMAD7/NTRK3/CADM4/HEG1/SH3GL2/PARD3/BMP2/NIBAN1/ZFYVE28/DRD2/GPRC5A/MLLT1/EPHB2/GNAQ/SIRPA/PTPRB/PTPRO/IRAK3/MAPK8IP1/CAV1/DMD/ERRFI1/DNAJC3/CAMK2N2/NOG/SLC8A1/LRRK1/FBLN1/DMTN/PID1/SORL1/SLC8A3/KIRREL2/CD…	82
BP	GO:0031032	actomyosin structure organization	52/3109	196/18723	0.00027821	0.00201423	0.00139479	ACTC1/OBSL1/SFRP1/SMAD3/PHACTR1/EPB41L3/FRMD6/EVL/PDGFRA/PGM5/TJP1/DLC1/FRMD5/FRMD3/CCN2/EPB41L2/KRT19/S1PR1/FAM171A1/FHOD3/PPP1R9A/TPM1/TNNT3/WNT4/TMOD1/LPAR1/TGFB3/SORBS3/MYH14/CORO2B/CDC42BPA/TAC1/TMOD2/RHPN2/TMEFF2/CGNL1/CNN2/WNT11/CFL2/ARHGEF18/ACTN2/NOX4/MET/MYH11/S100A10/EPB41L1/ACTA1/PHLDB2/CFLAR/RGCC/CD47/CNN3	52
BP	GO:0021799	cerebral cortex radially oriented cell migration	14/3109	32/18723	0.000279028	0.00201423	0.00139479	LAMB1/POU3F2/PAFAH1B1/NR2E1/DAB1/CDK5R2/NDEL1/LHX6/DISC1/BMERB1/DIXDC1/RELN/POU3F3/RTN4	14
BP	GO:0060914	heart formation	14/3109	32/18723	0.000279028	0.00201423	0.00139479	WNT3A/SOX17/BMP4/DKK1/TBX5/ROBO1/EYA1/BMP2/LRP2/GATA5/HAND2/RBPJ/WNT11/ROBO2	14
BP	GO:0061036	positive regulation of cartilage development	14/3109	32/18723	0.000279028	0.00201423	0.00139479	BMP6/BMP4/SMAD3/SMAD7/FGF18/BMP2/ACVRL1/ZNF219/MDK/POR/GDF6/SOX5/RUNX2/PKDCC	14
BP	GO:0045776	negative regulation of blood pressure	17/3109	43/18723	0.000283267	0.00204238	0.00141427	GCH1/ADORA1/NOS1/ADRB3/ADRB1/ADRA1A/NTSR1/VEGFC/DRD2/DRD5/KCNK6/OPRL1/CNR1/ADM2/NPPB/ARHGAP42/PPARA	17
BP	GO:0014068	positive regulation of phosphatidylinositol 3-kinase signaling	26/3109	79/18723	0.000285146	0.00205346	0.00142195	FGR/WNT16/PRR5L/INSR/ROR1/ROR2/PDGFRA/FGFR1/FGF2/MYDGF/NTRK3/KIT/NTRK2/FLT1/UNC5B/ERBB4/NEDD4/RELN/KDR/PDGFC/FLT3/FYN/PDGFD/NTRK1/F2R/IGF1R	26
BP	GO:0007162	negative regulation of cell adhesion	74/3109	303/18723	0.000288035	0.0020693	0.00143292	BMP6/TNFRSF21/CDH13/PLXNA2/BMP4/UBASH3B/SIPA1/DAB1/KANK1/SOCS1/DUSP22/PLXND1/AJAP1/TGFB1/SHH/RUNX3/COL1A1/DTX1/PDE3B/PLXNC1/SPOCK1/IHH/DLC1/MELTF/PRNP/PRKG1/SEMA5A/MMP14/CDH1/SMAD7/TBX21/TGFBI/CR1/MAP4K4/DLG1/JAM3/BMP2/WNT1/EPHB2/SOCS6/PTPRO/PLXNA3/B4GALNT2/FXYD5/ACVRL1/FZD7/CXCL12/ADAMTS18/SERPINE2/CORO2B/DLG5/TNC/FBLN1/DMTN/TRPV4/ARHGDIG/MDK/LGALS3/TNFRSF14/FAM107A/ADAM22/IL4R/DACT2/CDKN2A/RIPO…	74
BP	GO:0015849	organic acid transport	74/3109	303/18723	0.000288035	0.0020693	0.00143292	TRH/STXBP1/AVPR1B/ADORA1/SLC16A7/SLC6A1/SLC27A3/TNFSF11/SLC22A4/SLC29A4/SLC38A3/SLC1A4/SLC10A4/SLC22A6/ABCB1/CLN8/SSTR4/TRPC4/SLC7A14/SLC26A4/SLC6A17/SLC5A8/ACSL3/SYK/SLC6A18/ABCD3/CCK/NTSR1/SLC7A10/HRH3/DRD2/SLC6A7/NTRK2/SLC6A20/SLC6A19/SLC1A2/LRP2/GRM7/TNFRSF11A/SLC25A29/LRRC8C/SLC12A2/PLA2R1/SLC27A6/SLC1A6/ERFE/SLC6A15/SLC38A4/SLC17A7/SLC47A1/PLIN2/SLC16A3/ABCC3/SLC26A5/ABCG2/HTR1B/APBA1/SLC25…	74
BP	GO:0043627	response to estrogen	25/3109	75/18723	0.000296827	0.00212992	0.00147489	CYP27B1/CRHBP/SFRP1/CITED4/WNT7A/GATA3/EPO/ESR1/CITED1/PTPRN/KRT19/MMP14/DHH/OPRK1/TGFBR2/TGFB3/TNFRSF11B/ARID5A/CAV1/GAL/CD24/CA2/COMT/SLC34A2/IL4R	25
BP	GO:0043114	regulation of vascular permeability	18/3109	47/18723	0.000302135	0.00216542	0.00149948	BMP6/C2CD4B/FGFBP3/AKAP12/TGFB1/PDE3A/SLIT2/NPR1/ADM/TJP1/ABCC8/SH3GL2/HRH1/NPPB/TRPV4/RAMP2/GPR4/PDE2A	18
BP	GO:0009190	cyclic nucleotide biosynthetic process	3109-11-01	22/18723	0.000304748	0.00217377	0.00150526	GUCY2D/ADCY9/ADCY1/ADCY5/ADCY8/NPR1/GUCY1A2/ADCY3/NPPB/NPPC/ADCY2	11
BP	GO:0014821	phasic smooth muscle contraction	3109-11-01	22/18723	0.000304748	0.00217377	0.00150526	P2RX2/SSTR2/EDN3/NEUROG1/KIT/GHSR/DLG1/DRD2/EDNRB/TBX2/GDNF	11
BP	GO:0048169	regulation of long-term neuronal synaptic plasticity	3109-11-01	22/18723	0.000304748	0.00217377	0.00150526	NEURL1/NPTN/KIT/CAMK2B/APP/DRD2/EPHB2/SYNGR1/KCNJ10/SNCA/SHANK3	11
BP	GO:0052652	cyclic purine nucleotide metabolic process	3109-11-01	22/18723	0.000304748	0.00217377	0.00150526	GUCY2D/ADCY9/ADCY1/ADCY5/ADCY8/NPR1/GUCY1A2/ADCY3/NPPB/NPPC/ADCY2	11
BP	GO:0050795	regulation of behavior	24/3109	71/18723	0.000307026	0.00218742	0.00151472	TRH/HTR1A/PTGDS/ADORA1/TACR3/ADRB1/NPAS2/NR4A3/CCK/GHSR/LEPR/DRD2/OPRK1/NPY2R/NMU/OPRL1/CNR1/RELN/MTNR1B/MDK/HTR1B/SLC24A4/SGIP1/KCNA2	24
BP	GO:1902105	regulation of leukocyte differentiation	69/3109	279/18723	0.000309595	0.00220312	0.00152558	IRF4/BMP4/IL7/GPR68/UBASH3B/SOCS1/TGFB1/SFRP1/SHH/RUNX3/RASSF2/TESC/SOD1/TNFSF11/GATA3/FBN1/TAL1/ZBTB46/DTX1/ROR2/CSF1/TCF7/MITF/TOX/NFKBIZ/IHH/GAS6/MAFB/SYK/MMP14/SMAD7/TBX21/CR1/FOS/TMEM178A/CYP26B1/IL1RL2/MYB/TGFBR2/FSTL3/TNFSF9/LEF1/POU4F1/PRKCA/AXL/CARD11/PPARGC1B/IL15RA/PF4/RASGRP1/POU4F2/RIPK1/SLC46A2/MDK/EGR3/TMEM176A/CA2/PRXL2A/CAMK4/STAT5B/IL4R/CDK6/FES/GPR137B/HOXA7/HLX/KITLG/SH3RF1/FB…	69
BP	GO:0090100	positive regulation of transmembrane receptor protein serine/threonine kinase signaling pathway	34/3109	114/18723	0.000312077	0.00221815	0.00153599	FOXD1/ZNF423/BMP6/CDKN1C/BMP4/TGFB1/BMP3/BMP7/STK11/INHBB/CITED1/HIPK2/NPNT/NODAL/GDF10/BMP2/GDF1/ACVRL1/TGFB3/SDCBP/ELAPOR2/SLC2A10/RBPJ/BMP8B/GDF6/RNF165/GATA4/TGFB1I1/BMP8A/MYOCD/RBPMS/TBX20/GDF7/PPARG	34
BP	GO:0009948	anterior/posterior axis specification	19/3109	51/18723	0.000314551	0.00223045	0.00154451	BMP4/TASOR/CDX2/PCSK6/BASP1/SHH/FOXA2/SIX2/ETS2/NODAL/NEUROG1/HOXD8/TBXT/RNF2/LHX1/HEY2/RIPPLY2/TDRD5/WNT3	19
BP	GO:0046850	regulation of bone remodeling	19/3109	51/18723	0.000314551	0.00223045	0.00154451	UBASH3B/EGFR/SFRP1/TNFSF11/SYK/CD38/S1PR1/LEPR/DEF8/TNFRSF11B/PRKCA/TNFRSF11A/ITGB3/PPARGC1B/TF/MDK/CA2/GREM1/GPR137B	19
BP	GO:0061371	determination of heart left/right asymmetry	23/3109	67/18723	0.000315219	0.00223256	0.00154597	WNT3A/SOX17/SOX18/SMAD3/SHH/FGF8/IHH/SMO/NODAL/NKX2-5/TGFBR2/VANGL2/HAND1/LBX1/HAND2/FOXN4/DNAAF1/TBX2/NDRG4/GATA4/ZIC3/TBX20/DLL1	23
BP	GO:0009306	protein secretion	85/3109	359/18723	0.000320349	0.00226621	0.00156927	ADCYAP1/TRH/BMP6/PTPRN2/FRMD4A/PAFAH1B1/ARNTL/BRSK2/CAVIN1/CAMK2N1/GPR68/EGFR/ADCY5/TGFB1/SFRP1/ADCY8/SYT9/CBLN1/ACHE/KCNA5/ADRA2A/TIAM1/APBB1/FOXA2/INHBB/CAMK2G/PTPRN/RAB11FIP3/LTBP2/PDX1/ABCC8/CPLX1/CBLN4/PCLO/CD38/PREB/MAP4K4/COMP/FFAR1/GHSR/NKX6-1/RIMS2/TLR2/VEGFC/SERGEF/DRD2/FKBP1B/RBP4/ANO1/ACVR1C/CCN3/TGFB3/OLFM2/NMU/RAB15/CD200/SLC12A2/IL12A/ALOX5/GAL/CHGA/DMTN/CNR1/MTNR1B/CPLX3/SYBU/KCNB…	85
BP	GO:0042220	response to cocaine	20/3109	55/18723	0.000321255	0.00226995	0.00157186	CRHBP/PITX3/SLC6A1/TIAM1/PPP1R1B/TACR3/SDK1/CACNG4/DRD2/DRD5/OPRK1/HOMER2/SLC1A2/ELAVL4/EN1/CNR1/HTR1B/SNCA/SLC6A3/DRD4	20
BP	GO:0030336	negative regulation of cell migration	82/3109	344/18723	0.000322776	0.00227802	0.00157745	IGFBP5/PPARGC1A/EPHA4/LDLRAD4/BCL2/TAFA5/DACH1/SEMA6D/MEOX2/KANK1/ADORA1/DUSP22/TBX5/TGFB1/SFRP1/SHH/PTPRG/SLIT2/ATP1B2/DPYSL3/VASH1/MITF/EVL/DLC1/RIN3/SFRP2/PLCB1/ABCC8/PRKG1/NODAL/THY1/CDH1/FGF2/SMAD7/ROBO1/DLL4/NRG1/MCC/ABHD2/HDAC5/DRD2/TBXA2R/TPM1/BMERB1/WNT4/ACVR1C/PODN/CCN3/ACVRL1/CYGB/CD200/IL27RA/CXCL12/CHRD/NOG/DLG5/MCTP1/ADAMTS9/PTPRM/TMEFF2/NGFR/CNN2/WNT11/PTPRR/NBL1/PTPRT/RIPOR2/CERS2…	82
BP	GO:0008207	C21-steroid hormone metabolic process	15/3109	36/18723	0.000326155	0.00229646	0.00159022	PPARGC1A/EGR1/BMP6/CYP11B1/ADM/DKK3/BMP2/CACNA1H/WNT4/CYP11A1/CYP46A1/AKR1B1/SCNN1B/STAT5B/DGKQ	15
BP	GO:0038179	neurotrophin signaling pathway	15/3109	36/18723	0.000326155	0.00229646	0.00159022	WASF1/HAP1/BDNF/NTF3/NTRK3/NTRK2/TMEM108/DOK5/PPP2R5B/CORO1A/NGF/SORT1/NTRK1/MAGI2/RAPGEF2	15
BP	GO:0019722	calcium-mediated signaling	53/3109	202/18723	0.000328487	0.00231018	0.00159972	P2RX2/GRIN2A/CDH13/CAMTA1/CXCR4/EGFR/SPPL3/CHRM3/TNFSF11/NFATC1/FHL2/NFATC2/SAMD14/RYR2/PRNP/SYK/NRG1/ANK2/PPP1R9A/PRKACA/PLCE1/FKBP1B/HOMER2/NCALD/NMUR1/EDNRB/PLCG2/TMEM38A/DMD/HOMER3/NEUROD2/MCTP1/PTGFR/CACNA1C/SLC8A1/PLCG1/DMTN/POMC/KDR/GRIN2C/GRIN1/SPHK1/HPCA/ADGRB2/NR5A2/RCAN2/CMKLR1/GRIN2D/CHP2/LRRK2/SLC24A4/RCAN1/GRIN2B	53
BP	GO:0007494	midgut development	3109-08-01	13/18723	0.000334135	0.00234168	0.00162153	DAB1/EGFR/SMO/FOXL1/EDNRB/FOXF1/RET/ALDH1A2	8
BP	GO:0032352	positive regulation of hormone metabolic process	3109-08-01	13/18723	0.000334135	0.00234168	0.00162153	PPARGC1A/EGR1/BMP6/PAX8/GATA3/ADM/WNT4/POR	8
BP	GO:0045741	positive regulation of epidermal growth factor-activated receptor activity	3109-08-01	13/18723	0.000334135	0.00234168	0.00162153	ADORA1/ADRA2A/NEURL1/BTC/HBEGF/TGFA/EREG/FBXW7	8
BP	GO:0031290	retinal ganglion cell axon guidance	3109-10-01	19/18723	0.000338224	0.00236298	0.00163628	EPHB1/EPHB3/SLIT2/SLIT1/EPHA7/EPHB2/PTPRO/POU4F2/PTPRM/ROBO2	10
BP	GO:0072074	kidney mesenchyme development	3109-10-01	19/18723	0.000338224	0.00236298	0.00163628	FOXD1/TCF21/BMP4/BASP1/SHH/OSR1/BMP7/SIX2/WNT4/PAX2	10
BP	GO:0030308	negative regulation of cell growth	50/3109	188/18723	0.00033859	0.00236298	0.00163628	WNT3A/CYP27B1/BCL2/SEMA6C/SOX17/SEMA6D/FGF13/NAIF1/NTN1/SIPA1/TGFB1/SFRP1/FSTL4/SMAD3/SLIT2/RTN4R/STK11/ULK2/SEMA5B/EPHA7/NPR1/SEMA4C/SFRP2/SEMA5A/RGMA/BCL11A/SEMA7A/CCDC85B/SLIT3/PLXNA3/CCN3/ACVRL1/FRZB/SERPINE2/DRAXIN/NPPB/SEMA3F/SPART/WNT11/RERG/MT3/CDKN2A/WFDC1/PPARA/GREM1/FHL1/WNT3/RTN4/GNG4/MINAR1	50
BP	GO:0006835	dicarboxylic acid transport	27/3109	84/18723	0.000338749	0.00236298	0.00163628	TRH/STXBP1/ADORA1/SLC1A4/SLC22A6/CLN8/SLC26A4/CCK/NTSR1/HRH3/NTRK2/SLC1A2/LRP2/GRM7/LRRC8C/SLC12A2/SLC1A6/SLC17A7/SLC26A5/APBA1/NPY5R/SLC26A10/KCNJ10/SNCA/SLC13A5/SLC1A5/SLC19A1	27
BP	GO:0021522	spinal cord motor neuron differentiation	13/3109	29/18723	0.000343375	0.00238418	0.00165096	OLIG3/LHX4/HOXD10/SHH/CLN8/MDGA2/LBX1/LHX3/PTCH1/GBX1/TBX20/OLIG2/ZC4H2	13
BP	GO:0021602	cranial nerve morphogenesis	13/3109	29/18723	0.000343375	0.00238418	0.00165096	TFAP2A/EPHB1/EGR2/MAFB/NEUROG1/HOXB3/EPHB2/PLXNA3/SEMA3F/NRP2/PLXNA4/PAX2/KCNA2	13
BP	GO:0040018	positive regulation of multicellular organism growth	13/3109	29/18723	0.000343375	0.00238418	0.00165096	POU3F2/BCL2/CHD7/CSF1/ATP8A2/SMO/GHSR/DRD2/STAT5B/SPTBN4/SLC6A3/DIO3/IGF2	13
BP	GO:0095500	acetylcholine receptor signaling pathway	13/3109	29/18723	0.000343375	0.00238418	0.00165096	CHRM3/ACHE/RGS10/CHRNA3/AGRN/PLCB1/HRH3/CHRM2/LY6H/GNAQ/CHRNA7/LYPD1/CHRM4	13
BP	GO:0035592	establishment of protein localization to extracellular region	85/3109	360/18723	0.000352291	0.00243823	0.00168839	ADCYAP1/TRH/BMP6/PTPRN2/FRMD4A/PAFAH1B1/ARNTL/BRSK2/CAVIN1/CAMK2N1/GPR68/EGFR/ADCY5/TGFB1/SFRP1/ADCY8/SYT9/CBLN1/ACHE/KCNA5/ADRA2A/TIAM1/APBB1/FOXA2/INHBB/CAMK2G/PTPRN/RAB11FIP3/LTBP2/PDX1/ABCC8/CPLX1/CBLN4/PCLO/CD38/PREB/MAP4K4/COMP/FFAR1/GHSR/NKX6-1/RIMS2/TLR2/VEGFC/SERGEF/DRD2/FKBP1B/RBP4/ANO1/ACVR1C/CCN3/TGFB3/OLFM2/NMU/RAB15/CD200/SLC12A2/IL12A/ALOX5/GAL/CHGA/DMTN/CNR1/MTNR1B/CPLX3/SYBU/KCNB…	85
BP	GO:0010919	regulation of inositol phosphate biosynthetic process	3109-09-01	16/18723	0.000353597	0.00243823	0.00168839	AVPR1B/NTSR1/P2RY1/HRH1/ADCYAP1R1/LHCGR/P2RY6/SNCA/PTH1R	9
BP	GO:0035864	response to potassium ion	3109-09-01	16/18723	0.000353597	0.00243823	0.00168839	PPARGC1A/CRHBP/SOD1/DLG2/CYP11B1/KCNC1/CACNA1H/SLC12A2/SLC26A5	9
BP	GO:0036342	post-anal tail morphogenesis	3109-09-01	16/18723	0.000353597	0.00243823	0.00168839	WNT3A/SP5/FZD3/SFRP2/DCHS1/CHST11/RIPPLY2/TCF15/TP63	9
BP	GO:0070571	negative regulation of neuron projection regeneration	3109-09-01	16/18723	0.000353597	0.00243823	0.00168839	EPHA4/RTN4R/RTN4RL1/KREMEN1/THY1/RGMA/MAP4K4/CERS2/INPP5F	9
BP	GO:1904862	inhibitory synapse assembly	3109-09-01	16/18723	0.000353597	0.00243823	0.00168839	FGF13/CBLN1/GABRB3/CBLN4/GABRB2/LGI2/NPAS4/LHFPL4/GABRA2	9
BP	GO:0030501	positive regulation of bone mineralization	16/3109	40/18723	0.000363412	0.00250018	0.00173129	BMP6/TFAP2A/FZD9/BMP4/TGFB1/SMAD3/OSR1/BMP7/BMP2/WNT4/FBN2/TGFB3/NELL1/SLC8A1/ALOX5/PKDCC	16
BP	GO:0060412	ventricular septum morphogenesis	16/3109	40/18723	0.000363412	0.00250018	0.00173129	BMP4/FGFR2/SLIT2/SMAD7/ROBO1/SLIT3/NKX2-5/TGFBR2/NOG/HEY2/RBPJ/WNT11/HEYL/ZFPM2/HEY1/ROBO2	16
BP	GO:0046328	regulation of JNK cascade	38/3109	133/18723	0.000373688	0.00256793	0.0017782	PAFAH1B1/EPHB1/WNT16/MAP3K10/EGFR/DUSP22/SFRP1/WNT7A/RASSF2/TNFSF11/MAPK8IP3/MDFIC/HIPK2/STK3/SFRP2/PLCB1/TRAF1/CCN2/DACT1/MAP4K4/TNFRSF19/APP/MTURN/ANKRD6/SIRPA/FLT4/MAPK8IP1/TRAF5/FZD7/SDCBP/RASGRP1/RIPK1/TRPV4/SH3RF3/NOD2/FGF19/SH3RF1/IGF1R	38
BP	GO:0050709	negative regulation of protein secretion	24/3109	72/18723	0.000388894	0.00266937	0.00184844	FRMD4A/SFRP1/ADRA2A/INHBB/RAB11FIP3/ABCC8/MAP4K4/GHSR/SERGEF/DRD2/FKBP1B/ACVR1C/CCN3/CD200/IL12A/CHGA/MTNR1B/KCNB1/SRCIN1/BMP8A/F2R/DRD4/UCP2/VSNL1	24
BP	GO:0046330	positive regulation of JNK cascade	28/3109	89/18723	0.000394494	0.00270471	0.00187292	WNT16/MAP3K10/DUSP22/WNT7A/RASSF2/TNFSF11/MAPK8IP3/HIPK2/STK3/PLCB1/TRAF1/CCN2/TNFRSF19/APP/MTURN/ANKRD6/FLT4/MAPK8IP1/TRAF5/FZD7/SDCBP/RASGRP1/RIPK1/TRPV4/SH3RF3/NOD2/FGF19/SH3RF1	28
BP	GO:0014066	regulation of phosphatidylinositol 3-kinase signaling	33/3109	111/18723	0.00040452	0.00277029	0.00191833	FGR/WNT16/PRR5L/EGFR/PPP1R16B/INSR/ROR1/ROR2/PDGFRA/FGFR1/FGF2/MYDGF/NTRK3/KIT/NTRK2/FLT1/UNC5B/FBXL2/SERPINE2/ERBB4/RASGRP1/NEDD4/RELN/KDR/PDGFC/FLT3/FYN/PIP5K1B/PDGFD/NTRK1/TWIST1/F2R/IGF1R	33
BP	GO:0006022	aminoglycan metabolic process	37/3109	129/18723	0.000408062	0.00279137	0.00193293	GLCE/CHST9/CHST2/CEMIP/CHSY3/TGFB1/HS3ST3A1/CHST15/HAS3/UST/CHST1/B3GNT7/HS3ST6/SPOCK3/XYLT1/B3GNT4/FGF2/PXYLP1/NDST3/ST3GAL6/BGN/DSE/ST3GAL3/CHST13/CHST11/CHST3/EXT2/NDNF/HEXB/AP2A1/CSGALNACT1/ITIH5/B3GNT3/HS3ST2/EGFLAM/HAS1/FOXC1	37
BP	GO:0051897	positive regulation of protein kinase B signaling	35/3109	120/18723	0.000409486	0.00279792	0.00193746	MEIS3/IGFBP5/STOX1/EGFR/LIN28A/PIK3CD/TGFB1/TNFAIP8L3/INSR/TNFSF11/GATA3/STK3/GAS6/FGFR1/SEMA5A/HSP90AA1/FGF2/MYDGF/NRG1/CALCR/LRP2/RASD2/AXL/HBEGF/HPSE/RET/FAM110C/F3/RAMP3/PIK3R5/MET/TSPYL5/RTN4/IGF2/IGF1R	35
BP	GO:0048048	embryonic eye morphogenesis	14/3109	33/18723	0.000411046	0.0028022	0.00194043	PAX6/TFAP2A/WNT16/FBN1/BMP7/HIPK2/IHH/FBN2/EFEMP1/MFAP2/TBX2/ALDH1A3/TWIST1/PAX2	14
BP	GO:0050974	detection of mechanical stimulus involved in sensory perception	14/3109	33/18723	0.000411046	0.0028022	0.00194043	CXCR4/ASIC2/BACE1/KCNK4/KCNA1/KIT/KCNQ1/CXCL12/SERPINE2/TRPA1/FYN/NTRK1/PHF24/PIEZO2	14
BP	GO:0046888	negative regulation of hormone secretion	22/3109	64/18723	0.000413041	0.00281262	0.00194764	CRHBP/ADORA1/FFAR4/SFRP1/ADRA2A/IL11/INHBB/RAB11FIP3/ABCC8/MAP4K4/GHSR/DRD2/FKBP1B/OPRK1/ACVR1C/CCN3/CHGA/MTNR1B/KCNB1/BMP8A/UCP2/VSNL1	22
BP	GO:0001573	ganglioside metabolic process	3109-12-01	26/18723	0.000416911	0.00283188	0.00196098	ST8SIA3/ST6GALNAC5/B4GALNT1/ST8SIA6/ST8SIA2/ST3GAL3/ST8SIA4/HEXB/ITGB8/ST6GALNAC3/ST3GAL5/B4GALT6	12
BP	GO:0048668	collateral sprouting	3109-12-01	26/18723	0.000416911	0.00283188	0.00196098	WNT3A/FGF13/FSTL4/ULK2/NIN/EPHA7/BDNF/RGMA/APP/NGF/SPART/WNT3	12
BP	GO:0043112	receptor metabolic process	45/3109	166/18723	0.000417285	0.00283188	0.00196098	WNT3A/DKK1/TGFB1/ACHE/GSG1L/INSR/PCSK9/RSPO1/FUT8/ADM/RIN3/NTF3/SFRP4/DNM3/CACNG4/CACNG8/SYK/LMTK2/NRG1/ECE1/DRD2/OPTN/FURIN/PLCG2/ITGB3/CAV1/NSG1/SDCBP/RAB31/NEDD4/ARC/CACNG5/SORL1/NECAB2/HTR1B/RAMP2/RAMP3/HPCA/BVES/SNCA/MAGI2/GREM1/DRD4/CACNG2/INPP5F	45
BP	GO:0032092	positive regulation of protein binding	27/3109	85/18723	0.000418915	0.00283973	0.00196642	WNT3A/BMP4/SPPL3/PLXND1/TIAM1/HIPK2/STK3/BDNF/PLCL2/PLCL1/NMD3/PLK2/DACT1/MARK3/APP/BMP2/SPON1/CAV1/TERT/CTHRC1/RAMP2/AMFR/ADD2/LRRK2/ACE/BAMBI/RAPGEF2	27
BP	GO:0060038	cardiac muscle cell proliferation	21/3109	60/18723	0.000420104	0.00284458	0.00196977	GLI1/FGFR2/TBX5/TENM4/FGF20/FGF2/FOXC2/RBP4/TGFBR2/KCNK2/NOG/TP73/ERBB4/HEY2/RBPJ/WNT2/TBX2/ZFPM2/NDRG4/TBX20/FOXC1	21
BP	GO:0002090	regulation of receptor internalization	20/3109	56/18723	0.000422547	0.0028579	0.001979	WNT3A/DKK1/GSG1L/INSR/PCSK9/RSPO1/RIN3/NTF3/SFRP4/SYK/DRD2/PLCG2/ITGB3/SDCBP/ARC/NECAB2/HPCA/MAGI2/GREM1/DRD4	20
BP	GO:0051896	regulation of protein kinase B signaling	49/3109	185/18723	0.000427518	0.00288827	0.00200003	MEIS3/IGFBP5/STOX1/TPTE/SFRP5/EGFR/LIN28A/PIK3CD/TGFB1/TNFAIP8L3/INSR/TNFSF11/GATA3/STK11/STK3/GAS6/FGFR1/SEMA5A/HSP90AA1/FGF2/MYDGF/NTRK3/NRG1/CALCR/DLG1/DRD2/NTRK2/LRP2/BANK1/RASD2/AXL/HBEGF/HPSE/RET/FAM110C/F3/RAMP3/PIK3R5/MET/CAVIN3/PPARA/TSPYL5/GATA4/NTRK1/MAGI2/RTN4/IGF2/INPP5F/IGF1R	49
BP	GO:0045765	regulation of angiogenesis	81/3109	342/18723	0.000432431	0.00291818	0.00202074	TAFA5/CXCR4/CCBE1/NR2E1/ADAMTS1/PIK3CD/PLXND1/SFRP1/PPP1R16B/TSPAN12/HIPK2/NPR1/PDE3B/VASH1/ADM/TJP1/SFRP2/GAB1/ABCC8/THBS2/SEMA5A/NODAL/FGF2/MYDGF/ADGRA2/PLK2/GHSR/FOXC2/FGF18/VEGFC/JCAD/TBXA2R/TGFBR2/PRKCB/FLT1/BMPER/ADAM12/PGF/ACVRL1/SMOC2/PRKCA/HMGA2/THBS4/SLC12A2/TERT/PTGIS/PF4/ADAMTS9/ALOX5/PLCG1/PTPRM/ADM2/EMP2/ENPP2/F3/NPPB/KDR/MDK/CHRNA7/ITGB8/COL4A2/RAMP2/SPHK1/ADGRB2/GPR4/ADGRB3/HHEX/G…	81
BP	GO:0007265	Ras protein signal transduction	80/3109	337/18723	0.000433719	0.00292359	0.00202448	RASGRF1/CDH13/IQSEC3/NTN1/BCR/KANK1/ELMO1/ADRA2A/TIAM1/WASF1/RASA2/EPO/RTN4R/SHTN1/SH2B2/CSF1/DLC1/MAPRE2/CELSR1/GARRE1/IQSEC2/RAB39A/ADRA1A/PDPN/CYTH3/CDC42EP2/FGF2/ROBO1/RASGEF1A/NRG1/RASA3/PLK2/MAP4K4/CADM4/HEG1/COL1A2/PLCE1/EPHB2/RASGRP2/KSR1/PLD1/PSD2/CDC42EP1/RAB33A/LPAR1/RAB15/STMN3/ARHGAP29/NGF/HACE1/SDCBP/GPSM2/STARD8/RASGRP1/TIMP2/ARHGDIG/TRIM67/NGFR/ARHGAP42/ARHGEF28/RERG/MMD2/MRAS/ARH…	80
BP	GO:0051259	protein complex oligomerization	60/3109	238/18723	0.000435945	0.00293364	0.00203145	KCNC3/KCNA6/ATL1/ADCY8/GLS/KCNA5/KCNA7/HCN1/PRMT8/EVL/STK3/KCNS2/KCNG2/CPSF6/PRNP/HGSNAT/SAMHD1/KCNG1/CRTC3/KCNA1/KCND2/KCTD8/KCNC2/KCNC1/KCTD12/KCNJ12/COL1A2/BEND3/KCNA3/SLC1A2/RYR3/LRRC8C/KCNF1/GSDMD/MPP2/CARD11/GOLGA2/TP73/SYT1/TRPA1/NACC2/ARC/KCNB2/CLDN1/KCNV1/GRIN1/KCNB1/ALDH1A2/KCTD19/KCTD16/KCNS3/TRPM3/SNCA/ALDH1A3/KCNA4/KCND3/SLC1A5/GRIN2B/TP63/KCNA2	60
BP	GO:0009101	glycoprotein biosynthetic process	76/3109	317/18723	0.000436188	0.00293364	0.00203145	ST8SIA3/B3GNT5/MGAT5B/BCL2/GLCE/CHST9/ST6GALNAC5/GALNT9/LARGE1/ST8SIA6/CHSY3/MAN1C1/B3GAT2/MAN1A1/MGAT3/CHST8/CHST15/UST/B3GNT7/FUT8/TET1/GBGT1/XYLT1/C1GALT1/GALNT16/PLCB1/B3GNT4/MGAT4A/GALNT14/SLC35C1/PXYLP1/NDST3/ST3GAL6/ST8SIA2/ST6GAL1/ST6GALNAC2/DSE/ST3GAL3/GALNT2/PLOD3/GALNT13/CHST13/GALNT17/GFPT1/TMTC1/FOXL1/B4GALNT2/GALNT12/CHST11/CHST3/EXT2/ST8SIA4/GOLGA2/HBEGF/CSGALNACT1/ST6GAL2/B3GNT3/F…	76
BP	GO:0051017	actin filament bundle assembly	43/3109	157/18723	0.00043737	0.00293831	0.00203468	SHANK1/FSCN1/FMN2/MYO1B/FSCN2/SFRP1/SMAD3/PHACTR1/SPIRE1/DPYSL3/EVL/MTSS1/TJP1/PFN3/DLC1/SHROOM1/CCN2/S1PR1/ESPN/FAM171A1/PPP1R9A/TPM1/WNT4/LPAR1/TGFB3/SORBS3/CORO2B/TAC1/DMTN/RHPN2/TMEFF2/CGNL1/FAM107A/WNT11/ARHGEF18/NOX4/MET/ADD2/S100A10/PHLDB2/SHANK3/RGCC/CD47	43
BP	GO:0009799	specification of symmetry	38/3109	134/18723	0.000439366	0.00294842	0.00204168	WNT3A/SOX17/BMP4/PCSK6/PITX2/SOX18/BICC1/SMAD3/SHH/FGF8/IHH/SMO/NODAL/DNAH11/NKX2-5/TGFBR2/VANGL2/HAND1/LBX1/FOXF1/HAND2/DAAM2/RIPPLY2/ODAD2/DNAI2/DAW1/FOXN4/NKX3-2/NBL1/ALDH1A2/DNAAF1/TBX2/NDRG4/GATA4/ZIC3/GREM1/TBX20/DLL1	38
BP	GO:0048708	astrocyte differentiation	26/3109	81/18723	0.000443181	0.0029707	0.00205711	PAX6/EPHA4/POU3F2/NR2E1/DAB1/EGFR/CLCF1/SHH/TAL1/ROR1/ROR2/MYCN/SOX8/MAP2K1/SMO/NTRK3/APP/BMP2/TTBK1/SERPINE2/NOG/MT3/BACE2/CDK6/TSPAN2/DLL1	26
BP	GO:1990830	cellular response to leukemia inhibitory factor	29/3109	94/18723	0.000451683	0.00302431	0.00209423	PAX6/SOX17/NEFH/INA/FGF4/TNFSF11/DTX1/SOCS3/NFYB/SMAD7/PRDM5/SOX1/VEGFC/ADAM23/CTBP2/GCLM/SYNGR1/ICAM1/MRAS/GFPT2/PCOLCE2/EFHC2/NR5A2/SPRY4/LRAT/ABCG4/NRP2/TLE4/PFKP	29
BP	GO:0042593	glucose homeostasis	64/3109	258/18723	0.00045879	0.00306848	0.00212481	IGFBP5/PPARGC1A/PAX6/PTPRN2/BRSK2/CAMK2N1/GPR68/FOXK2/LIN28A/ADCY5/ADCY8/CEBPA/ADRA2A/INSR/TIAM1/STK11/CYP11B1/FOXA2/CSMD1/PTPRN/GAS6/PDX1/WFS1/ABCC8/MLXIPL/GCGR/MAP4K4/FFAR1/LEPR/PRKACA/FKBP1B/OPRK1/RBP4/ANO1/GCLM/DBH/ALOX5/CNR1/MTNR1B/ICAM1/TRPV4/POMC/NGFR/SYBU/KCNB1/GJB6/PPP1R3G/FOXA3/BACE2/RFX6/SSTR5/GATA4/PRKCE/PTCH1/EPHA5/BAIAP3/PAX2/PPARG/UCP2/VGF/FOXO1/IRS2/VSNL1/IGF1R	64
BP	GO:0003161	cardiac conduction system development	15/3109	37/18723	0.000464968	0.00309944	0.00214626	BMP4/HCN4/TBX5/SHOX2/NRG1/NKX2-5/SCN5A/HEY2/NPPB/GJB6/BVES/GATA4/TBX18/HEY1/CACNA1G	15
BP	GO:0021532	neural tube patterning	15/3109	37/18723	0.000464968	0.00309944	0.00214626	WNT3A/PAX6/SOX17/BMP4/RNF220/BMI1/SHH/FGF8/SMO/WNT1/PRKACA/GPR161/EN1/PTCH1/GBX2	15
BP	GO:0051954	positive regulation of amine transport	15/3109	37/18723	0.000464968	0.00309944	0.00214626	TRH/STXBP1/SLC6A1/SLC38A3/CCK/NTSR1/DRD2/OPRK1/NPY2R/CXCL12/SLC12A2/SYT1/KCNB1/DRD4/GDNF	15
BP	GO:0055117	regulation of cardiac muscle contraction	25/3109	77/18723	0.000466832	0.00310842	0.00215247	ADRA1B/FGF13/HCN4/ADORA1/NOS1/RYR2/CCN2/ADRA1A/PDE4D/SMAD7/DLG1/ANK2/PDE4B/KCNQ1/NKX2-5/PRKACA/FKBP1B/SCN5A/TMEM38A/CAV1/DMD/CACNA1C/SLC8A1/CHGA/GATA4	25
BP	GO:0032956	regulation of actin cytoskeleton organization	84/3109	358/18723	0.000468891	0.00311867	0.00215957	SHANK1/FSCN1/KANK1/SPTBN1/SFRP1/SMAD3/WASF1/SLIT2/NCK2/SPIRE1/MAGEL2/EVL/MTSS1/PDGFRA/KANK4/TJP1/PFN3/DLC1/HCK/NTF3/CELSR1/CCN2/SCIN/SEMA5A/FER/S1PR1/CDC42EP2/SVIL/NTRK3/KANK3/RHOF/FHOD3/DLG1/JAM3/PPP1R9A/PLEKHH2/TPM1/CDC42EP1/WNT4/TMOD1/LPAR1/TGFB3/ADD3/DIXDC1/CXCL12/CORO1A/SORBS3/CORO2B/CYRIB/TAC1/TMOD2/DMTN/RHPN2/ICAM1/TMEFF2/PREX1/MDK/CGNL1/RHOBTB3/FAM107A/WNT11/CTNNA2/GSN/CFL2/ARHGEF18/ACTN2…	84
BP	GO:0110053	regulation of actin filament organization	68/3109	278/18723	0.000473365	0.00314326	0.0021766	SHANK1/KANK1/SPTBN1/SFRP1/SMAD3/WASF1/SLIT2/NCK2/SPIRE1/MAGEL2/EVL/MTSS1/KANK4/TJP1/PFN3/DLC1/HCK/CCN2/SCIN/SEMA5A/FER/S1PR1/CDC42EP2/SVIL/KANK3/FHOD3/DLG1/PPP1R9A/PLEKHH2/TPM1/CDC42EP1/WNT4/TMOD1/LPAR1/TGFB3/ADD3/CXCL12/CORO1A/SORBS3/CORO2B/CYRIB/TAC1/TMOD2/DMTN/RHPN2/ICAM1/TMEFF2/PREX1/CGNL1/WNT11/CTNNA2/GSN/CFL2/ARHGEF18/ACTN2/NOX4/MET/SPTBN4/ADD2/PRKCE/S100A10/SNX9/PHLDB2/SPTB/SHANK3/RGCC/DBN…	68
BP	GO:1901342	regulation of vasculature development	82/3109	348/18723	0.000473635	0.00314326	0.0021766	TAFA5/CXCR4/CCBE1/NR2E1/ADAMTS1/PIK3CD/PLXND1/SFRP1/PPP1R16B/TSPAN12/HIPK2/NPR1/PDE3B/VASH1/ADM/TJP1/SFRP2/GAB1/ABCC8/THBS2/SEMA5A/NODAL/FGF2/MYDGF/ADGRA2/PLK2/GHSR/FOXC2/FGF18/VEGFC/JCAD/TBXA2R/TGFBR2/PRKCB/FLT1/WNT4/BMPER/ADAM12/PGF/ACVRL1/SMOC2/PRKCA/HMGA2/THBS4/SLC12A2/TERT/PTGIS/PF4/ADAMTS9/ALOX5/PLCG1/PTPRM/ADM2/EMP2/ENPP2/F3/NPPB/KDR/MDK/CHRNA7/ITGB8/COL4A2/RAMP2/SPHK1/ADGRB2/GPR4/ADGRB3/H…	82
BP	GO:1903034	regulation of response to wounding	45/3109	167/18723	0.000480808	0.00318735	0.00220713	EPHA4/TAFA5/CXCR4/UBASH3B/KANK1/AJAP1/SMAD3/THBD/ADRA2A/RTN4R/FOXA2/NDEL1/PDGFRA/RTN4RL1/MAP2K1/ABCC8/KREMEN1/PRKG1/FGF2/RGMA/CADM4/FOXC2/FKBP1B/TBXA2R/EPHB2/WNT4/SMOC2/MYLK/CAV1/SLC12A2/ADAMTS18/SERPINE2/HBEGF/HPSE/ALOX5/DMTN/CLDN1/F3/MDK/WFDC1/CERS2/PRKCE/PHLDB2/F2R/INPP5F	45
BP	GO:0048477	oogenesis	28/3109	90/18723	0.000483149	0.00319933	0.00221543	BCL2/PTX3/FMN2/PAQR5/PDE3A/INHBB/PAQR8/FBXO5/IHH/MEIOC/NANOS3/RPS6KA2/FIGLA/NANOS1/WNT4/BNC1/HEXB/EREG/TUBB8/MDK/DMRT1/NPPC/IHO1/PIWIL2/SOHLH2/TDRD5/KASH5/SPO11	28
BP	GO:0038127	ERBB signaling pathway	35/3109	121/18723	0.000485507	0.00321141	0.00222379	CDH13/SHC3/EGFR/ADORA1/TGFB1/RASSF2/ITGA1/ADRA2A/NCK2/HAP1/NEURL1/CHMP6/GAB1/FER/NRG1/PTPN12/BTC/ZFYVE28/PLCE1/GPRC5A/AFAP1L2/ERRFI1/HBEGF/FAM83B/PLCG1/TGFA/EREG/RBPJ/EFEMP1/PTPRR/SLC30A10/RTN4/BCAR3/FBXW7/GAREM1	35
BP	GO:0051145	smooth muscle cell differentiation	24/3109	73/18723	0.000489291	0.00323288	0.00223865	BMP4/FGFR2/SHH/NFATC1/NFATC2/ADM/NPNT/KIT/COMP/WNT4/EDNRB/RBPMS2/OLFM2/FOXF1/FGF9/HEY2/EREG/RAMP2/EFEMP2/TBX2/TBX18/HEY1/MYOCD/PRDM6	24
BP	GO:0007623	circadian rhythm	54/3109	210/18723	0.000493917	0.00325985	0.00225733	PPARGC1A/RORA/EGR1/GPR176/ARNTL/ID4/ADCY1/PROKR2/PTGDS/EGFR/ADORA1/SOX14/ATF4/MAGEL2/ARNTL2/ADRB1/HTR7/EZH2/NPAS2/AHR/SPSB4/USP2/KCND2/KMT2A/PDE6B/NFIL3/DRD2/NTRK2/GNAQ/NPY2R/GFPT1/NMU/TNFRSF11A/OPRL1/TYMS/MTNR1A/MTNR1B/SLC6A4/NGFR/EGR3/HS3ST2/C3orf70/PIWIL2/PRKCG/CAVIN3/PPARA/NTRK1/RORB/FBXW7/DRD4/NKX2-1/PPARG/PASD1/KCNA2	54
BP	GO:0021884	forebrain neuron development	3109-11-01	23/18723	0.000496779	0.00326797	0.00226296	LHX8/FGFR2/FGF8/LHX6/SOX1/DISC1/PLXNA3/NDNF/NRP2/GBX2/RAPGEF2	11
BP	GO:0030539	male genitalia development	3109-11-01	23/18723	0.000496779	0.00326797	0.00226296	BMP6/SHH/HOXA13/ROR2/FGF8/PDGFRA/SRD5A2/WNT9B/GREB1L/HOXD13/LHCGR	11
BP	GO:0035988	chondrocyte proliferation	3109-11-01	23/18723	0.000496779	0.00326797	0.00226296	SIX2/IHH/CCN2/MMP14/SMAD7/COMP/LEF1/CCN3/HMGA2/FGFR3/MMP16	11
BP	GO:0014065	phosphatidylinositol 3-kinase signaling	40/3109	144/18723	0.000499926	0.00328507	0.0022748	TPTE/FGR/WNT16/PRR5L/EGFR/PIK3CD/PPP1R16B/INSR/GATA3/ROR1/ROR2/PREX2/PDGFRA/FGFR1/FGF2/MYDGF/NTRK3/KIT/NTRK2/FLT1/UNC5B/FBXL2/SERPINE2/ERBB4/RASGRP1/NEDD4/RELN/KDR/PEAR1/PDGFC/FLT3/FYN/PIP5K1B/PIK3R5/PDGFD/NTRK1/NYAP1/TWIST1/F2R/IGF1R	40
BP	GO:1901385	regulation of voltage-gated calcium channel activity	16/3109	41/18723	0.000504922	0.00331428	0.00229502	CACNB2/STAC2/CBARP/PDE4B/DRD2/RRAD/CACNA2D1/CRHR1/OPRL1/DMD/CACNB4/STAC/FGF14/GEM/HPCA/DRD4	16
BP	GO:0045665	negative regulation of neuron differentiation	23/3109	69/18723	0.000509844	0.00334293	0.00231486	WNT3A/PAX6/SOX2/NR2E1/SHH/DISP3/BMP7/DTX1/SOX8/SOX3/APP/CNTN4/LMX1A/DIXDC1/LBX1/ASCL1/TP73/POU4F2/FEZF2/SLC6A4/HEY1/OLIG2/DLL1	23
BP	GO:0033500	carbohydrate homeostasis	64/3109	259/18723	0.000512317	0.00335548	0.00232355	IGFBP5/PPARGC1A/PAX6/PTPRN2/BRSK2/CAMK2N1/GPR68/FOXK2/LIN28A/ADCY5/ADCY8/CEBPA/ADRA2A/INSR/TIAM1/STK11/CYP11B1/FOXA2/CSMD1/PTPRN/GAS6/PDX1/WFS1/ABCC8/MLXIPL/GCGR/MAP4K4/FFAR1/LEPR/PRKACA/FKBP1B/OPRK1/RBP4/ANO1/GCLM/DBH/ALOX5/CNR1/MTNR1B/ICAM1/TRPV4/POMC/NGFR/SYBU/KCNB1/GJB6/PPP1R3G/FOXA3/BACE2/RFX6/SSTR5/GATA4/PRKCE/PTCH1/EPHA5/BAIAP3/PAX2/PPARG/UCP2/VGF/FOXO1/IRS2/VSNL1/IGF1R	64
BP	GO:0030204	chondroitin sulfate metabolic process	13/3109	30/18723	0.000514409	0.00336551	0.0023305	CHST9/CHSY3/CHST15/SPOCK3/XYLT1/BGN/DSE/CHST13/CHST11/CHST3/NDNF/CSGALNACT1/EGFLAM	13
BP	GO:0043405	regulation of MAP kinase activity	47/3109	177/18723	0.000520756	0.00340333	0.00235669	EDN3/AJUBA/EPHA4/BMP4/DKK1/MAP3K10/EGFR/TGFB1/SFRP1/ADRA2A/INSR/TNFSF11/TIAM1/BMP7/ROR2/EZH2/FGFR1/NTF3/SFRP2/SYK/FGF2/NTRK3/ROBO1/KIT/FGF18/BMP2/FLT1/KSR1/IRAK3/MAPK8IP1/TNFRSF11A/CAV1/RASGRP1/TGFA/PDGFC/CD24/FLT3/SORL1/PIK3R5/NOD2/SPRY4/PDGFD/KITLG/LRRK2/FZD10/DRD4/PPARG	47
BP	GO:0032874	positive regulation of stress-activated MAPK cascade	36/3109	126/18723	0.000525271	0.00342911	0.00237454	WNT16/BMP4/MAP3K10/DUSP22/WNT7A/RASSF2/TNFSF11/MAPK8IP3/HIPK2/SEMA4C/STK3/PLCB1/TRAF1/CCN2/TNFRSF19/APP/MTURN/BMP2/OPRK1/ANKRD6/FLT4/MAPK8IP1/TRAF5/FZD7/IGFBP6/SDCBP/RASGRP1/HAND2/RIPK1/TRPV4/SH3RF3/SPHK1/NOD2/GDF6/FGF19/SH3RF1	36
BP	GO:0051494	negative regulation of cytoskeleton organization	44/3109	163/18723	0.000529864	0.00345533	0.0023927	SHANK1/FGF13/KANK1/SPTBN1/ARHGEF7/SLIT2/HDGFL3/KANK4/TJP1/DLC1/SCIN/S1PR1/SVIL/KANK3/FHOD3/PPP1R9A/PLEKHH2/MAP6D1/BMERB1/TMOD1/TUBB4A/ADD3/CORO1A/CORO2B/SPEF1/CYRIB/TMOD2/DMTN/RHPN2/TMEFF2/CGNL1/MAP1B/CTNNA2/GSN/ARHGEF18/MET/APC2/SPTBN4/ADD2/TBCD/SNCA/PHLDB2/SPTB/SHANK3	44
BP	GO:2000273	positive regulation of signaling receptor activity	17/3109	45/18723	0.000531853	0.00346454	0.00239908	ADORA1/ADRA2A/NEURL1/CACNG4/ADRA2C/BTC/EPHB2/ADRA2B/HBEGF/ARC/TGFA/RELN/EREG/GREM1/SHANK3/FBXW7/CACNG2	17
BP	GO:0040014	regulation of multicellular organism growth	21/3109	61/18723	0.000541579	0.00351799	0.00243608	POU3F2/BCL2/CHD7/SOCS2/STAT5A/SOD1/CSF1/ADRB1/ATP8A2/PLAC8/SMO/GHSR/APP/DRD2/NPPC/STAT5B/SPTBN4/PTCH1/SLC6A3/DIO3/IGF2	21
BP	GO:0071384	cellular response to corticosteroid stimulus	21/3109	61/18723	0.000541579	0.00351799	0.00243608	SSTR2/ADCYAP1/BMI1/EGFR/SSTR4/SCNN1G/MYOD1/NR3C1/NPAS4/ERRFI1/ICAM1/SCNN1B/FAM107A/FLT3/SSTR5/HEY1/FBXO32/CFLAR/SSTR3/GJB2/FOXO1	21
BP	GO:0042326	negative regulation of phosphorylation	89/3109	385/18723	0.000541814	0.00351799	0.00243608	AJUBA/PPARGC1A/PAX6/LDLRAD4/CDKN1C/BMP4/PRR5L/DKK1/DUSP6/CAMK2N1/UBASH3B/PIP4K2A/SOCS1/DUSP22/TGFB1/SFRP1/CBFA2T3/LATS2/SH3BP5/CEBPA/RASSF2/PPP1R1B/SLIT2/BMP7/NCK2/FOXA2/INSM1/SOCS3/CHMP6/NTF3/SFRP2/PRNP/THY1/PDE4D/MLXIPL/SMAD7/NTRK3/CADM4/HEG1/SH3GL2/PARD3/BMP2/NIBAN1/ZFYVE28/DRD2/GPRC5A/MLLT1/EPHB2/GNAQ/SIRPA/PTPRB/PTPRO/IRAK3/MAPK8IP1/CAV1/DMD/ERRFI1/DNAJC3/CAMK2N2/NOG/SLC8A1/LRRK1/FBLN1/DMTN/…	89
BP	GO:0070169	positive regulation of biomineral tissue development	18/3109	49/18723	0.000547277	0.00354531	0.002455	BMP6/TFAP2A/FZD9/BMP4/TGFB1/SMAD3/OSR1/BMP7/FBXO5/BMP2/WNT4/FBN2/TGFB3/NELL1/SLC8A1/ALOX5/WNT6/PKDCC	18
BP	GO:0086009	membrane repolarization	18/3109	49/18723	0.000547277	0.00354531	0.002455	CACNA1D/KCNA5/ATP1B2/ANK2/SCN1B/KCNQ1/CACNA2D1/SCN5A/CAV1/KCNH2/KCNE1/KCNJ8/SCN4B/KCNJ5/SLC24A4/KCND3/KCNJ3/KCNN2	18
BP	GO:0001892	embryonic placenta development	26/3109	82/18723	0.000547793	0.00354531	0.002455	RSPO3/MDFI/CDX2/FGFR2/EPAS1/CEBPA/BMP7/CITED1/VASH1/ADM/SOCS3/STK3/MAP2K1/EOMES/NODAL/KRT19/LEF1/HAND1/HEY2/ASCL2/RBPJ/WNT2/HEY1/NCOA1/DNAJB6/IGF2	26
BP	GO:1990823	response to leukemia inhibitory factor	29/3109	95/18723	0.000548453	0.00354575	0.00245531	PAX6/SOX17/NEFH/INA/FGF4/TNFSF11/DTX1/SOCS3/NFYB/SMAD7/PRDM5/SOX1/VEGFC/ADAM23/CTBP2/GCLM/SYNGR1/ICAM1/MRAS/GFPT2/PCOLCE2/EFHC2/NR5A2/SPRY4/LRAT/ABCG4/NRP2/TLE4/PFKP	29
BP	GO:0032963	collagen metabolic process	31/3109	104/18723	0.000567888	0.00366745	0.00253959	MRC2/MMP17/BMP4/TGFB1/ADAMTS2/COL1A1/IHH/MMP24/CCN2/P3H2/P3H3/MMP14/COL5A1/MYB/PEPD/COL1A2/PLOD3/MMP2/WNT4/FURIN/TGFB3/CYGB/ERRFI1/LARP6/ADAMTS14/NPPC/MMP25/RGCC/F2R/MMP23B/MMP16	31
BP	GO:0048670	regulation of collateral sprouting	3109-10-01	20/18723	0.000576057	0.00371622	0.00257335	WNT3A/FGF13/FSTL4/ULK2/EPHA7/BDNF/RGMA/NGF/SPART/WNT3	10
BP	GO:0098661	inorganic anion transmembrane transport	28/3109	91/18723	0.000588858	0.00379472	0.00262771	SLC5A5/GABRB3/SLC6A1/GABRA5/ADAMTS8/SLC4A11/ANO5/GABRD/SLC12A7/SLC26A4/PRNP/GABRG3/ANKH/ANO1/GABRB2/SLC20A1/SLC12A2/GABRA4/SLC4A1/SLC26A5/SLC37A2/SLC26A10/GLRB/SLC4A8/ANO2/SLC12A5/GABRA2/GABRE	28
BP	GO:0021604	cranial nerve structural organization	3109-07-01	11/18723	0.000612057	0.00386949	0.00267949	EGR2/PLXNA3/SEMA3F/NRP2/PLXNA4/PAX2/KCNA2	7
BP	GO:0021889	olfactory bulb interneuron differentiation	3109-07-01	11/18723	0.000612057	0.00386949	0.00267949	SALL1/SLIT2/UNCX/ROBO1/GSX2/ERBB4/ROBO2	7
BP	GO:0030432	peristalsis	3109-07-01	11/18723	0.000612057	0.00386949	0.00267949	P2RX2/SSTR2/NEUROG1/DLG1/DRD2/TBX2/GDNF	7
BP	GO:0032341	aldosterone metabolic process	3109-07-01	11/18723	0.000612057	0.00386949	0.00267949	BMP6/CYP11B1/DKK3/BMP2/CACNA1H/WNT4/SCNN1B	7
BP	GO:0034650	cortisol metabolic process	3109-07-01	11/18723	0.000612057	0.00386949	0.00267949	CYP11B1/DKK3/BMP2/CACNA1H/WNT4/CYP11A1/DGKQ	7
BP	GO:0035581	sequestering of extracellular ligand from receptor	3109-07-01	11/18723	0.000612057	0.00386949	0.00267949	FBN1/LTBP1/FBN2/NRROS/GREM2/NBL1/GREM1	7
BP	GO:0035865	cellular response to potassium ion	3109-07-01	11/18723	0.000612057	0.00386949	0.00267949	PPARGC1A/CRHBP/SOD1/DLG2/CYP11B1/CACNA1H/SLC12A2	7
BP	GO:0048103	somatic stem cell division	3109-07-01	11/18723	0.000612057	0.00386949	0.00267949	WNT3A/BMI1/WNT7A/LBH/HOXB4/KIT/FZD7	7
BP	GO:0051610	serotonin uptake	3109-07-01	11/18723	0.000612057	0.00386949	0.00267949	NOS1/SLC29A4/SLC18A2/ITGB3/SLC6A4/SLC22A3/SNCA	7
BP	GO:0060379	cardiac muscle cell myoblast differentiation	3109-07-01	11/18723	0.000612057	0.00386949	0.00267949	NRG1/TBXT/PRICKLE1/RBPJ/TBX2/GREM1/MYOCD	7
BP	GO:0060579	ventral spinal cord interneuron fate commitment	3109-07-01	11/18723	0.000612057	0.00386949	0.00267949	DBX1/DLL4/SOX1/DMRT3/ASCL1/LHX3/FOXN4	7
BP	GO:0060581	cell fate commitment involved in pattern specification	3109-07-01	11/18723	0.000612057	0.00386949	0.00267949	DBX1/DLL4/SOX1/DMRT3/ASCL1/LHX3/FOXN4	7
BP	GO:0072205	metanephric collecting duct development	3109-07-01	11/18723	0.000612057	0.00386949	0.00267949	BMP4/PAX8/SHH/AKR1B1/DLG5/PTCH1/PAX2	7
BP	GO:0099550	trans-synaptic signaling, modulating synaptic transmission	3109-07-01	11/18723	0.000612057	0.00386949	0.00267949	NPTN/NTRK2/EPHB2/EFNB3/CNR1/CSPG5/F2R	7
BP	GO:0099624	atrial cardiac muscle cell membrane repolarization	3109-07-01	11/18723	0.000612057	0.00386949	0.00267949	CACNA1D/KCNA5/KCNQ1/SCN5A/KCNJ5/KCNJ3/KCNN2	7
BP	GO:1902667	regulation of axon guidance	3109-07-01	11/18723	0.000612057	0.00386949	0.00267949	TBR1/NOVA2/SLIT2/PTPRO/POU4F2/FEZF2/TUBB2B	7
BP	GO:1904321	response to forskolin	3109-07-01	11/18723	0.000612057	0.00386949	0.00267949	ADCY1/ADCY5/ADCY8/AHR/GNAI1/ADCY3/ADCY2	7
BP	GO:1904322	cellular response to forskolin	3109-07-01	11/18723	0.000612057	0.00386949	0.00267949	ADCY1/ADCY5/ADCY8/AHR/GNAI1/ADCY3/ADCY2	7
BP	GO:0044070	regulation of anion transport	27/3109	87/18723	0.000630629	0.00398271	0.00275789	TRH/STXBP1/AVPR1B/ADORA1/SLC6A1/TNFSF11/SLC38A3/ABCB1/SSTR4/SFRP4/PRNP/SYK/CCK/NTSR1/HRH3/GRM7/TNFRSF11A/SLC12A2/PLA2R1/RIPK1/CA2/HTR1B/CA7/PRKG2/NPY5R/SNCA/GABRE	27
BP	GO:0003171	atrioventricular valve development	3109-12-01	27/18723	0.000637702	0.00400213	0.00277134	TBX5/DCHS1/BMP2/SLIT3/OLFM1/TGFBR2/HEY2/HEYL/GATA4/HEY1/TBX20/TWIST1	12
BP	GO:0035116	embryonic hindlimb morphogenesis	3109-12-01	27/18723	0.000637702	0.00400213	0.00277134	CHD7/BMP4/ALX4/WNT7A/SHH/FGF4/OSR1/FGF8/RSPO2/WNT3/TWIST1/TP63	12
BP	GO:0099625	ventricular cardiac muscle cell membrane repolarization	3109-12-01	27/18723	0.000637702	0.00400213	0.00277134	ANK2/SCN1B/KCNQ1/CACNA2D1/SCN5A/KCNH2/KCNE1/KCNJ8/SCN4B/KCNJ5/KCND3/KCNJ3	12
BP	GO:1901018	positive regulation of potassium ion transmembrane transporter activity	3109-12-01	27/18723	0.000637702	0.00400213	0.00277134	LRRC38/ATP1B2/ABCC8/KCNA1/KCNC2/KCNC1/ANK2/AMIGO1/LRRC55/GAL/ACTN2/GALR2	12
BP	GO:1903859	regulation of dendrite extension	3109-12-01	27/18723	0.000637702	0.00400213	0.00277134	CXCR4/SYT3/SYT2/RNF157/BCL11A/RIMS2/SYT17/SYT1/RIMS1/CPNE9/UNC13A/CPNE5	12
BP	GO:2000463	positive regulation of excitatory postsynaptic potential	3109-12-01	27/18723	0.000637702	0.00400213	0.00277134	SHANK1/NRXN1/WNT7A/CUX2/RIMS2/IGSF11/RELN/RIMS1/CHRNA7/GRIN1/STX1B/SHANK3	12
BP	GO:0003184	pulmonary valve morphogenesis	3109-09-01	17/18723	0.000640833	0.00400504	0.00277335	BMP4/SLIT2/NFATC1/ROBO1/HEY2/HEYL/HEY1/TBX20/ROBO2	9
BP	GO:0030322	stabilization of membrane potential	3109-09-01	17/18723	0.000640833	0.00400504	0.00277335	KCNK17/KCNK3/KCNK4/KCNK10/KCNK6/KCNK2/KCNK15/KCNK9/KCNK13	9
BP	GO:0046068	cGMP metabolic process	3109-09-01	17/18723	0.000640833	0.00400504	0.00277335	GUCY2D/RORA/NPR1/PDE10A/GUCY1A2/NPPB/PDE5A/NPPC/PDE2A	9
BP	GO:0090494	dopamine uptake	3109-09-01	17/18723	0.000640833	0.00400504	0.00277335	SLC29A4/DRD2/SLC6A2/SLC22A3/SNCA/DRD1/SLC6A3/DRD4/GDNF	9
BP	GO:0051930	regulation of sensory perception of pain	15/3109	38/18723	0.000651302	0.0040578	0.00280989	ADORA1/CCK/NTSR1/OPRD1/ADRA2C/OPRK1/NPY2R/EDNRB/CCN3/NMU/OPRL1/COMT/SPX/GRIN2D/F2R	15
BP	GO:0098926	postsynaptic signal transduction	15/3109	38/18723	0.000651302	0.0040578	0.00280989	WNT3A/CHRM3/ACHE/RGS10/CHRNA3/AGRN/PLCB1/NRG1/HRH3/CHRM2/LY6H/GNAQ/CHRNA7/LYPD1/CHRM4	15
BP	GO:0099622	cardiac muscle cell membrane repolarization	15/3109	38/18723	0.000651302	0.0040578	0.00280989	CACNA1D/KCNA5/ANK2/SCN1B/KCNQ1/CACNA2D1/SCN5A/KCNH2/KCNE1/KCNJ8/SCN4B/KCNJ5/KCND3/KCNJ3/KCNN2	15
BP	GO:0033604	negative regulation of catecholamine secretion	3109-08-01	14/18723	0.0006661	0.00412008	0.00285301	ADRA2A/ADRA2C/GHSR/DRD2/P2RY1/ADRA2B/CHGA/CNR1	8
BP	GO:0042415	norepinephrine metabolic process	3109-08-01	14/18723	0.0006661	0.00412008	0.00285301	EPAS1/GATA3/INSM1/MOXD1/AKR1B1/DBH/HAND2/RNF180	8
BP	GO:0050966	detection of mechanical stimulus involved in sensory perception of pain	3109-08-01	14/18723	0.0006661	0.00412008	0.00285301	CXCR4/BACE1/KCNA1/CXCL12/TRPA1/FYN/NTRK1/PHF24	8
BP	GO:0060080	inhibitory postsynaptic potential	3109-08-01	14/18723	0.0006661	0.00412008	0.00285301	INSYN2A/CHRNA4/INSYN1/NTSR1/RIMS2/NPAS4/RIMS1/DRD4	8
BP	GO:0072160	nephron tubule epithelial cell differentiation	3109-08-01	14/18723	0.0006661	0.00412008	0.00285301	PAX8/OSR1/GATA3/MTSS1/LHX1/CD24/PROM1/PAX2	8
BP	GO:0097091	synaptic vesicle clustering	3109-08-01	14/18723	0.0006661	0.00412008	0.00285301	SYNDIG1/PCDH17/BRSK2/SYN2/PCLO/BRSK1/CDH2/SYN3	8
BP	GO:1905208	negative regulation of cardiocyte differentiation	3109-08-01	14/18723	0.0006661	0.00412008	0.00285301	WNT3A/DKK1/EGFR/BMP2/PRICKLE1/FZD7/HEY2/DLL1	8
BP	GO:0001936	regulation of endothelial cell proliferation	47/3109	179/18723	0.000679765	0.00420028	0.00290855	BMP6/CDH13/BMP4/PIK3CD/PPP1R16B/NR4A1/STAT5A/VASH1/FGFR1/SEMA5A/FGF2/MYDGF/DLL4/ATOH8/GHSR/VEGFC/BMP2/JCAD/FLT1/FLT4/PGF/ACVRL1/PRKCA/ITGB3/CAV1/CAV2/THBS4/CXCL12/IL12A/ALOX5/PLCG1/PTPRM/EGFL7/F3/KDR/NGFR/MDK/EGR3/ALDH1A2/WNT2/ITGA4/NRP2/AKT3/RGCC/KRIT1/IGF2/PPARG	47
BP	GO:0035019	somatic stem cell population maintenance	16/3109	42/18723	0.000691128	0.00426172	0.00295109	SOX2/NR2E1/CDX2/SFRP1/WNT7A/PAX8/LBH/BMP7/SIX2/KIT/WNT9B/NOG/ASCL2/RBPJ/PAX2/TP63	16
BP	GO:2001222	regulation of neuron migration	16/3109	42/18723	0.000691128	0.00426172	0.00295109	SOX14/PHACTR1/SHTN1/NTNG1/UNC5D/SCRT2/NRG1/CAMK2B/NKX6-1/RELN/MDK/FLRT2/CTNNA2/NRG3/NTNG2/RAPGEF2	16
BP	GO:0055001	muscle cell development	48/3109	184/18723	0.000700625	0.00431585	0.00298858	P2RX2/BCL2/BMP4/ACTC1/KLHL40/TBX5/OBSL1/SHOX2/FHL2/NFATC2/ADM/PDGFRA/PGM5/DNER/SYPL2/LMNA/MYOD1/SMO/ADRA1A/KRT19/FHOD3/COMP/ANK2/NKX2-5/TPM1/TNNT3/TMOD1/CAV2/DMD/SLC8A1/TMOD2/HEY2/CFL2/RAMP2/ACTN2/BVES/DYSF/RIPOR2/EFEMP2/PPARA/MYH11/GATA4/TBX18/HDAC9/ACTA1/CFLAR/RCAN1/LOX	48
BP	GO:0031018	endocrine pancreas development	17/3109	46/18723	0.000714471	0.00439663	0.00304451	PAX6/BMP6/ARNTL/NEUROG3/BMP4/FOXA2/INSM1/PDX1/ONECUT2/SMO/NKX6-1/CDH2/CDK6/RFX6/ONECUT1/DLL1/NKX6-2	17
BP	GO:0051279	regulation of release of sequestered calcium ion into cytosol	25/3109	79/18723	0.000716664	0.00440561	0.00305074	JPH3/CHD7/UBASH3B/CEMIP/NOS1/HAP1/RYR2/THY1/PDE4D/NTSR1/ANK2/PRKACA/FKBP1B/TMEM38A/DMD/CORO1A/CACNA1C/SLC8A1/PLCG1/TRPC1/P2RY6/SNCA/PRKCE/DRD1/F2R	25
BP	GO:0070304	positive regulation of stress-activated protein kinase signaling cascade	36/3109	128/18723	0.000724268	0.0044478	0.00307995	WNT16/BMP4/MAP3K10/DUSP22/WNT7A/RASSF2/TNFSF11/MAPK8IP3/HIPK2/SEMA4C/STK3/PLCB1/TRAF1/CCN2/TNFRSF19/APP/MTURN/BMP2/OPRK1/ANKRD6/FLT4/MAPK8IP1/TRAF5/FZD7/IGFBP6/SDCBP/RASGRP1/HAND2/RIPK1/TRPV4/SH3RF3/SPHK1/NOD2/GDF6/FGF19/SH3RF1	36
BP	GO:0006576	cellular biogenic amine metabolic process	30/3109	101/18723	0.000736921	0.00452089	0.00313056	GPR37/GRIN2A/TRH/HTR1A/GCH1/EPAS1/GATA3/SLC29A4/TACR3/NPR1/INSM1/SNCB/SMOX/PAOX/DRD2/MOXD1/AZIN2/AKR1B1/DBH/HAND2/RNF180/COMT/SLC22A3/SNCAIP/SNCA/DRD1/PAH/SLC6A3/PNMT/DRD4	30
BP	GO:0046546	development of primary male sexual characteristics	39/3109	142/18723	0.00074214	0.00454826	0.00314951	BCL2/TCF21/MAMLD1/SFRP1/TESC/UTF1/GATA3/ESR1/CSMD1/ARID4A/PDGFRA/SFRP2/SOX8/MMP14/KIT/CTSV/DHH/BIK/SRD5A2/TBC1D20/HOXA9/FSTL3/WNT4/LRP2/FGF9/LHFPL2/ICAM1/WDR48/RHOBTB3/WNT2B/DMRT1/LHCGR/ZFPM2/GATA4/NTRK1/KITLG/COL9A3/NCOA1/NKX2-1	39
BP	GO:0002063	chondrocyte development	13/3109	31/18723	0.000752253	0.0045915	0.00317945	PTHLH/SHOX2/SULF2/COL27A1/SFRP2/SMAD7/COMP/RFLNA/FGF18/TGFBR2/CHST11/RUNX2/TSKU	13
BP	GO:0048566	embryonic digestive tract development	13/3109	31/18723	0.000752253	0.0045915	0.00317945	TCF21/SALL1/FGFR2/SHH/SHOX2/SIX2/PDGFRA/IHH/RBPMS2/FOXF1/ALDH1A2/HLX/PKDCC	13
BP	GO:1905144	response to acetylcholine	13/3109	31/18723	0.000752253	0.0045915	0.00317945	CHRM3/ACHE/RGS10/CHRNA3/AGRN/PLCB1/HRH3/CHRM2/LY6H/GNAQ/CHRNA7/LYPD1/CHRM4	13
BP	GO:1905145	cellular response to acetylcholine	13/3109	31/18723	0.000752253	0.0045915	0.00317945	CHRM3/ACHE/RGS10/CHRNA3/AGRN/PLCB1/HRH3/CHRM2/LY6H/GNAQ/CHRNA7/LYPD1/CHRM4	13
BP	GO:0009855	determination of bilateral symmetry	37/3109	133/18723	0.000771135	0.00470196	0.00325595	WNT3A/SOX17/PCSK6/PITX2/SOX18/BICC1/SMAD3/SHH/FGF8/IHH/SMO/NODAL/DNAH11/NKX2-5/TGFBR2/VANGL2/HAND1/LBX1/FOXF1/HAND2/DAAM2/RIPPLY2/ODAD2/DNAI2/DAW1/FOXN4/NKX3-2/NBL1/ALDH1A2/DNAAF1/TBX2/NDRG4/GATA4/ZIC3/GREM1/TBX20/DLL1	37
BP	GO:0003181	atrioventricular valve morphogenesis	3109-11-01	24/18723	0.000780242	0.00472869	0.00327445	TBX5/DCHS1/BMP2/SLIT3/OLFM1/TGFBR2/HEY2/HEYL/GATA4/HEY1/TWIST1	11
BP	GO:0016048	detection of temperature stimulus	3109-11-01	24/18723	0.000780242	0.00472869	0.00327445	EPHB1/CXCR4/ADORA1/DRGX/MMP24/NTSR1/ANO1/CXCL12/NGFR/TRPM3/NTRK1	11
BP	GO:0021697	cerebellar cortex formation	3109-11-01	24/18723	0.000780242	0.00472869	0.00327445	RORA/AGTPBP1/CBLN1/WNT7A/MAP2K1/KNDC1/LHX1/LHX5/GRID2/FAIM2/DLL1	11
BP	GO:0060571	morphogenesis of an epithelial fold	3109-11-01	24/18723	0.000780242	0.00472869	0.00327445	BMP4/FGFR2/SHH/BMP7/NODAL/NOG/HOXD13/WNT2B/WNT2/GDF7/TP63	11
BP	GO:0120255	olefinic compound biosynthetic process	3109-11-01	24/18723	0.000780242	0.00472869	0.00327445	PPARGC1A/EGR1/BMP6/CYP11B1/ADM/DKK3/SRD5A2/BMP2/CACNA1H/WNT4/DGKQ	11
BP	GO:1903861	positive regulation of dendrite extension	3109-11-01	24/18723	0.000780242	0.00472869	0.00327445	CXCR4/SYT3/SYT2/RNF157/RIMS2/SYT17/SYT1/RIMS1/CPNE9/UNC13A/CPNE5	11
BP	GO:0050900	leukocyte migration	85/3109	369/18723	0.000798587	0.00483499	0.00334807	EDN3/CXCR4/CD177/CHST2/ADORA1/PIK3CD/ITGA1/CAMK1D/TNFSF11/GATA3/SLIT2/ROR2/CSF1/GAS6/RIN3/HCK/CXCL2/PLCB1/SYK/FER/S1PR1/THY1/MMP14/KIT/SPNS2/TBX21/TNFRSF18/JAM3/APP/VEGFC/PDE4B/NKX2-3/SIRPA/FLT1/PTPRO/ADGRE2/EDNRB/CXCL5/PGF/CYP7B1/CCN3/VAV3/TNFRSF11A/CD200/IL27RA/THBS4/CXCL12/SLC12A2/CORO1A/IL12A/DBH/PLA2G7/CD99/RET/PF4/ALOX5/HRH1/CHGA/DOCK8/AIRE/CXCL3/ICAM1/TRPV4/FUT4/CXCL1/PREX1/MDK/LGALS3/TNFR…	85
BP	GO:0043279	response to alkaloid	33/3109	115/18723	0.000807611	0.00487979	0.00337909	PPARGC1A/CRHBP/CXCR4/PITX3/ADCY8/SLC6A1/TIAM1/PPP1R1B/TACR3/SDK1/PDX1/RYR2/CACNG4/DRD2/DRD5/OPRK1/HOMER2/SLC1A2/RYR3/ELAVL4/TMEM38A/EN1/TAC1/SLC8A1/CNR1/ICAM1/HTR1B/GNAO1/PRKCG/SNCA/PRKCE/SLC6A3/DRD4	33
BP	GO:0051209	release of sequestered calcium ion into cytosol	33/3109	115/18723	0.000807611	0.00487979	0.00337909	JPH3/CHD7/UBASH3B/CEMIP/NOS1/HAP1/RYR2/THY1/FGF2/PDE4D/RASA3/MCOLN3/NTSR1/ANK2/DRD2/PRKACA/FKBP1B/PLCG2/RYR3/TMEM38A/DMD/CORO1A/TRPA1/CACNA1C/SLC8A1/PLCG1/TRPC1/P2RY6/SNCA/PRKCE/DRD1/MCOLN2/F2R	33
BP	GO:0007224	smoothened signaling pathway	38/3109	138/18723	0.000816319	0.0049225	0.00340866	RFX4/RORA/PAX6/ZNF423/ZIC1/MOSMO/GLI1/CDON/FGFR2/MAP3K10/SFRP1/SHH/SHOX2/RAB34/DISP3/DZIP1/PRRX1/HIPK2/ROR2/KIF7/IHH/PDX1/SMO/SCUBE1/GAS1/DHH/NKX6-1/PRKACA/TGFBR2/SERPINE2/FOXF1/GPR161/PTCHD1/DLG5/CIBAR1/POR/PTCH1/RUNX2	38
BP	GO:0009582	detection of abiotic stimulus	38/3109	138/18723	0.000816319	0.0049225	0.00340866	GUCY2D/EPHB1/CXCR4/PITPNM1/PKDREJ/ADORA1/GRM6/ASIC2/RGS9BP/TRPC3/DRGX/SEMA5B/ATP8A2/MMP24/BACE1/KCNK4/KCNA1/KIT/PDE6B/NTSR1/KCNQ1/GNAQ/CDH2/ANO1/ELOVL4/CXCL12/SERPINE2/TRPA1/TAC1/GRK7/NGFR/FYN/TRPM3/NTRK1/TACR1/PHF24/SLC24A4/PIEZO2	38
BP	GO:0010765	positive regulation of sodium ion transport	14/3109	35/18723	0.000838344	0.00504014	0.00349012	FGF12/NOS1/TESC/ATP1B2/CNTN1/WNK4/WNK2/SCN1B/NKX2-5/SCN5A/DMD/SCN3B/SCN4B/DRD4	14
BP	GO:0032350	regulation of hormone metabolic process	14/3109	35/18723	0.000838344	0.00504014	0.00349012	PPARGC1A/CYP27B1/EGR1/BMP6/GFI1/PAX8/GATA3/ADM/DKK3/BMP2/WNT4/GAL/POR/DGKQ	14
BP	GO:0086005	ventricular cardiac muscle cell action potential	14/3109	35/18723	0.000838344	0.00504014	0.00349012	RYR2/DLG1/ANK2/KCNQ1/SCN5A/CAV1/SCN3B/KCNH2/CACNA1C/KCNE1/KCNJ8/KCNJ5/KCND3/KCNJ3	14
BP	GO:0032890	regulation of organic acid transport	22/3109	67/18723	0.000841784	0.0050507	0.00349744	TRH/STXBP1/AVPR1B/ADORA1/SLC6A1/TNFSF11/SLC38A3/SSTR4/SYK/CCK/NTSR1/HRH3/GRM7/TNFRSF11A/SLC12A2/PLA2R1/ERFE/HTR1B/NPY5R/PPARA/SNCA/IRS2	22
BP	GO:0042490	mechanoreceptor differentiation	22/3109	67/18723	0.000841784	0.0050507	0.00349744	PAFAH1B1/BMP4/ATOH1/SOD1/FGF20/GABRA5/MYCL/MYCN/MCOLN3/KCNQ1/NTRK2/GABRB2/CDH23/HEY2/CTHRC1/USH1G/RBPJ/GSDME/NTRK1/TMEM132E/DLL1/TSKU	22
BP	GO:1902107	positive regulation of leukocyte differentiation	42/3109	157/18723	0.000852314	0.00510368	0.00353412	IL7/GPR68/SOCS1/TGFB1/SHH/RUNX3/TESC/TNFSF11/GATA3/ZBTB46/ROR2/CSF1/TOX/NFKBIZ/IHH/GAS6/SYK/MMP14/CR1/FOS/IL1RL2/MYB/TGFBR2/TNFSF9/LEF1/POU4F1/PRKCA/AXL/PPARGC1B/IL15RA/PF4/RASGRP1/POU4F2/RIPK1/MDK/EGR3/CA2/STAT5B/IL4R/FES/HLX/KITLG	42
BP	GO:1903708	positive regulation of hemopoiesis	42/3109	157/18723	0.000852314	0.00510368	0.00353412	IL7/GPR68/SOCS1/TGFB1/SHH/RUNX3/TESC/TNFSF11/GATA3/ZBTB46/ROR2/CSF1/TOX/NFKBIZ/IHH/GAS6/SYK/MMP14/CR1/FOS/IL1RL2/MYB/TGFBR2/TNFSF9/LEF1/POU4F1/PRKCA/AXL/PPARGC1B/IL15RA/PF4/RASGRP1/POU4F2/RIPK1/MDK/EGR3/CA2/STAT5B/IL4R/FES/HLX/KITLG	42
BP	GO:0008544	epidermis development	76/3109	324/18723	0.000855938	0.00512028	0.00354562	IGFBP5/PAX6/CYP27B1/POU3F2/PAFAH1B1/BCL2/GLI1/WNT16/BMP4/BCR/FGFR2/EGFR/ALX4/PITX2/MACROH2A2/SOX18/SHH/ATOH1/PTHLH/SOD1/SVEP1/FOXE1/MAFG/LAMA3/MYCL/POU3F1/LRP4/OVOL1/EZH2/MYCN/FZD3/SFRP4/MAFF/MAP2K1/SMO/PPL/CCN2/KAZN/AGPAT2/MCOLN3/TNFRSF19/CYP26B1/ETV4/KCNQ1/PLOD3/KRT9/SOX21/KRT83/CDH3/BNC1/ERRFI1/LHX2/HPSE/CST6/HEY2/GAL/EREG/ELAPOR2/NAB1/NGFR/RBPJ/KLK7/POU2F3/PPARA/LCE3A/PTCH1/FOXQ1/HOXA7/ATP2C1…	76
BP	GO:0006865	amino acid transport	39/3109	143/18723	0.000859672	0.0051375	0.00355754	TRH/STXBP1/ADORA1/SLC6A1/SLC22A4/SLC38A3/SLC1A4/CLN8/TRPC4/SLC7A14/SLC6A17/SLC6A18/CCK/NTSR1/SLC7A10/HRH3/SLC6A7/NTRK2/SLC6A20/SLC6A19/SLC1A2/GRM7/SLC25A29/LRRC8C/SLC12A2/SLC1A6/SLC6A15/SLC38A4/SLC17A7/SLC47A1/HTR1B/APBA1/SLC25A2/NPY5R/KCNJ10/SNCA/SLC32A1/SLC25A48/SLC1A5	39
BP	GO:0032868	response to insulin	64/3109	264/18723	0.000873439	0.00521459	0.00361092	EGR1/EGR2/LPL/PIP4K2A/KANK1/SOCS1/TBC1D4/INSR/PCSK9/INHBB/CITED1/APPL1/NDEL1/PDE3B/SH2B2/PTPRN/ADM/SOCS3/PTPRE/GAB1/ABCC8/FER/PNPLA3/IGFBP1/SCAP/GHSR/FOXC2/TLR2/TRARG1/HDAC5/KCNQ1/OPRK1/PRKCB/MYO5A/ACVR1C/RAB15/IRS4/CAV2/ERRFI1/SORT1/RAB31/POU4F2/ERFE/GAL/PID1/ICAM1/TRPV4/INSRR/CPEB1/VWA2/SORL1/PRKCQ/PPARA/OTOP1/HDAC9/BCAR3/CFLAR/IGF2/PPARG/UCP2/VGF/FOXO1/IRS2/IGF1R	64
BP	GO:0051931	regulation of sensory perception	15/3109	39/18723	0.000897477	0.00534871	0.0037038	ADORA1/CCK/NTSR1/OPRD1/ADRA2C/OPRK1/NPY2R/EDNRB/CCN3/NMU/OPRL1/COMT/SPX/GRIN2D/F2R	15
BP	GO:0008277	regulation of G protein-coupled receptor signaling pathway	37/3109	134/18723	0.000897685	0.00534871	0.0037038	GUCY2D/ADCYAP1/RGS10/ADM/FGF8/SSTR4/PLCB1/RNF157/RGS12/KCTD8/CALCR/PDE4B/DRD2/PLCE1/GIT2/HOMER2/FRMPD1/GRP/PRKCA/OPRL1/TMOD2/CHGA/GRK7/NECAB2/HTR1B/RAMP2/RAMP3/MRAP2/RGS6/KCTD16/MET/SNCA/RGS20/GNG4/PHF24/SLC24A4/DGKQ	37
BP	GO:0043551	regulation of phosphatidylinositol 3-kinase activity	20/3109	59/18723	0.000909385	0.00541299	0.00374831	FGR/SOCS2/SOCS1/SOCS7/TGFB1/TNFAIP8L3/SOCS3/PDGFRA/FGF2/KIT/SOCS6/FLT1/VAV3/AGAP2/CCKBR/FLT3/PIK3R5/EPHA8/NOD2/FGFR3	20
BP	GO:0002064	epithelial cell development	55/3109	220/18723	0.000910276	0.00541299	0.00374831	COL18A1/WNT5B/PAX6/PGR/BMP6/PAFAH1B1/ARNTL/CXCR4/BMP4/PPP1R16B/SOX18/WNT7A/ATF4/SOD1/ESR1/ARID4A/HOXA13/INSM1/IHH/TJP1/SOX8/PLCB1/ONECUT2/SMO/BFSP1/PDE4D/FOXC2/HEG1/NKX6-1/TBC1D20/KCNQ1/PLOD3/COL15A1/CDH2/TMOD1/AKR1B1/TYMS/CLDN1/ICAM1/DMRT1/NPHS2/NKX3-2/DACT2/CDK6/MET/GPR4/COL22A1/ADAMTSL4/ONECUT1/NTRK1/MAGI2/PDE2A/DLL1/RAPGEF2/TP63	55
BP	GO:1902904	negative regulation of supramolecular fiber organization	44/3109	167/18723	0.00091674	0.00544603	0.00377119	SHANK1/FGF13/KANK1/SPTBN1/ARHGEF7/SLIT2/HDGFL3/KANK4/TJP1/DLC1/SCIN/S1PR1/SVIL/KANK3/FHOD3/PPP1R9A/PLEKHH2/MAP6D1/BMERB1/TMOD1/TUBB4A/ADD3/CORO1A/CORO2B/SPEF1/CYRIB/TMOD2/DMTN/RHPN2/TMEFF2/CGNL1/MAP1B/CTNNA2/GSN/ARHGEF18/MET/APC2/SPTBN4/ADD2/TBCD/SNCA/PHLDB2/SPTB/SHANK3	44
BP	GO:0014014	negative regulation of gliogenesis	16/3109	43/18723	0.000932824	0.00552743	0.00382755	SOX10/ADCYAP1/NR2E1/DAB1/PITX3/LIN28A/MYCN/ABCC8/NTRK3/NKX6-1/NOG/ASCL2/DAAM2/TMEM98/CERS2/NKX6-2	16
BP	GO:0016266	O-glycan processing	16/3109	43/18723	0.000932824	0.00552743	0.00382755	B3GNT5/GALNT9/B3GNT7/C1GALT1/B3GNT4/GALNT14/ST6GAL1/ST6GALNAC2/ST3GAL3/GALNT2/GALNT13/GALNT12/B3GNT3/C1GALT1C1L/GALNT6/GCNT4	16
BP	GO:0002067	glandular epithelial cell differentiation	19/3109	55/18723	0.000933202	0.00552743	0.00382755	PAX6/BMP6/ARNTL/BMP4/FGFR2/INSM1/FGF8/PDX1/SMO/FGF2/NKX6-1/BMP2/CDH2/WNT4/ASCL1/CDK6/RFX6/DLL1/TP63	19
BP	GO:0021533	cell differentiation in hindbrain	3109-10-01	21/18723	0.000936831	0.00553255	0.0038311	RORA/AGTPBP1/CBLN1/WNT7A/KNDC1/NOG/LHX1/LHX5/GRID2/FAIM2	10
BP	GO:0048714	positive regulation of oligodendrocyte differentiation	3109-10-01	21/18723	0.000936831	0.00553255	0.0038311	CXCR4/SHH/TENM4/PTPRZ1/TNFRSF1B/TLR2/GSX2/TP73/MDK/OLIG2	10
BP	GO:0098698	postsynaptic specialization assembly	3109-10-01	21/18723	0.000936831	0.00553255	0.0038311	NRXN1/NRXN2/CBLN1/LRRTM1/NTRK3/PTPRD/LRRC4B/GRID2/SHANK3/NTNG2	10
BP	GO:0014855	striated muscle cell proliferation	24/3109	76/18723	0.000938083	0.0055345	0.00383245	GLI1/EPHB1/FGFR2/TBX5/SHH/TENM4/FGF20/FGF2/FOXC2/RBP4/TGFBR2/KCNK2/NOG/TP73/ERBB4/HEY2/RBPJ/WNT2/TBX2/ZFPM2/NDRG4/TBX20/CFLAR/FOXC1	24
BP	GO:1903307	positive regulation of regulated secretory pathway	18/3109	51/18723	0.000947115	0.00555815	0.00384882	CACNB2/STXBP1/FGR/CD177/CDK5R2/SYT10/SYT9/SYK/CACNA1H/GAB2/RAB15/SYT1/CNR1/KCNB1/IL4R/SLC4A8/LAMP1/CACNA1G	18
BP	GO:0009261	ribonucleotide catabolic process	17/3109	47/18723	0.000948128	0.00555815	0.00384882	GDA/PDE4D/NT5C1A/UPP1/PDE4B/DPYS/DPYD/PDE10A/AMPD3/PDE5A/PDE8A/NT5E/PDE4A/PDE8B/NUDT10/PDE2A/PDE4C	17
BP	GO:0042311	vasodilation	17/3109	47/18723	0.000948128	0.00555815	0.00384882	ADCYAP1/NPR3/GCH1/EGFR/ADORA1/NOS1/ITGA1/SOD1/ADRB3/ADRB1/PRKG1/PLOD3/EDNRB/EXT2/NPPB/DRD1/KCNMA1	17
BP	GO:0001945	lymph vessel development	3109-12-01	28/18723	0.000948568	0.00555815	0.00384882	CCBE1/SOX18/SVEP1/VASH1/SYK/PDPN/FOXC2/HEG1/VEGFC/FLT4/ACVRL1/FOXC1	12
BP	GO:0019098	reproductive behavior	3109-12-01	28/18723	0.000948568	0.00555815	0.00384882	NPAS1/PPP1R1B/BRINP1/DMRTA1/APP/DRD5/OPRK1/DBH/MTNR1A/HEXB/DRD1/NCOA1	12
BP	GO:0032958	inositol phosphate biosynthetic process	3109-12-01	28/18723	0.000948568	0.00555815	0.00384882	AVPR1B/FGF2/ITPKA/NTSR1/P2RY1/PLCG2/HRH1/ADCYAP1R1/LHCGR/P2RY6/SNCA/PTH1R	12
BP	GO:0060259	regulation of feeding behavior	3109-12-01	28/18723	0.000948568	0.00555815	0.00384882	TRH/TACR3/NR4A3/CCK/GHSR/LEPR/OPRK1/NPY2R/NMU/CNR1/SLC24A4/SGIP1	12
BP	GO:0051283	negative regulation of sequestering of calcium ion	33/3109	116/18723	0.000951715	0.00557115	0.00385783	JPH3/CHD7/UBASH3B/CEMIP/NOS1/HAP1/RYR2/THY1/FGF2/PDE4D/RASA3/MCOLN3/NTSR1/ANK2/DRD2/PRKACA/FKBP1B/PLCG2/RYR3/TMEM38A/DMD/CORO1A/TRPA1/CACNA1C/SLC8A1/PLCG1/TRPC1/P2RY6/SNCA/PRKCE/DRD1/MCOLN2/F2R	33
BP	GO:0031532	actin cytoskeleton reorganization	31/3109	107/18723	0.000961951	0.00562559	0.00389552	BRSK2/SIPA1L1/ANTXR1/PHACTR1/NRK/PDGFRA/TJP1/HCK/NTF3/GAB1/FER/S1PR1/NTRK3/KIT/THSD7B/PARVA/PLEK2/THSD7A/SYDE1/CDC42BPA/DMTN/TRPV4/PDLIM4/INSRR/MDK/GSN/NPHS2/FES/PTK7/AUTS2/ATP2C1	31
BP	GO:0051260	protein homooligomerization	47/3109	182/18723	0.000999281	0.00583821	0.00404276	KCNC3/KCNA6/ATL1/ADCY8/GLS/KCNA5/KCNA7/HCN1/PRMT8/EVL/KCNS2/KCNG2/PRNP/SAMHD1/KCNG1/CRTC3/KCNA1/KCND2/KCTD8/KCNC2/KCNC1/KCTD12/KCNJ12/BEND3/KCNA3/SLC1A2/RYR3/KCNF1/GSDMD/MPP2/CARD11/GOLGA2/TRPA1/NACC2/ARC/KCNB2/KCNV1/KCNB1/ALDH1A2/KCTD19/KCTD16/KCNS3/ALDH1A3/KCNA4/KCND3/SLC1A5/KCNA2	47
BP	GO:0009581	detection of external stimulus	37/3109	135/18723	0.00104213	0.00608263	0.00421201	GUCY2D/EPHB1/CXCR4/PITPNM1/PKDREJ/ADORA1/GRM6/ASIC2/RGS9BP/TRPC3/DRGX/SEMA5B/ATP8A2/MMP24/BACE1/KCNK4/KCNA1/KIT/PDE6B/NTSR1/KCNQ1/GNAQ/CDH2/ANO1/ELOVL4/CXCL12/SERPINE2/FOXF1/TRPA1/GRK7/NGFR/FYN/TRPM3/NTRK1/PHF24/SLC24A4/PIEZO2	37
BP	GO:0032872	regulation of stress-activated MAPK cascade	49/3109	192/18723	0.00104499	0.00609339	0.00421946	PAFAH1B1/EPHB1/WNT16/BMP4/MAP3K10/EGFR/DUSP22/SFRP1/WNT7A/RASSF2/TNFSF11/MAPK8IP3/MDFIC/HIPK2/SEMA4C/STK3/SFRP2/PLCB1/MAP2K1/TRAF1/CCN2/DACT1/MAP4K4/TNFRSF19/DLG1/APP/MTURN/BMP2/OPRK1/ANKRD6/SIRPA/FLT4/MAPK8IP1/TRAF5/FZD7/IGFBP6/SDCBP/RASGRP1/HAND2/RIPK1/TRPV4/SH3RF3/SPHK1/NOD2/GDF6/FGF19/SH3RF1/FOXO1/IGF1R	49
BP	GO:0010812	negative regulation of cell-substrate adhesion	22/3109	68/18723	0.00105195	0.00611616	0.00423523	KANK1/DUSP22/AJAP1/COL1A1/SPOCK1/DLC1/MELTF/MMP14/MAP4K4/WNT1/PTPRO/ACVRL1/FZD7/CORO2B/FBLN1/DMTN/FAM107A/CDKN2A/SPRY4/TBCD/PHLDB2/HOXA7	22
BP	GO:0042698	ovulation cycle	22/3109	68/18723	0.00105195	0.00611616	0.00423523	EGR1/PGR/PTX3/ADAMTS1/EGFR/SLIT2/ESR1/PTPRN/PDGFRA/SLIT3/OPRK1/TGFB3/OPRL1/AXL/EREG/TIMP4/MDK/STAT5B/LHCGR/NPY5R/NCOA1/ROBO2	22
BP	GO:1901016	regulation of potassium ion transmembrane transporter activity	22/3109	68/18723	0.00105195	0.00611616	0.00423523	CACNA1D/LRRC38/ATP1B2/KCNS2/KCNAB1/ABCC8/KCNG1/KCNA1/KCNC2/KCNC1/DLG1/ANK2/AMIGO1/CAV1/LRRC55/NEDD4/GAL/MTNR1B/ACTN2/GALR2/KCNE1/FHL1	22
BP	GO:0060317	cardiac epithelial to mesenchymal transition	13/3109	32/18723	0.00107604	0.00623812	0.00431968	WNT16/FGF8/BMP2/OLFM1/TGFBR2/NOG/HEY2/RBPJ/HEYL/WNT2/HEY1/RTN4/TWIST1	13
BP	GO:0061037	negative regulation of cartilage development	13/3109	32/18723	0.00107604	0.00623812	0.00431968	BMP4/ADAMTS7/PTHLH/RFLNA/MKX/FRZB/NOG/WNT11/EFEMP1/NKX3-2/WNT9A/GREM1/ADAMTS12	13
BP	GO:1901889	negative regulation of cell junction assembly	13/3109	32/18723	0.00107604	0.00623812	0.00431968	DUSP22/CBLN1/SLIT1/EPHA7/DLC1/MMP14/TLR2/ACVRL1/DMTN/FAM107A/PHLDB2/ACE/ROBO2	13
BP	GO:0001946	lymphangiogenesis	3109-09-01	18/18723	0.00109348	0.00630876	0.0043686	CCBE1/SOX18/VASH1/PDPN/FOXC2/VEGFC/FLT4/ACVRL1/FOXC1	9
BP	GO:0030206	chondroitin sulfate biosynthetic process	3109-09-01	18/18723	0.00109348	0.00630876	0.0043686	CHST9/CHSY3/CHST15/XYLT1/DSE/CHST13/CHST11/CHST3/CSGALNACT1	9
BP	GO:0033189	response to vitamin A	3109-09-01	18/18723	0.00109348	0.00630876	0.0043686	EPO/CYP26B1/CYP26A1/TYMS/MAP1B/ALDH1A2/LRAT/GATA4/CYP1A1	9
BP	GO:0060973	cell migration involved in heart development	3109-09-01	18/18723	0.00109348	0.00630876	0.0043686	BMP4/PITX2/TBX5/BMP7/DCHS1/HAND2/BVES/NDRG4/TWIST1	9
BP	GO:0097107	postsynaptic density assembly	3109-09-01	18/18723	0.00109348	0.00630876	0.0043686	NRXN1/NRXN2/CBLN1/LRRTM1/NTRK3/PTPRD/LRRC4B/GRID2/SHANK3	9
BP	GO:1902903	regulation of supramolecular fiber organization	87/3109	383/18723	0.00109859	0.00633218	0.00438481	SHANK1/FGF13/KANK1/SPTBN1/SFRP1/SMAD3/WASF1/ARHGEF7/SLIT2/NCK2/SPIRE1/HDGFL3/NIN/MAGEL2/EVL/MTSS1/KANK4/AEBP1/TJP1/PFN3/DLC1/HCK/CCN2/SCIN/SEMA5A/FER/S1PR1/CDC42EP2/SVIL/KANK3/FHOD3/DLG1/APP/PPP1R9A/PLEKHH2/TPM1/MAP6D1/BMERB1/CDC42EP1/WNT4/TMOD1/TUBB4A/LPAR1/TGFB3/ADD3/CXCL12/CORO1A/SORBS3/CORO2B/SPEF1/CYRIB/TAC1/TMOD2/DMTN/RHPN2/ICAM1/TRPV4/TMEFF2/PREX1/CHRNA7/CGNL1/MAP1B/WNT11/CTNNA2/GSN/CFL2/A…	87
BP	GO:0045995	regulation of embryonic development	21/3109	64/18723	0.00110538	0.00635928	0.00440358	WNT3A/PAFAH1B1/SOX17/PHLDB1/TENM4/INSR/OSR1/LAMA3/FOXA2/SFRP2/PLCB1/NODAL/TGIF2/WNT1/WNT4/LAMA1/LHX1/WNT2B/WNT2/TBX18/PHLDB2	21
BP	GO:0009266	response to temperature stimulus	46/3109	178/18723	0.00110541	0.00635928	0.00440358	PPARGC1A/TRH/EPHB1/CXCR4/LPL/CDH8/ADORA1/NOS1/SOD1/CD14/DRGX/ADM/ADRB1/MMP24/PLAC8/HSP90AA1/KCNK4/NTSR1/FOS/ZNF516/PRKACA/ANO1/SLC25A27/SST/IGFBP7/CXCL12/PTGS2/DNAJC3/TRPA1/TRPV4/NGFR/MICB/STAC/CIDEA/HTR1B/GMPR/TRPM3/UCP1/TGFB1I1/NTRK1/SLC12A5/DNAJB6/METRNL/UCP2/VGF/FOXO1	46
BP	GO:0030901	midbrain development	27/3109	90/18723	0.00112224	0.00644992	0.00446635	WNT3A/SYNGR3/EN2/FGFR2/PITX3/SFRP1/BASP1/INA/SHH/SYPL2/FZD3/SFRP2/KDM7A/FGF2/WNT1/ACTB/TTBK1/LMX1A/FOXB1/WNT9B/DLG5/FGF9/EN1/WNT2/WNT3/GDF7/OTX1	27
BP	GO:0007173	epidermal growth factor receptor signaling pathway	31/3109	108/18723	0.00113814	0.00653506	0.0045253	CDH13/SHC3/EGFR/ADORA1/TGFB1/RASSF2/ITGA1/ADRA2A/NCK2/HAP1/NEURL1/CHMP6/GAB1/FER/PTPN12/BTC/ZFYVE28/PLCE1/GPRC5A/AFAP1L2/ERRFI1/HBEGF/FAM83B/PLCG1/TGFA/EREG/EFEMP1/SLC30A10/BCAR3/FBXW7/GAREM1	31
BP	GO:0002691	regulation of cellular extravasation	14/3109	36/18723	0.00116428	0.00666605	0.00461601	CHST2/PLCB1/THY1/JAM3/IL27RA/CXCL12/CD99/ICAM1/FUT4/MDK/RIPOR2/PDGFD/ITGA4/CD47	14
BP	GO:0003230	cardiac atrium development	14/3109	36/18723	0.00116428	0.00666605	0.00461601	TBX5/SHOX2/SMO/DLL4/ANK2/HEG1/BMP2/NKX2-5/NOG/HEY2/WNT11/WNT2/GATA4/TBX20	14
BP	GO:0070306	lens fiber cell differentiation	14/3109	36/18723	0.00116428	0.00666605	0.00461601	WNT5B/PITX3/WNT7A/SMAD3/ATF4/FOXE3/FGF2/BFSP1/TBC1D20/TMOD1/SKIL/TDRD7/PLAAT1/SPRED1	14
BP	GO:0086064	cell communication by electrical coupling involved in cardiac conduction	3109-11-01	25/18723	0.00118567	0.00677558	0.00469185	TBX5/ATP1B2/RYR2/PDE4D/PRKACA/FKBP1B/GJC1/ATP1A3/CAV1/CACNA1C/SLC8A1	11
BP	GO:1903055	positive regulation of extracellular matrix organization	3109-11-01	25/18723	0.00118567	0.00677558	0.00469185	FSCN1/PHLDB1/TGFB1/SMAD3/MELTF/PDPN/BMP2/EFEMP2/PHLDB2/CFLAR/RGCC	11
BP	GO:0045936	negative regulation of phosphate metabolic process	98/3109	441/18723	0.00119234	0.00679901	0.00470808	AJUBA/PPARGC1A/PAX6/LDLRAD4/CDKN1C/BMP4/PRR5L/DKK1/DUSP6/CAMK2N1/UBASH3B/PIP4K2A/SOCS1/DUSP22/TGFB1/SFRP1/PPP1R16B/CBFA2T3/LATS2/SH3BP5/CEBPA/RASSF2/PPP1R1B/SLIT2/BMP7/NCK2/FOXA2/INSM1/SOCS3/CHMP6/NTF3/SFRP2/PRNP/THY1/PDE4D/MLXIPL/SMAD7/NTRK3/CADM4/HEG1/SH3GL2/PARD3/BMP2/NIBAN1/ZFYVE28/DRD2/FKBP1B/GPRC5A/MLLT1/EPHB2/GNAQ/SIRPA/PTPRB/PTPRO/LPCAT1/BOD1L2/IRAK3/MAPK8IP1/PPP4R4/CAV1/DMD/ERRFI1/DNAJC3…	98
BP	GO:0015800	acidic amino acid transport	19/3109	56/18723	0.00119543	0.00679901	0.00470808	TRH/STXBP1/ADORA1/SLC6A1/CLN8/CCK/NTSR1/HRH3/NTRK2/SLC1A2/GRM7/LRRC8C/SLC12A2/SLC1A6/SLC17A7/APBA1/NPY5R/KCNJ10/SNCA	19
BP	GO:0045599	negative regulation of fat cell differentiation	19/3109	56/18723	0.00119543	0.00679901	0.00470808	WNT3A/RORA/ARNTL/ZADH2/C1QL4/TGFB1/SMAD3/GATA3/LRP3/CCDC85B/WNT1/MKX/SORT1/TRPV4/JDP2/RUNX1T1/ZFPM2/TGFB1I1/FOXO1	19
BP	GO:0071385	cellular response to glucocorticoid stimulus	19/3109	56/18723	0.00119543	0.00679901	0.00470808	SSTR2/ADCYAP1/BMI1/EGFR/SSTR4/MYOD1/NR3C1/NPAS4/ERRFI1/ICAM1/FAM107A/FLT3/SSTR5/HEY1/FBXO32/CFLAR/SSTR3/GJB2/FOXO1	19
BP	GO:1990089	response to nerve growth factor	19/3109	56/18723	0.00119543	0.00679901	0.00470808	WASF1/BDNF/NTF3/EIF4A3/NTRK3/KCNC2/KCNC1/SH3GL2/APP/NTRK2/TMEM108/ELAVL4/CORO1A/NGF/SORT1/TAC1/NTRK1/MAGI2/RAPGEF2	19
BP	GO:0003158	endothelium development	37/3109	136/18723	0.00120654	0.00685572	0.00474735	COL18A1/BMP6/SOX17/CXCR4/BMP4/PPP1R16B/SOX18/HOXA13/HOXB5/TJP1/PLCB1/SCUBE1/PDPN/S1PR1/PDE4D/DLL4/NRG1/ATOH8/FOXC2/HEG1/PLOD3/COL15A1/ACVRL1/HEY2/CLDN1/ICAM1/KDR/GJA4/RBPJ/MET/COL22A1/HEY1/FSTL1/ADAMTS12/PDE2A/DLL1/RAPGEF2	37
BP	GO:0035329	hippo signaling	15/3109	40/18723	0.00121792	0.00689945	0.00477763	AJUBA/AMOTL2/LATS2/TEAD1/AMOTL1/WWC1/STK3/WWC3/WTIP/MARK3/DCHS1/SCHIP1/MOB3B/DLG5/FAT4	15
BP	GO:0045176	apical protein localization	3109-08-01	15/18723	0.00121998	0.00689945	0.00477763	HCN1/CELSR1/JAM3/VANGL2/ACTB/MAL/DLG5/SHROOM2	8
BP	GO:0046834	lipid phosphorylation	3109-08-01	15/18723	0.00121998	0.00689945	0.00477763	DGKZ/DGKK/DGKG/AGK/SPHK1/CERK/DGKI/DGKQ	8
BP	GO:0060026	convergent extension	3109-08-01	15/18723	0.00121998	0.00689945	0.00477763	WNT5B/SFRP1/SFRP2/NKD1/FRZB/WNT11/LBX2/PTK7	8
BP	GO:0072224	metanephric glomerulus development	3109-08-01	15/18723	0.00121998	0.00689945	0.00477763	EGR1/TCF21/OSR1/PDGFRA/RET/LHX1/NPHS2/PAX2	8
BP	GO:0031103	axon regeneration	18/3109	52/18723	0.00122656	0.00691713	0.00478987	EPHA4/BCL2/NEFL/MAPK8IP3/RTN4R/NDEL1/RTN4RL1/RTN4RL2/MAP2K1/KREMEN1/RGMA/JAM3/FKBP1B/TNC/MAP1B/CERS2/CHL1/INPP5F	18
BP	GO:0035176	social behavior	18/3109	52/18723	0.00122656	0.00691713	0.00478987	SHANK1/NR2E1/NRXN1/NRXN2/CLN8/BRINP1/KCNQ1/GRID1/GRP/NPAS4/PTCHD1/EN1/SEPTIN5/SLC6A4/SHANK3/ATXN1/DRD4/NRXN3	18
BP	GO:0045103	intermediate filament-based process	18/3109	52/18723	0.00122656	0.00691713	0.00478987	NEFL/NEFH/INA/SHH/SOD1/SYNM/NES/NDEL1/CLN8/ATP8A2/PPL/BFSP1/DES/SYNC/KRT9/NEFM/DST/DNAJB6	18
BP	GO:0007528	neuromuscular junction development	16/3109	44/18723	0.00124254	0.0069941	0.00484317	P2RX2/CACNB2/FZD9/PDZRN3/AGRN/LRP4/APP/DOK7/CACNB4/TNC/NEDD4/UNC13A/LRRK2/F2R/ZC4H2/CACNG2	16
BP	GO:0060711	labyrinthine layer development	16/3109	44/18723	0.00124254	0.0069941	0.00484317	RSPO3/CDX2/FGFR2/BMP7/CITED1/VASH1/ADM/SOCS3/MAP2K1/LEF1/HEY2/RBPJ/WNT2/HEY1/NCOA1/DNAJB6	16
BP	GO:0043303	mast cell degranulation	17/3109	48/18723	0.00124373	0.00699425	0.00484327	STXBP1/PTGDR/FGR/PTGDS/CPLX2/PIK3CD/SYK/FER/NR4A3/KIT/ADGRE2/GAB2/FOXF1/RASGRP1/CHGA/IL4R/FES	17
BP	GO:1903131	mononuclear cell differentiation	95/3109	426/18723	0.00125006	0.00701032	0.0048544	RORA/EGR1/BCL2/FZD9/CHD7/IRF4/BMP4/IL7/GPR68/BMI1/SOCS1/PIK3CD/CLCF1/SFRP1/SHH/RUNX3/SOD1/IL11/GATA3/STK11/ZBTB46/DTX1/CSF1/TCF7/TOX/NFKBIZ/IHH/GAS6/EZH2/CMTM7/PLCL2/MAFB/SYK/EOMES/MERTK/MMP14/SMAD7/DLL4/KIT/NFIL3/TBX21/CR1/CYP26B1/IL1RL2/MYB/HDAC5/WNT1/LEPR/NKX2-3/TGFBR2/TNFSF9/WNT4/LEF1/PLCG2/DOCK11/FZD7/AXL/CARD11/CR2/IL15RA/RASGRP1/AIRE/DOCK10/SLC46A2/TMEM98/IKZF1/PREX1/PDE1B/MDK/EGR3/TMEM176…	95
BP	GO:0008212	mineralocorticoid metabolic process	3109-07-01	12/18723	0.00125826	0.00701032	0.0048544	BMP6/CYP11B1/DKK3/BMP2/CACNA1H/WNT4/SCNN1B	7
BP	GO:0021559	trigeminal nerve development	3109-07-01	12/18723	0.00125826	0.00701032	0.0048544	TFAP2A/DRGX/NEUROG1/PLXNA3/POU4F1/SEMA3F/PLXNA4	7
BP	GO:0021781	glial cell fate commitment	3109-07-01	12/18723	0.00125826	0.00701032	0.0048544	PAX6/SOX2/TAL1/SOX8/NRG1/ASCL1/OLIG2	7
BP	GO:0051583	dopamine uptake involved in synaptic transmission	3109-07-01	12/18723	0.00125826	0.00701032	0.0048544	DRD2/SLC6A2/SNCA/DRD1/SLC6A3/DRD4/GDNF	7
BP	GO:0051934	catecholamine uptake involved in synaptic transmission	3109-07-01	12/18723	0.00125826	0.00701032	0.0048544	DRD2/SLC6A2/SNCA/DRD1/SLC6A3/DRD4/GDNF	7
BP	GO:0060134	prepulse inhibition	3109-07-01	12/18723	0.00125826	0.00701032	0.0048544	GRIN3A/BACE1/DRD2/CTNNA2/DRD1/GRID2/SLC6A3	7
BP	GO:0060601	lateral sprouting from an epithelium	3109-07-01	12/18723	0.00125826	0.00701032	0.0048544	BMP4/FGFR2/SHH/BMP7/CELSR1/NOG/TP63	7
BP	GO:0072182	regulation of nephron tubule epithelial cell differentiation	3109-07-01	12/18723	0.00125826	0.00701032	0.0048544	PAX8/OSR1/GATA3/LHX1/CD24/PROM1/PAX2	7
BP	GO:0086067	AV node cell to bundle of His cell communication	3109-07-01	12/18723	0.00125826	0.00701032	0.0048544	CACNB2/RYR2/GJC1/SCN5A/CACNA1C/SCN4B/CACNA1G	7
BP	GO:0008584	male gonad development	38/3109	141/18723	0.00126297	0.00703	0.00486803	BCL2/TCF21/MAMLD1/SFRP1/TESC/UTF1/GATA3/ESR1/CSMD1/ARID4A/PDGFRA/SFRP2/SOX8/MMP14/KIT/CTSV/DHH/BIK/SRD5A2/TBC1D20/HOXA9/FSTL3/WNT4/LRP2/FGF9/ICAM1/WDR48/RHOBTB3/WNT2B/DMRT1/LHCGR/ZFPM2/GATA4/NTRK1/KITLG/COL9A3/NCOA1/NKX2-1	38
BP	GO:0010563	negative regulation of phosphorus metabolic process	98/3109	442/18723	0.00128693	0.00715678	0.00495582	AJUBA/PPARGC1A/PAX6/LDLRAD4/CDKN1C/BMP4/PRR5L/DKK1/DUSP6/CAMK2N1/UBASH3B/PIP4K2A/SOCS1/DUSP22/TGFB1/SFRP1/PPP1R16B/CBFA2T3/LATS2/SH3BP5/CEBPA/RASSF2/PPP1R1B/SLIT2/BMP7/NCK2/FOXA2/INSM1/SOCS3/CHMP6/NTF3/SFRP2/PRNP/THY1/PDE4D/MLXIPL/SMAD7/NTRK3/CADM4/HEG1/SH3GL2/PARD3/BMP2/NIBAN1/ZFYVE28/DRD2/FKBP1B/GPRC5A/MLLT1/EPHB2/GNAQ/SIRPA/PTPRB/PTPRO/LPCAT1/BOD1L2/IRAK3/MAPK8IP1/PPP4R4/CAV1/DMD/ERRFI1/DNAJC3…	98
BP	GO:0045446	endothelial cell differentiation	33/3109	118/18723	0.00130865	0.00726335	0.00502962	COL18A1/BMP6/SOX17/CXCR4/BMP4/PPP1R16B/SOX18/HOXA13/HOXB5/TJP1/PLCB1/SCUBE1/PDPN/S1PR1/PDE4D/NRG1/ATOH8/HEG1/PLOD3/COL15A1/ACVRL1/HEY2/CLDN1/ICAM1/KDR/RBPJ/MET/COL22A1/HEY1/FSTL1/PDE2A/DLL1/RAPGEF2	33
BP	GO:0051282	regulation of sequestering of calcium ion	33/3109	118/18723	0.00130865	0.00726335	0.00502962	JPH3/CHD7/UBASH3B/CEMIP/NOS1/HAP1/RYR2/THY1/FGF2/PDE4D/RASA3/MCOLN3/NTSR1/ANK2/DRD2/PRKACA/FKBP1B/PLCG2/RYR3/TMEM38A/DMD/CORO1A/TRPA1/CACNA1C/SLC8A1/PLCG1/TRPC1/P2RY6/SNCA/PRKCE/DRD1/MCOLN2/F2R	33
BP	GO:0097305	response to alcohol	61/3109	253/18723	0.00130973	0.00726335	0.00502962	ADCYAP1/GRIN2A/TRH/NEFL/CRHBP/ACTC1/ADCY1/GRIN3A/FGFR2/ADCY5/TGFB1/SFRP1/ADCY8/SOD1/CD14/GATA3/SLIT2/GRAMD1B/FOSL1/SCNN1G/AHR/SMO/CDH1/NTRK3/KCNC2/GNAI1/FOS/GRAMD1A/DRD2/SLIT3/OPRK1/RBP4/TBXA2R/TGFBR2/IGFBP7/NPAS4/TYMS/ADCY3/DBH/TNC/PTGFR/CNR1/CLDN1/ICAM1/ADCYAP1R1/GRIN1/HPGD/SCNN1B/FYN/HTR1B/NPPC/RGS19/P2RY6/PPARA/CDO1/PRKCE/PTCH1/ADCY2/SLC6A3/DRD4/GRIN2B	61
BP	GO:0007043	cell-cell junction assembly	39/3109	146/18723	0.00131623	0.00729011	0.00504815	FSCN1/CDH20/CDH11/CDH8/PKP4/TBX5/EPB41L3/CLDN11/CDH22/CNTNAP1/TJP1/SMAD7/CDH6/DCHS1/DLG1/ANK2/HEG1/JAM3/PARD3/PRKACA/CLDN9/PTPRO/CDH2/GJC1/ACTB/ARVCF/PRKCA/CAV1/DLG5/CLDN1/TRPV4/GJA4/WNT11/GJB6/RAMP2/TBCD/CDH7/ACE/GJB2	39
BP	GO:0050796	regulation of insulin secretion	43/3109	165/18723	0.00131698	0.00729011	0.00504815	TRH/ARNTL/BRSK2/CAMK2N1/GPR68/ADCY5/SFRP1/ADCY8/SYT9/KCNA5/ADRA2A/TIAM1/FOXA2/INHBB/PDX1/ABCC8/CD38/MAP4K4/FFAR1/GHSR/NKX6-1/DRD2/FKBP1B/RBP4/ANO1/ACVR1C/CCN3/ALOX5/CHGA/CNR1/MTNR1B/SYBU/KCNB1/RFX6/SSTR5/PRKCE/BMP8A/EPHA5/SLC30A8/BAIAP3/UCP2/IRS2/VSNL1	43
BP	GO:0003209	cardiac atrium morphogenesis	3109-12-01	29/18723	0.00137576	0.00758754	0.00525411	TBX5/SHOX2/SMO/DLL4/HEG1/BMP2/NKX2-5/NOG/HEY2/WNT2/GATA4/TBX20	12
BP	GO:0003309	type B pancreatic cell differentiation	3109-12-01	29/18723	0.00137576	0.00758754	0.00525411	PAX6/BMP6/ARNTL/BMP4/INSM1/PDX1/SMO/NKX6-1/CDH2/CDK6/RFX6/DLL1	12
BP	GO:0006688	glycosphingolipid biosynthetic process	3109-12-01	29/18723	0.00137576	0.00758754	0.00525411	ST8SIA3/ST6GALNAC5/B4GALNT1/LARGE1/ST8SIA6/ST8SIA2/A4GALT/ST3GAL3/ST8SIA4/ST6GALNAC3/ST3GAL5/B4GALT6	12
BP	GO:0060441	epithelial tube branching involved in lung morphogenesis	3109-12-01	29/18723	0.00137576	0.00758754	0.00525411	BMP4/FGFR2/SHH/CELSR1/LAMA1/FOXF1/DLG5/TNC/WNT2B/WNT2/RSPO2/NKX2-1	12
BP	GO:0045682	regulation of epidermis development	21/3109	65/18723	0.00138113	0.00760566	0.00526665	CYP27B1/BMP4/MACROH2A2/ATOH1/MAFG/MYCL/EZH2/MYCN/SFRP4/MAFF/ETV4/ERRFI1/HEY2/ELAPOR2/NAB1/PTCH1/HOXA7/DLL1/GRHL1/TP63/FOXC1	21
BP	GO:0060249	anatomical structure homeostasis	73/3109	314/18723	0.00138158	0.00760566	0.00526665	MUC6/CACNB2/BCL2/IL7/UBASH3B/PRDM14/EPAS1/EGFR/LARGE1/ADORA1/SOD1/TNFSF11/NXNL2/CDHR1/ATP1B2/NCS1/STK11/HOXA13/CSF1/CLN8/IHH/TJP1/ABCC8/SMO/CCN2/SYK/CD38/S1PR1/JAM3/SH3GL2/RBP4/HOMER2/P2RY1/ACTB/NANOS1/NELL2/DEF8/LPCAT1/CDH23/TNFRSF11B/PRKCA/TNFRSF11A/ITGB3/CDH3/DMD/SLC12A2/AKR1B1/CORO1A/PTGS2/PPARGC1B/TF/SLC6A2/LRRK1/CNR1/USH1G/CLDN1/COL2A1/CA2/GJB6/CFL2/HTR1B/CALB2/ILDR2/ATP2B2/NOD2/PTH1R/CIB2/…	73
BP	GO:0030099	myeloid cell differentiation	86/3109	381/18723	0.00142462	0.00783539	0.00542574	PAFAH1B1/HOXB8/IRF4/BMP4/GPR68/UBASH3B/PIP4K2A/EPAS1/MEIS2/PIK3CD/HOXB7/TGFB1/SFRP1/CBFA2T3/FLI1/CEBPA/RASSF2/TESC/TNFSF11/IL11/GATA3/FBN1/EPO/TAL1/ZBTB46/HIPK2/ARID4A/ROR2/CSF1/MITF/L3MBTL1/MAFB/SCIN/KIT/EFNA2/FOS/TMEM178A/TLR2/APP/MTURN/NKX2-3/TGFBR2/HOXA9/FSTL3/PITHD1/LEF1/POU4F1/DYRK3/GAB2/NRROS/PRKCA/TNFRSF11A/PPARGC1B/TF/GAB3/PF4/POU4F2/SLC11A2/LRRK1/RIPK1/DMTN/IKZF1/PDE1B/RBPJ/SH3PXD2A/ITG…	86
BP	GO:0051403	stress-activated MAPK cascade	58/3109	239/18723	0.00144198	0.00792361	0.00548683	PAFAH1B1/EPHB1/MAP3K20/WNT16/BMP4/ADORA2B/MAP3K10/EGFR/DUSP22/SFRP1/WNT7A/SMAD3/RASSF2/TNFSF11/MAPK8IP3/MDFIC/HIPK2/ROR2/SEMA4C/STK3/ARHGEF6/SH2D3C/SFRP2/PLCB1/MAP2K1/TRAF1/CCN2/DUSP9/DACT1/MAP4K4/MAP4K3/TNFRSF19/DLG1/APP/MTURN/BMP2/OPRK1/ANKRD6/SIRPA/FLT4/MAPK8IP1/TRAF5/FZD7/IGFBP6/SDCBP/RASGRP1/HAND2/RIPK1/TRPV4/SH3RF3/SPHK1/NOD2/GDF6/FGF19/LRRK2/SH3RF1/FOXO1/IGF1R	58
BP	GO:0021854	hypothalamus development	3109-10-01	22/18723	0.00146357	0.00802024	0.00555374	GSX1/POU3F2/HAP1/RAX/SOX3/FOXB1/NDNF/NRP2/NCOA1/OTP	10
BP	GO:0035809	regulation of urine volume	3109-10-01	22/18723	0.00146357	0.00802024	0.00555374	NPR3/NPR1/ADM/BTC/DRD2/EDNRB/OPRL1/AKR1B1/NPPB/SLC4A1	10
BP	GO:0061042	vascular wound healing	3109-10-01	22/18723	0.00146357	0.00802024	0.00555374	TAFA5/CXCR4/FOXC2/MCAM/SMOC2/NDNF/SLC12A2/HPSE/ALOX5/KDR	10
BP	GO:0032231	regulation of actin filament bundle assembly	30/3109	105/18723	0.00146859	0.00804043	0.00556772	SHANK1/SFRP1/SMAD3/EVL/MTSS1/TJP1/PFN3/DLC1/CCN2/S1PR1/PPP1R9A/TPM1/WNT4/LPAR1/TGFB3/SORBS3/CORO2B/TAC1/RHPN2/TMEFF2/CGNL1/WNT11/ARHGEF18/NOX4/MET/S100A10/PHLDB2/SHANK3/RGCC/CD47	30
BP	GO:0070302	regulation of stress-activated protein kinase signaling cascade	49/3109	195/18723	0.00149282	0.00816563	0.00565442	PAFAH1B1/EPHB1/WNT16/BMP4/MAP3K10/EGFR/DUSP22/SFRP1/WNT7A/RASSF2/TNFSF11/MAPK8IP3/MDFIC/HIPK2/SEMA4C/STK3/SFRP2/PLCB1/MAP2K1/TRAF1/CCN2/DACT1/MAP4K4/TNFRSF19/DLG1/APP/MTURN/BMP2/OPRK1/ANKRD6/SIRPA/FLT4/MAPK8IP1/TRAF5/FZD7/IGFBP6/SDCBP/RASGRP1/HAND2/RIPK1/TRPV4/SH3RF3/SPHK1/NOD2/GDF6/FGF19/SH3RF1/FOXO1/IGF1R	49
BP	GO:0001975	response to amphetamine	13/3109	33/18723	0.00150828	0.00822776	0.00569744	GRIN2A/NR4A1/SOD1/RGS10/PPP1R1B/RGS17/SLC18A2/DRD2/DRD5/DBH/ICAM1/HDAC9/DRD4	13
BP	GO:0043552	positive regulation of phosphatidylinositol 3-kinase activity	13/3109	33/18723	0.00150828	0.00822776	0.00569744	FGR/TGFB1/TNFAIP8L3/PDGFRA/FGF2/KIT/FLT1/VAV3/AGAP2/FLT3/EPHA8/NOD2/FGFR3	13
BP	GO:0070570	regulation of neuron projection regeneration	13/3109	33/18723	0.00150828	0.00822776	0.00569744	EPHA4/RTN4R/PRRX1/NDEL1/RTN4RL1/MAP2K1/KREMEN1/THY1/RGMA/MAP4K4/FKBP1B/CERS2/INPP5F	13
BP	GO:0060326	cell chemotaxis	72/3109	310/18723	0.00152408	0.00830635	0.00575186	EDN3/EPHB1/CXCR4/PIK3CD/NR4A1/ITGA1/FGF4/CAMK1D/TNFSF11/TIAM1/SLIT2/CSF1/PDGFRA/GAS6/FGFR1/RIN3/CXCL2/GAB1/SYK/SEMA5A/S1PR1/FGF2/KIT/JAM3/FGF18/VEGFC/PDE4B/FLT1/PTPRO/ADGRE2/EDNRB/CXCL5/LEF1/LPAR1/PGF/CYP7B1/CCN3/SMOC2/PARVA/VAV3/TNFRSF11A/THBS4/CXCL12/SLC12A2/CORO1A/IL12A/PLA2G7/HBEGF/PF4/ALOX5/HRH1/CHGA/CXCL3/TRPV4/KDR/CXCL1/PREX1/MDK/LGALS3/EGR3/PRKCQ/NBL1/MET/RIPOR2/NOD2/PDGFD/PLEKHG5/CMKLR1/…	72
BP	GO:0031279	regulation of cyclase activity	18/3109	53/18723	0.00157301	0.00856528	0.00593116	GRM3/NPR3/GNAS/NOS1/CACNA1D/PALM/GALR1/DRD2/DRD5/EDNRB/CRHR1/GRM7/CACNA1C/TIMP2/AKAP5/GALR2/HPCA/GABBR2	18
BP	GO:0016202	regulation of striated muscle tissue development	14/3109	37/18723	0.00158995	0.00862625	0.00597338	WNT3A/BCL2/BMP4/TGFB1/SMAD3/SHH/SHOX2/FGF8/MYOD1/LEF1/DLL1/LOX/TWIST1/IGF2	14
BP	GO:0040036	regulation of fibroblast growth factor receptor signaling pathway	14/3109	37/18723	0.00158995	0.00862625	0.00597338	FGFBP3/SHISA2/PRDM14/SULF2/GATA3/NPTN/FGF2/GPC1/WNT4/SMOC2/NOG/NGFR/SPRY4/RUNX2	14
BP	GO:0042401	cellular biogenic amine biosynthetic process	14/3109	37/18723	0.00158995	0.00862625	0.00597338	GPR37/GCH1/GATA3/INSM1/SMOX/PAOX/MOXD1/AZIN2/DBH/HAND2/SNCA/PAH/SLC6A3/PNMT	14
BP	GO:0090218	positive regulation of lipid kinase activity	14/3109	37/18723	0.00158995	0.00862625	0.00597338	FGR/TGFB1/TNFAIP8L3/DGKZ/PDGFRA/FGF2/KIT/FLT1/VAV3/AGAP2/FLT3/EPHA8/NOD2/FGFR3	14
BP	GO:0045766	positive regulation of angiogenesis	46/3109	181/18723	0.00159953	0.00866258	0.00599854	CXCR4/CCBE1/NR2E1/PIK3CD/HIPK2/ADM/TJP1/SFRP2/GAB1/SEMA5A/NODAL/FGF2/MYDGF/GHSR/FOXC2/FGF18/VEGFC/JCAD/TBXA2R/TGFBR2/PRKCB/FLT1/BMPER/ADAM12/PGF/ACVRL1/SMOC2/PRKCA/HMGA2/TERT/PTGIS/PLCG1/ADM2/F3/KDR/MDK/CHRNA7/ITGB8/RAMP2/SPHK1/GATA4/GREM1/AKT3/DLL1/TWIST1/SLC39A12	46
BP	GO:1904018	positive regulation of vasculature development	46/3109	181/18723	0.00159953	0.00866258	0.00599854	CXCR4/CCBE1/NR2E1/PIK3CD/HIPK2/ADM/TJP1/SFRP2/GAB1/SEMA5A/NODAL/FGF2/MYDGF/GHSR/FOXC2/FGF18/VEGFC/JCAD/TBXA2R/TGFBR2/PRKCB/FLT1/BMPER/ADAM12/PGF/ACVRL1/SMOC2/PRKCA/HMGA2/TERT/PTGIS/PLCG1/ADM2/F3/KDR/MDK/CHRNA7/ITGB8/RAMP2/SPHK1/GATA4/GREM1/AKT3/DLL1/TWIST1/SLC39A12	46
BP	GO:0098656	anion transmembrane transport	59/3109	245/18723	0.00160234	0.00866995	0.00600364	SLC5A5/GABRB3/SLC16A7/SLC6A1/GABRA5/ADAMTS8/SLC4A11/SLC38A3/ANO5/SLC1A4/SLC22A6/ABCB1/GABRD/CLN8/SLC35D1/SLC12A7/SLC26A4/PRNP/SLC5A8/GABRG3/NTSR1/SLC25A31/ANKH/SLC6A20/ANO1/GABRB2/SLC1A2/SLC20A1/LRP2/SLC25A29/LRRC8C/SLC12A2/SLC1A6/RIPK1/SLC4A3/SLC35D3/SLC17A7/SLC47A1/GABRA4/SLC16A3/SLC9A3/SLC4A1/SLC16A12/SLC26A5/SLC37A2/SLC24A3/SLC25A2/SLC26A10/KCNJ10/GLRB/SLC4A8/ANO2/SLC12A5/SLC13A5/GABRA2/SLC24…	59
BP	GO:0007368	determination of left/right symmetry	34/3109	124/18723	0.00161335	0.0087002	0.00602459	WNT3A/SOX17/PCSK6/PITX2/SOX18/BICC1/SMAD3/SHH/FGF8/IHH/SMO/NODAL/DNAH11/NKX2-5/TGFBR2/VANGL2/HAND1/LBX1/FOXF1/HAND2/DAAM2/RIPPLY2/ODAD2/DNAI2/DAW1/FOXN4/NKX3-2/DNAAF1/TBX2/NDRG4/GATA4/ZIC3/TBX20/DLL1	34
BP	GO:0002279	mast cell activation involved in immune response	17/3109	49/18723	0.00161372	0.0087002	0.00602459	STXBP1/PTGDR/FGR/PTGDS/CPLX2/PIK3CD/SYK/FER/NR4A3/KIT/ADGRE2/GAB2/FOXF1/RASGRP1/CHGA/IL4R/FES	17
BP	GO:0014075	response to amine	17/3109	49/18723	0.00161372	0.0087002	0.00602459	GRIN2A/NR4A1/SOD1/RGS10/PPP1R1B/GLDC/RGS17/SLC18A2/KCNC2/KCNC1/DRD2/DRD5/UROS/DBH/ICAM1/HDAC9/DRD4	17
BP	GO:0045778	positive regulation of ossification	17/3109	49/18723	0.00161372	0.0087002	0.00602459	BMP6/TFAP2A/FZD9/BMP4/TGFB1/SMAD3/OSR1/BMP7/BMP2/WNT4/FBN2/TGFB3/NELL1/TAC1/SLC8A1/ALOX5/PKDCC	17
BP	GO:0048634	regulation of muscle organ development	15/3109	41/18723	0.00162926	0.00877361	0.00607542	WNT3A/BCL2/BMP4/TGFB1/SMAD3/SHH/SHOX2/FGF8/MYOD1/NEUROG1/LEF1/DLL1/LOX/TWIST1/IGF2	15
BP	GO:0003254	regulation of membrane depolarization	16/3109	45/18723	0.00163464	0.00877361	0.00607542	FGF12/BCL2/FZD9/HCN4/TBX5/SMAD7/CCK/NTSR1/SCN1B/GCLM/SCN5A/SCN3B/KDR/FHL1/LRRK2/CACNA1G	16
BP	GO:0030850	prostate gland development	16/3109	45/18723	0.00163464	0.00877361	0.00607542	GLI1/BMP4/FGFR2/SFRP1/SHH/CRIP1/ESR1/BMP7/STK11/HOXA13/CYP7B1/NOG/TNC/HOXD13/PTCH1/TP63	16
BP	GO:0035272	exocrine system development	16/3109	45/18723	0.00163464	0.00877361	0.00607542	SOX10/PAX6/FGFR2/PLXND1/TGFB1/SHH/BMP7/FGF8/PDX1/IGSF3/TGFB3/PTF1A/LAMA1/NTN4/IGF2/FOXC1	16
BP	GO:0046189	phenol-containing compound biosynthetic process	16/3109	45/18723	0.00163464	0.00877361	0.00607542	GPR37/GCH1/GATA3/CITED1/APPL1/INSM1/MOXD1/CDH3/DBH/HAND2/TRPC1/SNCA/PAH/SLC6A3/PNMT/RAPGEF2	16
BP	GO:0043393	regulation of protein binding	49/3109	196/18723	0.00167565	0.00898565	0.00622225	WNT3A/BMP4/DKK1/UBASH3B/SPPL3/PLXND1/TNFSF11/TIAM1/PCSK9/DZIP1/NES/HIPK2/CRMP1/PRMT8/STK3/BDNF/PLCL2/PLCL1/NMD3/RGMA/PLK2/DACT1/MARK3/DISC1/APP/ATP2A3/HDAC5/BMP2/PRKACA/SPON1/ACTB/TTBK1/CAV1/TERT/GOLGA2/NOG/CTHRC1/GREM2/SORL1/RAMP2/AMFR/ADD2/PPARA/ITGA4/LRRK2/ACE/LOX/BAMBI/RAPGEF2	49
BP	GO:1902476	chloride transmembrane transport	21/3109	66/18723	0.00171351	0.00918053	0.0063572	GABRB3/SLC6A1/GABRA5/ANO5/GABRD/SLC12A7/SLC26A4/GABRG3/ANO1/GABRB2/SLC12A2/GABRA4/SLC4A1/SLC26A5/SLC26A10/GLRB/SLC4A8/ANO2/SLC12A5/GABRA2/GABRE	21
BP	GO:0001963	synaptic transmission, dopaminergic	3109-11-01	26/18723	0.00174943	0.00934791	0.0064731	CRHBP/DRD2/DRD5/PTGS2/SLC6A2/SLC6A4/SNCA/DRD1/SLC6A3/DRD4/GDNF	11
BP	GO:0060037	pharyngeal system development	3109-11-01	26/18723	0.00174943	0.00934791	0.0064731	PLXNA2/BMP4/GATA3/BMP7/FGF8/EYA1/RIPPLY3/ECE1/NKX2-5/NOG/PTCH1	11
BP	GO:1904861	excitatory synapse assembly	3109-11-01	26/18723	0.00174943	0.00934791	0.0064731	NRXN1/NRXN2/CBLN1/WNT7A/LRRTM1/NPTN/NTRK3/PTPRD/LRRC4B/GRID2/SHANK3	11
BP	GO:0045780	positive regulation of bone resorption	3109-09-01	19/18723	0.0017732	0.00945814	0.00654943	EGFR/TNFSF11/SYK/DEF8/PRKCA/TNFRSF11A/PPARGC1B/TF/CA2	9
BP	GO:0060065	uterus development	3109-09-01	19/18723	0.0017732	0.00945814	0.00654943	WNT7A/GATA3/ESR1/RBP4/HOXA9/WNT9B/GREB1L/LHX1/MYOCD	9
BP	GO:0002761	regulation of myeloid leukocyte differentiation	33/3109	120/18723	0.00177672	0.00946849	0.0065566	GPR68/UBASH3B/TGFB1/SFRP1/RASSF2/TESC/TNFSF11/FBN1/TAL1/ZBTB46/ROR2/CSF1/MITF/MAFB/FOS/TMEM178A/FSTL3/LEF1/POU4F1/PRKCA/PPARGC1B/PF4/POU4F2/RIPK1/CA2/PRXL2A/CAMK4/CDK6/FES/GPR137B/HOXA7/KITLG/FBXW7	33
BP	GO:0099072	regulation of postsynaptic membrane neurotransmitter receptor levels	20/3109	62/18723	0.00181487	0.00966319	0.00669143	GPC4/GSG1L/DNM3/DLG3/IQSEC2/CACNG4/CPLX1/CACNG8/GHSR/DLG1/ITGB3/NSG1/ARC/CACNG5/ADAM22/STX1B/HPCA/SHISA6/DRD4/CACNG2	20
BP	GO:0008088	axo-dendritic transport	23/3109	75/18723	0.00183729	0.00977395	0.00676813	PAFAH1B1/NEFL/AGTPBP1/SOD1/WASF1/MAPK8IP3/HAP1/DLG2/NDEL1/KIF5C/FEZ1/CNIH2/APP/TMEM108/KLC3/ARL8A/KIF17/KIF5A/SYBU/KIF1A/APBA1/DST/AP3M2	23
BP	GO:0022404	molting cycle process	25/3109	84/18723	0.00190074	0.0100936	0.00698944	IGFBP5/BCL2/FGFR2/EGFR/ALX4/SOX18/SHH/FOXE1/LRP4/FZD3/SMO/TNFRSF19/SOX21/CDH3/LHX2/HPSE/GAL/NGFR/RBPJ/LRIG1/FOXQ1/FST/WNT10A/TSPEAR/TP63	25
BP	GO:0022405	hair cycle process	25/3109	84/18723	0.00190074	0.0100936	0.00698944	IGFBP5/BCL2/FGFR2/EGFR/ALX4/SOX18/SHH/FOXE1/LRP4/FZD3/SMO/TNFRSF19/SOX21/CDH3/LHX2/HPSE/GAL/NGFR/RBPJ/LRIG1/FOXQ1/FST/WNT10A/TSPEAR/TP63	25
BP	GO:0033135	regulation of peptidyl-serine phosphorylation	38/3109	144/18723	0.00191	0.0101312	0.00701548	WNT3A/STOX1/BCL2/DKK1/EGFR/NOS1/TGFB1/RASSF2/IL11/NCK2/SH2D3C/BDNF/GAS6/NTF3/SFRP2/PLCL2/PLCL1/HSP90AA1/PDE4D/MLXIPL/SMAD7/NTRK3/CALCR/OPRD1/APP/NTRK2/CAV1/DMD/PTGS2/NGF/RET/DMTN/RAMP3/SPTBN4/SNCA/BCAR3/NSD1/INPP5F	38
BP	GO:0045604	regulation of epidermal cell differentiation	19/3109	58/18723	0.00191119	0.0101312	0.00701548	CYP27B1/BMP4/MACROH2A2/ATOH1/MAFG/MYCL/EZH2/MYCN/SFRP4/MAFF/ETV4/ERRFI1/HEY2/PTCH1/HOXA7/DLL1/GRHL1/TP63/FOXC1	19
BP	GO:1901019	regulation of calcium ion transmembrane transporter activity	27/3109	93/18723	0.00191604	0.0101479	0.00702709	JPH3/CACNB2/NOS1/STAC2/ADRA2A/HAP1/CBARP/RYR2/PDE4D/ANK2/PDE4B/DRD2/RRAD/CACNA2D1/PRKACA/FKBP1B/PLCG2/CRHR1/OPRL1/DMD/CACNB4/STAC/FGF14/GEM/HPCA/P2RY6/DRD4	27
BP	GO:0007596	blood coagulation	53/3109	217/18723	0.0019384	0.0102573	0.00710281	WNT3A/STXBP1/UBASH3B/GNAS/GP1BB/SHH/THBD/ADRA2A/DGKZ/FOXA2/HPS6/PDGFRA/GAS6/SCUBE1/PRKG1/SYK/MERTK/PDPN/ENTPD2/AK3/COMP/ADRA2C/TBXA2R/EPHB2/GNAQ/P2RY1/ACTB/DGKK/PLCG2/DGKG/VAV3/PRKCA/PLSCR1/ITGB3/CAV1/AXL/ADAMTS18/SERPINE2/ADRA2B/HPSE/PF4/FBLN1/DMTN/F3/PEAR1/MYL9/SLC4A1/PRKCQ/TFPI2/DGKI/DGKQ/F2R/PRSS56	53
BP	GO:0007599	hemostasis	54/3109	222/18723	0.00194729	0.0102953	0.00712912	WNT3A/STXBP1/UBASH3B/GNAS/GP1BB/FLI1/SHH/THBD/ADRA2A/DGKZ/FOXA2/HPS6/PDGFRA/GAS6/SCUBE1/PRKG1/SYK/MERTK/PDPN/ENTPD2/AK3/COMP/ADRA2C/TBXA2R/EPHB2/GNAQ/P2RY1/ACTB/DGKK/PLCG2/DGKG/VAV3/PRKCA/PLSCR1/ITGB3/CAV1/AXL/ADAMTS18/SERPINE2/ADRA2B/HPSE/PF4/FBLN1/DMTN/F3/PEAR1/MYL9/SLC4A1/PRKCQ/TFPI2/DGKI/DGKQ/F2R/PRSS56	54
BP	GO:0031098	stress-activated protein kinase signaling cascade	59/3109	247/18723	0.00196015	0.0103542	0.0071699	PAFAH1B1/EPHB1/MAP3K20/WNT16/BMP4/ADORA2B/MAP3K10/EGFR/DUSP22/SFRP1/WNT7A/SMAD3/RASSF2/TNFSF11/MAPK8IP3/MDFIC/HIPK2/ROR2/SEMA4C/STK3/ARHGEF6/SH2D3C/SFRP2/PLCB1/MAP2K1/TRAF1/CCN2/DUSP9/DACT1/MAP4K4/MAP4K3/TNFRSF19/DLG1/APP/MTURN/BMP2/OPRK1/ANKRD6/SIRPA/FLT4/MAPK8IP1/TRAF5/FZD7/AKR1B1/IGFBP6/SDCBP/RASGRP1/HAND2/RIPK1/TRPV4/SH3RF3/SPHK1/NOD2/GDF6/FGF19/LRRK2/SH3RF1/FOXO1/IGF1R	59
BP	GO:0031667	response to nutrient levels	103/3109	474/18723	0.00196454	0.0103682	0.00717964	SSTR2/PPARGC1A/CYP27B1/ADCYAP1/BCL2/LPL/BRSK2/EGFR/FOXK2/SFRP1/ATF4/COL1A1/SOD1/PCSK9/EPO/BMP7/NPY/ULK2/FOXA2/SLC38A3/INHBB/ALDH3A1/RRAGD/ADM/LRCOL1/ADRB1/GAS6/PDX1/SFRP2/MYOD1/MAP1LC3B/ACSL3/BRSK1/CYP24A1/WIPI2/GCGR/CTSV/CCK/GHSR/UPP1/CYP26B1/FKBP1B/TBXA2R/TGFBR2/SLC6A19/WNT4/ACVR1C/GCLM/SST/TNFRSF11B/CYP26A1/ASCL1/PTGS2/ADSS1/WNT9B/TYMS/TNC/SLC8A1/TTPA/NIM1K/SCTR/ALPL/CNR1/ICAM1/TRPV4/POMC/SLC6…	103
BP	GO:0051592	response to calcium ion	39/3109	149/18723	0.00197194	0.0103854	0.00719156	CRHBP/ADCY1/SYT3/EGFR/SYT10/ADCY8/SYT9/TRPC3/SLC6A1/SYT2/SYT8/SYT12/RYR2/SYT5/KCNH1/FOS/SYT17/RASGRP2/PLCG2/RYR3/SCN5A/SYT13/CAV1/CPNE2/SYT1/SYT6/NEUROD2/NEDD4/TRPC1/DMTN/KCNMB4/CPNE9/HPCA/SYT15/CHP2/CPNE8/KCNMA1/CPNE5/CACNG2	39
BP	GO:0015711	organic anion transport	80/3109	354/18723	0.00197253	0.0103854	0.00719156	TRH/STXBP1/AVPR1B/ADORA1/SLC16A7/SLC6A1/TNFSF11/SLC4A11/SLC38A3/SLC1A4/SLC10A4/SLC22A6/CLN8/SSTR4/SLC35D1/TRPC4/SLC26A4/RTBDN/SLC6A17/SLC5A8/SYK/ABCD3/CR1/CCK/NTSR1/SLC7A10/HRH3/SLC25A31/DRD2/SLC6A7/NTRK2/SLC6A20/SLC2A14/SLC1A2/SLCO5A1/LRP2/CA4/SLC22A12/GRM7/TNFRSF11A/SLC25A29/LRRC8C/SLC12A2/SLCO3A1/PLA2R1/SLC27A6/SLC1A6/SLC4A3/SLC35D3/SLC6A15/SLCO2A1/SLC17A7/SLC47A1/SLC16A3/SLC2A10/SLC4A1/SLC16A…	80
BP	GO:0043550	regulation of lipid kinase activity	22/3109	71/18723	0.00197299	0.0103854	0.00719156	FGR/SOCS2/PIP4K2A/SOCS1/SOCS7/TGFB1/TNFAIP8L3/DGKZ/SOCS3/PDGFRA/FGF2/KIT/SOCS6/FLT1/VAV3/AGAP2/CCKBR/FLT3/PIK3R5/EPHA8/NOD2/FGFR3	22
BP	GO:0014888	striated muscle adaptation	18/3109	54/18723	0.00199862	0.0105019	0.00727221	IGFBP5/PPARGC1A/SMAD3/TRPC3/CAMK2G/EZH2/LMNA/MYOD1/CAMK2B/GTF2IRD1/ERRFI1/CAMTA2/HEY2/GSN/ACTA1/CFLAR/FOXO1/INPP5F	18
BP	GO:0051703	biological process involved in intraspecies interaction between organisms	18/3109	54/18723	0.00199862	0.0105019	0.00727221	SHANK1/NR2E1/NRXN1/NRXN2/CLN8/BRINP1/KCNQ1/GRID1/GRP/NPAS4/PTCHD1/EN1/SEPTIN5/SLC6A4/SHANK3/ATXN1/DRD4/NRXN3	18
BP	GO:0042303	molting cycle	30/3109	107/18723	0.00202721	0.0106336	0.00736339	IGFBP5/BCL2/ARNTL/FGFR2/EGFR/ALX4/SOX18/SHH/FOXE1/LRP4/FZD3/SMO/TNFRSF19/SOX21/KRT83/CDH3/PTGS2/TERT/LHX2/HPSE/GAL/NGFR/RBPJ/LRIG1/FOXQ1/FST/WNT10A/TSKU/TSPEAR/TP63	30
BP	GO:0042633	hair cycle	30/3109	107/18723	0.00202721	0.0106336	0.00736339	IGFBP5/BCL2/ARNTL/FGFR2/EGFR/ALX4/SOX18/SHH/FOXE1/LRP4/FZD3/SMO/TNFRSF19/SOX21/KRT83/CDH3/PTGS2/TERT/LHX2/HPSE/GAL/NGFR/RBPJ/LRIG1/FOXQ1/FST/WNT10A/TSKU/TSPEAR/TP63	30
BP	GO:0002448	mast cell mediated immunity	17/3109	50/18723	0.00207214	0.0108117	0.00748671	STXBP1/PTGDR/FGR/PTGDS/CPLX2/PIK3CD/SYK/FER/NR4A3/KIT/ADGRE2/GAB2/FOXF1/RASGRP1/CHGA/IL4R/FES	17
BP	GO:0001662	behavioral fear response	13/3109	34/18723	0.00207501	0.0108117	0.00748671	ADCYAP1/BCL2/ASIC4/NR2E1/HTR1A/GABRA5/BRINP1/NPAS2/CCK/NPY2R/NEUROD2/MDK/DRD4	13
BP	GO:0007616	long-term memory	13/3109	34/18723	0.00207501	0.0108117	0.00748671	RASGRF1/SHANK1/ADCY1/ADCY8/CCND2/PRNP/DRD2/NPAS4/PTCHD1/TAC1/ARC/RELN/CAMK4	13
BP	GO:0090075	relaxation of muscle	13/3109	34/18723	0.00207501	0.0108117	0.00748671	KBTBD13/ADORA1/SOD1/ABCC8/PRKG1/NEUROG1/PDE4D/PDE4B/P2RY1/SLC8A1/CHGA/GSN/KCNMA1	13
BP	GO:0098664	G protein-coupled serotonin receptor signaling pathway	13/3109	34/18723	0.00207501	0.0108117	0.00748671	HTR6/HTR1A/CHRM3/HTR7/HRH2/HRH3/CHRM2/HTR5A/HTR1F/HRH1/HTR1B/CHRM4/DRD4	13
BP	GO:0002693	positive regulation of cellular extravasation	3109-08-01	16/18723	0.00208637	0.0108117	0.00748671	THY1/JAM3/CD99/ICAM1/MDK/RIPOR2/PDGFD/CD47	8
BP	GO:0030540	female genitalia development	3109-08-01	16/18723	0.00208637	0.0108117	0.00748671	CHD7/ESR1/MERTK/RBP4/LRP2/AXL/LHX1/TP63	8
BP	GO:0050884	neuromuscular process controlling posture	3109-08-01	16/18723	0.00208637	0.0108117	0.00748671	GCH1/CLN8/CNTNAP1/ATP8A2/TMEM150C/POU4F1/TCF15/GBX1	8
BP	GO:0050965	detection of temperature stimulus involved in sensory perception of pain	3109-08-01	16/18723	0.00208637	0.0108117	0.00748671	EPHB1/CXCR4/ADORA1/MMP24/NTSR1/ANO1/CXCL12/NTRK1	8
BP	GO:0060572	morphogenesis of an epithelial bud	3109-08-01	16/18723	0.00208637	0.0108117	0.00748671	BMP4/FGFR2/SHH/BMP7/NOG/WNT2B/WNT2/TP63	8
BP	GO:0061548	ganglion development	3109-08-01	16/18723	0.00208637	0.0108117	0.00748671	INSM1/FZD3/ASCL1/POU4F2/SEMA3F/TUBB3/NRP2/UNC5C	8
BP	GO:0099509	regulation of presynaptic cytosolic calcium ion concentration	3109-08-01	16/18723	0.00208637	0.0108117	0.00748671	CACNB2/ADORA1/NCS1/P2RY1/CNR1/HTR1B/CALB2/ATP2B2	8
BP	GO:1904948	midbrain dopaminergic neuron differentiation	3109-08-01	16/18723	0.00208637	0.0108117	0.00748671	WNT3A/SFRP1/SFRP2/WNT1/LMX1A/WNT9B/WNT2/WNT3	8
BP	GO:2000095	regulation of Wnt signaling pathway, planar cell polarity pathway	3109-08-01	16/18723	0.00208637	0.0108117	0.00748671	RSPO3/DKK1/SFRP1/SFRP2/NKD1/DACT1/ANKRD6/SPEF1	8
BP	GO:0035914	skeletal muscle cell differentiation	21/3109	67/18723	0.00211148	0.0109324	0.00757029	WNT3A/EGR1/ARNTL/EPHB1/EGR2/KLHL40/VAX1/NR4A1/RBFOX1/SOX8/MAFF/MYOD1/FOS/CYP26B1/EMD/GPC1/RBM24/HEYL/DMRTA2/MYOCD/PAX5	21
BP	GO:0046942	carboxylic acid transport	64/3109	273/18723	0.00212078	0.0109711	0.0075971	TRH/STXBP1/AVPR1B/ADORA1/SLC16A7/SLC6A1/TNFSF11/SLC38A3/SLC1A4/SLC10A4/SLC22A6/CLN8/SSTR4/SLC35D1/TRPC4/SLC26A4/SLC6A17/SLC5A8/SYK/ABCD3/CCK/NTSR1/SLC7A10/HRH3/DRD2/SLC6A7/NTRK2/SLC6A20/SLC1A2/LRP2/GRM7/TNFRSF11A/SLC25A29/LRRC8C/SLC12A2/SLCO3A1/PLA2R1/SLC1A6/SLC35D3/SLC6A15/SLCO2A1/SLC17A7/SLC47A1/SLC16A3/SLC16A12/ABCC3/SLC26A5/ABCG2/HTR1B/SLC22A3/APBA1/SLC25A2/NPY5R/SLC26A10/KCNJ10/SNCA/ABCB4/SL…	64
BP	GO:0032924	activin receptor signaling pathway	16/3109	46/18723	0.0021254	0.0109855	0.00760709	SMAD3/SHH/INHBB/NODAL/TGIF2/SMAD7/TGFBR2/FSTL3/ACVR1C/ACVRL1/DMRT1/DACT2/GDF6/MAGI2/FST/GDF7	16
BP	GO:0009309	amine biosynthetic process	14/3109	38/18723	0.0021375	0.0110291	0.00763724	GPR37/GCH1/GATA3/INSM1/SMOX/PAOX/MOXD1/AZIN2/DBH/HAND2/SNCA/PAH/SLC6A3/PNMT	14
BP	GO:0048713	regulation of oligodendrocyte differentiation	14/3109	38/18723	0.0021375	0.0110291	0.00763724	TNFRSF21/CXCR4/SHH/TENM4/PTPRZ1/TNFRSF1B/SOX1/TLR2/GSX2/TP73/DAAM2/TMEM98/MDK/OLIG2	14
BP	GO:0002052	positive regulation of neuroblast proliferation	3109-10-01	23/18723	0.00220725	0.0113209	0.00783932	SOX10/PAX6/SHH/FZD3/SMO/DISC1/VEGFC/DRD2/DMRTA2/OTP	10
BP	GO:0030325	adrenal gland development	3109-10-01	23/18723	0.00220725	0.0113209	0.00783932	SALL1/SMAD3/INSM1/PDGFRA/DKK3/FSTL3/WNT4/ASCL1/MDK/WNT11	10
BP	GO:0031280	negative regulation of cyclase activity	3109-10-01	23/18723	0.00220725	0.0113209	0.00783932	GRM3/NPR3/PALM/GALR1/DRD2/EDNRB/AKAP5/GALR2/HPCA/GABBR2	10
BP	GO:0031338	regulation of vesicle fusion	3109-10-01	23/18723	0.00220725	0.0113209	0.00783932	STXBP1/CPLX2/SYT9/TBC1D4/CPLX1/CORO1A/SYT1/CPLX3/SPHK1/SNCA	10
BP	GO:0036303	lymph vessel morphogenesis	3109-10-01	23/18723	0.00220725	0.0113209	0.00783932	CCBE1/SOX18/SVEP1/VASH1/PDPN/FOXC2/VEGFC/FLT4/ACVRL1/FOXC1	10
BP	GO:0051590	positive regulation of neurotransmitter transport	3109-10-01	23/18723	0.00220725	0.0113209	0.00783932	CACNB2/STXBP1/DRD2/SYT1/CNR1/STX1B/SNCA/SLC4A8/BAIAP3/DRD4	10
BP	GO:0099590	neurotransmitter receptor internalization	3109-10-01	23/18723	0.00220725	0.0113209	0.00783932	GSG1L/DNM3/CACNG4/CACNG8/ITGB3/ARC/CACNG5/HPCA/DRD4/CACNG2	10
BP	GO:0030316	osteoclast differentiation	27/3109	94/18723	0.00227036	0.0116347	0.00805659	PAFAH1B1/GPR68/UBASH3B/SFRP1/RASSF2/TNFSF11/FBN1/CSF1/MITF/MAFB/EFNA2/FOS/TMEM178A/FSTL3/POU4F1/GAB2/TNFRSF11A/PPARGC1B/TF/POU4F2/LRRK1/SH3PXD2A/CA2/PRXL2A/CAMK4/GPR137B/FBXW7	27
BP	GO:0046578	regulation of Ras protein signal transduction	47/3109	189/18723	0.00230385	0.0117962	0.00816846	RASGRF1/IQSEC3/BCR/KANK1/RASA2/EPO/RTN4R/SH2B2/CSF1/DLC1/MAPRE2/IQSEC2/ADRA1A/CYTH3/ROBO1/RASGEF1A/NRG1/RASA3/MAP4K4/CADM4/HEG1/PLCE1/EPHB2/PSD2/LPAR1/STMN3/NGF/STARD8/RASGRP1/TIMP2/TRIM67/ARHGAP42/ARHGEF28/MMD2/ARHGEF18/IQSEC1/MET/RIPOR2/GPR4/ARFGAP1/SPRY4/NTRK1/AUTS2/KITLG/ARHGEF3/ARHGEF25/F2R	47
BP	GO:0001886	endothelial cell morphogenesis	3109-07-01	13/18723	0.00233641	0.0118418	0.0082	COL18A1/HOXA13/HEG1/PLOD3/COL15A1/MET/COL22A1	7
BP	GO:0021514	ventral spinal cord interneuron differentiation	3109-07-01	13/18723	0.00233641	0.0118418	0.0082	DBX1/DLL4/SOX1/DMRT3/ASCL1/LHX3/FOXN4	7
BP	GO:0021681	cerebellar granular layer development	3109-07-01	13/18723	0.00233641	0.0118418	0.0082	CBLN1/WNT7A/KNDC1/SERPINE2/MDK/GRID2/FAIM2	7
BP	GO:0034309	primary alcohol biosynthetic process	3109-07-01	13/18723	0.00233641	0.0118418	0.0082	BMP6/CYP11B1/DKK3/BMP2/CACNA1H/WNT4/DGKQ	7
BP	GO:0036302	atrioventricular canal development	3109-07-01	13/18723	0.00233641	0.0118418	0.0082	CHD7/BMP2/RBPJ/FOXN4/TBX2/GATA4/TBX20	7
BP	GO:0042659	regulation of cell fate specification	3109-07-01	13/18723	0.00233641	0.0118418	0.0082	WNT3A/SOX17/DKK1/SFRP2/FGF2/FZD7/WNT11	7
BP	GO:0051481	negative regulation of cytosolic calcium ion concentration	3109-07-01	13/18723	0.00233641	0.0118418	0.0082	SMAD3/KCNA5/KCNK3/DRD2/RYR3/SLC8A1/MTNR1B	7
BP	GO:0061469	regulation of type B pancreatic cell proliferation	3109-07-01	13/18723	0.00233641	0.0118418	0.0082	WNT3A/SFRP1/NR4A1/PTPRN/NR4A3/ERRFI1/SGPP2	7
BP	GO:0072578	neurotransmitter-gated ion channel clustering	3109-07-01	13/18723	0.00233641	0.0118418	0.0082	SHISA7/ZDHHC2/LHFPL4/RELN/SHISA6/GLRB/SHANK3	7
BP	GO:1900115	extracellular regulation of signal transduction	3109-07-01	13/18723	0.00233641	0.0118418	0.0082	FBN1/LTBP1/FBN2/NRROS/GREM2/NBL1/GREM1	7
BP	GO:1900116	extracellular negative regulation of signal transduction	3109-07-01	13/18723	0.00233641	0.0118418	0.0082	FBN1/LTBP1/FBN2/NRROS/GREM2/NBL1/GREM1	7
BP	GO:1902285	semaphorin-plexin signaling pathway involved in neuron projection guidance	3109-07-01	13/18723	0.00233641	0.0118418	0.0082	PLXNA2/PLXND1/PLXNC1/PLXNA3/SEMA3F/NRP2/PLXNA4	7
BP	GO:0051208	sequestering of calcium ion	33/3109	122/18723	0.00238296	0.0119087	0.00824638	JPH3/CHD7/UBASH3B/CEMIP/NOS1/HAP1/RYR2/THY1/FGF2/PDE4D/RASA3/MCOLN3/NTSR1/ANK2/DRD2/PRKACA/FKBP1B/PLCG2/RYR3/TMEM38A/DMD/CORO1A/TRPA1/CACNA1C/SLC8A1/PLCG1/TRPC1/P2RY6/SNCA/PRKCE/DRD1/MCOLN2/F2R	33
BP	GO:0051928	positive regulation of calcium ion transport	33/3109	122/18723	0.00238296	0.0119087	0.00824638	P2RX2/CACNB2/CEMIP/GRM6/CACNA1D/TRPC3/STAC2/HAP1/TRPC6/WFS1/RYR2/THY1/CALCR/NTSR1/FFAR1/ANK2/CACNA2D1/PLCG2/MYLK/CAV1/CXCL12/PLCG1/TRPC1/ADCYAP1R1/LGALS3/GRIN1/STAC/FGF14/RAMP3/P2RY6/SNCA/DRD1/F2R	33
BP	GO:0001820	serotonin secretion	3109-06-01	10/18723	0.00238333	0.0119087	0.00824638	HTR1A/SYK/HRH3/CNR1/SLC6A4/HTR1B	6
BP	GO:0006171	cAMP biosynthetic process	3109-06-01	10/18723	0.00238333	0.0119087	0.00824638	ADCY9/ADCY1/ADCY5/ADCY8/ADCY3/ADCY2	6
BP	GO:0032342	aldosterone biosynthetic process	3109-06-01	10/18723	0.00238333	0.0119087	0.00824638	BMP6/CYP11B1/DKK3/BMP2/CACNA1H/WNT4	6
BP	GO:0034651	cortisol biosynthetic process	3109-06-01	10/18723	0.00238333	0.0119087	0.00824638	CYP11B1/DKK3/BMP2/CACNA1H/WNT4/DGKQ	6
BP	GO:0035907	dorsal aorta development	3109-06-01	10/18723	0.00238333	0.0119087	0.00824638	DLL4/ACVRL1/HEY2/NGFR/RBPJ/HEY1	6
BP	GO:0038003	G protein-coupled opioid receptor signaling pathway	3109-06-01	10/18723	0.00238333	0.0119087	0.00824638	NPBWR2/ADCY8/NPBWR1/OPRD1/OPRK1/OPRL1	6
BP	GO:0038007	netrin-activated signaling pathway	3109-06-01	10/18723	0.00238333	0.0119087	0.00824638	SHTN1/UNC5D/UNC5B/UNC5A/TUBB3/UNC5C	6
BP	GO:0044557	relaxation of smooth muscle	3109-06-01	10/18723	0.00238333	0.0119087	0.00824638	ADORA1/SOD1/ABCC8/PRKG1/SLC8A1/KCNMA1	6
BP	GO:0048340	paraxial mesoderm morphogenesis	3109-06-01	10/18723	0.00238333	0.0119087	0.00824638	WNT3A/SMAD3/FOXC2/LEF1/WNT11/FOXC1	6
BP	GO:0048671	negative regulation of collateral sprouting	3109-06-01	10/18723	0.00238333	0.0119087	0.00824638	FGF13/FSTL4/ULK2/EPHA7/RGMA/SPART	6
BP	GO:0060068	vagina development	3109-06-01	10/18723	0.00238333	0.0119087	0.00824638	ESR1/MERTK/RBP4/LRP2/AXL/LHX1	6
BP	GO:0060272	embryonic skeletal joint morphogenesis	3109-06-01	10/18723	0.00238333	0.0119087	0.00824638	BMP4/SHOX2/OSR1/BMP7/NOG/COL2A1	6
BP	GO:1902513	regulation of organelle transport along microtubule	3109-06-01	10/18723	0.00238333	0.0119087	0.00824638	NEFH/STK11/HAP1/FEZ1/CNIH2/LAMP1	6
BP	GO:1902645	tertiary alcohol biosynthetic process	3109-06-01	10/18723	0.00238333	0.0119087	0.00824638	CYP11B1/DKK3/BMP2/CACNA1H/WNT4/DGKQ	6
BP	GO:1905809	negative regulation of synapse organization	3109-06-01	10/18723	0.00238333	0.0119087	0.00824638	CBLN1/SLIT1/EPHA7/TLR2/NEUROD2/ROBO2	6
BP	GO:0006898	receptor-mediated endocytosis	58/3109	244/18723	0.0023928	0.0119461	0.00827225	WNT3A/LRP1B/DKK1/AMN/ACHE/GSG1L/CD14/INSR/WASF1/PCSK9/RSPO1/LRP3/ADM/SH3GL3/RIN3/NTF3/SFRP4/DNM3/CACNG4/CACNG8/SYK/CLTCL1/SH3GL2/DRD2/TGFBR2/TMEM108/PLCG2/LRP2/ITGB3/CAV1/CAV2/PLA2R1/SDCBP/TF/RAB31/AP2A1/NEDD4/ARC/CACNG5/SORL1/NECAB2/HTR1B/RAMP2/RAMP3/SNAP91/HPCA/ITGA4/SNCA/MAGI2/GREM1/SNX9/DNAJC6/DLL1/TNK2/DRD4/SGIP1/CACNG2/INPP5F	58
BP	GO:0008589	regulation of smoothened signaling pathway	24/3109	81/18723	0.00247423	0.0123424	0.00854667	RFX4/RORA/ZIC1/MOSMO/GLI1/FGFR2/SFRP1/SHH/SHOX2/RAB34/PRRX1/KIF7/IHH/SMO/SCUBE1/GAS1/PRKACA/SERPINE2/GPR161/DLG5/CIBAR1/POR/PTCH1/RUNX2	24
BP	GO:0044106	cellular amine metabolic process	31/3109	113/18723	0.00250397	0.0124804	0.00864223	GPR37/GRIN2A/TRH/HTR1A/GCH1/EPAS1/GATA3/SLC29A4/TACR3/NPR1/INSM1/SNCB/SMOX/PAOX/DRD2/MOXD1/AZIN2/ATCAY/AKR1B1/DBH/HAND2/RNF180/COMT/SLC22A3/SNCAIP/SNCA/DRD1/PAH/SLC6A3/PNMT/DRD4	31
BP	GO:0033688	regulation of osteoblast proliferation	3109-11-01	27/18723	0.00251374	0.0125083	0.00866155	NPR3/BCL2/FGFR2/SFRP1/SMAD3/SOX8/BMP2/NELL1/HPSE/CTHRC1/GREM1	11
BP	GO:0034505	tooth mineralization	3109-11-01	27/18723	0.00251374	0.0125083	0.00866155	TFAP2A/FAM20A/COL1A1/FAM20C/ALPL/WDR72/PPARA/WNT6/SLC24A4/TSPEAR/FOXO1	11
BP	GO:0015698	inorganic anion transport	45/3109	180/18723	0.0025227	0.0125425	0.00868525	SLC5A5/GABRB3/SLC6A1/GABRA5/ADAMTS8/SLC4A11/ANO5/SLC1A4/SLC22A6/ABCB1/GABRD/WNK4/SLC12A7/SFRP4/SLC26A4/PRNP/GABRG3/KCNQ1/ANKH/CLIC5/ANO1/GABRB2/NMUR1/SLC20A1/LRRC8C/SLC12A2/SLC4A3/TTYH1/SLC17A7/GABRA4/SLC4A1/ABCC3/SLC26A5/SLC37A2/CA7/PRKG2/SLC34A2/P2RY6/SLC26A10/GLRB/SLC4A8/ANO2/SLC12A5/GABRA2/GABRE	45
BP	GO:0060419	heart growth	29/3109	104/18723	0.00260596	0.0129457	0.00896446	GLI1/DUSP6/FGFR2/TBX5/BASP1/TENM4/FGF20/DUSP9/ADRA1A/S1PR1/FGF2/FOXC2/HEG1/RBP4/TGFBR2/KCNK2/NOG/TP73/ERBB4/HEY2/RBPJ/WNT2/TBX2/ZFPM2/PPARA/NDRG4/GATA4/TBX20/FOXC1	29
BP	GO:0035051	cardiocyte differentiation	40/3109	156/18723	0.00261219	0.012966	0.00897849	WNT3A/SOX17/BMP4/DKK1/ACTC1/EGFR/PITX2/TBX5/OBSL1/TGFB1/SOX18/SHOX2/TENM4/BMP7/FHL2/PDGFRA/LMNA/ADRA1A/NRG1/FHOD3/BMP2/NKX2-5/TBXT/PRICKLE1/FZD7/SLC8A1/HAND2/HEY2/RBPJ/ACTN2/BVES/TBX2/PPARA/MYH11/GATA4/TBX18/GREM1/MYOCD/DLL1/TWIST1	40
BP	GO:0009308	amine metabolic process	32/3109	118/18723	0.00263013	0.0130236	0.00901842	GPR37/GRIN2A/TRH/HTR1A/GCH1/EPAS1/GATA3/SLC29A4/TACR3/NPR1/INSM1/SNCB/SMOX/PAOX/DRD2/MOXD1/AZIN2/ATCAY/AKR1B1/DBH/HAND2/RNF180/COMT/SLC22A3/SNCAIP/SNCA/DRD1/PAH/SLC6A3/PNMT/DRD4/CYP1A1	32
BP	GO:0045104	intermediate filament cytoskeleton organization	17/3109	51/18723	0.00263465	0.0130236	0.00901842	NEFL/NEFH/INA/SHH/SOD1/SYNM/NES/NDEL1/CLN8/ATP8A2/PPL/BFSP1/DES/KRT9/NEFM/DST/DNAJB6	17
BP	GO:0045668	negative regulation of osteoblast differentiation	17/3109	51/18723	0.00263465	0.0130236	0.00901842	IGFBP5/SFRP1/SMAD3/CITED1/CRIM1/GDF10/VEGFC/CHRD/NOG/HAND2/CDK6/PTCH1/RORB/GREM1/BAMBI/TWIST1/PPARG	17
BP	GO:0051339	regulation of lyase activity	17/3109	51/18723	0.00263465	0.0130236	0.00901842	GRM3/NPR3/NOS1/CACNA1D/PALM/GALR1/DRD2/DRD5/EDNRB/CRHR1/CACNA1C/FTMT/TIMP2/AKAP5/GALR2/HPCA/GABBR2	17
BP	GO:0060043	regulation of cardiac muscle cell proliferation	17/3109	51/18723	0.00263465	0.0130236	0.00901842	GLI1/FGFR2/TBX5/FGF20/FGF2/RBP4/TGFBR2/KCNK2/NOG/TP73/ERBB4/HEY2/RBPJ/WNT2/TBX2/ZFPM2/TBX20	17
BP	GO:0030201	heparan sulfate proteoglycan metabolic process	3109-12-01	31/18723	0.00270647	0.0133567	0.00924902	GLCE/SULF2/HS3ST4/XYLT1/PXYLP1/NDST3/DSE/GPC1/EXT2/HPSE/CSGALNACT1/HS6ST3	12
BP	GO:0060055	angiogenesis involved in wound healing	3109-12-01	31/18723	0.00270647	0.0133567	0.00924902	TAFA5/CXCR4/FOXC2/MCAM/SMOC2/ITGB3/NDNF/SLC12A2/HPSE/ALOX5/KDR/GPR4	12
BP	GO:0006493	protein O-linked glycosylation	25/3109	86/18723	0.00271097	0.0133679	0.00925681	B3GNT5/MGAT5B/GALNT9/LARGE1/ST8SIA6/B3GNT7/TET1/C1GALT1/GALNT16/B3GNT4/GALNT14/SLC35C1/ST6GAL1/ST6GALNAC2/ST3GAL3/GALNT2/PLOD3/GALNT13/TMTC1/GALNT12/B3GNT3/C1GALT1C1L/GALNTL6/GALNT6/GCNT4	25
BP	GO:0010811	positive regulation of cell-substrate adhesion	33/3109	123/18723	0.00274755	0.0135372	0.00937401	CDH13/SFRP1/LIMS2/EDIL3/SMAD3/ARHGEF7/VWC2/CSF1/NPNT/THY1/NID1/MAP4K4/DISC1/NPY2R/WNT4/COL26A1/FBLN2/NDNF/FOXF1/EGFL6/DMTN/SKAP1/EMP2/KDR/PREX1/MDK/EGFLAM/CDK6/PLEKHA2/EFEMP2/PRKCE/S100A10/CSPG5	33
BP	GO:0003215	cardiac right ventricle morphogenesis	3109-09-01	20/18723	0.00275269	0.0135402	0.00937615	CHD7/GATA3/NKX2-5/HAND1/HAND2/HEY2/ZFPM2/GATA4/TBX20	9
BP	GO:0007194	negative regulation of adenylate cyclase activity	3109-09-01	20/18723	0.00275269	0.0135402	0.00937615	GRM3/NPR3/PALM/GALR1/DRD2/EDNRB/AKAP5/GALR2/GABBR2	9
BP	GO:0006821	chloride transport	30/3109	109/18723	0.00275932	0.0135618	0.00939106	GABRB3/SLC6A1/GABRA5/ANO5/ABCB1/GABRD/WNK4/SLC12A7/SLC26A4/PRNP/GABRG3/CLIC5/ANO1/GABRB2/NMUR1/SLC12A2/TTYH1/GABRA4/SLC4A1/SLC26A5/CA7/PRKG2/P2RY6/SLC26A10/GLRB/SLC4A8/ANO2/SLC12A5/GABRA2/GABRE	30
BP	GO:0030858	positive regulation of epithelial cell differentiation	20/3109	64/18723	0.00277104	0.0135971	0.00941552	PAX6/CYP27B1/BMP6/BMP4/MACROH2A2/PAX8/ATOH1/SFRP4/FGF2/ATOH8/NKX6-1/ETV4/ACVRL1/LHX1/CD24/PTCH1/PROM1/PAX2/FOXC1/GDNF	20
BP	GO:0045670	regulation of osteoclast differentiation	20/3109	64/18723	0.00277104	0.0135971	0.00941552	GPR68/UBASH3B/SFRP1/RASSF2/TNFSF11/FBN1/CSF1/MITF/MAFB/FOS/TMEM178A/FSTL3/POU4F1/PPARGC1B/POU4F2/CA2/PRXL2A/CAMK4/GPR137B/FBXW7	20
BP	GO:0016339	calcium-dependent cell-cell adhesion via plasma membrane cell adhesion molecules	15/3109	43/18723	0.00280274	0.0136799	0.00947288	AJUBA/CDH20/CDH13/CDH11/PCDHGC3/CDH8/CDH22/CDH6/DCHS1/CDH2/ARVCF/FXYD5/CDH23/CDH7/ATP2C1	15
BP	GO:0030517	negative regulation of axon extension	15/3109	43/18723	0.00280274	0.0136799	0.00947288	WNT3A/SEMA6C/SEMA6D/NTN1/RTN4R/SEMA5B/SEMA4C/SEMA5A/SEMA7A/PLXNA3/DRAXIN/SEMA3F/MT3/WNT3/RTN4	15
BP	GO:0001569	branching involved in blood vessel morphogenesis	13/3109	35/18723	0.00280577	0.0136799	0.00947288	PLXND1/SHH/FGF8/IHH/SFRP2/DLL4/FOXC2/TGFBR2/LEF1/KDR/MDK/TBX20/GBX2	13
BP	GO:0002209	behavioral defense response	13/3109	35/18723	0.00280577	0.0136799	0.00947288	ADCYAP1/BCL2/ASIC4/NR2E1/HTR1A/GABRA5/BRINP1/NPAS2/CCK/NPY2R/NEUROD2/MDK/DRD4	13
BP	GO:0032232	negative regulation of actin filament bundle assembly	13/3109	35/18723	0.00280577	0.0136799	0.00947288	SHANK1/TJP1/DLC1/S1PR1/PPP1R9A/CORO2B/RHPN2/TMEFF2/CGNL1/ARHGEF18/MET/PHLDB2/SHANK3	13
BP	GO:0045880	positive regulation of smoothened signaling pathway	13/3109	35/18723	0.00280577	0.0136799	0.00947288	GLI1/SFRP1/SHH/SHOX2/RAB34/PRRX1/KIF7/IHH/SMO/SCUBE1/DLG5/CIBAR1/POR	13
BP	GO:0098801	regulation of renal system process	13/3109	35/18723	0.00280577	0.0136799	0.00947288	ADORA1/NPR1/GAS6/DRD2/PTPRO/EDNRB/CORO2B/TAC1/EMP2/NPPB/COMT/SPX/F2R	13
BP	GO:0030098	lymphocyte differentiation	83/3109	374/18723	0.00280614	0.0136799	0.00947288	RORA/EGR1/BCL2/FZD9/CHD7/IRF4/BMP4/IL7/BMI1/SOCS1/PIK3CD/CLCF1/SFRP1/SHH/RUNX3/SOD1/IL11/GATA3/STK11/DTX1/TCF7/TOX/NFKBIZ/IHH/GAS6/EZH2/CMTM7/PLCL2/MAFB/SYK/EOMES/MERTK/MMP14/SMAD7/DLL4/KIT/NFIL3/TBX21/CR1/CYP26B1/IL1RL2/MYB/HDAC5/WNT1/LEPR/NKX2-3/TGFBR2/TNFSF9/WNT4/LEF1/PLCG2/DOCK11/FZD7/AXL/CARD11/CR2/IL15RA/RASGRP1/AIRE/DOCK10/SLC46A2/TMEM98/IKZF1/PREX1/MDK/EGR3/RBPJ/DOCK2/FLT3/CAMK4/STAT5B/IL…	83
BP	GO:0001941	postsynaptic membrane organization	14/3109	39/18723	0.00283191	0.0137832	0.00954439	FZD9/NRXN1/NRXN2/LRP4/SHISA7/EPHB2/CDH2/ZDHHC2/LHFPL4/RELN/SHISA6/GLRB/SHANK3/GDNF	14
BP	GO:0007618	mating	14/3109	39/18723	0.00283191	0.0137832	0.00954439	PPP1R1B/DMRTA1/APP/DRD5/P2RY1/EDNRB/SERPINE2/MTNR1A/HEXB/TAC1/CNR1/SLC6A4/DRD1/NCOA1	14
BP	GO:0051492	regulation of stress fiber assembly	26/3109	91/18723	0.00293619	0.0142792	0.00988783	SFRP1/SMAD3/EVL/TJP1/DLC1/CCN2/S1PR1/PPP1R9A/TPM1/WNT4/LPAR1/TGFB3/SORBS3/CORO2B/TAC1/RHPN2/TMEFF2/CGNL1/WNT11/ARHGEF18/NOX4/MET/S100A10/PHLDB2/RGCC/CD47	26
BP	GO:1904377	positive regulation of protein localization to cell periphery	21/3109	69/18723	0.00314453	0.01528	0.0105809	WNT3A/EGFR/SPTBN1/STAC2/PRNP/ACSL3/EPB41L2/GNAI1/DLG1/EPHB2/NKD2/ZDHHC2/GPSM2/LGALS3/STAC/AKAP5/RAMP3/PRKCE/DPP10/ATP2C1/CACNG2	21
BP	GO:1901655	cellular response to ketone	27/3109	96/18723	0.00314881	0.0152884	0.0105867	SOX10/ADCY1/BMI1/EGFR/ADCY5/SFRP1/ADCY8/GAS6/SCNN1G/AHR/GNAI1/NR3C1/NPAS4/AKR1B1/ADCY3/ERRFI1/TNC/PTGFR/ICAM1/SCNN1B/P2RY6/PRKCE/ADCY2/FBXO32/CFLAR/GJB2/FOXO1	27
BP	GO:0002021	response to dietary excess	3109-10-01	24/18723	0.00322654	0.0156405	0.0108305	PPARGC1A/ADRB1/ACVR1C/SCTR/TRPV4/SORL1/UCP1/BMP8A/SGIP1/VGF	10
BP	GO:0030878	thyroid gland development	3109-10-01	24/18723	0.00322654	0.0156405	0.0108305	SMAD3/PAX8/SHH/FOXE1/FGF8/MAP2K1/HOXB3/NKX2-5/HOXD3/NKX2-1	10
BP	GO:0016051	carbohydrate biosynthetic process	49/3109	202/18723	0.00324016	0.0156939	0.0108675	PPARGC1A/CHST9/ST6GALNAC5/PPP1R3D/AVPR1B/ST8SIA6/TGFB1/CHST8/CHST15/ATF4/INSR/HAS3/B3GNT7/FUT8/B3GNT4/NDST3/PASK/ST3GAL6/NTSR1/SIRT7/LEPR/RBP4/ST3GAL3/CHST13/P2RY1/B4GALNT2/CHST11/GYG2/EXT2/AKR1B1/AP2A1/CSGALNACT1/ERFE/HRH1/B3GNT3/ADCYAP1R1/FUT4/PGM1/PPP1R3G/PPP1R3C/LHCGR/P2RY6/PPARA/HAS1/SNCA/PTH1R/DGKQ/IGF2/IRS2	49
BP	GO:0050817	coagulation	53/3109	222/18723	0.00325049	0.0157312	0.0108933	WNT3A/STXBP1/UBASH3B/GNAS/GP1BB/SHH/THBD/ADRA2A/DGKZ/FOXA2/HPS6/PDGFRA/GAS6/SCUBE1/PRKG1/SYK/MERTK/PDPN/ENTPD2/AK3/COMP/ADRA2C/TBXA2R/EPHB2/GNAQ/P2RY1/ACTB/DGKK/PLCG2/DGKG/VAV3/PRKCA/PLSCR1/ITGB3/CAV1/AXL/ADAMTS18/SERPINE2/ADRA2B/HPSE/PF4/FBLN1/DMTN/F3/PEAR1/MYL9/SLC4A1/PRKCQ/TFPI2/DGKI/DGKQ/F2R/PRSS56	53
BP	GO:0007281	germ cell development	64/3109	278/18723	0.00334102	0.0161563	0.0111877	PAFAH1B1/BCL2/PTX3/QKI/BMP4/FMN2/PAQR5/PRDM14/LIN28A/ETV5/DZIP1/PDE3A/MFSD14A/PTCHD3/TSSK6/INHBB/PAQR8/NEURL1/FBXO5/IHH/MEIOC/NANOS3/CELF4/DMRTA1/PIWIL1/KIT/H1-7/ABHD2/DHH/SPEF2/JAM3/TBC1D20/RPS6KA2/PRKACA/FIGLA/CHD5/NANOS1/PITHD1/WNT4/CCDC136/DAZL/BNC1/SOX30/TOPAZ1/ZPBP/OSBP2/RNF2/HEXB/EREG/MOV10L1/TUBB8/MDK/DDX25/SPACA1/DMRT1/NPPC/IHO1/PIWIL2/SOHLH2/TDRD5/KASH5/SPO11/CATSPERZ/CDYL	64
BP	GO:0010470	regulation of gastrulation	3109-08-01	17/18723	0.00337129	0.0162634	0.0112619	PHLDB1/TENM4/OSR1/FOXA2/NODAL/TGIF2/LHX1/PHLDB2	8
BP	GO:0010566	regulation of ketone biosynthetic process	3109-08-01	17/18723	0.00337129	0.0162634	0.0112619	PPARGC1A/EGR1/BMP6/ADM/DKK3/BMP2/WNT4/DGKQ	8
BP	GO:0048339	paraxial mesoderm development	3109-08-01	17/18723	0.00337129	0.0162634	0.0112619	WNT3A/SMAD3/DLL3/FOXC2/LEF1/WNT11/TCF15/FOXC1	8
BP	GO:1903351	cellular response to dopamine	26/3109	92/18723	0.00345856	0.016671	0.0115441	HTR6/HTR1A/GNAS/ADCY5/CHRM3/ATF4/GNAL/PALM/HTR7/ALK/HRH2/HRH3/CHRM2/HTR5A/DRD2/DRD5/HTR1F/CAV2/NSG1/HRH1/HTR1B/GNAO1/DRD1/CHRM4/LRRK2/DRD4	26
BP	GO:1903053	regulation of extracellular matrix organization	16/3109	48/18723	0.00347768	0.0167497	0.0115986	FSCN1/PHLDB1/ANTXR1/TGFB1/SMAD3/AEBP1/TNFRSF1B/MELTF/PDPN/BMP2/SLC2A10/EFEMP2/TCF15/PHLDB2/CFLAR/RGCC	16
BP	GO:0086011	membrane repolarization during action potential	3109-11-01	28/18723	0.00352649	0.0169712	0.011752	KCNA5/KCNQ1/CACNA2D1/CAV1/KCNH2/KCNE1/KCNJ8/KCNJ5/KCND3/KCNJ3/KCNN2	11
[truncated: 662 more rows]

## Sheet: 2945-77enzr-bivalent-gene
gene_name
PNCK
FSTL1
ELMO2
CD44
MMP2
SLMAP
SAMD4A
KCNMA1
[truncated: 2,937 more rows]

## Sheet: 77enzr-bivalent-GO
ONTOLOGY	ID	Description	GeneRatio	BgRatio	pvalue	p.adjust	qvalue	geneID	Count
[truncated: 1,044 more rows]

[truncated: 9 more sheets: 3184-42D-Bivalent-gene, 42D-bivalent gene-GO, 4671-PR1472-Bivalent-gene, 35enzr-bivalent-gene, 35enzr-bivalent-gene-GO, PR1472-bivalent gene-GO, 4964-PR1481-Bivalent-gene, PR1481-bivalent gene-GO, 2790-myc-capCR-bivalent-gene]
