# Supplementary material for: Targeting Wnt/β-catenin and circadian regulator restores PRC2/EZH2-controlled chromatin bivalency and suppresses cell state diversity
Source: J Clin Invest. 2026 Mar 17;136(9):e200260. doi: 10.1172/JCI200260 (PMC13132380; doi:10.1172/JCI200260)
Supplement: Supplemental table 3 [file jci-136-200260-s040.xlsx]

## Sheet: lncap-k4-high-GO
ONTOLOGY	ID	Description	GeneRatio	BgRatio	RichFactor	FoldEnrichment	zScore	pvalue	p.adjust	qvalue	geneID	Count
BP	GO:0007264	small GTPase mediated signal transduction	79/1537	491/18870	0.160896	1.97535	6.521	3.46093e-09	6.52386e-06	5.69293e-06	ARHGAP26/KITLG/ARHGEF1/ARHGAP39/IQSEC2/SH2B2/ABR/RTN4R/EPS8/F2R/RALGPS1/DOCK3/ARFGAP1/RIPOR2/FGD1/RIPOR1/CSF1/ARHGAP27/KNDC1/CELSR1/SIPA1L1/RERG/RASA2/GIT2/RHEB/ARHGAP42/MRAS/RABGEF1/MAP4K4/PSD3/RAB12/RASGEF1B/BCR/CYRIB/ARHGEF18/RAB39B/DENND3/CDC42EP2/DOCK11/LAT/DNMBP/EPHB2/RAPGEFL1/ARHGAP31/RHOF/RASA3/LIMK1/DOCK6/ADGRG1/CADM4/HEG1/BCL6/SIPA1/TNK2/RAB15/ARHGAP21/CYTH3/KRIT1/PLD2/RAPGEF2/RASGEF1C/…	79	-8.46081
BP	GO:1902903	regulation of supramolecular fiber organization	65/1537	389/18870	0.167095	2.05145	6.23989	1.95512e-08	2.76405e-05	2.412e-05	ANKRD53/KANK3/TBCD/NCK2/TUBB4A/ADD3/HDGFL3/SPTBN1/EPS8/CD47/CLU/CHRNA7/SPTBN4/DCTN1/SVIL/DMTN/PDE4DIP/MIR149/SNX9/APC/SLAIN1/APP/RGCC/PROX1/PFN3/FER/TMSB4X/EVL/CYRIB/ARHGEF18/WNT4/SCIN/PRKCE/MAP2/TMOD2/DLG1/CDC42EP2/CFL2/TACSTD2/PHLDB2/SHANK3/MID1/RHPN2/TMSB15A/TJP1/LIMK1/ACTG1/SMAD3/PPM1E/PLEKHG2/TMEFF2/MAP6D1/CORO1A/SORBS3/EFEMP2/TGFB3/KANK2/SPEF1/WASF1/MAP1B/FHOD3/CGNL1/RNH1/CDC42EP1/GSN	65	-7.70883
BP	GO:0007015	actin filament organization	72/1537	464/18870	0.155172	1.90508	5.87813	7.72131e-08	8.73281e-05	7.62053e-05	KANK3/NCK2/ADD3/SPTBN1/MARCKSL1/PLEC/EPS8/CD47/ARPC1B/CORO7/SPTBN4/SVIL/DMTN/TPM2/MICAL3/BCAR1/MIR149/SNX9/DBN1/EMP2/SPIRE1/RGCC/PROX1/PFN3/TPM4/FER/TMSB4X/EVL/CYRIB/FAM171A1/ARHGEF18/WNT4/SCIN/PRKCE/SH3KBP1/TMOD2/DLG1/CDC42EP2/MYO1B/CFL2/TACSTD2/PHLDB2/SHANK3/RHPN2/TMSB15A/RHOF/TJP1/LIMK1/ACTG1/SMAD3/SHROOM2/ACTL8/PPM1E/PLEKHG2/TMEFF2/MYO5B/CORO1A/SORBS3/TGFB3/KANK2/WASF1/MYO1C/PPARGC1B/ITGB5/FH…	72	-7.11231
BP	GO:1902904	negative regulation of supramolecular fiber organization	35/1537	167/18870	0.209581	2.57306	6.08026	1.67183e-07	0.00015757	0.000137501	KANK3/TBCD/TUBB4A/ADD3/HDGFL3/SPTBN1/EPS8/CLU/SPTBN4/SVIL/DMTN/MIR149/APC/TMSB4X/CYRIB/ARHGEF18/SCIN/MAP2/TMOD2/TACSTD2/PHLDB2/SHANK3/MID1/RHPN2/TMSB15A/TJP1/TMEFF2/MAP6D1/CORO1A/KANK2/SPEF1/MAP1B/FHOD3/CGNL1/GSN	35	-6.77681
BP	GO:0007265	Ras protein signal transduction	54/1537	341/18870	0.158358	1.94418	5.23941	1.71454e-06	0.000570335	0.000497693	KITLG/ARHGEF1/IQSEC2/SH2B2/RTN4R/EPS8/F2R/RALGPS1/ARFGAP1/RIPOR2/RIPOR1/CSF1/CELSR1/RASA2/GIT2/ARHGAP42/MRAS/RABGEF1/MAP4K4/PSD3/RAB12/RASGEF1B/BCR/ARHGEF18/RAB39B/DENND3/CDC42EP2/LAT/EPHB2/RAPGEFL1/RASA3/LIMK1/ADGRG1/CADM4/HEG1/BCL6/RAB15/CYTH3/RAPGEF2/RASGEF1C/FLCN/ROBO1/KANK2/WASF1/GARRE1/SDCBP/ARHGAP29/CDKN2A/HRAS/PLK2/CDC42EP1/HACE1/GPSM2/ARHGEF28	54	-5.76585
BP	GO:0051494	negative regulation of cytoskeleton organization	34/1537	163/18870	0.208589	2.56088	5.95986	2.81215e-07	0.000227181	0.000198246	KANK3/TBCD/TUBB4A/ADD3/HDGFL3/SPTBN1/EPS8/SPTBN4/SVIL/DMTN/MIR149/APC/TMSB4X/CYRIB/ARHGEF18/SCIN/MAP2/TMOD2/TACSTD2/PHLDB2/SHANK3/MID1/RHPN2/TMSB15A/TJP1/TMEFF2/MAP6D1/CORO1A/KANK2/SPEF1/MAP1B/FHOD3/CGNL1/GSN	34	-6.55096
BP	GO:0048562	embryonic organ morphogenesis	50/1537	295/18870	0.169492	2.08088	5.57181	5.37532e-07	0.000379968	0.000331572	ALDH1A3/TMIE/ANKRD24/FOXG1/SATB2/HOXB9/DNAAF1/FZD3/SOD1/OTX1/VAX2/SMO/BMI1/TTC39C/CLUAP1/GBX2/CHD7/CCDC40/WNT5A/SIX2/PROX1/BCR/SOBP/HLX/TFAP2A/KCNQ1/FOXN4/DLG1/NKX3-2/KCNQ4/MMP16/GLI1/EPHB2/OVOL2/SMAD3/HOXC9/PTK7/MTHFD1L/LRIG1/TGFB3/MIB1/WHRN/STOX1/HIPK2/EIF4A3/MAFB/RARG/FZD2/GSC/PDZD7	50	-6.2696
BP	GO:0010975	regulation of neuron projection development	68/1537	453/18870	0.15011	1.84293	5.40761	6.18528e-07	0.00038302	0.000334236	CAMK2B/EPHB3/SRCIN1/NPTN/RGS2/RTN4R/BRSK2/NCS1/AMIGO1/TNIK/CDKL5/PTPRG/NDEL1/CFLAR/NR2F1/NIN/KNDC1/SIPA1L1/MAP2K1/KREMEN1/PPP2R5B/ENC1/PLXNA2/LRRC4C/DBN1/NEDD4/WNT5A/EPHA7/MARK1/AP2A1/CERS2/FKBP1B/PPFIA2/IL15RA/MAP2/CUX1/STK11/KIF13B/SHANK3/NTNG1/PLXNA3/EPHB2/ROR1/SEMA6C/RGMA/IGF1R/SDC2/LIMK1/SEMA3F/PAFAH1B1/SKIL/SEMA4C/EZH2/RAB29/PTK7/RAPGEF2/TSKU/ROBO1/CDH1/CAMK2G/MAP1B/RTN4/RTN4RL2/UST/TANC2/U…	68	-6.20864
BP	GO:0051056	regulation of small GTPase mediated signal transduction	48/1537	295/18870	0.162712	1.99764	5.14275	2.9574e-06	0.000796387	0.000694953	ARHGAP26/KITLG/ARHGEF1/ARHGAP39/IQSEC2/SH2B2/ABR/RTN4R/EPS8/F2R/RALGPS1/DOCK3/ARFGAP1/RIPOR2/FGD1/CSF1/ARHGAP27/SIPA1L1/RASA2/GIT2/ARHGAP42/RABGEF1/MAP4K4/PSD3/BCR/CYRIB/ARHGEF18/DENND3/DNMBP/EPHB2/ARHGAP31/RHOF/RASA3/ADGRG1/CADM4/HEG1/BCL6/SIPA1/ARHGAP21/CYTH3/FLCN/ROBO1/KANK2/CGNL1/ARHGAP29/CDON/ARHGEF40/ARHGEF28	48	-5.52909
BP	GO:0110053	regulation of actin filament organization	47/1537	273/18870	0.172161	2.11365	5.51929	7.38454e-07	0.00038302	0.000334236	KANK3/NCK2/ADD3/SPTBN1/EPS8/CD47/SPTBN4/SVIL/DMTN/MIR149/SNX9/RGCC/PFN3/FER/TMSB4X/EVL/CYRIB/ARHGEF18/WNT4/SCIN/PRKCE/TMOD2/DLG1/CDC42EP2/CFL2/TACSTD2/PHLDB2/SHANK3/RHPN2/TMSB15A/TJP1/LIMK1/ACTG1/SMAD3/PPM1E/PLEKHG2/TMEFF2/CORO1A/SORBS3/TGFB3/KANK2/WASF1/FHOD3/CGNL1/RNH1/CDC42EP1/GSN	47	-6.13168
BP	GO:0042472	inner ear morphogenesis	25/1537	105/18870	0.238095	2.92313	5.88443	8.02422e-07	0.00038302	0.000334236	ALDH1A3/TMIE/ANKRD24/FOXG1/FZD3/SOD1/OTX1/TTC39C/GBX2/CHD7/WNT5A/PROX1/BCR/SOBP/TFAP2A/KCNQ1/KCNQ4/EPHB2/PTK7/LRIG1/WHRN/STOX1/MAFB/FZD2/PDZD7	25	-6.0956
BP	GO:0042471	ear morphogenesis	28/1537	126/18870	0.222222	2.72826	5.79612	8.12775e-07	0.00038302	0.000334236	ALDH1A3/TMIE/ANKRD24/FOXG1/FZD3/SOD1/OTX1/TTC39C/GBX2/CHD7/WNT5A/SIX2/PROX1/BCR/SOBP/TFAP2A/KCNQ1/NKX3-2/KCNQ4/EPHB2/PTK7/LRIG1/WHRN/STOX1/MAFB/FZD2/GSC/PDZD7	28	-6.09003
BP	GO:0016055	Wnt signaling pathway	65/1537	459/18870	0.141612	1.7386	4.77034	9.88636e-07	0.00167719	0.00146357	FZD7/TERT/NKD2/CELSR3/NXN/LYPD6/FZD3/TNIK/FZD8/GPC4/FZD9/LEF1/CSNK2A2/VAX2/GNAQ/RBPJ/TMEM88/EMD/TRABD2B/CSNK1G3/CELSR1/KREMEN1/CMAHP/TMEM170B/SNAI2/DIXDC1/APC/APCDD1/APP/WNT5A/MLLT3/TLE2/MARK1/WNT4/FRAT1/GPRC5B/BCL9L/LATS2/EGR1/NKD1/STK11/GLI1/LRRFIP2/WNK2/TLE1/PRICKLE2/ANKRD6/AXIN2/SMAD3/WNT9A/AMFR/FOXO1/AMOTL2/PTK7/MITF/EGFR/TSKU/SPEF1/NDRG2/LRP1/RARG/FZD2/BAMBI/GSC/RAB5A	65	-6.00496
BP	GO:1990778	protein localization to cell periphery	56/1537	353/18870	0.15864	1.94765	5.35211	1.04607e-06	0.000455042	0.000397085	NHERF2/EFR3B/ACTB/NKD2/IQSEC2/LARGE1/SPTBN1/PALS1/TSPAN33/ATP2C1/TTC7A/TNIK/GPC4/VAMP5/PKDCC/PKP3/TMEM88/HYCC1/SPTBN4/AKAP5/RAB40B/APPL1/GNAI1/ZDHHC2/AR/RAB12/EMP2/PTCH1/LGALS3/GAS6/PRKCE/DLG1/EPHB2/STXBP1/CPLX1/SORL1/OPTN/TUB/TTC7B/ACSL3/SLC4A1/RAB29/CACNB2/GGA2/EGFR/RAPGEF2/CDH1/LRP1/NHLRC1/PLEKHF1/MYO5A/WNK3/EPB41L2/HRAS/PRNP/GPSM2	56	-5.98044
BP	GO:0034329	cell junction assembly	66/1537	446/18870	0.147982	1.8168	5.19835	1.50104e-06	0.000530523	0.000462952	ACTB/LRFN4/EPHB3/TBCD/LGI2/NPTN/LARGE1/PLEC/PRKCA/AMIGO1/GPC4/CLDN1/PKP1/PKP3/SLITRK3/DMTN/CLSTN3/GJD3/PKP4/CLDN23/SNAI2/ARVCF/CNTN5/APC/ZDHHC2/MAP4K4/APP/WNT5A/CHD4/AGRN/EPHA7/CDH7/BCR/FER/WNT4/GJB2/ACTN3/FARP1/DLG1/CDH15/PHLDB2/PCLO/AJUBA/SHANK3/DUSP22/AMIGO2/EPHB2/TJP1/ACTG1/SMAD7/SMAD3/RAB29/PRKACA/RAPGEF2/LRRN1/NLGN2/FLCN/CDH1/GJC1/MYO1C/MAP1B/ITGA2/LAMA3/SDCBP/PTPRK/BSN	66	-5.82361
BP	GO:0032970	regulation of actin filament-based process	58/1537	379/18870	0.153034	1.87883	5.14656	2.20522e-06	0.000692807	0.000604566	ATP2A1/KANK3/NCK2/ADD3/SPTBN1/EPS8/CD47/DSC2/SPTBN4/SVIL/DMTN/MIR149/CELSR1/SNX9/DIXDC1/RGCC/PROX1/PFN3/FER/TMSB4X/EVL/CYRIB/ARHGEF18/WNT4/SCIN/PRKCE/CAMK2D/TMOD2/DLG1/CDC42EP2/CFL2/TACSTD2/PHLDB2/SHANK3/RHPN2/TMSB15A/TJP1/LIMK1/FRMD6/ACTG1/SMAD3/EPHA5/PPM1E/PLEKHG2/TMEFF2/CORO1A/SORBS3/TGFB3/KANK2/WASF1/LRP1/FHOD3/CGNL1/RNH1/CNN2/HRAS/CDC42EP1/GSN	58	-5.65655
BP	GO:0032956	regulation of actin cytoskeleton organization	53/1537	337/18870	0.15727	1.93083	5.13437	2.6317e-06	0.000783277	0.000683513	KANK3/NCK2/ADD3/SPTBN1/EPS8/CD47/SPTBN4/SVIL/DMTN/MIR149/CELSR1/SNX9/DIXDC1/RGCC/PROX1/PFN3/FER/TMSB4X/EVL/CYRIB/ARHGEF18/WNT4/SCIN/PRKCE/TMOD2/DLG1/CDC42EP2/CFL2/TACSTD2/PHLDB2/SHANK3/RHPN2/TMSB15A/TJP1/LIMK1/ACTG1/SMAD3/EPHA5/PPM1E/PLEKHG2/TMEFF2/CORO1A/SORBS3/TGFB3/KANK2/WASF1/LRP1/FHOD3/CGNL1/RNH1/HRAS/CDC42EP1/GSN	53	-5.57976
BP	GO:0051258	protein polymerization	47/1537	286/18870	0.164336	2.01758	5.16362	2.82711e-06	0.000796387	0.000694953	FBXO5/ANKRD53/KANK3/TBCD/NCK2/TUBB4A/ADD3/HDGFL3/NEDD1/SPTBN1/EPS8/GOLGA2/HSP90AA1/NDEL1/CORO7/SPTBN4/DCTN1/SVIL/DMTN/PDE4DIP/NIN/SNX9/SLAIN1/SPIRE1/PFN3/FER/TMSB4X/EVL/CYRIB/SCIN/PRKCE/MAP2/TMOD2/DLG1/CDC42EP2/TMSB15A/MAP7D3/CHMP4A/PLEKHG2/TPPP/CORO1A/KANK2/WASF1/MAP1B/FHOD3/CDC42EP1/GSN	47	-5.54866
BP	GO:0043087	regulation of GTPase activity	45/1537	307/18870	0.14658	1.79958	4.20614	3.13444e-06	0.00836786	0.00730206	ABR/EPHB3/TBC1D20/GPR137B/RANGAP1/RTN4R/GPSM1/F2R/RALGPS1/SOD1/CDKL5/RIPOR2/TBC1D9B/NDEL1/FGD1/ARHGAP27/SIPA1L1/SNX9/PKP4/ARHGAP42/PLXNA2/MAP4K4/AGRN/RGS10/RASGEF1B/BCR/TBC1D16/SNX18/DOCK11/SGSM1/ADRB1/PLXNA3/TBC1D4/PRKG1/RAPGEFL1/DOCK6/SIPA1/EPHA5/EZH2/RAPGEF2/RASGEF1C/ARHGAP29/BVES/ADAP2/HRAS	45	-5.50384
BP	GO:0043954	cellular component maintenance	19/1537	72/18870	0.263889	3.23981	5.67016	3.24309e-06	0.000833622	0.000727445	PLEKHA7/CTBP2/F2R/CLDN1/DCTN1/APPL1/SORT1/DLG1/PCLO/IGF1R/TJP1/ERC1/CD177/NLGN2/WHRN/BSN/PRNP/FYN/INSR	19	-5.48904
BP	GO:0072659	protein localization to plasma membrane	47/1537	290/18870	0.162069	1.98975	5.05795	4.17286e-06	0.00102598	0.000895303	NHERF2/EFR3B/ACTB/NKD2/LARGE1/SPTBN1/PALS1/TSPAN33/ATP2C1/TTC7A/TNIK/VAMP5/PKDCC/PKP3/TMEM88/HYCC1/SPTBN4/AKAP5/RAB40B/APPL1/ZDHHC2/AR/RAB12/EMP2/PTCH1/LGALS3/GAS6/PRKCE/DLG1/EPHB2/STXBP1/SORL1/OPTN/TTC7B/ACSL3/SLC4A1/CACNB2/GGA2/EGFR/RAPGEF2/CDH1/LRP1/NHLRC1/PLEKHF1/MYO5A/WNK3/PRNP	47	-5.37957
BP	GO:0007178	transmembrane receptor protein serine/threonine kinase signaling pathway	52/1537	410/18870	0.126829	1.5571	3.39615	5.07085e-06	0.0354136	0.0309031	LTBP1/INHBB/ARK2C/FURIN/SPTBN1/PALS1/CD109/LEF1/FUT8/FSTL1/PPARA/CCN3/RBPJ/KCNQ1OT1/SPRED1/ONECUT1/APPL1/HPGD/ARID4A/RGMB/WNT5A/TET1/GAS6/FOS/IL17RD/ZBTB7A/BCL9L/LATS2/TGIF2/ONECUT2/EGR1/STK11/DUSP22/RGMA/SORL1/OVOL2/SKIL/SMAD7/PCSK6/SMAD3/RBPMS/FAM83G/FLCN/TGFB3/LRP1/HIPK2/ITGB5/SDCBP/ELAPOR2/PTPRK/BAMBI/TGFBR3	52	-5.29492
BP	GO:0050808	synapse organization	68/1537	483/18870	0.140787	1.72846	4.82947	6.07085e-06	0.00143045	0.00124825	ACTB/ARHGAP39/CAMK2B/LRFN4/EPHB3/SRCIN1/CTBP2/LGI2/NPTN/LARGE1/DOK7/F2R/AMIGO1/GPC4/CDKL5/CHRNA7/FZD9/SPTBN4/DCTN1/SLITRK3/SIPA1L1/CLSTN3/APPL1/CNTN5/ZDHHC2/LRRC4C/DBN1/NEDD4/APP/WNT5A/CHD4/AGRN/EPHA7/ZC4H2/SORT1/RAB39B/FARP1/PPFIA2/PPFIA3/DLG1/DMPK/PCLO/SHANK3/AMIGO2/PPFIA4/NTNG1/EPHB2/IGF1R/SEMA3F/ACTG1/PAFAH1B1/ERC1/SYN1/RAB29/CACNB2/PTK7/LRRN1/NLGN2/CDH1/WASF1/MAP1B/SDCBP/GPHN/TANC2/BSN/PRNP/…	68	-5.21675
BP	GO:0048839	inner ear development	35/1537	194/18870	0.180412	2.21495	5.06515	6.43802e-06	0.00145628	0.0012708	ALDH1A3/TMIE/ANKRD24/FOXG1/SLC25A27/FZD3/SOD1/OTX1/RBPJ/TTC39C/GBX2/CHD7/WNT5A/PROX1/BCR/MYCL/GJB2/SOBP/TFAP2A/KCNQ1/KCNQ4/EPHB2/ROR1/CEBPA/PAFAH1B1/PTK7/LRIG1/TSKU/MAF/TGFB3/WHRN/STOX1/MAFB/FZD2/PDZD7	35	-5.19125
BP	GO:0032271	regulation of protein polymerization	36/1537	204/18870	0.176471	2.16656	4.9885	8.0078e-06	0.00167719	0.00146357	ANKRD53/KANK3/TBCD/NCK2/TUBB4A/ADD3/SPTBN1/EPS8/HSP90AA1/SPTBN4/DCTN1/SVIL/DMTN/PDE4DIP/SNX9/SLAIN1/PFN3/FER/TMSB4X/EVL/CYRIB/SCIN/PRKCE/MAP2/TMOD2/DLG1/CDC42EP2/TMSB15A/PLEKHG2/TPPP/CORO1A/KANK2/MAP1B/FHOD3/CDC42EP1/GSN	36	-5.09649
BP	GO:0050770	regulation of axonogenesis	30/1537	157/18870	0.191083	2.34595	5.04293	8.98947e-06	0.00173985	0.00151825	EPHB3/RTN4R/BRSK2/AMIGO1/CDKL5/NIN/SIPA1L1/MAP2K1/PLXNA2/LRRC4C/WNT5A/EPHA7/MAP2/STK11/KIF13B/PLXNA3/EPHB2/SEMA6C/RGMA/LIMK1/SEMA3F/PAFAH1B1/SKIL/SEMA4C/ROBO1/CDH1/MAP1B/RTN4/UST/ULK2	30	-5.04627
BP	GO:0198738	cell-cell signaling by wnt	65/1537	461/18870	0.140998	1.73105	4.73216	9.21583e-06	0.00173985	0.00151825	FZD7/TERT/NKD2/CELSR3/NXN/LYPD6/FZD3/TNIK/FZD8/GPC4/FZD9/LEF1/CSNK2A2/VAX2/GNAQ/RBPJ/TMEM88/EMD/TRABD2B/CSNK1G3/CELSR1/KREMEN1/CMAHP/TMEM170B/SNAI2/DIXDC1/APC/APCDD1/APP/WNT5A/MLLT3/TLE2/MARK1/WNT4/FRAT1/GPRC5B/BCL9L/LATS2/EGR1/NKD1/STK11/GLI1/LRRFIP2/WNK2/TLE1/PRICKLE2/ANKRD6/AXIN2/SMAD3/WNT9A/AMFR/FOXO1/AMOTL2/PTK7/MITF/EGFR/TSKU/SPEF1/NDRG2/LRP1/RARG/FZD2/BAMBI/GSC/RAB5A	65	-5.03547
BP	GO:0048568	embryonic organ development	78/1537	453/18870	0.172185	2.11395	7.14627	9.51583e-06	9.90638e-07	8.64463e-07	ALDH1A3/KITLG/DNAJB6/TMIE/NR2F2/ANKRD24/FOXG1/SATB2/HOXB9/DNAAF1/CIMAP3/FZD3/COL18A1/ST14/VASH2/SOD1/LEF1/OTX1/VAX2/HEY1/PKDCC/RBPJ/SMO/BMI1/TTC39C/CLUAP1/ZFPM1/GBX2/ECE1/MAP2K1/PDGFB/CHD7/NCOA1/WDR48/CCDC40/WNT5A/PTCH1/SIX2/PROX1/BCR/LIF/SOBP/TBX4/HLX/TFAP2A/KCNQ1/FOXN4/DLG1/NKX3-2/VASH1/KCNQ4/ATF4/TEAD1/MMP16/GLI1/PRDM1/EPHB2/OVOL2/CEBPA/PBX3/SMAD3/KMT2A/HOXC9/PTK7/EGFR/MTHFD1L/LRIG1/TGFB3/MIB1…	78	-5.02155
BP	GO:0071560	cellular response to transforming growth factor beta stimulus	42/1537	287/18870	0.146341	1.79666	4.04976	9.68606e-06	0.0127139	0.0110945	LTBP1/FURIN/PALS1/CD109/CLDN1/PDE3A/FUT8/PPARA/CFLAR/SPRED1/ONECUT1/APPL1/HPGD/ARID4A/NFKBIZ/WNT5A/TET1/WNT4/FOS/NFATC1/IL17RD/ZBTB7A/BCL9L/LATS2/ONECUT2/STK11/DUSP22/IGF1R/OVOL2/SKIL/SMAD7/SMAD3/KMT2A/FLCN/TGFB3/HIPK2/ITGB5/SDCBP/PTPRK/BAMBI/FYN/TGFBR3	42	-5.01385
BP	GO:0043583	ear development	40/1537	221/18870	0.180995	2.22211	5.44194	9.78606e-06	0.000530523	0.000462952	ALDH1A3/TMIE/ANKRD24/FOXG1/SLC25A27/FZD3/SOD1/OTX1/RBPJ/TTC39C/GBX2/ECE1/CHD7/WNT5A/SIX2/PROX1/BCR/MYCL/GJB2/SOBP/TFAP2A/KCNQ1/NKX3-2/KCNQ4/EPHB2/ROR1/CEBPA/PAFAH1B1/SHROOM2/PTK7/LRIG1/TSKU/MAF/TGFB3/WHRN/STOX1/MAFB/FZD2/GSC/PDZD7	40	-5.00939
BP	GO:0034331	cell junction maintenance	15/1537	45/18870	0.333333	4.09239	6.18454	9.82861e-06	0.000530523	0.000462952	PLEKHA7/CTBP2/F2R/CLDN1/DCTN1/APPL1/SORT1/DLG1/PCLO/TJP1/ERC1/CD177/NLGN2/WHRN/BSN	15	-5.00751
BP	GO:0045787	positive regulation of cell cycle	47/1537	334/18870	0.140719	1.72762	3.99528	9.88861e-06	0.0135208	0.0117987	ANAPC11/FBXO5/TERT/FOXG1/MAP3K20/PRKCA/USP2/PLCB1/OVOL1/ADAMTS1/CDC14B/SVIL/STAT5B/SSTR5/PKP4/PDGFB/CENPV/APP/WNT5A/SCAND3/DYRK3/RGCC/PROX1/ASNS/DYNC1LI1/MBLAC1/WNT4/TGFA/LSM11/PRKCE/GLI1/PLSCR1/IGF1R/CDC25A/PAFAH1B1/EZH2/FAM83D/EGFR/SPHK1/NUSAP1/STOX1/MARK4/BTC/INSR/GPSM2/TFDP1/MAPK15	47	-5.00486
BP	GO:0032535	regulation of cellular component size	55/1537	370/18870	0.148649	1.82498	4.77238	9.90606e-06	0.00174705	0.00152453	RAB22A/KANK3/NCK2/ADD3/KCNMA1/SPTBN1/RTN4R/EPS8/HSP90AA1/CDKL5/SPTBN4/SVIL/DMTN/SLC12A9/SNX9/SLC12A7/WNT5A/PFN3/EPHA7/FER/TMSB4X/EVL/CYRIB/SCIN/PRKCE/MAP2/TMOD2/DLG1/CDC42EP2/CFL2/SHANK3/TMSB15A/PLXNA3/SLC12A2/SEMA6C/RGMA/LIMK1/SEMA3F/PAFAH1B1/SEMA4C/PLEKHG2/CLN8/CORO1A/PRR16/CDH1/KANK2/MAP1B/RTN4/FHOD3/WNK3/RARG/ULK2/CDC42EP1/RAB5A/GSN	55	-5.0041
BP	GO:0099177	regulation of trans-synaptic signaling	68/1537	490/18870	0.138776	1.70377	4.70035	9.88606e-06	0.00174705	0.00152453	BACE1/IQSEC2/CAMK2B/ABR/NPTN/LARGE1/MCTP1/PDE9A/F2R/CDKL5/CHRNA7/ASIC1/SYNGR1/PLCB1/CYP46A1/SERPINE2/AKAP5/SIPA1L1/CLSTN3/DGKZ/SEPTIN5/ZDHHC2/LRRC4C/DBN1/APP/WNT5A/EPHA7/ADORA2B/BCR/S1PR2/AKAP12/ADCY1/PPFIA2/PPFIA3/PRKCE/DMPK/CSPG5/ATF4/SHANK3/NTNG1/EPHB2/SLC12A2/STXBP1/CPLX1/FBXO2/GABBR1/OTOF/PAFAH1B1/ERC1/SYN1/KMT2A/SYT7/PRKACA/RAPGEF2/NLGN2/NTF4/CDH1/MAP1B/RTN4/EIF4A3/SLC38A1/APBA1/NMU/HRAS/PL…	68	-5.00498
BP	GO:0048638	regulation of developmental growth	50/1537	328/18870	0.152439	1.87152	4.74144	1.20733e-05	0.00206893	0.00180542	DUSP6/MAPK11/RGS2/RTN4R/SOD1/CDKL5/PLCB1/PPARA/RBPJ/SPTBN4/SMO/STAT5B/CSF1/CHD7/SPAAR/WWC1/AR/APP/WNT5A/PTCH1/PROX1/AGRN/EPHA7/SOCS2/MAEL/ACTN3/HLX/LATS2/MAP2/WWC3/NKD1/GLI1/TLL2/ADRB1/PLXNA3/SEMA6C/RGMA/LIMK1/SEMA3F/PAFAH1B1/SMAD7/SEMA4C/PLAC8/CDH1/MAP1B/RNF157/RTN4/ULK2/TGFBR3/INSR	50	-4.91817
BP	GO:0051960	regulation of nervous system development	65/1537	466/18870	0.139485	1.71248	4.6375	1.30923e-05	0.00217755	0.00190021	PRTG/CAMK2B/EPHB3/FOXG1/NPTN/TMEM98/RTN4R/FZD3/HOOK3/AMIGO1/CDKL5/LEF1/HEY1/SERPINE2/SMO/SLITRK3/HES6/HES7/NIN/GBX2/MAP2K1/CLSTN3/RHEB/CHD7/PLXNA2/DBN1/WNT5A/LHX2/PROX1/AGRN/MYB/EPHA7/LIF/CERS2/MAP2/DLG1/CLCF1/CUX1/STK11/SHANK3/AMIGO2/PLXNA3/EPHB2/SEMA6C/RGMA/SORL1/LIMK1/SEMA3F/PAFAH1B1/SKIL/SEMA4C/EZH2/TPPP/RAPGEF2/LRRN1/NLGN2/ROBO1/CDH1/MAP1B/RTN4/TNFRSF21/RARG/ELAPOR2/CDON/ULK2	65	-4.88298
BP	GO:0090596	sensory organ morphogenesis	44/1537	277/18870	0.158845	1.95016	4.74393	1.40452e-05	0.00221793	0.00193544	ALDH1A3/TMIE/ANKRD24/FOXG1/TBC1D20/LARGE1/FZD3/SOD1/OTX1/VAX2/AGTPBP1/TTC39C/GBX2/CHD7/TDRD7/WNT5A/SIX2/PROX1/BCR/SOBP/TFAP2A/KCNQ1/FOXN4/NKX3-2/KCNQ4/ATF4/NKD1/PRDM1/EPHB2/WNT9A/SHROOM2/PTPRM/PTK7/LRIG1/TSKU/WHRN/STOX1/HIPK2/MAFB/RARG/FZD2/CDON/GSC/PDZD7	44	-4.85247
BP	GO:0018107	peptidyl-threonine phosphorylation	22/1537	100/18870	0.22	2.70098	5.07856	1.41194e-05	0.00221793	0.00193544	PRKAG2/PRKCA/CSNK2A2/DMTN/SPRED1/APP/WNT5A/DYRK3/SBK1/S1PR2/CAMK2D/STK11/CDC42BPA/CADM4/SMAD7/LMTK2/SPHK1/DGKQ/STOX1/HIPK2/WNK3/MAP3K10	22	-4.85018
BP	GO:0018210	peptidyl-threonine modification	23/1537	110/18870	0.209091	2.56704	4.90835	2.18593e-05	0.00334093	0.0029154	PRKAG2/PRKCA/CSNK2A2/DMTN/SPRED1/APP/WNT5A/DYRK3/GALNT2/SBK1/S1PR2/CAMK2D/STK11/CDC42BPA/CADM4/SMAD7/LMTK2/SPHK1/DGKQ/STOX1/HIPK2/WNK3/MAP3K10	23	-4.66036
BP	GO:0045216	cell-cell junction organization	36/1537	214/18870	0.168224	2.06532	4.66714	2.37055e-05	0.00339987	0.00296684	ACTB/PLEKHA7/TBCD/PLEC/F2R/PRKCA/CLDN1/PKP1/PKP3/GJD3/PKP4/CLDN23/SNAI2/ARVCF/APC/CDH7/FER/GJB2/DLG1/CDH15/EPHB2/TJP1/HEG1/ACTG1/SMAD7/SMAD3/CD177/PRKACA/NLGN2/FLCN/TGFB3/WHRN/CDH1/GJC1/MYO1C/GRHL1	36	-4.62515
BP	GO:0001837	epithelial to mesenchymal transition	29/1537	178/18870	0.162921	2.00021	3.99253	2.30486e-05	0.0171932	0.0150033	LEF1/HEY1/RBPJ/SPRED1/MIR149/SNAI2/WNT5A/EMP2/RGCC/MARK1/WNT4/ADAM8/IL17RD/BCL9L/PHLDB2/GLIPR2/OVOL2/SMAD7/AXIN2/SMAD3/EZH2/FAM83D/TGFB3/RTN4/SDCBP/BAMBI/GSC/TGFBR3/FGFR1	29	-4.63736
BP	GO:0021953	central nervous system neuron differentiation	32/1537	181/18870	0.176796	2.17055	4.71205	2.40486e-05	0.00339987	0.00296684	EPHB3/FOXG1/PALS1/DCLK2/HSP90AA1/NFIB/NDEL1/AGTPBP1/SPTBN4/SMO/RORA/NIN/KNDC1/LHX4/GBX2/PTCH1/PROX1/ZC4H2/FOXN4/MAP2/MNX1/B4GALT6/SHANK3/PLXNA3/ISL2/EPHB2/PAFAH1B1/CLN8/RAPGEF2/ZSWIM6/TSKU/ARHGEF28	32	-4.61891
BP	GO:1905475	regulation of protein localization to membrane	32/1537	181/18870	0.176796	2.17055	4.71205	2.40486e-05	0.00339987	0.00296684	ACTB/NKD2/IQSEC2/SPTBN1/GPC1/ATP2C1/GPC4/FZD9/PKDCC/AKAP5/DMTN/APPL1/ZDHHC2/AR/LGALS3/PRKCE/DLG1/MIEF1/EPHB2/CPLX1/ACSL3/EGFR/NLGN2/MYO1C/LRP1/NHLRC1/WNK3/TCAF1/HRAS/PRNP/FYN/GSN	32	-4.61891
BP	GO:0030833	regulation of actin filament polymerization	26/1537	136/18870	0.191176	2.3471	4.69494	3.44354e-05	0.00474957	0.00414463	KANK3/NCK2/ADD3/SPTBN1/EPS8/SPTBN4/SVIL/DMTN/SNX9/PFN3/FER/TMSB4X/EVL/CYRIB/SCIN/PRKCE/TMOD2/DLG1/CDC42EP2/TMSB15A/PLEKHG2/CORO1A/KANK2/FHOD3/CDC42EP1/GSN	26	-4.46299
BP	GO:1904375	regulation of protein localization to cell periphery	26/1537	137/18870	0.189781	2.32997	4.65237	3.92607e-05	0.00528618	0.00461289	ACTB/NKD2/IQSEC2/SPTBN1/ATP2C1/GPC4/PKDCC/AKAP5/APPL1/GNAI1/ZDHHC2/AR/LGALS3/PRKCE/DLG1/EPHB2/CPLX1/ACSL3/EGFR/LRP1/NHLRC1/WNK3/EPB41L2/HRAS/PRNP/GPSM2	26	-4.40604
BP	GO:0048640	negative regulation of developmental growth	23/1537	115/18870	0.2	2.45543	4.66184	4.59562e-05	0.00604377	0.00527399	MAPK11/RGS2/RTN4R/PPARA/WWC1/WNT5A/PTCH1/EPHA7/SOCS2/MAP2/WWC3/NKD1/TLL2/ADRB1/PLXNA3/SEMA6C/RGMA/SEMA3F/SEMA4C/PLAC8/CDH1/RTN4/ULK2	23	-4.33766
BP	GO:0099172	presynapse organization	14/1537	52/18870	0.269231	3.30539	4.95717	4.92142e-05	0.00632514	0.00551952	LRFN4/GPC4/SLITRK3/CLSTN3/CNTN5/APP/WNT5A/CHD4/FARP1/PPFIA2/PCLO/NLGN2/SDCBP/BSN	14	-4.30791
BP	GO:0032272	negative regulation of protein polymerization	18/1537	80/18870	0.225	2.76236	4.70383	6.07774e-05	0.0074493	0.0065005	KANK3/TBCD/TUBB4A/ADD3/SPTBN1/EPS8/SPTBN4/SVIL/DMTN/TMSB4X/CYRIB/SCIN/MAP2/TMOD2/TMSB15A/KANK2/FHOD3/GSN	18	-4.21626
BP	GO:1904377	positive regulation of protein localization to cell periphery	17/1537	73/18870	0.232877	2.85907	4.739	6.09181e-05	0.0074493	0.0065005	NKD2/SPTBN1/ATP2C1/AKAP5/GNAI1/ZDHHC2/LGALS3/PRKCE/DLG1/EPHB2/ACSL3/EGFR/LRP1/WNK3/EPB41L2/PRNP/GPSM2	17	-4.21525
BP	GO:0032330	regulation of chondrocyte differentiation	14/1537	53/18870	0.264151	3.24302	4.86935	6.19128e-05	0.0074493	0.0065005	PKDCC/ZNF219/SNAI2/ADAMTS7/SIX2/SCIN/NKX3-2/SMAD7/AXIN2/SMAD3/WNT9A/MAF/TRPS1/RARG	14	-4.20822
BP	GO:0097485	neuron projection guidance	37/1537	233/18870	0.158798	1.94959	4.34312	6.6054e-05	0.00762318	0.00665223	EPHB3/FOXG1/ARK2C/TUBB3/FZD3/NRXN3/NFIB/SMO/LHX4/GBX2/ECE1/PLXNA2/CNTN5/APP/WNT5A/LHX2/PTCH1/EPHA7/PALLD/UNC5B/KIF5C/B3GNT2/PLXNA3/ISL2/EPHB2/SEMA6C/EFNA4/SEMA3F/NOTCH3/SEMA4C/EPHA5/PTPRM/PTK7/ROBO1/ARHGEF40/FYN/EPHB6	37	-4.1801
BP	GO:0031032	actomyosin structure organization	34/1537	208/18870	0.163462	2.00684	4.348	7.14945e-05	0.00808603	0.00705613	PLEC/CD47/CFLAR/MYH14/EPB41L1/MIR149/RGCC/PROX1/EVL/FAM171A1/ARHGEF18/WNT4/FRMD5/TMOD2/CFL2/TACSTD2/PHLDB2/RHPN2/CDC42BPA/TJP1/LIMK1/ACTG1/SMAD3/ACTL8/PPM1E/TMEFF2/SORBS3/TGFB3/ITGB5/ADPRHL1/FHOD3/CGNL1/CNN2/EPB41L2	34	-4.14573
BP	GO:0030900	forebrain development	56/1537	407/18870	0.137592	1.68924	4.18593	7.41751e-05	0.00822471	0.00717715	ALDH1A3/NR2F2/INHBB/PCDH9/EPHB3/FOXG1/LARGE1/PALS1/RTN4R/DCLK2/HOOK3/LEF1/CSNK2A2/OTX1/VAX2/PLCB1/NFIB/NDEL1/AGTPBP1/RBPJ/SMO/NIN/GBX2/CHD7/TUBB2A/NCOA1/DIXDC1/APP/WNT5A/LHX2/PROX1/BNIP3/WNT4/FAT4/GLI1/SHANK3/PLXNA3/EPHB2/PRKG1/IGF1R/ADGRG1/PAFAH1B1/NOTCH3/EPHA5/EZH2/EGFR/RAPGEF2/ZSWIM6/TSKU/ROBO1/CDH1/RTN4/CDON/FYN/CCDC85C/GSC	56	-4.12974
BP	GO:1902905	positive regulation of supramolecular fiber organization	30/1537	175/18870	0.171429	2.10466	4.37178	7.68979e-05	0.00831862	0.00725909	ANKRD53/NCK2/CD47/CLU/DCTN1/PDE4DIP/SNX9/SLAIN1/APP/RGCC/PROX1/PFN3/FER/EVL/WNT4/SCIN/PRKCE/DLG1/CDC42EP2/CFL2/LIMK1/SMAD3/PPM1E/SORBS3/EFEMP2/TGFB3/WASF1/MAP1B/CDC42EP1/GSN	30	-4.11409
BP	GO:0030041	actin filament polymerization	29/1537	167/18870	0.173653	2.13196	4.37531	7.92791e-05	0.00831862	0.00725909	KANK3/NCK2/ADD3/SPTBN1/EPS8/CORO7/SPTBN4/SVIL/DMTN/SNX9/SPIRE1/PFN3/FER/TMSB4X/EVL/CYRIB/SCIN/PRKCE/TMOD2/DLG1/CDC42EP2/TMSB15A/PLEKHG2/CORO1A/KANK2/WASF1/FHOD3/CDC42EP1/GSN	29	-4.10084
BP	GO:0007389	pattern specification process	63/1537	475/18870	0.132632	1.62834	4.13015	8.13953e-05	0.00831862	0.00725909	ETS2/IRX4/DRC1/NR2F2/RNF2/FOXG1/SATB2/SP8/HOXB9/DNAAF1/CIMAP3/LEF1/OTX1/VAX2/HEY1/RBPJ/SMO/HES6/IRX2/BMI1/CLUAP1/HES7/GBX2/PLXNA2/APC/AR/CCDC40/TDRD7/WNT5A/LHX2/PTCH1/SIX2/MLLT3/MEIS3P1/HES4/FOXN4/NKX3-2/NKD1/GLI1/TLL2/MID1/GPR161/ADGRG1/OVOL2/SEMA3F/PBX3/AXIN2/PCSK6/SMAD3/KMT2A/HOXC9/PRKACA/MIB1/NTF4/ROBO1/ANKS6/LMX1B/HIPK2/MAFB/BMP1/RARG/CDON/GSC	63	-4.0894
BP	GO:0021954	central nervous system neuron development	19/1537	89/18870	0.213483	2.62097	4.56441	8.21471e-05	0.00831862	0.00725909	EPHB3/FOXG1/PALS1/DCLK2/HSP90AA1/NFIB/NDEL1/AGTPBP1/SPTBN4/NIN/GBX2/MAP2/B4GALT6/PLXNA3/EPHB2/PAFAH1B1/RAPGEF2/TSKU/ARHGEF28	19	-4.08541
BP	GO:0051495	positive regulation of cytoskeleton organization	31/1537	184/18870	0.168478	2.06844	4.33684	8.23771e-05	0.00831862	0.00725909	ANKRD53/NCK2/ADD3/CD47/DCTN1/PDE4DIP/SNX9/SLAIN1/RGCC/PROX1/PFN3/FER/EVL/WNT4/SCIN/PRKCE/DLG1/CDC42EP2/CFL2/PLXNA3/LIMK1/SMAD3/PPM1E/SORBS3/TGFB3/WASF1/MAP1B/CDC42EP1/GSN/GPSM2/MAPK15	31	-4.08419
BP	GO:0007517	muscle organ development	50/1537	354/18870	0.141243	1.73406	4.15179	9.16422e-05	0.00893511	0.00779707	ZBTB18/RCAN1/NR2F2/LARGE1/NR4A1/MYLK/PLEC/GPC1/FGFRL1/MAFF/USP2/LEF1/RIPOR2/VAMP5/CFLAR/RBPJ/MYH14/SMO/EMD/SVIL/ZFPM1/CHD7/WNT5A/HBEGF/PROX1/LIF/HLF/RBM24/FOXO4/ACTN3/FOS/HLX/BCL9L/CFL2/EGR1/TLL2/SMTN/POPDC3/HEG1/SFMBT1/SMAD7/SMAD3/TRIM72/PRR14/EFEMP2/BVES/FZD2/CDON/GSC/TGFBR3	50	-4.0379
BP	GO:0003002	regionalization	58/1537	430/18870	0.134884	1.65599	4.09756	9.69831e-05	0.00929558	0.00811163	ETS2/DRC1/NR2F2/RNF2/FOXG1/SP8/HOXB9/DNAAF1/CIMAP3/LEF1/OTX1/VAX2/HEY1/RBPJ/SMO/HES6/IRX2/BMI1/CLUAP1/HES7/GBX2/PLXNA2/AR/CCDC40/TDRD7/WNT5A/LHX2/PTCH1/SIX2/MLLT3/HES4/FOXN4/NKX3-2/NKD1/GLI1/TLL2/GPR161/ADGRG1/OVOL2/SEMA3F/PBX3/AXIN2/PCSK6/SMAD3/KMT2A/HOXC9/PRKACA/MIB1/NTF4/ROBO1/ANKS6/LMX1B/HIPK2/MAFB/BMP1/RARG/CDON/GSC	58	-4.0133
BP	GO:0040029	epigenetic regulation of gene expression	36/1537	229/18870	0.157205	1.93003	4.21654	0.000101658	0.00958122	0.00836088	NOC2L/RNF2/SPHK2/SCMH1/CDYL/L3MBTL1/KCNQ1OT1/BMI1/TFAP2C/SIRT7/ARID4A/CENPV/LHX2/LMNB2/TET1/MAEL/H3-3B/BEND3/KCNQ1/STPG4/UHRF1/BCL6/MACROH2A2/EZH2/KMT2A/KLF2/MSL3/BAHD1/DNMT3A/HDAC5/KDM1B/PADI2/HIPK2/SAMD1/PCGF5/LMNA	36	-3.99286
BP	GO:0008064	regulation of actin polymerization or depolymerization	27/1537	154/18870	0.175325	2.15249	4.27627	0.0001166	0.0108094	0.00943261	KANK3/NCK2/ADD3/SPTBN1/EPS8/SPTBN4/SVIL/DMTN/SNX9/PFN3/FER/TMSB4X/EVL/CYRIB/SCIN/PRKCE/TMOD2/DLG1/CDC42EP2/CFL2/TMSB15A/PLEKHG2/CORO1A/KANK2/FHOD3/CDC42EP1/GSN	27	-3.9333
BP	GO:0032967	positive regulation of collagen biosynthetic process	9/1537	26/18870	0.346154	4.24979	4.93776	0.000134367	0.0120919	0.0105518	LARP6/F2R/MIR149/RGCC/MYB/WNT4/CBX8/TGFB3/ITGA2	9	-3.87171
BP	GO:0007409	axonogenesis	74/1537	448/18870	0.165179	2.02792	6.55702	0.000135	6.52386e-06	5.69293e-06	ACTB/EPHB3/FOXG1/ARK2C/RTN4R/TUBB3/BRSK2/FZD3/AMIGO1/HSP90AA1/NRXN3/CDKL5/VAX2/NFIB/NDEL1/SPTBN4/SMO/SLITRK3/NIN/LHX4/GBX2/ECE1/SIPA1L1/MAP2K1/APBB1/PLXNA2/CNTN5/LRRC4C/APP/WNT5A/LHX2/PTCH1/EPHA7/PALLD/UNC5B/KIF5C/APLP2/ADCY1/B3GNT2/MAP2/B4GALT6/STK11/KIF13B/NTNG1/PLXNA3/ISL2/EPHB2/SEMA6C/STXBP1/RGMA/PRKG1/IGF1R/LIMK1/EFNA4/SEMA3F/ACTG1/PAFAH1B1/NOTCH3/SKIL/SEMA4C/EPHA5/PTPRM/PTK7/TSKU/ROBO1/CDH1…	74	-3.86967
BP	GO:0050804	modulation of chemical synaptic transmission	68/1537	489/18870	0.139059	1.70725	4.71867	0.000135233	0.00173985	0.00151825	BACE1/IQSEC2/CAMK2B/ABR/NPTN/LARGE1/MCTP1/PDE9A/F2R/CDKL5/CHRNA7/ASIC1/SYNGR1/PLCB1/CYP46A1/SERPINE2/AKAP5/SIPA1L1/CLSTN3/DGKZ/SEPTIN5/ZDHHC2/LRRC4C/DBN1/APP/WNT5A/EPHA7/ADORA2B/BCR/S1PR2/AKAP12/ADCY1/PPFIA2/PPFIA3/PRKCE/DMPK/CSPG5/ATF4/SHANK3/NTNG1/EPHB2/SLC12A2/STXBP1/CPLX1/FBXO2/GABBR1/OTOF/PAFAH1B1/ERC1/SYN1/KMT2A/SYT7/PRKACA/RAPGEF2/NLGN2/NTF4/CDH1/MAP1B/RTN4/EIF4A3/SLC38A1/APBA1/NMU/HRAS/PL…	68	-3.86892
BP	GO:0043244	regulation of protein-containing complex disassembly	23/1537	123/18870	0.186992	2.29573	4.29315	0.000135308	0.0120919	0.0105518	SHFL/ETF1/ADD3/HDGFL3/SPTBN1/EPS8/EIF5A2/SPTBN4/SVIL/DMTN/APC/BNIP3/SCIN/TMOD2/SCAF4/CFL2/MID1/IGF1R/MAP6D1/SPEF1/MAP1B/GSN/INSR	23	-3.86868
BP	GO:0050678	regulation of epithelial cell proliferation	55/1537	407/18870	0.135135	1.65908	4.00273	0.000138333	0.0120919	0.0105518	FZD7/PDX1/NR2F2/NR4A1/EGFL7/PRKCA/CD109/VASH2/CLDN1/FBXW7/NFIB/CFLAR/OVOL1/RBPJ/SMO/NR4A3/MIR149/PDGFB/PIK3CD/WDR48/SNAI2/AR/WNT5A/SCAND3/IL12A/PTCH1/RGCC/PROX1/JCAD/HLX/TGFA/DLG1/TACSTD2/VASH1/STK11/GLI1/UHRF1/OVOL2/SMAD3/RREB1/EMC10/PTPRM/KRIT1/MYDGF/EGFR/FLCN/ROBO1/DEAF1/RTN4/IRS2/PTPRK/HRAS/TGFBR3/FGFR1/NOD2	55	-3.85907
BP	GO:0007411	axon guidance	37/1537	233/18870	0.158798	1.94959	4.34312	0.000138888	0.00762318	0.00665223	EPHB3/FOXG1/ARK2C/TUBB3/FZD3/NRXN3/NFIB/SMO/LHX4/GBX2/ECE1/PLXNA2/CNTN5/APP/WNT5A/LHX2/PTCH1/EPHA7/PALLD/UNC5B/KIF5C/B3GNT2/PLXNA3/ISL2/EPHB2/SEMA6C/EFNA4/SEMA3F/NOTCH3/SEMA4C/EPHA5/PTPRM/PTK7/ROBO1/ARHGEF40/FYN/EPHB6	37	-3.85734
BP	GO:0072520	seminiferous tubule development	7/1537	16/18870	0.4375	5.37126	5.20882	0.000138988	0.0120919	0.0105518	INHBB/TBC1D20/WDR48/AR/FER/ADGRG1/SCAPER	7	-3.85702
BP	GO:0030832	regulation of actin filament length	27/1537	157/18870	0.171975	2.11136	4.16397	0.000162585	0.0135208	0.0117987	KANK3/NCK2/ADD3/SPTBN1/EPS8/SPTBN4/SVIL/DMTN/SNX9/PFN3/FER/TMSB4X/EVL/CYRIB/SCIN/PRKCE/TMOD2/DLG1/CDC42EP2/CFL2/TMSB15A/PLEKHG2/CORO1A/KANK2/FHOD3/CDC42EP1/GSN	27	-3.78892
BP	GO:0009064	glutamine family amino acid metabolic process	17/1537	79/18870	0.21519	2.64192	4.35477	0.000172642	0.0141491	0.012347	DDAH1/ADSS1/RIMKLB/GLS2/RIMKLA/ALDH5A1/GLUD2/AMDHD1/ASNS/GFPT1/ASRGL1/ADHFE1/GCLM/FTCD/GFPT2/GLS/SLC38A1	17	-3.76285
BP	GO:0046578	regulation of Ras protein signal transduction	30/1537	183/18870	0.163934	2.01265	4.09911	0.00017588	0.0142086	0.0123989	KITLG/IQSEC2/SH2B2/RTN4R/EPS8/F2R/RALGPS1/ARFGAP1/RIPOR2/CSF1/RASA2/GIT2/ARHGAP42/RABGEF1/MAP4K4/PSD3/BCR/ARHGEF18/DENND3/EPHB2/RASA3/ADGRG1/CADM4/HEG1/BCL6/CYTH3/FLCN/ROBO1/KANK2/ARHGEF28	30	-3.75478
BP	GO:0061035	regulation of cartilage development	16/1537	72/18870	0.222222	2.72826	4.37516	0.000179018	0.0142584	0.0124424	PKDCC/ZNF219/SNAI2/WNT5A/ADAMTS7/SIX2/SCIN/NKX3-2/SMAD7/AXIN2/SMAD3/WNT9A/MAF/TRPS1/BMP1/RARG	16	-3.7471
BP	GO:0010799	regulation of peptidyl-threonine phosphorylation	12/1537	45/18870	0.266667	3.27391	4.54765	0.000186025	0.0144908	0.0126452	PRKAG2/DMTN/SPRED1/APP/WNT5A/S1PR2/CADM4/SMAD7/SPHK1/DGKQ/STOX1/WNK3	12	-3.73043
BP	GO:0010714	positive regulation of collagen metabolic process	9/1537	27/18870	0.333333	4.09239	4.78823	0.000187061	0.0144908	0.0126452	LARP6/F2R/MIR149/RGCC/MYB/WNT4/CBX8/TGFB3/ITGA2	9	-3.72802
BP	GO:0021955	central nervous system neuron axonogenesis	11/1537	39/18870	0.282051	3.46279	4.58456	0.000199614	0.0152543	0.0133114	EPHB3/HSP90AA1/NFIB/NDEL1/SPTBN4/NIN/B4GALT6/EPHB2/PAFAH1B1/TSKU/ARHGEF28	11	-3.69981
BP	GO:0042060	wound healing	56/1537	423/18870	0.132388	1.62535	3.87348	0.000207551	0.0155023	0.0135278	MERTK/ACTB/FZD7/PLAUR/MYLK/PLEC/F2R/PRKCA/CD109/CLDN1/PPARA/GNAQ/CFLAR/GNAS/SERPINE2/DMTN/HPS6/AK3/PAPSS2/PDGFB/DGKZ/WNT5A/ENTPD2/HBEGF/DGKD/WNT4/GAS6/NFATC1/CHMP6/PRKCE/ELK3/GP9/PHLDB2/AJUBA/PLSCR1/EPHB2/SLC12A2/STXBP1/PRKG1/CADM4/ACTG1/CHMP4A/SMAD3/RREB1/TRIM72/SLC4A1/TMEFF2/SYT7/PTK7/PROS1/TSKU/DGKQ/ITGA2/AHNAK/CNN2/HRAS	56	-3.68287
BP	GO:0003012	muscle system process	59/1537	452/18870	0.130531	1.60255	3.86114	0.000208342	0.0155023	0.0135278	ATP2A1/CAMK2B/KCNN2/KCNMA1/LARGE1/RGS2/NR4A1/MYLK/PDE9A/F2R/PRKCA/DSC2/HSP90AA1/SOD1/SCN4B/PPARA/CFLAR/MYH14/EMD/TPM2/NR4A3/APBB1/ARHGAP42/GTF2IRD1/KCND2/CYBA/ATP1A1/ADORA2B/TPM4/ACTN3/NFATC1/FBXO32/ZDHHC21/FKBP1B/CAMK2D/KCNQ1/TMOD2/DLG1/DMPK/SMTN/TMEM38A/PRKG1/KCND3/CAMTA2/SMAD7/SMAD3/EZH2/TRIM72/FOXO1/CACNB2/PRKACA/SPHK1/GJC1/CAMK2G/ITGA2/CACNA1D/NMU/GSN/LMNA	59	-3.68122
BP	GO:0048169	regulation of long-term neuronal synaptic plasticity	8/1537	22/18870	0.363636	4.46442	4.84155	0.000215312	0.0155393	0.0135601	CAMK2B/NPTN/SYNGR1/APP/SHANK3/EPHB2/HRAS/RAB5A	8	-3.66693
BP	GO:1900273	positive regulation of long-term synaptic potentiation	8/1537	22/18870	0.363636	4.46442	4.84155	0.000215312	0.0155393	0.0135601	PDE9A/CHRNA7/AKAP5/ZDHHC2/APP/ADCY1/SHANK3/EPHB2	8	-3.66693
BP	GO:0030837	negative regulation of actin filament polymerization	15/1537	66/18870	0.227273	2.79026	4.33849	0.000217083	0.0155393	0.0135601	KANK3/ADD3/SPTBN1/EPS8/SPTBN4/SVIL/DMTN/TMSB4X/CYRIB/SCIN/TMOD2/TMSB15A/KANK2/FHOD3/GSN	15	-3.66337
BP	GO:0071559	response to transforming growth factor beta	42/1537	293/18870	0.143345	1.75987	3.90353	0.000234245	0.0165582	0.0144492	LTBP1/FURIN/PALS1/CD109/CLDN1/PDE3A/FUT8/PPARA/CFLAR/SPRED1/ONECUT1/APPL1/HPGD/ARID4A/NFKBIZ/WNT5A/TET1/WNT4/FOS/NFATC1/IL17RD/ZBTB7A/BCL9L/LATS2/ONECUT2/STK11/DUSP22/IGF1R/OVOL2/SKIL/SMAD7/SMAD3/KMT2A/FLCN/TGFB3/HIPK2/ITGB5/SDCBP/PTPRK/BAMBI/FYN/TGFBR3	42	-3.63033
BP	GO:1905477	positive regulation of protein localization to membrane	20/1537	104/18870	0.192308	2.36099	4.1444	0.000244777	0.0170891	0.0149125	NKD2/SPTBN1/ATP2C1/AKAP5/ZDHHC2/LGALS3/PRKCE/DLG1/MIEF1/EPHB2/ACSL3/EGFR/NLGN2/MYO1C/LRP1/WNK3/TCAF1/HRAS/PRNP/FYN	20	-3.61123
BP	GO:0019933	cAMP-mediated signaling	13/1537	53/18870	0.245283	3.01138	4.36648	0.000252847	0.0172256	0.0150316	PDE3B/AHR/PDE3A/GAL/GNAI1/PDE11A/OPRL1/ADCY1/RASD2/ADGRG6/EPHA5/RAPGEF2/DGKQ	13	-3.59714
BP	GO:2000647	negative regulation of stem cell proliferation	9/1537	28/18870	0.321429	3.94623	4.64576	0.00025587	0.0172256	0.0150316	CD109/NFIB/OVOL1/RBPJ/SNAI2/PTCH1/OVOL2/CEBPA/RARG	9	-3.59198
BP	GO:0008154	actin polymerization or depolymerization	31/1537	196/18870	0.158163	1.9418	3.94676	0.000267469	0.0177946	0.0155281	KANK3/NCK2/ADD3/SPTBN1/EPS8/CORO7/SPTBN4/SVIL/DMTN/MICAL3/SNX9/SPIRE1/PFN3/FER/TMSB4X/EVL/CYRIB/SCIN/PRKCE/TMOD2/DLG1/CDC42EP2/CFL2/TMSB15A/PLEKHG2/CORO1A/KANK2/WASF1/FHOD3/CDC42EP1/GSN	31	-3.57273
BP	GO:0002064	epithelial cell development	33/1537	214/18870	0.154206	1.89321	3.91313	0.000279036	0.0183483	0.0160113	TBC1D20/PLEC/COL18A1/ST14/CLDN1/PLCB1/SMO/ONECUT1/PDGFB/RHEB/ARID4A/AR/WNT5A/PROX1/PALLD/FER/PLOD3/S1PR2/ZDHHC21/NKX3-2/ONECUT2/ATF4/PRDM1/TJP1/CEBPA/FRMD6/HEG1/SIPA1/ADAMTSL4/RAPGEF2/TYMS/RARG/C1GALT1	33	-3.55434
BP	GO:0050767	regulation of neurogenesis	52/1537	390/18870	0.133333	1.63696	3.78499	0.000289192	0.0186495	0.0162742	PRTG/CAMK2B/FOXG1/NPTN/TMEM98/RTN4R/FZD3/HOOK3/AMIGO1/CDKL5/LEF1/HEY1/SERPINE2/SMO/HES6/HES7/NIN/MAP2K1/RHEB/CHD7/PLXNA2/DBN1/WNT5A/LHX2/PROX1/MYB/EPHA7/LIF/CERS2/MAP2/CLCF1/CUX1/STK11/SHANK3/PLXNA3/EPHB2/SEMA6C/RGMA/SORL1/LIMK1/SEMA3F/PAFAH1B1/SKIL/SEMA4C/EZH2/RAPGEF2/ROBO1/CDH1/MAP1B/RTN4/CDON/ULK2	52	-3.53881
BP	GO:0099054	presynapse assembly	12/1537	47/18870	0.255319	3.13459	4.36309	0.000290213	0.0186495	0.0162742	LRFN4/GPC4/SLITRK3/CLSTN3/CNTN5/APP/WNT5A/FARP1/PCLO/NLGN2/SDCBP/BSN	12	-3.53728
BP	GO:1903078	positive regulation of protein localization to plasma membrane	14/1537	61/18870	0.229508	2.81771	4.23429	0.000313133	0.0198962	0.0173621	NKD2/SPTBN1/ATP2C1/AKAP5/ZDHHC2/LGALS3/PRKCE/DLG1/EPHB2/ACSL3/EGFR/LRP1/WNK3/PRNP	14	-3.50427
BP	GO:0001701	in utero embryonic development	52/1537	392/18870	0.132653	1.6286	3.74513	0.000327492	0.0205774	0.0179565	DNAJB6/NR2F2/NXN/FURIN/MAFG/MAFF/ST14/VASH2/LEF1/FUT8/HEY1/INPP5B/NDEL1/RBPJ/SMO/BMI1/MAP2K1/ETNK2/PDGFB/CHD7/NCOA1/ELL/AR/DBN1/PTCH1/TET1/ATP11A/PLOD3/LIF/SPECC1/LATS2/ADCY9/VASH1/PRDM1/UPF3A/DSC3/CMTM3/TENT5C/OVOL2/CEBPA/HEG1/CMIP/SKIL/SMAD3/KLF2/EGFR/FLCN/TGFB3/MIB1/ANKS6/RTN4/APBA1	52	-3.4848
BP	GO:0050954	sensory perception of mechanical stimulus	29/1537	181/18870	0.160221	1.96706	3.89291	0.000332905	0.0206877	0.0180527	TMIE/BACE1/ANKRD24/WFS1/LARGE1/SOD1/RIPOR2/MYH14/SPTBN4/SERPINE2/HEXB/CHD7/SNAI2/CNTN5/GJB2/SOBP/TFAP2A/KCNQ1/KCNQ4/ROR1/TUB/OTOF/HOMER2/LRIG1/WHRN/ITGA2/CACNA1D/FYN/PDZD7	29	-3.47768
BP	GO:1903034	regulation of response to wounding	28/1537	173/18870	0.16185	1.98706	3.88377	0.000353095	0.0217038	0.0189395	PLAUR/MYLK/RTN4R/F2R/CD109/CLDN1/SERPINE2/DMTN/MAP2K1/KREMEN1/PDGFB/HBEGF/WNT4/CERS2/FKBP1B/PRKCE/PHLDB2/EPHB2/SLC12A2/RGMA/PRKG1/IGF1R/CADM4/ACTG1/SMAD3/RREB1/PROS1/HRAS	28	-3.45211
BP	GO:0032231	regulation of actin filament bundle assembly	20/1537	107/18870	0.186916	2.2948	3.9996	0.000362474	0.0220408	0.0192335	CD47/MIR149/RGCC/PFN3/EVL/ARHGEF18/WNT4/TACSTD2/PHLDB2/SHANK3/RHPN2/TJP1/LIMK1/ACTG1/SMAD3/PPM1E/TMEFF2/SORBS3/TGFB3/CGNL1	20	-3.44072
BP	GO:0031099	regeneration	30/1537	191/18870	0.157068	1.92835	3.83996	0.00037607	0.0226242	0.0197426	FZD7/PDX1/LARGE1/RTN4R/CLDN1/FZD9/CSNK2A2/NFIB/CCN3/CFLAR/CPQ/NR4A3/MAP2K1/KREMEN1/SPAAR/PTCH1/GAS6/CERS2/FKBP1B/CSPG5/GLI1/RGMA/IGF1R/PTPN12/EZH2/MAPK8IP3/MAP1B/TYMS/RTN4RL2/TGFBR3	30	-3.42473
BP	GO:0048732	gland development	57/1537	443/18870	0.128668	1.57968	3.67652	0.000382434	0.0227291	0.0198342	ALDH1A3/PDX1/INHBB/EPHB3/HOXB9/SLC29A1/DNAAF1/CLDN1/SOD1/LEF1/FBXW7/CSNK2A2/NFIB/CFLAR/IGSF3/RBPJ/SERPINE2/SMO/STAT5B/TNFRSF11A/CSF1/ONECUT1/MAP2K1/NCOA1/SNAI2/AR/CCDC40/WNT5A/PTCH1/PROX1/SOCS2/WNT4/CADM1/HLX/ZDHHC21/TGFA/ONECUT2/STK11/GLI1/CEBPA/SMAD3/EZH2/RREB1/EGFR/TGFB3/ROBO1/DEAF1/CDH1/ITGA2/TYMS/HIPK2/RTN4/MAFB/RARG/IRS2/TGFBR3/INSR	57	-3.41744
BP	GO:0008654	phospholipid biosynthetic process	37/1537	254/18870	0.145669	1.78841	3.76702	0.000391163	0.0227291	0.0198342	EFR3B/SOCS7/PGS1/SLC44A3/PIGZ/SH3YL1/SPHK2/TTC7A/PITPNM3/PIP4K2A/GPAT3/HYCC1/SGMS2/HEXB/ETNK2/PDGFB/DGKZ/PNPLA3/PIK3CD/LPCAT1/PITPNM1/LPGAT1/DGKD/SOCS2/PLAAT3/MVD/AGPAT2/AJUBA/SOCS6/PLSCR1/SLC44A2/TTC7B/ACSL3/ISYNA1/PLD2/MPPE1/DGKQ	37	-3.40764
BP	GO:0007043	cell-cell junction assembly	26/1537	157/18870	0.165605	2.03316	3.87098	0.000392667	0.0227291	0.0198342	ACTB/TBCD/PRKCA/CLDN1/PKP1/PKP3/GJD3/PKP4/CLDN23/SNAI2/ARVCF/APC/CDH7/FER/GJB2/DLG1/CDH15/EPHB2/TJP1/ACTG1/SMAD7/PRKACA/FLCN/CDH1/GJC1/MYO1C	26	-3.40598
BP	GO:0032984	protein-containing complex disassembly	36/1537	245/18870	0.146939	1.80399	3.77191	0.000393891	0.0227291	0.0198342	SHFL/SMARCC2/ETF1/ADD3/HDGFL3/SPTBN1/EPS8/MAP1LC3B/EIF5A2/MAP1LC3A/SPTBN4/STMND1/SVIL/DMTN/MICAL3/APC/DYRK3/BNIP3/FRAT1/KLC1/SCIN/CHMP6/TMOD2/SCAF4/CFL2/MID1/IGF1R/CHMP4A/MAP6D1/NCKAP5L/LIX1L/SPEF1/MAP1B/GSN/INSR/H2AC25	36	-3.40462
BP	GO:0090287	regulation of cellular response to growth factor stimulus	48/1537	357/18870	0.134454	1.65071	3.69622	0.000401462	0.022932	0.0200112	FGFBP3/LTBP1/ARK2C/NPTN/PALS1/GPC1/CD109/FSTL1/PPARA/CFLAR/RBPJ/KCNQ1OT1/SPRED1/ONECUT1/MIR149/PPP2R5B/ARID4A/NEDD4/WNT5A/IL12A/JCAD/TET1/WNT4/IL17RD/ZBTB7A/BCL9L/LATS2/ONECUT2/STK11/RGMA/SORL1/CADM4/SKIL/SMAD7/PCSK6/SMAD3/MIR1224/FLCN/TGFB3/ROBO1/WASF1/MYO1C/HIPK2/SDCBP/ELAPOR2/BAMBI/TGFBR3/FGFR1	48	-3.39636
BP	GO:0019932	second-messenger-mediated signaling	43/1537	310/18870	0.13871	1.70296	3.71619	0.000407411	0.0230342	0.0201004	RCAN1/P2RX5/DDAH1/PDX1/PDE3B/MCTP1/ADGRB2/AHR/PDE3A/AKAP5/GAL/DMTN/PTGFR/GNAI1/PDE11A/OPRL1/ADORA2B/CAMTA1/ACTN3/NFATC1/ADCY1/FKBP1B/CAMK2D/DMPK/RASD2/LAT/PDE10A/TMEM38A/PRKG1/ADGRG6/EPHA5/HOMER2/PRKACA/EGFR/RAPGEF2/SPHK1/DGKQ/KCNJ11/RASD1/HOMER3/SPPL3/PRNP/STIMATE	43	-3.38997
BP	GO:1902414	protein localization to cell junction	20/1537	108/18870	0.185185	2.27355	3.95241	0.000411398	0.0230342	0.0201004	ACTB/IQSEC2/GPC4/SLITRK3/CLSTN3/ZDHHC2/WNT5A/KIF5C/ARHGEF18/DLG1/PCLO/CPLX1/TJP1/HEG1/ACTG1/MAPK8IP3/NLGN2/CGNL1/HRAS/BSN	20	-3.38574
BP	GO:1901880	negative regulation of protein depolymerization	15/1537	70/18870	0.214286	2.63082	4.07053	0.000428647	0.0237647	0.0207378	ADD3/HDGFL3/SPTBN1/EPS8/SPTBN4/SVIL/DMTN/APC/SCIN/TMOD2/MID1/MAP6D1/SPEF1/MAP1B/GSN	15	-3.3679
BP	GO:0060071	Wnt signaling pathway, planar cell polarity pathway	12/1537	49/18870	0.244898	3.00665	4.18816	0.000440125	0.0241085	0.0210379	FZD7/CELSR3/FZD3/CELSR1/WNT5A/MLLT3/NKD1/PRICKLE2/ANKRD6/PTK7/SPEF1/FZD2	12	-3.35642
BP	GO:0021696	cerebellar cortex morphogenesis	10/1537	36/18870	0.277778	3.41032	4.31052	0.000443375	0.0241085	0.0210379	AGTPBP1/SERPINE2/SMO/RORA/TRNP1/KNDC1/MAP2K1/PROX1/GLI1/WHRN	10	-3.35323
BP	GO:0048168	regulation of neuronal synaptic plasticity	13/1537	56/18870	0.232143	2.85006	4.12869	0.000451498	0.0243164	0.0212193	CAMK2B/NPTN/MCTP1/SYNGR1/ZDHHC2/DBN1/APP/PPFIA3/SHANK3/EPHB2/KMT2A/HRAS/RAB5A	13	-3.34534
BP	GO:0045989	positive regulation of striated muscle contraction	6/1537	14/18870	0.428571	5.26164	4.74997	0.000489744	0.0261274	0.0227996	ATP2A1/RGS2/HSP90AA1/ATP1A1/ACTN3/KCNQ1	6	-3.31003
BP	GO:0051403	stress-activated MAPK cascade	34/1537	230/18870	0.147826	1.81489	3.70264	0.000504048	0.0265942	0.023207	FZD7/MAPK11/MAP3K20/MTURN/TNIK/PLCB1/MAP2K1/MAP4K4/APP/WNT5A/DLG1/DUSP22/MID1/ARHGEF6/SH3RF1/MAPK13/IGF1R/MAPK8IP1/PAFAH1B1/ANKRD6/SEMA4C/SMAD3/MAPK8IP3/FOXO1/EGFR/MECOM/SPHK1/HIPK2/SDCBP/TNFRSF19/MAP4K3/MAP3K10/HRAS/NOD2	34	-3.29753
BP	GO:2000027	regulation of animal organ morphogenesis	22/1537	126/18870	0.174603	2.14363	3.83544	0.000509673	0.0265942	0.023207	FZD7/CELSR3/FZD3/SMO/CSF1/CELSR1/SNAI2/APCDD1/AR/WNT5A/SIX2/MLLT3/WNT4/TACSTD2/NKD1/PRICKLE2/ANKRD6/PTK7/ROBO1/STOX1/SPEF1/FZD2	22	-3.29271
BP	GO:0021537	telencephalon development	39/1537	276/18870	0.141304	1.73482	3.66203	0.000512721	0.0265942	0.023207	ALDH1A3/EPHB3/FOXG1/LARGE1/PALS1/RTN4R/DCLK2/LEF1/CSNK2A2/PLCB1/NFIB/NDEL1/AGTPBP1/SMO/NIN/CHD7/TUBB2A/NCOA1/DIXDC1/WNT5A/LHX2/PROX1/BNIP3/FAT4/SHANK3/PLXNA3/EPHB2/IGF1R/ADGRG1/PAFAH1B1/EPHA5/EZH2/EGFR/ZSWIM6/TSKU/ROBO1/RTN4/CDON/CCDC85C	39	-3.29012
BP	GO:0051492	regulation of stress fiber assembly	18/1537	94/18870	0.191489	2.35095	3.90998	0.000517434	0.0265942	0.023207	CD47/MIR149/RGCC/EVL/ARHGEF18/WNT4/TACSTD2/PHLDB2/RHPN2/TJP1/LIMK1/ACTG1/SMAD3/PPM1E/TMEFF2/SORBS3/TGFB3/CGNL1	18	-3.28615
BP	GO:0030038	contractile actin filament bundle assembly	20/1537	110/18870	0.181818	2.23221	3.85958	0.000526711	0.0265942	0.023207	CD47/MIR149/RGCC/EVL/FAM171A1/ARHGEF18/WNT4/TACSTD2/PHLDB2/RHPN2/TJP1/LIMK1/ACTG1/SMAD3/PPM1E/TMEFF2/SORBS3/TGFB3/ITGB5/CGNL1	20	-3.27843
BP	GO:0043149	stress fiber assembly	20/1537	110/18870	0.181818	2.23221	3.85958	0.000526711	0.0265942	0.023207	CD47/MIR149/RGCC/EVL/FAM171A1/ARHGEF18/WNT4/TACSTD2/PHLDB2/RHPN2/TJP1/LIMK1/ACTG1/SMAD3/PPM1E/TMEFF2/SORBS3/TGFB3/ITGB5/CGNL1	20	-3.27843
BP	GO:0030705	cytoskeleton-dependent intracellular transport	32/1537	213/18870	0.150235	1.84446	3.6908	0.000546596	0.027354	0.02387	HOOK3/AP3M2/SOD1/NDEL1/AGTPBP1/CLUAP1/RABGEF1/DYNC1I1/APP/KIF5C/PPFIA2/ARL8A/MAP2/MYO1B/STK11/KIF13B/TUB/PAFAH1B1/ARHGAP21/BICD2/BICDL2/MAPK8IP3/MYO5B/MAP6D1/RAB1A/KLC3/MYO1C/MAP1B/MYO5A/APBA1/TANC2/LAMP1	32	-3.26233
BP	GO:0070306	lens fiber cell differentiation	10/1537	37/18870	0.27027	3.31815	4.20298	0.0005637	0.0279625	0.024401	TBC1D20/SPRED1/TDRD7/PROX1/PLAAT3/ATF4/SKIL/SMAD3/MAF/FZR1	10	-3.24895
BP	GO:0051017	actin filament bundle assembly	26/1537	161/18870	0.161491	1.98265	3.72872	0.000583506	0.0285677	0.0249291	EPS8/CD47/DMTN/MIR149/SPIRE1/RGCC/PFN3/EVL/FAM171A1/ARHGEF18/WNT4/MYO1B/TACSTD2/PHLDB2/SHANK3/RHPN2/TJP1/LIMK1/ACTG1/SMAD3/PPM1E/TMEFF2/SORBS3/TGFB3/ITGB5/CGNL1	26	-3.23395
BP	GO:0099173	postsynapse organization	30/1537	196/18870	0.153061	1.87916	3.68426	0.000586004	0.0285677	0.0249291	ACTB/ARHGAP39/CAMK2B/LRFN4/EPHB3/SRCIN1/CDKL5/CHRNA7/FZD9/SLITRK3/SIPA1L1/ZDHHC2/DBN1/WNT5A/EPHA7/FARP1/PPFIA2/DLG1/SHANK3/EPHB2/IGF1R/SEMA3F/ACTG1/PAFAH1B1/NLGN2/GPHN/TANC2/PRNP/FYN/INSR	30	-3.2321
BP	GO:0003018	vascular process in circulatory system	38/1537	269/18870	0.141264	1.73432	3.61217	0.000603907	0.0290337	0.0253357	FGFBP3/DDAH1/SLC29A4/SLC16A7/SLC2A13/ADD3/KCNMA1/SLC29A1/RGS2/SLC1A5/PLEC/F2R/SLC4A3/SOD1/PDE3A/SLC22A3/ECE1/ARHGAP42/ADORA2B/LRP3/BCR/EXT2/PLOD3/SLC19A1/ZDHHC21/AKAP12/ADRB1/SLC12A2/PRKG1/TJP1/GCLM/SLC1A4/SLC16A2/KLF2/GCH1/LRP1/SLC38A1/INSR	38	-3.21903
BP	GO:0048872	homeostasis of number of cells	43/1537	316/18870	0.136076	1.67063	3.57998	0.000610965	0.0290337	0.0253357	KITLG/MERTK/SH2B2/SLC1A5/F2R/SOD1/FSTL1/CCN3/CFLAR/SMO/DMTN/STAT5B/ZFPM1/CSF1/ANKRD54/PIK3CD/ARID4A/WDR48/NFKBIZ/DYRK3/TCIRG1/MYB/BCR/ZBTB7A/KCNQ1/DOCK11/ETS1/LAT/SLC11A2/ADGRG1/BCL6/SKIL/EZH2/KMT2A/SLC4A1/KLF2/CORO1A/KLF1/HIPK2/RCOR1/MAFB/TGFBR3/NOD2	43	-3.21398
BP	GO:0060070	canonical Wnt signaling pathway	43/1537	316/18870	0.136076	1.67063	3.57998	0.000610965	0.0290337	0.0253357	FZD7/NKD2/LYPD6/FZD3/FZD8/FZD9/LEF1/GNAQ/RBPJ/TMEM88/EMD/CSNK1G3/KREMEN1/TMEM170B/SNAI2/DIXDC1/APC/WNT5A/MLLT3/TLE2/WNT4/FRAT1/GPRC5B/BCL9L/LATS2/EGR1/NKD1/STK11/GLI1/WNK2/TLE1/ANKRD6/AXIN2/SMAD3/WNT9A/AMFR/FOXO1/PTK7/EGFR/RARG/FZD2/BAMBI/RAB5A	43	-3.21398
BP	GO:0043242	negative regulation of protein-containing complex disassembly	16/1537	80/18870	0.2	2.45543	3.88462	0.000631252	0.0297477	0.0259588	ADD3/HDGFL3/SPTBN1/EPS8/SPTBN4/SVIL/DMTN/APC/SCIN/TMOD2/SCAF4/MID1/MAP6D1/SPEF1/MAP1B/GSN	16	-3.1998
BP	GO:0031346	positive regulation of cell projection organization	47/1537	355/18870	0.132394	1.62543	3.54245	0.000645738	0.030036	0.0262104	CAMK2B/NPTN/RGS2/EPS8/AMIGO1/HSP90AA1/CDKL5/RIPOR2/NDEL1/CFLAR/WRAP73/NIN/MAP2K1/PPP2R5B/ENC1/PLXNA2/APC/DBN1/WNT5A/AGRN/AP2A1/FKBP1B/CDC42EP2/DOCK11/CUX1/STK11/PLXNA3/EPHB2/ROR1/RGMA/IGF1R/LIMK1/PAFAH1B1/SKIL/EZH2/RREB1/PTK7/RAPGEF2/TGFB3/ROBO1/DEF8/MAP1B/ITGA2/MARK4/HRAS/CDC42EP1/FYN	47	-3.18994
BP	GO:0048013	ephrin receptor signaling pathway	12/1537	51/18870	0.235294	2.88874	4.02193	0.000650555	0.030036	0.0262104	ANKS1B/EPHB3/NCK2/RBPJ/SIPA1L1/EPHA7/EPHB2/EFNA4/EPHA5/FYN/EPHB6/ARHGEF28	12	-3.18672
BP	GO:0045814	negative regulation of gene expression, epigenetic	21/1537	120/18870	0.175	2.1485	3.75835	0.000655482	0.030036	0.0262104	SCMH1/L3MBTL1/KCNQ1OT1/BMI1/TFAP2C/SIRT7/CENPV/LHX2/LMNB2/TET1/H3-3B/BEND3/UHRF1/BCL6/MACROH2A2/EZH2/BAHD1/DNMT3A/HDAC5/SAMD1/LMNA	21	-3.18344
BP	GO:0046330	positive regulation of JNK cascade	17/1537	88/18870	0.193182	2.37172	3.84071	0.000658615	0.030036	0.0262104	FZD7/MTURN/TNIK/PLCB1/APP/WNT5A/DUSP22/SH3RF1/MAPK8IP1/ANKRD6/MAPK8IP3/HIPK2/SDCBP/TNFRSF19/MAP3K10/HRAS/NOD2	17	-3.18137
BP	GO:0008544	epidermis development	50/1537	385/18870	0.12987	1.59444	3.50914	0.000687255	0.0310914	0.0271314	ANKRD24/MAFG/PLEC/FZD3/ATP2C1/MAFF/ST14/CD109/CLDN1/SOD1/PPARA/CFLAR/ERRFI1/OVOL1/RBPJ/SMO/GAL/NAB1/MAP2K1/APCDD1/NFKBIZ/WNT5A/LHX2/PTCH1/PALLD/BCR/MYCL/NOM1/PLOD3/ZDHHC21/KCNQ1/LATS2/AGPAT2/GLI1/CALML5/OVOL2/PAFAH1B1/MACROH2A2/EZH2/EGFR/NTF4/WHRN/GRHL1/LAMA3/TNFRSF19/MAFB/ELAPOR2/PDZD7/INSR/TFDP1	50	-3.16288
BP	GO:1902074	response to salt	48/1537	366/18870	0.131148	1.61012	3.50992	0.000702065	0.0314304	0.0274272	P2RX5/PDX1/INHBB/KCNMA1/LARGE1/PLEC/AMIGO1/COL18A1/HSP90AA1/CLDN1/CHRNA7/PLCB1/GNAQ/CPNE2/DMTN/PPP2R2A/PDGFB/PNPLA3/NEDD4/WNT5A/PTCH1/AGRN/RGS10/FOS/ADCY1/PRKCE/CAMK2D/EGR1/SLC12A2/MAPK13/IGF1R/GCLM/CEBPA/SIPA1/HOMER2/KMT2A/ANKH/CPNE7/SYT7/SLURP2/DGKQ/KCNJ11/CDH1/DNMT3A/HDAC5/ITGA2/FYN/GLDC	48	-3.15362
BP	GO:0007254	JNK cascade	26/1537	163/18870	0.159509	1.95832	3.65912	0.000706286	0.0314304	0.0274272	FZD7/MAP3K20/MTURN/TNIK/PLCB1/MAP4K4/APP/WNT5A/DUSP22/ARHGEF6/SH3RF1/IGF1R/MAPK8IP1/PAFAH1B1/ANKRD6/SMAD3/MAPK8IP3/EGFR/MECOM/HIPK2/SDCBP/TNFRSF19/MAP4K3/MAP3K10/HRAS/NOD2	26	-3.15102
BP	GO:0090068	positive regulation of cell cycle process	37/1537	262/18870	0.141221	1.7338	3.56165	0.000711421	0.0314304	0.0274272	ANAPC11/FBXO5/TERT/MAP3K20/PLCB1/ADAMTS1/CDC14B/SVIL/SSTR5/PKP4/PDGFB/CENPV/APP/WNT5A/DYRK3/RGCC/DYNC1LI1/MBLAC1/WNT4/TGFA/LSM11/PRKCE/GLI1/PLSCR1/IGF1R/CDC25A/EZH2/FAM83D/EGFR/SPHK1/NUSAP1/STOX1/BTC/INSR/GPSM2/TFDP1/MAPK15	37	-3.14787
BP	GO:0030111	regulation of Wnt signaling pathway	45/1537	338/18870	0.133136	1.63453	3.50531	0.000739315	0.0324095	0.0282816	FZD7/TERT/NKD2/NXN/LYPD6/FZD9/LEF1/GNAQ/RBPJ/TMEM88/EMD/TRABD2B/CSNK1G3/KREMEN1/CMAHP/TMEM170B/SNAI2/DIXDC1/APC/APCDD1/APP/WNT5A/MLLT3/TLE2/FRAT1/GPRC5B/LATS2/EGR1/NKD1/STK11/GLI1/WNK2/TLE1/ANKRD6/AXIN2/SMAD3/AMFR/FOXO1/PTK7/EGFR/TSKU/SPEF1/LRP1/BAMBI/GSC	45	-3.13117
BP	GO:0008016	regulation of heart contraction	31/1537	208/18870	0.149038	1.82977	3.58331	0.000758323	0.032596	0.0284443	ATP2A1/KCNN2/RGS2/DSC2/HSP90AA1/SLC4A3/SCN4B/CHRNA7/SPTBN4/GJD3/KCNH6/HBEGF/KCND2/ATP1A1/ADM2/FKBP1B/CAMK2D/KCNQ1/FOXN4/DLG1/DMPK/ADRB1/TMEM38A/KCND3/SMAD7/CACNB2/PRKACA/GCH1/GJC1/CACNA1D/BVES	31	-3.12015
BP	GO:0110020	regulation of actomyosin structure organization	19/1537	105/18870	0.180952	2.22158	3.73781	0.00076282	0.032596	0.0284443	CD47/MIR149/RGCC/PROX1/EVL/ARHGEF18/WNT4/TACSTD2/PHLDB2/RHPN2/TJP1/LIMK1/ACTG1/SMAD3/PPM1E/TMEFF2/SORBS3/TGFB3/CGNL1	19	-3.11758
BP	GO:0033173	calcineurin-NFAT signaling cascade	11/1537	45/18870	0.244444	3.00108	4.00201	0.000768178	0.032596	0.0284443	RCAN1/ADGRB2/AKAP5/CAMTA1/ACTN3/NFATC1/HOMER2/HOMER3/SPPL3/PRNP/STIMATE	11	-3.11454
BP	GO:0002431	Fc receptor mediated stimulatory signaling pathway	9/1537	32/18870	0.28125	3.45295	4.13543	0.000771797	0.032596	0.0284443	CD47/NR4A3/APPL1/RABGEF1/PRKCE/PLSCR1/LIMK1/PLD2/FYN	9	-3.1125
BP	GO:0099558	maintenance of synapse structure	8/1537	26/18870	0.307692	3.77759	4.22029	0.000783793	0.032596	0.0284443	CTBP2/DCTN1/APPL1/SORT1/DLG1/PCLO/ERC1/BSN	8	-3.1058
BP	GO:0006110	regulation of glycolytic process	12/1537	52/18870	0.230769	2.83319	3.94182	0.000783917	0.032596	0.0284443	PRKAG2/SLC2A6/PPARA/MLXIPL/APP/ACTN3/ZBTB7A/SLC4A1/PRKACA/JMJD8/FLCN/INSR	12	-3.10573
BP	GO:0007528	neuromuscular junction development	12/1537	52/18870	0.230769	2.83319	3.94182	0.000783917	0.032596	0.0284443	LARGE1/DOK7/F2R/FZD9/SPTBN4/DCTN1/NEDD4/APP/AGRN/ZC4H2/CACNB2/GPHN	12	-3.10573
BP	GO:0030010	establishment of cell polarity	25/1537	156/18870	0.160256	1.96749	3.61328	0.000826161	0.0340466	0.0297101	GPSM1/BRSK2/HSP90AA1/RIPOR2/NDEL1/CORO7/DCTN1/WWC1/WNT5A/TCIRG1/SNX27/CYRIB/PHLDB2/STK11/IGF1R/PAFAH1B1/SIPA1/CYTH3/AMOTL2/KRIT1/PTK7/MAP1B/UST/GSN/GPSM2	25	-3.08294
BP	GO:0022411	cellular component disassembly	61/1537	497/18870	0.122736	1.50686	3.40994	0.000830844	0.0340466	0.0297101	SHFL/SMARCC2/ETF1/ADD3/WIPI2/FURIN/HDGFL3/SPTBN1/EPS8/MAP1LC3B/PRKCA/EIF5A2/GOLGA2/FBXW7/CSNK2A2/MAP1LC3A/SPTBN4/DCTN1/STMND1/SVIL/DMTN/MICAL3/SREBF2/SNAI2/APC/MAP4K4/DYRK3/CTSV/BNIP3/FER/FRAT1/KLC1/ADAM8/SCIN/CHMP6/PLAAT3/TMOD2/SCAF4/CFL2/PLK3/ADAMTS15/MID1/IGF1R/OPTN/PAFAH1B1/CHMP4A/DFFA/MAP6D1/NCKAP5L/LIX1L/TGFB3/SPEF1/MAP1B/PNPLA2/LRP1/ULK2/RSPH6A/GSN/INSR/NOD2/H2AC25	61	-3.08048
BP	GO:0048813	dendrite morphogenesis	23/1537	139/18870	0.165468	2.03147	3.63462	0.000837171	0.034059	0.029721	CAMK2B/EPHB3/SRCIN1/TNIK/CDKL5/CHRNA7/KNDC1/SIPA1L1/DBN1/NEDD4/FARP1/PPFIA2/MAP2/CUX1/STK11/SHANK3/SLC11A2/EPHB2/SDC2/PAFAH1B1/RAPGEF2/TANC2/FYN	23	-3.07719
BP	GO:0061572	actin filament bundle organization	26/1537	165/18870	0.157576	1.93458	3.59051	0.000851021	0.0343752	0.0299969	EPS8/CD47/DMTN/MIR149/SPIRE1/RGCC/PFN3/EVL/FAM171A1/ARHGEF18/WNT4/MYO1B/TACSTD2/PHLDB2/SHANK3/RHPN2/TJP1/LIMK1/ACTG1/SMAD3/PPM1E/TMEFF2/SORBS3/TGFB3/ITGB5/CGNL1	26	-3.07006
BP	GO:0031345	negative regulation of cell projection organization	29/1537	192/18870	0.151042	1.85436	3.54326	0.000889923	0.0354136	0.0309031	RTN4R/PTPRG/NR2F1/KREMEN1/WNT5A/EPHA7/EVL/CERS2/IL15RA/MAP2/TACSTD2/PLXNA3/EPHB2/SEMA6C/RGMA/SEMA3F/PAFAH1B1/SEMA4C/RAB29/RAPGEF2/TSKU/RAB3IP/CDH1/RTN4/RTN4RL2/ULK2/PRNP/FYN/CARM1	29	-3.05065
BP	GO:0032388	positive regulation of intracellular transport	30/1537	201/18870	0.149254	1.83241	3.53306	0.000892776	0.0354136	0.0309031	ATP2A1/TBC1D20/HSP90AA1/FBXW7/CSNK2A2/UBE2J2/SMO/EMD/AKAP5/RIPOR1/SREBF2/ZDHHC2/NEDD4/GAS6/MAP2/MIEF1/PLK3/STK11/SORL1/CPSF6/SMAD3/RAB29/OAZ3/PRKACA/CDH1/MYO1C/TCAF1/HRAS/PRNP/FYN	30	-3.04926
BP	GO:0045926	negative regulation of growth	35/1537	247/18870	0.1417	1.73968	3.48451	0.000918607	0.0354136	0.0309031	MAPK11/NAIF1/RGS2/RTN4R/SPHK2/PPARA/CCN3/SERPINE2/RERG/WWC1/WNT5A/PTCH1/EPHA7/SOCS2/MAP2/WWC3/NKD1/STK11/TLL2/ADRB1/PLXNA3/SEMA6C/RGMA/SEMA3F/SCGB3A1/BCL6/SIPA1/SEMA4C/SMAD3/PLAC8/CDH1/RTN4/CCDC85B/CDKN2A/ULK2	35	-3.03687
BP	GO:0090257	regulation of muscle system process	35/1537	247/18870	0.1417	1.73968	3.48451	0.000918607	0.0354136	0.0309031	ATP2A1/CAMK2B/RGS2/NR4A1/PDE9A/F2R/PRKCA/DSC2/HSP90AA1/SOD1/PPARA/NR4A3/ARHGAP42/GTF2IRD1/ATP1A1/ADORA2B/ACTN3/FBXO32/ZDHHC21/FKBP1B/CAMK2D/KCNQ1/DLG1/DMPK/TMEM38A/PRKG1/SMAD7/SMAD3/FOXO1/PRKACA/SPHK1/CAMK2G/ITGA2/NMU/LMNA	35	-3.03687
BP	GO:0008360	regulation of cell shape	23/1537	140/18870	0.164286	2.01696	3.59645	0.00092616	0.0354136	0.0309031	EPS8/MYH14/DMTN/FGD1/HEXB/PLXNA2/STRIP2/FAM171A1/ARHGEF18/FMNL3/SH3KBP1/DLG1/CDC42EP2/DNMBP/PLXNA3/PLEKHO1/CORO1A/MYL12B/BVES/BAMBI/CDC42EP1/FYN/ATP10A	23	-3.03331
BP	GO:0010977	negative regulation of neuron projection development	23/1537	140/18870	0.164286	2.01696	3.59645	0.00092616	0.0354136	0.0309031	RTN4R/PTPRG/NR2F1/KREMEN1/WNT5A/EPHA7/CERS2/IL15RA/MAP2/PLXNA3/EPHB2/SEMA6C/RGMA/SEMA3F/PAFAH1B1/SEMA4C/RAB29/TSKU/CDH1/RTN4/RTN4RL2/ULK2/CARM1	23	-3.03331
BP	GO:0007519	skeletal muscle tissue development	26/1537	166/18870	0.156627	1.92293	3.55656	0.000932602	0.0354136	0.0309031	ZBTB18/RCAN1/NR2F2/LARGE1/NR4A1/PLEC/GPC1/MAFF/VAMP5/CFLAR/MYH14/SMO/EMD/SVIL/HLF/RBM24/ACTN3/FOS/HLX/BCL9L/CFL2/EGR1/TLL2/POPDC3/BVES/CDON	26	-3.0303
BP	GO:0031098	stress-activated protein kinase signaling cascade	34/1537	238/18870	0.142857	1.75388	3.48526	0.00093439	0.0354136	0.0309031	FZD7/MAPK11/MAP3K20/MTURN/TNIK/PLCB1/MAP2K1/MAP4K4/APP/WNT5A/DLG1/DUSP22/MID1/ARHGEF6/SH3RF1/MAPK13/IGF1R/MAPK8IP1/PAFAH1B1/ANKRD6/SEMA4C/SMAD3/MAPK8IP3/FOXO1/EGFR/MECOM/SPHK1/HIPK2/SDCBP/TNFRSF19/MAP4K3/MAP3K10/HRAS/NOD2	34	-3.02947
BP	GO:0090175	regulation of establishment of planar polarity	12/1537	53/18870	0.226415	2.77974	3.8636	0.000939353	0.0354136	0.0309031	FZD7/CELSR3/FZD3/CELSR1/WNT5A/MLLT3/NKD1/PRICKLE2/ANKRD6/PTK7/SPEF1/FZD2	12	-3.02717
BP	GO:0030099	myeloid cell differentiation	54/1537	430/18870	0.125581	1.54178	3.38418	0.000952849	0.0356845	0.0311395	KITLG/SBNO2/GPR137B/LARGE1/SLC1A5/MTURN/ZNF385A/PRKCA/CD109/PIP4K2A/LEF1/FBXW7/L3MBTL1/CFLAR/RBPJ/DMTN/STAT5B/ZFPM1/TNFRSF11A/CSF1/ZBTB46/ANKRD54/PIK3CD/ARID4A/APP/GPR68/DYRK3/TCIRG1/MYB/LIF/FOS/GAB2/SCIN/H4C9/ZBTB7A/KCNQ1/GP9/ETS1/SLC11A2/CEBPA/PAFAH1B1/BCL6/SLC4A1/KLF2/MITF/KLF1/MAF/PITHD1/PPARGC1B/HIPK2/RCOR1/MAFB/RARG/TGFBR3	54	-3.02098
BP	GO:0019935	cyclic-nucleotide-mediated signaling	16/1537	83/18870	0.192771	2.36668	3.7158	0.000960457	0.035698	0.0311512	PDE3B/AHR/PDE3A/GAL/GNAI1/PDE11A/OPRL1/ADORA2B/ADCY1/RASD2/PDE10A/PRKG1/ADGRG6/EPHA5/RAPGEF2/DGKQ	16	-3.01752
BP	GO:0050673	epithelial cell proliferation	59/1537	480/18870	0.122917	1.50907	3.36419	0.000967189	0.035698	0.0311512	FZD7/PDX1/NR2F2/NR4A1/EGFL7/PRKCA/CD109/VASH2/CLDN1/FBXW7/NFIB/CCN3/CFLAR/OVOL1/RBPJ/SMO/NR4A3/MIR149/MAP2K1/PDGFB/PIK3CD/WDR48/SNAI2/AR/NFKBIZ/WNT5A/SCAND3/IL12A/PTCH1/RGCC/PROX1/JCAD/HLX/TGFA/DLG1/TACSTD2/VASH1/STK11/GLI1/UHRF1/OVOL2/SMAD3/RREB1/EMC10/PTPRM/KRIT1/MYDGF/EGFR/FLCN/ROBO1/DEAF1/RTN4/IGFBP3/IRS2/PTPRK/HRAS/TGFBR3/FGFR1/NOD2	59	-3.01449
BP	GO:0046328	regulation of JNK cascade	22/1537	132/18870	0.166667	2.04619	3.5918	0.000973571	0.035698	0.0311512	FZD7/MTURN/TNIK/PLCB1/MAP4K4/APP/WNT5A/DUSP22/SH3RF1/IGF1R/MAPK8IP1/PAFAH1B1/ANKRD6/MAPK8IP3/EGFR/MECOM/HIPK2/SDCBP/TNFRSF19/MAP3K10/HRAS/NOD2	22	-3.01163
BP	GO:0106027	neuron projection organization	17/1537	91/18870	0.186813	2.29354	3.6833	0.000978459	0.035698	0.0311512	CAMK2B/EPHB3/SRCIN1/CHRNA7/DCTN1/SIPA1L1/DBN1/APP/PPFIA2/SHANK3/EPHB2/IGF1R/PAFAH1B1/TANC2/PRNP/FYN/INSR	17	-3.00946
BP	GO:0007605	sensory perception of sound	25/1537	158/18870	0.158228	1.94259	3.54295	0.000997348	0.036092	0.0314951	TMIE/ANKRD24/WFS1/LARGE1/SOD1/RIPOR2/MYH14/SPTBN4/HEXB/CHD7/SNAI2/CNTN5/GJB2/SOBP/TFAP2A/KCNQ1/KCNQ4/ROR1/TUB/OTOF/HOMER2/LRIG1/WHRN/CACNA1D/PDZD7	25	-3.00115
BP	GO:0035567	non-canonical Wnt signaling pathway	14/1537	68/18870	0.205882	2.52765	3.75795	0.00100202	0.036092	0.0314951	FZD7/CELSR3/FZD3/FZD8/FZD9/CELSR1/WNT5A/MLLT3/NKD1/PRICKLE2/ANKRD6/PTK7/SPEF1/FZD2	14	-2.99912
BP	GO:1903522	regulation of blood circulation	36/1537	258/18870	0.139535	1.71309	3.43426	0.00103826	0.0371285	0.0323995	ATP2A1/KCNN2/ADD3/RGS2/F2R/DSC2/HSP90AA1/SLC4A3/SCN4B/CHRNA7/SPTBN4/ECE1/GJD3/ARHGAP42/KCNH6/HBEGF/KCND2/ATP1A1/ADM2/ZDHHC21/FKBP1B/CAMK2D/KCNQ1/FOXN4/DLG1/DMPK/ADRB1/TMEM38A/KCND3/SMAD7/CACNB2/PRKACA/GCH1/GJC1/CACNA1D/BVES	36	-2.98369
BP	GO:0010639	negative regulation of organelle organization	47/1537	363/18870	0.129477	1.58961	3.3777	0.00104393	0.0371285	0.0323995	FBXO5/ACAA2/KANK3/TBCD/TUBB4A/ADD3/HDGFL3/SPTBN1/EPS8/CLU/FZD9/SPTBN4/SVIL/DMTN/MIR149/APC/BNIP3/H3-3B/DYNC1LI1/TMSB4X/CYRIB/ARHGEF18/LIF/SCIN/MAP2/TMOD2/TACSTD2/PHLDB2/SHANK3/MID1/RHPN2/TMSB15A/TBC1D4/TJP1/TMEFF2/MAP6D1/CORO1A/FLCN/KANK2/SPEF1/MAP1B/FHOD3/CGNL1/NOL3/VAT1/GSN/LMNA	47	-2.98133
BP	GO:1903076	regulation of protein localization to plasma membrane	19/1537	108/18870	0.175926	2.15987	3.59962	0.00108584	0.0383778	0.0334897	ACTB/NKD2/SPTBN1/ATP2C1/PKDCC/AKAP5/APPL1/ZDHHC2/AR/LGALS3/PRKCE/DLG1/EPHB2/ACSL3/EGFR/LRP1/NHLRC1/WNK3/PRNP	19	-2.96423
BP	GO:0060537	muscle tissue development	54/1537	433/18870	0.124711	1.5311	3.32928	0.00111803	0.0391841	0.0341933	ZBTB18/RCAN1/FZD7/MAPK11/NR2F2/LARGE1/RGS2/NR4A1/MYLK/PLEC/GPC1/MAFF/LEF1/HEY1/VAMP5/PPARA/CFLAR/RBPJ/MYH14/SMO/EMD/SVIL/ZFPM1/CHD7/WNT5A/PTCH1/PROX1/HLF/RBM24/ACTN3/FOS/HLX/BCL9L/DLG1/CFL2/EYA2/EGR1/GLI1/TLL2/POPDC3/PRKG1/HEG1/SMAD7/SMAD3/EFEMP2/FLCN/KCNJ11/GJC1/ADPRHL1/FHOD3/BVES/CDON/TGFBR3/LMNA	54	-2.95155
BP	GO:1901653	cellular response to peptide	48/1537	374/18870	0.128342	1.57568	3.34851	0.00112251	0.0391841	0.0341933	GAB1/BACE1/INHBB/SH2B2/PDE3B/RANGAP1/NR4A1/PRKCA/PIP4K2A/PLCB1/NDEL1/CFLAR/ECHDC3/STAT5B/BCAR1/NR4A3/APPL1/PNPLA3/NCOA1/APP/SOCS2/FER/GJB2/FOXO4/KLF3/FOS/EPHB2/TBC1D4/IGF1R/SORL1/TRIM72/FOXO1/KLF2/PRKACA/KLF1/MYO1C/MAP1B/LRP1/HDAC5/MYO5A/IRS1/MIR200A/IRS2/HRAS/PRNP/FYN/INSR/NOD2	48	-2.94981
BP	GO:0032872	regulation of stress-activated MAPK cascade	28/1537	186/18870	0.150538	1.84818	3.46164	0.00113913	0.0395203	0.0344867	FZD7/MTURN/TNIK/PLCB1/MAP2K1/MAP4K4/APP/WNT5A/DLG1/DUSP22/MID1/SH3RF1/IGF1R/MAPK8IP1/PAFAH1B1/ANKRD6/SEMA4C/MAPK8IP3/FOXO1/EGFR/MECOM/SPHK1/HIPK2/SDCBP/TNFRSF19/MAP3K10/HRAS/NOD2	28	-2.94343
BP	GO:0032386	regulation of intracellular transport	44/1537	336/18870	0.130952	1.60772	3.34708	0.00118034	0.0406564	0.0354781	ATP2A1/TBC1D20/RANGAP1/BRSK2/HSP90AA1/FBXW7/CSNK2A2/NDEL1/UBE2J2/SMO/EMD/AKAP5/DMTN/RAB11FIP3/RIPOR1/MAP2K1/SREBF2/SIRT7/ZDHHC2/WWC1/NEDD4/GAS6/FRAT1/MAP2/MIEF1/PLK3/STK11/SORL1/CPSF6/SMAD3/PTPN14/RAB29/OAZ3/PRKACA/CDH1/MYO1C/MAP1B/GAS1/TCAF1/BVES/HRAS/LAMP1/PRNP/FYN	44	-2.92799
BP	GO:0006644	phospholipid metabolic process	48/1537	375/18870	0.128	1.57148	3.3286	0.00118825	0.0406564	0.0354781	EFR3B/SOCS7/PGS1/SLC44A3/PIGZ/SH3YL1/SPHK2/OSBPL5/TTC7A/PITPNM3/PIP4K2A/PLPP2/GPAT3/INPP5B/PLCB1/CYP2W1/HYCC1/SGMS2/HEXB/ETNK2/PDGFB/DGKZ/PNPLA3/PIK3CD/LPCAT1/PITPNM1/LPGAT1/PLA2G7/DGKD/SOCS2/ABHD16B/PLAAT3/MVD/PNPLA6/AGPAT2/AJUBA/SOCS6/PLSCR1/PAFAH1B1/SLC44A2/ABHD12/TTC7B/ACSL3/CLN8/ISYNA1/PLD2/MPPE1/DGKQ	48	-2.92509
BP	GO:0031109	microtubule polymerization or depolymerization	22/1537	134/18870	0.164179	2.01565	3.51345	0.00119345	0.0406564	0.0354781	FBXO5/ANKRD53/TBCD/TUBB4A/HDGFL3/NEDD1/GOLGA2/NDEL1/DCTN1/STMND1/PDE4DIP/NIN/APC/SLAIN1/MAP2/MID1/MAP7D3/MAP6D1/TPPP/NCKAP5L/SPEF1/MAP1B	22	-2.9232
BP	GO:0006650	glycerophospholipid metabolic process	40/1537	298/18870	0.134228	1.64794	3.35729	0.00120903	0.0409405	0.035726	EFR3B/SOCS7/PGS1/SLC44A3/PIGZ/SH3YL1/OSBPL5/TTC7A/PITPNM3/PIP4K2A/GPAT3/INPP5B/PLCB1/HYCC1/ETNK2/PDGFB/DGKZ/PNPLA3/PIK3CD/LPCAT1/PITPNM1/LPGAT1/PLA2G7/DGKD/SOCS2/ABHD16B/PLAAT3/PNPLA6/AGPAT2/AJUBA/SOCS6/PLSCR1/PAFAH1B1/SLC44A2/ABHD12/TTC7B/ACSL3/PLD2/MPPE1/DGKQ	40	-2.91756
BP	GO:0048167	regulation of synaptic plasticity	31/1537	214/18870	0.14486	1.77847	3.41046	0.00122015	0.041071	0.0358399	IQSEC2/CAMK2B/NPTN/LARGE1/MCTP1/PDE9A/CHRNA7/SYNGR1/CYP46A1/SERPINE2/AKAP5/SIPA1L1/ZDHHC2/DBN1/APP/ADCY1/PPFIA3/ATF4/SHANK3/EPHB2/STXBP1/ERC1/KMT2A/SYT7/RAPGEF2/MAP1B/SLC38A1/HRAS/PLK2/PRNP/RAB5A	31	-2.91359
BP	GO:0060538	skeletal muscle organ development	27/1537	178/18870	0.151685	1.86227	3.4419	0.00123232	0.0411535	0.0359119	ZBTB18/RCAN1/NR2F2/LARGE1/NR4A1/PLEC/GPC1/FGFRL1/MAFF/VAMP5/CFLAR/MYH14/SMO/EMD/SVIL/HLF/RBM24/ACTN3/FOS/HLX/BCL9L/CFL2/EGR1/TLL2/POPDC3/BVES/CDON	27	-2.90928
BP	GO:0018209	peptidyl-serine modification	41/1537	308/18870	0.133117	1.6343	3.34219	0.00124388	0.0411535	0.0359119	CAMK2B/MAP3K20/NCK2/PRKCA/MARK3/HSP90AA1/CHRNA7/CSNK2A2/SPTBN4/DMTN/CSNK1G3/MAST4/MLXIPL/APP/WNT5A/DYRK3/MARK1/LIF/GALNT2/SBK1/NTMT1/PRKCE/CAMK2D/LATS2/DMPK/MAPK13/MAST1/SMAD7/PRKACA/EGFR/LMTK2/DGKQ/NTF4/STOX1/SGK1/TLK2/STK32C/HIPK2/MAP3K10/ULK2/PLK2	41	-2.90522
BP	GO:0090075	relaxation of muscle	9/1537	34/18870	0.264706	3.24984	3.90995	0.00124443	0.0411535	0.0359119	ATP2A1/RGS2/SOD1/ATP1A1/ADORA2B/ACTN3/CAMK2D/PRKG1/GSN	9	-2.90503
BP	GO:0061515	myeloid cell development	16/1537	85/18870	0.188235	2.311	3.60728	0.00125272	0.0411868	0.035941	ZNF385A/PIP4K2A/FBXW7/DMTN/ZFPM1/ARID4A/APP/GPR68/MYB/ZBTB7A/GP9/SLC11A2/PAFAH1B1/BCL6/SLC4A1/KLF2	16	-2.90215
BP	GO:0016331	morphogenesis of embryonic epithelium	24/1537	152/18870	0.157895	1.9385	3.4594	0.00128288	0.0418585	0.0365271	ALDH1A3/PDX1/PALS1/FZD3/ST14/IRX2/CLUAP1/CELSR1/AR/WNT5A/LHX2/PTCH1/WNT4/TFAP2A/RGMA/OVOL2/SEMA4C/PTK7/PRKACA/MTHFD1L/MIB1/DEAF1/RARG/FZD2	24	-2.89181
BP	GO:0070507	regulation of microtubule cytoskeleton organization	25/1537	161/18870	0.15528	1.90639	3.43936	0.00131147	0.0418585	0.0365271	ANKRD53/TBCD/TUBB4A/HDGFL3/DCTN1/STMND1/PDE4DIP/GNAI1/DIXDC1/APC/SLAIN1/TRIM36/CHMP6/MAP2/PHLDB2/MID1/PAFAH1B1/CHMP4A/BICD2/MAP6D1/TPPP/SPEF1/MAP1B/GPSM2/MAPK15	25	-2.88224
BP	GO:0043500	muscle adaptation	20/1537	118/18870	0.169492	2.08088	3.50725	0.00131178	0.0418585	0.0365271	CAMK2B/RGS2/PDE9A/PRKCA/PPARA/CFLAR/NR4A3/GTF2IRD1/CYBA/ACTN3/NFATC1/FBXO32/CAMK2D/CAMTA2/SMAD3/EZH2/FOXO1/CAMK2G/GSN/LMNA	20	-2.88214
BP	GO:0014888	striated muscle adaptation	12/1537	55/18870	0.218182	2.67865	3.71249	0.00132761	0.0418585	0.0365271	CAMK2B/CFLAR/GTF2IRD1/ACTN3/NFATC1/CAMTA2/SMAD3/EZH2/FOXO1/CAMK2G/GSN/LMNA	12	-2.87693
BP	GO:0035584	calcium-mediated signaling using intracellular calcium source	7/1537	22/18870	0.318182	3.90637	4.06167	0.00134101	0.0418585	0.0365271	DMTN/PTGFR/FKBP1B/HOMER2/PRKACA/PRNP/STIMATE	7	-2.87257
BP	GO:1902473	regulation of protein localization to synapse	7/1537	22/18870	0.318182	3.90637	4.06167	0.00134101	0.0418585	0.0365271	IQSEC2/GPC4/CLSTN3/WNT5A/DLG1/NLGN2/HRAS	7	-2.87257
BP	GO:0060047	heart contraction	34/1537	243/18870	0.139918	1.71779	3.35355	0.00134376	0.0418585	0.0365271	ATP2A1/KCNN2/RGS2/DSC2/HSP90AA1/SLC4A3/SOD1/SCN4B/CHRNA7/SPTBN4/GJD3/KCNH6/HBEGF/KCND2/ATP1A1/EXT2/ADM2/FKBP1B/CAMK2D/KCNQ1/FOXN4/DLG1/DMPK/ADRB1/TMEM38A/KCND3/SMAD7/CACNB2/PRKACA/GCH1/GJC1/CACNA1D/BVES/GSN	34	-2.87168
BP	GO:0001736	establishment of planar polarity	14/1537	70/18870	0.2	2.45543	3.63276	0.00134844	0.0418585	0.0365271	FZD7/CELSR3/BRSK2/FZD3/CELSR1/WNT5A/MLLT3/NKD1/PRICKLE2/PAFAH1B1/ANKRD6/PTK7/SPEF1/FZD2	14	-2.87017
BP	GO:0007164	establishment of tissue polarity	14/1537	70/18870	0.2	2.45543	3.63276	0.00134844	0.0418585	0.0365271	FZD7/CELSR3/BRSK2/FZD3/CELSR1/WNT5A/MLLT3/NKD1/PRICKLE2/PAFAH1B1/ANKRD6/PTK7/SPEF1/FZD2	14	-2.87017
BP	GO:1902893	regulation of miRNA transcription	14/1537	70/18870	0.2	2.45543	3.63276	0.00134844	0.0418585	0.0365271	TERT/NFIB/PPARA/PDGFB/SREBF2/AR/MYB/FOS/EGR1/TEAD1/ETS1/SMAD3/EGFR/ZNF512B	14	-2.87017
BP	GO:0001667	ameboidal-type cell migration	60/1537	497/18870	0.120724	1.48215	3.24375	0.00136346	0.0418585	0.0365271	DNAJA4/KITLG/NR2F2/NR4A1/PLEC/NANOS1/PRKCA/FBXW7/FUT8/FSTL1/PTPRG/CCN3/SMO/DMTN/BCAR1/SPRED1/MIR149/GBX2/APPL1/PDGFB/PIK3CD/SNAI2/CENPV/PRSS3/MAP4K4/WNT5A/EMP2/HBEGF/RGCC/PROX1/JCAD/FER/TMSB4X/EVL/AKAP12/PRKCE/TACSTD2/VASH1/ETS1/GLIPR2/SEMA6C/OVOL2/SEMA3F/PAFAH1B1/SEMA4C/RREB1/EMC10/PTPRM/AMOTL2/KRIT1/CORO1A/ROBO1/KANK2/HDAC5/ITGA2/RTN4/MIR200A/IRS2/PLK2/FGFR1	60	-2.86536
BP	GO:0097720	calcineurin-mediated signaling	11/1537	48/18870	0.229167	2.81352	3.74614	0.00136417	0.0418585	0.0365271	RCAN1/ADGRB2/AKAP5/CAMTA1/ACTN3/NFATC1/HOMER2/HOMER3/SPPL3/PRNP/STIMATE	11	-2.86513
BP	GO:0048762	mesenchymal cell differentiation	36/1537	262/18870	0.137405	1.68694	3.33421	0.00136938	0.0418585	0.0365271	KITLG/LEF1/HEY1/RBPJ/SMO/SPRED1/MIR149/GBX2/SNAI2/WNT5A/EMP2/RGCC/SIX2/MARK1/WNT4/ADAM8/IL17RD/BCL9L/PHLDB2/GLIPR2/SEMA6C/OVOL2/SEMA3F/SMAD7/AXIN2/SEMA4C/SMAD3/EZH2/FAM83D/TGFB3/RTN4/SDCBP/BAMBI/GSC/TGFBR3/FGFR1	36	-2.86348
BP	GO:0030100	regulation of endocytosis	39/1537	291/18870	0.134021	1.64539	3.30395	0.00142215	0.042862	0.0374028	SCAMP5/MERTK/ACTB/MCTP1/CD47/CLU/SOD1/ARFGAP1/SNX9/APPL1/RABGEF1/WNT5A/DGKD/CYBA/LGALS3/BCR/GAS6/AP2A1/IL15RA/H1-1/STON2/PTX3/PLSCR1/C2/TUB/ACTG1/TNK2/AAK1/CD177/SYT7/SPHK1/DGKQ/MIB1/LRP1/ITGA2/SDCBP/CNN2/INSR/NOD2	39	-2.84706
BP	GO:1901879	regulation of protein depolymerization	16/1537	86/18870	0.186047	2.28412	3.55416	0.00142494	0.042862	0.0374028	ADD3/HDGFL3/SPTBN1/EPS8/SPTBN4/SVIL/DMTN/APC/SCIN/TMOD2/CFL2/MID1/MAP6D1/SPEF1/MAP1B/GSN	16	-2.8462
BP	GO:2000628	regulation of miRNA metabolic process	16/1537	86/18870	0.186047	2.28412	3.55416	0.00142494	0.042862	0.0374028	TERT/NFIB/PPARA/KCNQ1OT1/PDGFB/SREBF2/AR/MYB/FOS/EGR1/TEAD1/ETS1/SMAD3/EGFR/ZNF512B/HRAS	16	-2.8462
BP	GO:0021915	neural tube development	25/1537	162/18870	0.154321	1.89462	3.40533	0.00143357	0.0428934	0.0374302	FZD3/ST14/SMO/BMI1/CLUAP1/CELSR1/GBX2/PLXNA2/WNT5A/LHX2/PTCH1/PROX1/PLOD3/GPR161/RGMA/OVOL2/SEMA4C/PTK7/PRKACA/MTHFD1L/MIB1/DEAF1/RARG/FZD2/GSC	25	-2.84358
BP	GO:0070302	regulation of stress-activated protein kinase signaling cascade	28/1537	189/18870	0.148148	1.81884	3.36902	0.00145837	0.0434057	0.0378773	FZD7/MTURN/TNIK/PLCB1/MAP2K1/MAP4K4/APP/WNT5A/DLG1/DUSP22/MID1/SH3RF1/IGF1R/MAPK8IP1/PAFAH1B1/ANKRD6/SEMA4C/MAPK8IP3/FOXO1/EGFR/MECOM/SPHK1/HIPK2/SDCBP/TNFRSF19/MAP3K10/HRAS/NOD2	28	-2.83613
BP	GO:0043470	regulation of carbohydrate catabolic process	13/1537	63/18870	0.206349	2.53338	3.63024	0.00146662	0.0434228	0.0378922	PRKAG2/SLC2A6/PPARA/MLXIPL/APP/ACTN3/ZBTB7A/SLC4A1/PRKACA/JMJD8/PPP1R3D/FLCN/INSR	13	-2.83368
BP	GO:0010717	regulation of epithelial to mesenchymal transition	19/1537	111/18870	0.171171	2.1015	3.46589	0.00151908	0.0447418	0.0390431	LEF1/SPRED1/MIR149/EMP2/RGCC/MARK1/ADAM8/IL17RD/BCL9L/PHLDB2/GLIPR2/OVOL2/SMAD7/AXIN2/SMAD3/EZH2/TGFB3/SDCBP/BAMBI	19	-2.81842
BP	GO:0061614	miRNA transcription	14/1537	71/18870	0.197183	2.42085	3.57178	0.00155606	0.0455336	0.0397341	TERT/NFIB/PPARA/PDGFB/SREBF2/AR/MYB/FOS/EGR1/TEAD1/ETS1/SMAD3/EGFR/ZNF512B	14	-2.80797
BP	GO:0097306	cellular response to alcohol	18/1537	103/18870	0.174757	2.14552	3.47136	0.00156864	0.0455336	0.0397341	INHBB/SPHK2/AHR/SMO/PTGFR/GNAI1/PTCH1/ADCY3/FOS/GRAMD1A/ADCY1/PRKCE/IGF1R/KLF2/MIR182/CDH1/SGK1/DNMT3A	18	-2.80448
BP	GO:1902075	cellular response to salt	29/1537	199/18870	0.145729	1.78913	3.33249	0.00157012	0.0455336	0.0397341	INHBB/LARGE1/PLEC/AMIGO1/CLDN1/CHRNA7/PLCB1/GNAQ/CPNE2/DMTN/PDGFB/PNPLA3/WNT5A/AGRN/RGS10/FOS/ADCY1/CAMK2D/EGR1/SLC12A2/MAPK13/GCLM/CEBPA/SIPA1/CPNE7/SYT7/SLURP2/CDH1/FYN	29	-2.80407
BP	GO:0003015	heart process	35/1537	255/18870	0.137255	1.6851	3.27995	0.00161337	0.0464671	0.0405487	ATP2A1/KCNN2/RGS2/DSC2/HSP90AA1/SLC4A3/SOD1/SCN4B/CHRNA7/SPTBN4/GJD3/KCNH6/HBEGF/KCND2/ATP1A1/EXT2/ADM2/FKBP1B/CAMK2D/KCNQ1/FOXN4/DLG1/DMPK/ADRB1/TMEM38A/KCND3/SMAD7/CACNB2/PRKACA/GCH1/GJC1/CACNA1D/BVES/FYN/GSN	35	-2.79227
BP	GO:0045055	regulated exocytosis	32/1537	227/18870	0.140969	1.7307	3.29814	0.00161875	0.0464671	0.0405487	SCAMP5/IL4R/CTBP2/SPHK2/SYNGR1/STX11/DOC2A/NR4A3/PIK3CD/SEPTIN5/RABGEF1/ADORA2B/CBARP/BCR/FER/GAB2/SCIN/PPFIA2/PPFIA3/CSPG5/PCLO/LAT/STXBP1/CPLX1/OTOF/RAB15/SYN1/CD177/SYT7/CORO1A/LAMP1/RAB5A	32	-2.79082
BP	GO:0045217	cell-cell junction maintenance	6/1537	17/18870	0.352941	4.33312	4.09411	0.001631	0.0465824	0.0406493	PLEKHA7/F2R/TJP1/CD177/NLGN2/WHRN	6	-2.78755
BP	GO:2000630	positive regulation of miRNA metabolic process	13/1537	64/18870	0.203125	2.4938	3.56458	0.00170571	0.0480999	0.0419735	TERT/KCNQ1OT1/PDGFB/SREBF2/AR/MYB/FOS/EGR1/TEAD1/ETS1/SMAD3/EGFR/HRAS	13	-2.7681
BP	GO:0021543	pallium development	28/1537	191/18870	0.146597	1.79979	3.3082	0.00171176	0.0480999	0.0419735	FOXG1/LARGE1/PALS1/DCLK2/LEF1/CSNK2A2/PLCB1/NDEL1/SMO/TUBB2A/NCOA1/DIXDC1/LHX2/PROX1/BNIP3/FAT4/PLXNA3/IGF1R/ADGRG1/PAFAH1B1/EPHA5/EZH2/EGFR/TSKU/ROBO1/RTN4/CDON/CCDC85C	28	-2.76656
BP	GO:0002262	myeloid cell homeostasis	26/1537	173/18870	0.150289	1.84512	3.3253	0.00171816	0.0480999	0.0419735	KITLG/MERTK/SLC1A5/SOD1/CFLAR/DMTN/STAT5B/ZFPM1/CSF1/ANKRD54/PIK3CD/ARID4A/DYRK3/MYB/ZBTB7A/KCNQ1/ETS1/SLC11A2/BCL6/SLC4A1/KLF2/KLF1/HIPK2/RCOR1/MAFB/TGFBR3	26	-2.76494
BP	GO:0030178	negative regulation of Wnt signaling pathway	26/1537	173/18870	0.150289	1.84512	3.3253	0.00171816	0.0480999	0.0419735	NKD2/NXN/TMEM88/EMD/TRABD2B/KREMEN1/TMEM170B/SNAI2/APC/APCDD1/WNT5A/MLLT3/TLE2/LATS2/EGR1/NKD1/STK11/GLI1/TLE1/ANKRD6/AXIN2/AMFR/FOXO1/TSKU/LRP1/GSC	26	-2.76494
BP	GO:0071679	commissural neuron axon guidance	5/1537	12/18870	0.416667	5.11548	4.24657	0.00173376	0.0482975	0.042146	FZD3/NFIB/SMO/PTCH1/EPHB2	5	-2.76101
BP	GO:0022604	regulation of cell morphogenesis	34/1537	247/18870	0.137652	1.68997	3.25036	0.00177599	0.0492315	0.042961	CAMK2B/EPS8/CDKL5/MYH14/DMTN/FGD1/HEXB/PLXNA2/DBN1/WNT5A/STRIP2/FAM171A1/ARHGEF18/FMNL3/BCL9L/SH3KBP1/DLG1/CDC42EP2/CUX1/DNMBP/NTNG1/PLXNA3/EPHB2/PAFAH1B1/RREB1/PLEKHO1/CORO1A/RNF157/MYL12B/BVES/BAMBI/CDC42EP1/FYN/ATP10A	34	-2.75056
BP	GO:0099518	vesicle cytoskeletal trafficking	14/1537	72/18870	0.194444	2.38723	3.51182	0.00178962	0.0492675	0.0429924	AP3M2/NDEL1/DYNC1I1/PPFIA2/MAP2/MYO1B/STK11/PAFAH1B1/BICDL2/MYO5B/RAB1A/MYO1C/MYO5A/TANC2	14	-2.74724
BP	GO:0046474	glycerophospholipid biosynthetic process	30/1537	210/18870	0.142857	1.75388	3.27138	0.00180667	0.0492675	0.0429924	EFR3B/SOCS7/PGS1/SLC44A3/PIGZ/SH3YL1/TTC7A/PITPNM3/PIP4K2A/GPAT3/HYCC1/ETNK2/PDGFB/DGKZ/PNPLA3/PIK3CD/LPCAT1/PITPNM1/DGKD/SOCS2/AGPAT2/AJUBA/SOCS6/PLSCR1/SLC44A2/TTC7B/ACSL3/PLD2/MPPE1/DGKQ	30	-2.74312
BP	GO:0071456	cellular response to hypoxia	23/1537	147/18870	0.156463	1.92092	3.33784	0.00180986	0.0492675	0.0429924	TERT/ACAA2/DDAH1/SLC29A1/CFLAR/RBPJ/RORA/RGCC/KCND2/BNIP3/FOS/TERC/ADAM8/PRKCE/MIEF1/EGR1/PLK3/AJUBA/STOX1/DNMT3A/HIPK2/NOL3/LMNA	23	-2.74236
BP	GO:0097061	dendritic spine organization	15/1537	80/18870	0.1875	2.30197	3.47501	0.00182781	0.0492675	0.0429924	CAMK2B/EPHB3/SRCIN1/CHRNA7/SIPA1L1/DBN1/PPFIA2/SHANK3/EPHB2/IGF1R/PAFAH1B1/TANC2/PRNP/FYN/INSR	15	-2.73807
BP	GO:0018105	peptidyl-serine phosphorylation	39/1537	295/18870	0.132203	1.62308	3.21193	0.00182932	0.0492675	0.0429924	CAMK2B/MAP3K20/NCK2/PRKCA/MARK3/HSP90AA1/CHRNA7/CSNK2A2/SPTBN4/DMTN/CSNK1G3/MAST4/MLXIPL/APP/WNT5A/DYRK3/MARK1/LIF/SBK1/PRKCE/CAMK2D/LATS2/DMPK/MAPK13/MAST1/SMAD7/PRKACA/EGFR/LMTK2/DGKQ/NTF4/STOX1/SGK1/TLK2/STK32C/HIPK2/MAP3K10/ULK2/PLK2	39	-2.73771
BP	GO:0001892	embryonic placenta development	16/1537	88/18870	0.181818	2.23221	3.45009	0.00182956	0.0492675	0.0429924	DNAJB6/NR2F2/ST14/VASH2/LEF1/HEY1/RBPJ/MAP2K1/PDGFB/NCOA1/LIF/VASH1/PRDM1/OVOL2/CEBPA/EGFR	16	-2.73765
CC	GO:0005938	cell cortex	49/1604	305/19886	0.160656	1.99177	5.17007	2.60451e-06	0.00128918	0.00114691	ACTB/CTBP2/ADD3/SPTBN1/EPS8/GPSM1/MYZAP/RAI14/SPTBN4/DCTN1/EMD/DMTN/MICAL3/FAM110C/SNX9/SEPTIN3/GNAI1/TNFAIP2/SEPTIN5/DBN1/NEDD4/SPIRE1/TPM4/FER/ACTN3/AKAP12/SCIN/PPFIA3/PHLDB2/PCLO/CLIP4/STXBP1/PAFAH1B1/ERC1/SHROOM2/FRMPD1/SLC4A1/MYO5B/CORO1A/STOX1/CDH1/CRIP2/MYO1C/MYL12B/EPB41L2/BSN/GSN/GPSM2/STIMATE	49	-5.58427
CC	GO:0031252	cell leading edge	61/1604	423/19886	0.144208	1.78786	4.85138	6.37934e-06	0.00128918	0.00114691	RAB22A/KITLG/ACTB/SH2B2/SH3YL1/SPTBN1/MYLK/EPS8/PDE9A/TUBB3/CDKL5/CHRNA7/RIPOR2/NDEL1/DCTN1/AKAP5/FGD1/BCAR1/SNX9/APBB1/APPL1/DGKZ/APC/WWC1/PSD3/JCAD/PALLD/FER/EVL/PHLDB2/ATF4/AJUBA/DUSP22/IFIT5/ARHGEF6/SH3RF1/ARHGAP31/CDC42BPA/LIMK1/GABBR1/CADM4/PAFAH1B1/ANTXR1/PTPRM/AAK1/CD177/CYTH3/PLEKHO1/CORO1A/EGFR/RAB3IP/CDH1/SPEF1/WASF1/MYO1C/MYO5A/RNH1/PTPRK/RAB5A/GSN/INSR	61	-5.19522
CC	GO:0005912	adherens junction	34/1604	188/19886	0.180851	2.24215	5.06867	6.71271e-06	0.00128918	0.00114691	ACTB/PLEKHA7/TBCD/PALS1/TSPAN33/DSC2/PKP1/PKP3/SPTBN4/PKP4/ARVCF/APC/CCDC85A/JCAD/CDH7/FER/FRMD5/DLG1/CDH15/AJUBA/TJP1/SMAD7/TNK2/SHROOM2/PTPRM/CYTH3/CDH1/LAMA3/WNK3/CCDC85B/SDCBP/PTPRK/CDC42EP1/CCDC85C	34	-5.1731
CC	GO:0098685	Schaffer collateral - CA1 synapse	21/1604	92/19886	0.228261	2.82992	5.2109	1.04283e-05	0.00128918	0.00114691	ACTB/IQSEC2/SLC16A7/ABR/LRRC4C/WNT5A/ADORA2B/SNX27/BCR/AKAP12/ADCY1/ADRB1/NTNG1/CPLX1/GABBR1/ACTG1/PAFAH1B1/SYN1/APBA1/BSN/FYN	21	-4.98179
CC	GO:0045121	membrane raft	45/1604	286/19886	0.157343	1.9507	4.79678	1.13916e-05	0.00128918	0.00114691	BACE1/KCNMA1/FURIN/RTN4R/GPC1/F2R/LYPD6/PLPP2/CHRNA7/SMO/AKAP5/TNFRSF11A/SPRED1/RGMB/APP/EMP2/PTCH1/KCND2/ATP1A1/UNC5B/ARID3A/GAB2/ADCY1/KCNQ1/DLG1/CDH15/LAT/CD8A/PLSCR1/IGF1R/ADGRG1/CD177/PRKACA/EGFR/CDH1/MYO1C/IRS1/SDCBP/RTN4RL2/AHNAK/BVES/PRNP/FYN/RAB5A/INSR	45	-4.94342
CC	GO:0098857	membrane microdomain	45/1604	287/19886	0.156794	1.9439	4.77093	1.24759e-05	0.00128918	0.00114691	BACE1/KCNMA1/FURIN/RTN4R/GPC1/F2R/LYPD6/PLPP2/CHRNA7/SMO/AKAP5/TNFRSF11A/SPRED1/RGMB/APP/EMP2/PTCH1/KCND2/ATP1A1/UNC5B/ARID3A/GAB2/ADCY1/KCNQ1/DLG1/CDH15/LAT/CD8A/PLSCR1/IGF1R/ADGRG1/CD177/PRKACA/EGFR/CDH1/MYO1C/IRS1/SDCBP/RTN4RL2/AHNAK/BVES/PRNP/FYN/RAB5A/INSR	45	-4.90393
CC	GO:0099572	postsynaptic specialization	51/1604	346/19886	0.147399	1.82741	4.59888	1.96484e-05	0.00174029	0.00154823	IGSF9B/SLC16A7/ANKS1B/LRFN4/SRCIN1/NCK2/ADD3/NPTN/SPTBN1/EPS8/NCS1/TNIK/CDKL5/CHRNA7/AKAP5/SLITRK3/DMTN/SIPA1L1/CLSTN3/PKP4/RHEB/ZDHHC2/PSD3/LRRC4C/DBN1/RTN1/KCND2/ATP1A1/BNIP3/BCR/CADM1/DTNB/ADCY1/PPFIA2/DLG1/PCLO/SHANK3/KCND3/SEMA4C/SYN1/HOMER2/CNIH2/NLGN2/MAP1B/LRFN1/HOMER3/RTN4/GPHN/BSN/PRNP/FYN	51	-4.70667
CC	GO:0098978	glutamatergic synapse	57/1604	407/19886	0.140049	1.7363	4.44548	2.9976e-05	0.00229654	0.0020431	ACTB/ARHGAP39/SLC16A7/LRFN4/ABR/SRCIN1/CTBP2/SPTBN1/RTN4R/EPS8/TNIK/GPC4/CDKL5/FZD9/PLCB1/MAP1LC3A/DOC2A/PPP2R2A/CLSTN3/APPL1/LRRC4C/DBN1/WNT5A/CHD4/KCND2/EPHA7/ADORA2B/SNX27/BCR/SORT1/FARP1/ADCY1/PPFIA2/PPFIA3/DLG1/CSPG5/PCLO/NPTXR/NTNG1/EPHB2/STXBP1/CPLX1/FBXO2/SEMA3F/GABBR1/PAFAH1B1/HOMER2/CORO1A/PRKACA/DGKQ/CDH1/HOMER3/RTN4/EIF4A3/APBA1/HRAS/BSN	57	-4.52323
CC	GO:0098984	neuron to neuron synapse	52/1604	362/19886	0.143646	1.78089	4.44135	3.33369e-05	0.00229654	0.0020431	BACE1/IGSF9B/SLC16A7/ANKS1B/LRFN4/SRCIN1/NCK2/ADD3/NPTN/SPTBN1/EPS8/NCS1/TNIK/CDKL5/AKAP5/SLITRK3/DMTN/SIPA1L1/CLSTN3/PKP4/RHEB/ZDHHC2/PSD3/LRRC4C/DBN1/RTN1/CHD4/ATP1A1/BNIP3/BCR/SORT1/CADM1/DTNB/ADCY1/DLG1/PCLO/SHANK3/EPHB2/SEMA4C/SYN1/HOMER2/CNIH2/SYT7/NLGN2/MAP1B/LRFN1/HOMER3/RTN4/GPHN/BSN/PRNP/FYN	52	-4.47708
CC	GO:0032279	asymmetric synapse	48/1604	331/19886	0.145015	1.79786	4.33577	5.17698e-05	0.00320973	0.00285552	IGSF9B/SLC16A7/ANKS1B/LRFN4/SRCIN1/NCK2/ADD3/NPTN/SPTBN1/EPS8/NCS1/TNIK/CDKL5/AKAP5/SLITRK3/DMTN/SIPA1L1/CLSTN3/PKP4/RHEB/ZDHHC2/PSD3/LRRC4C/DBN1/RTN1/CHD4/ATP1A1/BNIP3/BCR/SORT1/CADM1/DTNB/ADCY1/DLG1/PCLO/SHANK3/SEMA4C/SYN1/HOMER2/CNIH2/MAP1B/LRFN1/HOMER3/RTN4/GPHN/BSN/PRNP/FYN	48	-4.28592
CC	GO:0014069	postsynaptic density	46/1604	315/19886	0.146032	1.81047	4.29474	6.19123e-05	0.0034896	0.0031045	IGSF9B/SLC16A7/ANKS1B/LRFN4/SRCIN1/NCK2/ADD3/NPTN/SPTBN1/EPS8/NCS1/TNIK/CDKL5/AKAP5/SLITRK3/DMTN/SIPA1L1/CLSTN3/PKP4/RHEB/ZDHHC2/PSD3/LRRC4C/DBN1/RTN1/ATP1A1/BNIP3/BCR/CADM1/DTNB/ADCY1/DLG1/PCLO/SHANK3/SEMA4C/SYN1/HOMER2/CNIH2/MAP1B/LRFN1/HOMER3/RTN4/GPHN/BSN/PRNP/FYN	46	-4.20822
CC	GO:0035102	PRC1 complex	7/1604	16/19886	0.4375	5.42402	5.24362	0.00013071	0.00675337	0.00600809	CBX4/RNF2/BMI1/CBX6/CBX8/CBX7/PCGF5	7	-3.88369
CC	GO:0099738	cell cortex region	11/1604	38/19886	0.289474	3.58882	4.73139	0.000141855	0.00676539	0.00601879	CTBP2/DCTN1/GNAI1/PPFIA3/PHLDB2/PCLO/STXBP1/ERC1/MYO5B/BSN/GPSM2	11	-3.84816
CC	GO:0030426	growth cone	28/1604	168/19886	0.166667	2.06629	4.11105	0.000183147	0.00811082	0.00721573	PCDH9/SLC2A13/RTN4R/EPS8/TUBB3/HSP90AA1/CDKL5/MYH14/NIN/APBB1/ORAI2/DBN1/APP/PTCH1/PALLD/CBARP/KIF5C/KLC1/MAP2/PAFAH1B1/GDPD5/AMFR/MAPK8IP3/LMTK2/WHRN/MAP1B/NDRG2/MYO5A	28	-3.7372
CC	GO:0030427	site of polarized growth	28/1604	173/19886	0.16185	2.00657	3.93863	0.000302509	0.0125037	0.0111238	PCDH9/SLC2A13/RTN4R/EPS8/TUBB3/HSP90AA1/CDKL5/MYH14/NIN/APBB1/ORAI2/DBN1/APP/PTCH1/PALLD/CBARP/KIF5C/KLC1/MAP2/PAFAH1B1/GDPD5/AMFR/MAPK8IP3/LMTK2/WHRN/MAP1B/NDRG2/MYO5A	28	-3.51926
CC	GO:0030139	endocytic vesicle	47/1604	348/19886	0.135057	1.67441	3.75947	0.000336424	0.0130364	0.0115978	RAB22A/CAMK2B/CLTCL1/RAB32/HSP90AA1/INPP5B/SMO/RAB11FIP3/APPL1/RABGEF1/WNT5A/PTCH1/HBEGF/CYBA/TCIRG1/DYNC1LI1/WNT4/AP2A1/ADAM8/TGFA/CAMK2D/SH3KBP1/CDC42EP2/STON2/HLA-H/GPR161/STXBP1/ACTG1/AP2A2/SYT7/CORO1A/EGFR/RAPGEF2/SPHK1/UNC93B1/COLEC12/CAMK2G/MYO1C/LRP1/ITGB5/FZD2/LAMP1/RAB5A/GSN/BTC/NCF4/NOD2	47	-3.47311
CC	GO:0032580	Golgi cisterna membrane	18/1604	93/19886	0.193548	2.39957	4.00712	0.000402903	0.0146705	0.0130515	GAL3ST2/CSGALNACT1/GOLGA2/ATP2C1/B4GALNT3/FUT8/CANT1/GOLGA8B/B4GALNT4/PITPNM1/SORT1/GALNT2/B4GALT6/ASAP2/GOLGA8A/FUT4/ST3GAL3/HACE1	18	-3.3948
CC	GO:0150034	distal axon	39/1604	276/19886	0.141304	1.75186	3.72567	0.000425919	0.0146705	0.0130515	ACTB/PCDH9/SLC2A13/RTN4R/EPS8/TUBB3/BRSK2/HSP90AA1/CDKL5/MYH14/NIN/APBB1/ORAI2/DBN1/APP/PTCH1/PALLD/CBARP/KIF5C/KLC1/MAP2/KCNQ5/ROR1/CPLX1/ACTG1/PAFAH1B1/GDPD5/AMFR/AAK1/MAPK8IP3/LMTK2/WHRN/MAP1B/NDRG2/ITGA2/MYO5A/NMU/PRNP/RAB5A	39	-3.37067
CC	GO:0045178	basal part of cell	41/1604	301/19886	0.136213	1.68873	3.56635	0.000657044	0.0214404	0.0190743	NKD2/SLC27A5/SLC29A4/SLC16A7/SLC29A1/SLC1A5/SLC4A11/CA11/ST14/HSP90AA1/CLDN1/SLC22A3/ATP12A/PDGFB/HPGD/ATP1A1/AP2A1/SLC19A1/CADM1/SLC22A4/DTNB/SLCO2A1/TGFA/KCNQ1/DLG1/TACSTD2/KCNQ4/PHLDB2/SLC11A2/SLC12A2/TJP1/OTOF/SLC4A1/EGFR/SPEF1/MYO1C/LRP1/ITGA2/HOMER3/SLC38A1/NOD2	41	-3.18241
CC	GO:0043025	neuronal cell body	60/1604	489/19886	0.122699	1.5212	3.45654	0.000729988	0.0226296	0.0201323	TMEM266/AZIN2/BACE1/KCNN2/ENO2/TUBB4A/PALS1/RTN4R/ZNF385A/PDE9A/SLC25A27/TUBB3/LYPD6/FZD3/AMIGO1/HSP90AA1/SOD1/CCN3/NDEL1/SPTBN4/DCTN1/GAL/SLC22A3/KNDC1/KREMEN1/ENC1/APP/RTN1/KCND2/ZC4H2/KIF5C/AKAP12/KCNQ1/MAP2/CADM2/PLK3/EPHB2/SLC12A2/MAST1/IGF1R/CPLX1/SORL1/KCND3/MAPK8IP1/GABBR1/PAFAH1B1/EPHA5/AMFR/PTK7/RAPGEF2/LMTK2/TGFB3/WHRN/MAP1B/EIF4A3/SLC38A1/RTN4RL2/FYN/RAB5A/INSR	60	-3.13668
CC	GO:0016328	lateral plasma membrane	14/1604	67/19886	0.208955	2.59058	3.86282	0.000781346	0.0230683	0.0205226	NKD2/TBCD/FZD3/CLDN1/APC/ATP1A1/GJB2/DLG1/TACSTD2/SLC12A2/CDH1/MYO1C/BVES/GPSM2	14	-3.10716
CC	GO:0030666	endocytic vesicle membrane	30/1604	202/19886	0.148515	1.84125	3.55957	0.000831533	0.0234341	0.020848	RAB22A/CAMK2B/RAB32/INPP5B/SMO/RAB11FIP3/WNT5A/PTCH1/HBEGF/CYBA/TCIRG1/DYNC1LI1/WNT4/AP2A1/TGFA/CAMK2D/STON2/HLA-H/GPR161/AP2A2/SYT7/CORO1A/EGFR/COLEC12/CAMK2G/LRP1/FZD2/LAMP1/RAB5A/BTC	30	-3.08012
CC	GO:0042383	sarcolemma	23/1604	141/19886	0.163121	2.02233	3.60848	0.000899146	0.0242378	0.021563	PLEC/COL6A1/PDE9A/ATP1A1/COL6A2/AHNAK2/CAMK2D/DLG1/SLC2A5/POPDC3/PRKG1/IGF1R/KCND3/TRIM72/RTN2/CACNB2/TGFB3/KCNJ11/SNTG2/CACNA1D/AHNAK/BVES/LAMP1	23	-3.04617
CC	GO:0005795	Golgi stack	24/1604	151/19886	0.15894	1.9705	3.54585	0.00102437	0.026463	0.0235426	GAL3ST2/MARCHF9/CSGALNACT1/GOLGA2/ATP2C1/B4GALNT3/FUT8/MGAT4A/CANT1/GOLGA8B/B4GALNT4/PITPNM1/SORT1/GALNT2/B4GALT6/PLK3/DNMBP/ASAP2/SORL1/STX16/GOLGA8A/FUT4/ST3GAL3/HACE1	24	-2.98954
CC	GO:0031985	Golgi cisterna	20/1604	118/19886	0.169492	2.10131	3.55405	0.00116728	0.0289484	0.0257538	GAL3ST2/CSGALNACT1/GOLGA2/ATP2C1/B4GALNT3/FUT8/CANT1/GOLGA8B/B4GALNT4/PITPNM1/SORT1/GALNT2/B4GALT6/ASAP2/SORL1/STX16/GOLGA8A/FUT4/ST3GAL3/HACE1	20	-2.93283
CC	GO:0098791	Golgi apparatus subcompartment	48/1604	382/19886	0.125654	1.55783	3.26082	0.00144219	0.0343906	0.0305954	SCAMP5/AZIN2/BACE1/GAL3ST2/CLTCL1/FURIN/RAB32/MARCHF9/CSGALNACT1/CIMAP3/NBEA/GOLGA2/ATP2C1/B4GALNT3/FUT8/MGAT4A/TEPSIN/CANT1/CORO7/RAB11FIP3/GOLGA8B/SNX9/B4GALNT4/PITPNM1/APP/ATP9B/SORT1/PLOD3/CHID1/GALNT2/CLBA1/MYO1B/RHOBTB3/B4GALT6/PLK3/DNMBP/ASAP2/SORL1/ATP8B2/STX16/OPTN/GOLGA8A/RAB29/GGA2/CDH1/FUT4/ST3GAL3/HACE1	48	-2.84098
CC	GO:0030027	lamellipodium	29/1604	201/19886	0.144279	1.78873	3.32899	0.00158735	0.0364502	0.0324277	KITLG/ACTB/MYLK/TUBB3/FGD1/BCAR1/APBB1/DGKZ/APC/PALLD/FER/EVL/AJUBA/DUSP22/ARHGEF6/SH3RF1/ARHGAP31/CDC42BPA/LIMK1/ANTXR1/PTPRM/CD177/CORO1A/RAB3IP/CDH1/SPEF1/WASF1/RNH1/GSN	29	-2.79933
CC	GO:0030863	cortical cytoskeleton	18/1604	105/19886	0.171429	2.12533	3.42455	0.00176278	0.039033	0.0347255	ACTB/SPTBN1/MYZAP/SPTBN4/DMTN/SNX9/DBN1/TPM4/ACTN3/PCLO/ERC1/SHROOM2/SLC4A1/CORO1A/CDH1/EPB41L2/BSN/GSN	18	-2.7538
CC	GO:0098831	presynaptic active zone cytoplasmic component	6/1604	18/19886	0.333333	4.13259	3.93836	0.00216853	0.0452549	0.0402607	CTBP2/PPFIA3/PCLO/STXBP1/ERC1/BSN	6	-2.66383
CC	GO:0099568	cytoplasmic region	38/1604	291/19886	0.130584	1.61895	3.15053	0.00218975	0.0452549	0.0402607	DRC1/TUBB4A/CTBP2/DNAAF1/RANGAP1/MAP1LC3B/AP3M2/SOD1/CDKL5/NDEL1/AGTPBP1/DNAH9/DCTN1/CFAP184/GNAI1/CCDC40/CFAP263/CFAP77/KIF5C/SPAG16/PPFIA3/ARL8A/MAP2/CFAP54/PHLDB2/PCLO/GLI1/STXBP1/PAFAH1B1/ERC1/ABHD12/MAPK8IP3/MYO5B/PRKACA/SPEF1/BSN/RSPH6A/GPSM2	38	-2.65961
CC	GO:0009925	basal plasma membrane	37/1604	282/19886	0.131206	1.62666	3.13931	0.00228633	0.0457266	0.0406803	NKD2/SLC27A5/SLC29A4/SLC16A7/SLC29A1/SLC1A5/SLC4A11/CA11/ST14/HSP90AA1/CLDN1/SLC22A3/ATP12A/PDGFB/HPGD/ATP1A1/AP2A1/SLC19A1/CADM1/SLC22A4/DTNB/SLCO2A1/TGFA/KCNQ1/DLG1/TACSTD2/KCNQ4/SLC12A2/TJP1/OTOF/SLC4A1/EGFR/SPEF1/MYO1C/LRP1/SLC38A1/NOD2	37	-2.64086
CC	GO:0031091	platelet alpha granule	16/1604	91/19886	0.175824	2.17983	3.34129	0.00237179	0.0458823	0.0408189	CLU/CD109/SERPINE2/PDGFB/APP/TMSB4X/CYRIB/APLP2/GAS6/PHACTR2/SCCPDH/STXBP1/TOR4A/PROS1/TGFB3/LHFPL2	16	-2.62492
CC	GO:0005793	endoplasmic reticulum-Golgi intermediate compartment	21/1604	134/19886	0.156716	1.94293	3.244	0.00244212	0.0458823	0.0408189	AZIN2/TBC1D20/PALS1/GOLGA2/INPP5B/STK17B/MGAT4A/SMO/RGMB/MAN1A1/GJB2/TGFA/RAB6B/ZDHHC20/CNIH2/FTCD/CLN8/MYDGF/MPPE1/ROBO1/SPPL3	21	-2.61223
CC	GO:0002102	podosome	8/1604	31/19886	0.258065	3.19942	3.63001	0.00258318	0.0471051	0.0419067	SVIL/PALLD/TPM4/ADAM8/SCIN/TJP1/PTPN12/GSN	8	-2.58785
CC	GO:0031519	PcG protein complex	9/1604	38/19886	0.236842	2.93631	3.53885	0.00269444	0.04773	0.0424627	CBX4/RNF2/EPOP/BMI1/CBX6/CBX8/CBX7/EZH2/PCGF5	9	-2.56953
CC	GO:0005884	actin filament	19/1604	118/19886	0.161017	1.99625	3.215	0.00280911	0.0483792	0.0430402	ACTB/SH2B2/SPTBN4/DMTN/TPM2/PALLD/TPM4/ACTN3/SPECC1/MYO1B/DUSP22/SMTN/ACTG1/ACTL8/CORO1A/WHRN/MYO1C/MYO5A/FYN	19	-2.55143
MF	GO:0001217	DNA-binding transcription repressor activity	60/1559	334/18496	0.179641	2.13126	6.32974	1.55503e-08	1.63434e-05	1.50265e-05	ZBTB18/ETS2/DMBX1/SNAI3/FOXK2/TCFL5/ZNF263/LEF1/VAX2/HEY1/PPARA/OVOL1/ZNF219/NR2F1/NACC2/HES6/IRX2/NFE2L3/ZNF491/ZBTB46/TFAP2C/NFIL3/SREBF2/MLXIPL/SNAI2/GTF2IRD1/PROX1/ZNF418/HIC2/LRRFIP1/JDP2/TFAP2A/ELK3/ZBTB7A/NKX3-2/TGIF2/ZGPAT/PEG3/MNX1/PRDM1/PRDM2/OVOL2/ZBTB21/BCL6/SKIL/SMAD3/PLAGL1/FOXO1/MITF/MAFK/ZNF554/TRPS1/DEAF1/ZNF555/ZBTB17/ZNF134/ZNF512B/ETV3/GSC/ZNF891	60	-7.80826
MF	GO:0001227	DNA-binding transcription repressor activity, RNA polymerase II-specific	58/1559	326/18496	0.177914	2.11078	6.13889	3.83715e-08	2.01642e-05	1.85395e-05	ZBTB18/ETS2/DMBX1/SNAI3/FOXK2/TCFL5/ZNF263/LEF1/VAX2/HEY1/PPARA/OVOL1/ZNF219/NR2F1/NACC2/HES6/IRX2/NFE2L3/ZNF491/ZBTB46/TFAP2C/NFIL3/SREBF2/MLXIPL/SNAI2/GTF2IRD1/PROX1/HIC2/LRRFIP1/JDP2/TFAP2A/ELK3/ZBTB7A/NKX3-2/TGIF2/ZGPAT/PEG3/MNX1/PRDM1/PRDM2/OVOL2/ZBTB21/BCL6/SKIL/PLAGL1/FOXO1/MITF/MAFK/ZNF554/TRPS1/DEAF1/ZNF555/ZBTB17/ZNF134/ZNF512B/ETV3/GSC/ZNF891	58	-7.41599
MF	GO:0003779	actin binding	68/1559	438/18496	0.155251	1.8419	5.40998	6.05298e-07	0.000179512	0.000165048	CAMK2B/ANKRD24/ADD3/KCNMA1/ADSS1/SPTBN1/MYLK/MARCKSL1/PLEC/EPS8/VASH2/ARPC1B/RAI14/MYH14/CORO7/SPTBN4/EMD/SVIL/EPB41L1/DMTN/TPM2/MICAL3/ENC1/DIXDC1/KLHL5/DBN1/SPIRE1/PFN3/PALLD/TPM4/TMSB4X/EVL/ACTN3/PHACTR2/SCIN/PRKCE/FMNL3/TMOD2/MYO1B/CFL2/VASH1/AJUBA/SHANK3/SMTN/TMSB15A/MYBPC2/ANTXR1/SYN1/HOMER2/SHROOM2/MYO5B/CACNB2/CORO1A/EGFR/SPEF1/WASF1/MYO1C/MAP1B/SNTG2/FHOD3/MYO5A/CORO6/PKNOX2/CNN2/EPB41L2…	68	-6.21803
MF	GO:0030695	GTPase regulator activity	73/1559	486/18496	0.150206	1.78204	5.30059	8.54004e-07	0.000179512	0.000165048	ARHGAP26/ARHGEF1/ARHGAP39/IQSEC2/DEPDC1/ABR/TBC1D20/TBCD/AGFG1/RANGAP1/RGS2/GPSM1/RGS17/RALGPS1/DOCK3/ARFGAP1/TBC1D9B/PLCB1/GNAQ/ERRFI1/EIF5/DENND1B/FGD1/ARHGAP27/KNDC1/SIPA1L1/RASA2/PREB/GIT2/ARHGAP42/RABGEF1/PSD3/RGS10/RASGEF1B/RAB3IL1/BCR/ARHGEF18/TBC1D16/MCF2L2/DENND3/RGS12/FARP1/CDC42EP2/DOCK11/SGSM1/DNMBP/ARHGEF6/TBC1D4/ASAP2/RAPGEFL1/ARHGAP31/RHOF/RASA3/DOCK6/SERGEF/SH3BP5/SIPA1/TNK2/ARAP2…	73	-6.06854
MF	GO:0060589	nucleoside-triphosphatase regulator activity	73/1559	486/18496	0.150206	1.78204	5.30059	8.54004e-07	0.000179512	0.000165048	ARHGAP26/ARHGEF1/ARHGAP39/IQSEC2/DEPDC1/ABR/TBC1D20/TBCD/AGFG1/RANGAP1/RGS2/GPSM1/RGS17/RALGPS1/DOCK3/ARFGAP1/TBC1D9B/PLCB1/GNAQ/ERRFI1/EIF5/DENND1B/FGD1/ARHGAP27/KNDC1/SIPA1L1/RASA2/PREB/GIT2/ARHGAP42/RABGEF1/PSD3/RGS10/RASGEF1B/RAB3IL1/BCR/ARHGEF18/TBC1D16/MCF2L2/DENND3/RGS12/FARP1/CDC42EP2/DOCK11/SGSM1/DNMBP/ARHGEF6/TBC1D4/ASAP2/RAPGEFL1/ARHGAP31/RHOF/RASA3/DOCK6/SERGEF/SH3BP5/SIPA1/TNK2/ARAP2…	73	-6.06854
MF	GO:0106310	protein serine kinase activity	55/1559	361/18496	0.152355	1.80754	4.70099	1.2362e-05	0.00216541	0.00199093	MAPK11/CAMK2B/PASK/MAP3K20/TRPM6/DCLK2/PRKCA/RPS6KL1/BRSK2/MARK3/TNIK/CDKL5/CSNK2A2/NUAK1/STK17B/CSNK1G3/MAP2K1/MAST4/MAP4K4/DYRK3/MARK1/LOC102724428/BCR/SBK1/PRKCE/CAMK2D/LATS2/DMPK/PLK3/STK11/MAPK13/PRKG1/MAP3K9/MAST1/CDC42BPA/WNK2/LIMK1/TSSK6/TNK2/CDKL1/AAK1/PRKACA/LMTK2/SGK1/CAMK2G/TLK2/STK32C/HIPK2/WNK3/MAP4K3/MAP3K10/MARK4/ULK2/PLK2/MAPK15	55	-4.90791
MF	GO:0015631	tubulin binding	55/1559	379/18496	0.145119	1.72169	4.30685	4.96355e-05	0.00745242	0.00685194	ARL4C/TBCD/RGS2/KIF3C/HDGFL3/NEDD1/CIMAP3/DCLK2/MAP1LC3B/GOLGA2/HOOK3/VASH2/NDEL1/AGTPBP1/MAP1LC3A/DCTN1/EMD/STMND1/FAM110C/NIN/JAKMIP1/KIF12/APPL1/DIXDC1/APC/MAP4K4/DYNC1I1/EML5/TRIM36/KIF5C/ARL8A/MAP2/KIF13B/CLIP4/GLI1/MID1/MAST1/LRRC61/MAP7D3/PAFAH1B1/EML1/FTCD/KRIT1/FAM83D/MAP6D1/TPPP/NUSAP1/KLC3/SPEF1/MAP1B/TRAPPC14/MARK4/PRNP/FYN/BEX4	55	-4.30421
MF	GO:0004674	protein serine/threonine kinase activity	60/1559	427/18496	0.140515	1.66707	4.2311	5.96323e-05	0.00783419	0.00720295	LTBP1/MAPK11/PRKAG2/CAMK2B/PASK/MAP3K20/TRPM6/MYLK/DCLK2/PRKCA/RPS6KL1/BRSK2/MARK3/TNIK/CDKL5/CSNK2A2/NUAK1/STK17B/CSNK1G3/MAP2K1/MAST4/MAP4K4/DYRK3/MARK1/LOC102724428/BCR/SBK1/PRKCE/CAMK2D/LATS2/DMPK/PLK3/STK11/MAPK13/PRKG1/MAP3K9/MAST1/CDC42BPA/WNK2/LIMK1/TSSK6/TNK2/CDKL1/AAK1/PRKACA/EGFR/LMTK2/SGK1/CAMK2G/TLK2/STK32C/HIPK2/WNK3/MAP4K3/MAP3K10/MARK4/ULK2/PLK2/TGFBR3/MAPK15	60	-4.22452
MF	GO:0005096	GTPase activator activity	42/1559	272/18496	0.154412	1.83194	4.19361	9.31321e-05	0.0108758	0.00999944	ARHGAP26/ARHGEF1/ARHGAP39/DEPDC1/ABR/TBC1D20/TBCD/AGFG1/RANGAP1/RGS2/RGS17/DOCK3/ARFGAP1/TBC1D9B/PLCB1/GNAQ/ERRFI1/EIF5/ARHGAP27/SIPA1L1/RASA2/PREB/GIT2/ARHGAP42/RGS10/BCR/TBC1D16/RGS12/CDC42EP2/SGSM1/ARHGEF6/TBC1D4/ASAP2/ARHGAP31/RASA3/SIPA1/ARAP2/ARHGAP21/RAPGEF2/FLCN/ARHGAP29/ADAP2	42	-4.0309
MF	GO:0051020	GTPase binding	45/1559	313/18496	0.14377	1.70569	3.82019	0.000285818	0.0300395	0.027619	XPOT/TBC1D20/RANGAP1/SPTBN1/CIMAP3/SPHK2/EPS8/NOXA1/DOCK3/HSP90AA1/SOD1/CDKL5/DENND1B/HPS6/FGD1/RAB11FIP3/PREB/GIT2/RABGEF1/RNF152/BNIP3/CYRIB/FARP1/FMNL3/CDC42EP2/DOCK11/RHOBTB3/SGSM1/SORL1/ERC1/BICD2/BICDL2/PLEKHG2/RAB29/MYO5B/GGA2/RRAGD/TNPO2/RAB3IP/WASF1/MYO1C/GARRE1/MYO5A/CDC42EP1/HACE1	45	-3.54391
MF	GO:0019838	growth factor binding	24/1559	135/18496	0.177778	2.10916	3.92414	0.000363431	0.0347242	0.0319263	FGFBP3/LTBP1/NKD2/IGFALS/FURIN/COL6A1/GPC1/FGFRL1/CD109/PDGFB/EPHA7/SORT1/OSMR/LIFR/IGF1R/PCSK6/EGFR/TSKU/TGFB3/SDCBP/IGFBP3/TGFBR3/INSR/FGFR1	24	-3.43958
MF	GO:0035091	phosphatidylinositol binding	40/1559	276/18496	0.144928	1.71942	3.65339	0.000514289	0.0420491	0.038661	FZD7/PASK/PHLDA1/SH3YL1/WDFY1/WIPI2/OSBPL5/SESTD1/PLCB1/SVIL/DENND1B/SNX9/APPL1/SNX22/PITPNM1/MARK1/SNX27/GAB2/SCIN/SNX18/KCNQ1/SNX24/MYO1B/ESYT2/ARAP2/CYTH3/KRIT1/SBF2/SNX21/SYT7/GGA2/PLD2/LAPTM4B/MPPE1/PLEKHF1/SDCBP/ADAP2/PITPNC1/GSN/NCF4	40	-3.28879
MF	GO:1990825	sequence-specific mRNA binding	6/1559	14/18496	0.428571	5.08458	4.63841	0.00058921	0.0420491	0.038661	SHFL/ETF1/LARP6/RBM24/NOVA1/TYMS	6	-3.22973
MF	GO:0030506	ankyrin binding	7/1559	19/18496	0.368421	4.37095	4.46011	0.000606256	0.0420491	0.038661	SPTBN1/PLEC/SPTBN4/SLC4A1/KCNJ11/CDH1/CACNA1D	7	-3.21734
MF	GO:0005085	guanyl-nucleotide exchange factor activity	34/1559	225/18496	0.151111	1.79278	3.62992	0.000618106	0.0420491	0.038661	ARHGEF1/IQSEC2/ABR/RALGPS1/DOCK3/DENND1B/FGD1/KNDC1/PREB/RABGEF1/PSD3/RASGEF1B/RAB3IL1/BCR/ARHGEF18/MCF2L2/DENND3/FARP1/DOCK11/DNMBP/ARHGEF6/RAPGEFL1/RHOF/DOCK6/SERGEF/SH3BP5/CYTH3/PLEKHG2/SBF2/RAPGEF2/RASGEF1C/RAB3IP/ARHGEF40/ARHGEF28	34	-3.20894
MF	GO:0008013	beta-catenin binding	17/1559	85/18496	0.2	2.3728	3.84867	0.000640139	0.0420491	0.038661	NHERF2/LEF1/RORA/APC/AR/FOXO4/BCL9L/TCF4/SMAD7/AXIN2/SMAD3/SHROOM2/FOXO1/CDH1/MED12L/PTPRK/CARM1	17	-3.19373
MF	GO:0035256	G protein-coupled glutamate receptor binding	5/1559	10/18496	0.5	5.93201	4.73298	0.000742545	0.0459068	0.0422078	NHERF2/HOMER2/HOMER3/PRNP/FYN	5	-3.12928
MF	GO:0001228	DNA-binding transcription activator activity, RNA polymerase II-specific	60/1559	471/18496	0.127389	1.51134	3.41047	0.000833956	0.0486938	0.0447703	SATB2/FOXK2/NR4A1/MAFG/MAFF/LEF1/OTX1/NFIB/PPARA/RBPJ/STAT5B/NR4A3/ONECUT1/LHX4/GBX2/ZBED4/TFAP2C/MLXIPL/AR/LHX2/SIX2/MYB/HLF/ZNF594/FOXO4/FOS/NFATC1/MEIS3P1/TFAP2A/ELK3/ONECUT2/EGR1/ATF4/ZNF629/ETS1/GLI1/PLSCR1/PRDM2/TCF4/OVOL2/CEBPA/PBX3/FOXJ3/NFYB/CASZ1/SMAD3/RREB1/PLAGL1/FOXO1/MITF/IRF5/ZNF267/MECOM/MAF/ZBTB17/GRHL1/MAFB/TFAP2E/SALL2/TFDP1	60	-3.07886

## Sheet: lncap-k27-high-GO
ONTOLOGY	ID	Description	GeneRatio	BgRatio	RichFactor	FoldEnrichment	zScore	pvalue	p.adjust	qvalue	geneID	Count
BP	GO:0050804	modulation of chemical synaptic transmission	147/1846	489/18870	0.300613	3.0729	15.2935	3.43e-37	1.21e-33	8.71e-34	OXTR/RASGRF1/CACNG5/CPLX2/DRD2/UNC13A/VGF/DRD5/CELF4/ARC/ADRA1A/CHRNA3/CA2/PRKCG/SCTR/KCNB1/SNAP25/PCDH17/GRM4/GRID2/GRM7/GRIN2B/SLC8A2/FAM107A/CD38/BDNF/INS/PLPPR4/CNR1/GRIK4/ADORA1/GHSR/NTNG2/CUX2/NPY5R/NEUROD2/NTF3/DLGAP2/DGKZ/CBLN1/NALCN/CHRM2/EPHA4/RETN/GRM3/SHANK2/SLC6A1/SHISA9/GRM6/RGS14/ADRA2A/HRH1/NGFR/NEFH/LRRK2/CDH11/P2RY1/RIMS1/ACHE/OTOF/NTRK2/DISC1/SHISA6/NEURL1/SHANK1/CNTN4/SYT11/NR…	147	36.4647
BP	GO:0099177	regulation of trans-synaptic signaling	147/1846	490/18870	0.3	3.06663	15.2633	4.45e-37	1.21e-33	8.71e-34	OXTR/RASGRF1/CACNG5/CPLX2/DRD2/UNC13A/VGF/DRD5/CELF4/ARC/ADRA1A/CHRNA3/CA2/PRKCG/SCTR/KCNB1/SNAP25/PCDH17/GRM4/GRID2/GRM7/GRIN2B/SLC8A2/FAM107A/CD38/BDNF/INS/PLPPR4/CNR1/GRIK4/ADORA1/GHSR/NTNG2/CUX2/NPY5R/NEUROD2/NTF3/DLGAP2/DGKZ/CBLN1/NALCN/CHRM2/EPHA4/RETN/GRM3/SHANK2/SLC6A1/SHISA9/GRM6/RGS14/ADRA2A/HRH1/NGFR/NEFH/LRRK2/CDH11/P2RY1/RIMS1/ACHE/OTOF/NTRK2/DISC1/SHISA6/NEURL1/SHANK1/CNTN4/SYT11/NR…	147	36.3516
BP	GO:0007389	pattern specification process	137/1846	475/18870	0.288421	2.94827	14.1614	1.38e-32	2.51e-29	1.8e-29	SFRP1/FEZF2/HOXB4/HOXD11/APC2/WT1/GSX2/PAX2/TBX2/HOXC4/ARC/HOXD13/WNT3/HOXB8/SFRP2/GREM1/NDRG4/FOXA2/IRX4/IHH/TBX20/FGF2/HOXD12/HOXD4/HOXB7/NODAL/GDNF/BMP4/BASP1/CRIPTO/HES3/LHX1/UNCX/TCF15/PAX6/WNT1/TBX5/MEIS3/HHEX/HES7/CDX2/PITX2/SOX18/ZIC1/BMP7/LHX3/CHRD/RIPPLY2/DCHS1/BARX1/CRB2/HOXD8/ALDH1A2/SATB2/FGFR2/HELT/DLL4/ASCL1/SHH/NBL1/FOXC2/ZIC3/LRP4/WNT11/NKX2-5/DNAH11/FOXF1/DLL3/CDX4/WIF1/PAX8/MEI…	137	31.8601
BP	GO:0045165	cell fate commitment	101/1846	286/18870	0.353147	3.6099	14.6453	3.18e-32	4.34e-29	3.11e-29	SFRP1/FEZF2/OLIG3/APC2/WT1/GSX2/HOXA13/PAX2/OLIG2/TBX2/WNT3/SFRP2/GATA3/GBX1/FOXA2/IHH/TBX20/FGF2/BCL2/PDPN/FOXI3/SOX5/NODAL/WNT5B/IRF4/DHH/TOX/BMP4/FEV/PAX6/WNT1/TBX5/PRDM14/NKX6-2/SOX18/TGFB1I1/GSX1/LHX3/TENM4/TBX15/FGFR2/RUNX2/DLL4/ASCL1/SHH/FOXC2/SOX2/WNT11/NKX2-5/PRRX1/NR2E1/BCL11B/WNT16/MIAT/BHLHE22/TBX18/SOX1/TBX21/HOXA2/ATOH1/GATA4/BHLHE23/DSCAML1/FGF8/TRIM15/WNT6/SOX17/EYA1/HOXD10/GATA5/…	101	31.4976
BP	GO:0030900	forebrain development	123/1846	407/18870	0.302211	3.08923	14.0311	1.83e-31	2e-28	1.43e-28	OXTR/FEZF2/OTP/DRD2/LPAR1/KCNA1/GSX2/KIF26A/PLXNA4/OLIG2/LHX6/SSTR3/POU3F1/LHX8/CDK6/DAB1/AVPR2/FGF2/ID4/NEUROG3/TOX/LMX1A/BMP4/LHX1/UNCX/PAX6/WNT1/SLC6A3/PITX2/ZIC1/DLC1/GSX1/DCLK1/NPY/LHX3/SLIT1/DLX5/PHACTR1/KCNA2/ALDH1A2/FGFR2/LRRK2/CHD5/POU3F3/SALL1/ASCL1/SHH/KCNA3/SOX2/PAX5/NTRK2/DISC1/ZIC3/NR2E1/BCL11B/ANXA3/DRD1/TUBB2B/PRKG1/SOX3/PRDM13/SEMA5A/EMX2/SOX1/SSTR2/KIRREL3/NR0B1/RFX4/ATOH1/FEZ1/…	123	30.7375
BP	GO:0048562	embryonic organ morphogenesis	100/1846	295/18870	0.338983	3.46512	14.0522	3.08e-30	2.8e-27	2.01e-27	HOXB4/MFAP2/ATP8A2/PAX2/TBX2/HOXC4/HOXB8/NDRG4/GATA3/OTOP1/MYO3A/IHH/TBX20/HOXD4/HOXB7/NODAL/COL2A1/HMX2/BMP4/NTN1/RYR2/CTHRC1/LHX1/FBN1/PAX6/WNT1/DLX6/SOX18/ZIC1/BMP7/POU3F4/DLX5/TBX15/CRB2/SATB2/FGFR2/RUNX2/FGF9/EFEMP1/SHH/FOXC2/PAX5/ZIC3/TMIE/WNT11/RBPMS2/NKX2-5/FOXF1/PRRX1/WNT16/TCF21/PAX8/ALX4/TBX18/HOXA2/HAND2/HMX3/SHOX2/ATOH1/GATA4/USH1C/DSCAML1/GBX2/FGF8/HOXB6/SOX17/EYA1/MMP14/HOXD10/HOXD…	100	29.5114
BP	GO:0034765	regulation of monoatomic ion transmembrane transport	127/1846	454/18870	0.279736	2.85949	13.2064	7.48e-29	5.83e-26	4.18e-26	KCNH4/DRD2/KCNS2/KCNH3/KCNA1/KCNH5/FXYD2/ARC/GRP/DPP6/KCNF1/KCNB1/DPP10/TRPC3/KCNJ12/BCL2/GRIN2B/PCSK9/KCNE1/HECW1/ADCYAP1R1/STAC2/KCNJ8/CLCNKB/RYR2/HCN1/CABP1/TRPM5/THY1/KCNH2/ASIC2/KCNG2/ABCB1/CACNA1E/PDE4B/KCNN4/NALCN/KCNJ9/KCNQ2/CACNG6/FGF14/KCNJ4/EDN3/FXYD7/KCNA2/GRM6/ADRA2A/CABP4/KCNIP4/KCNH8/KCNA6/KCNA3/KCNK10/KCNK13/KCNH7/KCNA4/CACNA1C/NOS1/DRD1/KCNJ3/GRIN2D/CACNA1G/KCNV1/LRRC38/CHP2/CACN…	127	28.1261
BP	GO:0048568	embryonic organ development	126/1846	453/18870	0.278146	2.84323	13.0761	2.25e-28	1.53e-25	1.1e-25	HOXB4/MFAP2/ASCL2/ATP8A2/PAX2/PLXNA4/TBX2/HOXC4/HOXB8/NDRG4/GATA3/OTOP1/MYO3A/IHH/TBX20/RSPO3/HOXD4/HOXB7/NODAL/GDNF/COL2A1/HMX2/BMP4/NTN1/RYR2/CTHRC1/LHX1/FBN1/PAX6/WNT1/CDX2/DLX6/PITX2/SOX18/ZIC1/BMP7/POU3F4/DLX5/TBX15/CRB2/ALDH1A2/NES/SATB2/FGFR2/RUNX2/FGF9/SALL1/EFEMP1/SHH/FOXC2/PAX5/ZIC3/TMIE/WNT11/RBPMS2/NKX2-5/FOXF1/PRRX1/WNT16/TUBB2B/CDX4/TCF21/PAX8/ALX4/TBX18/HOXA2/HAND2/HMX3/SHOX2/PCSK5…	126	27.6478
BP	GO:0007409	axonogenesis	125/1846	448/18870	0.279018	2.85215	13.0649	2.69e-28	1.63e-25	1.17e-25	FEZF2/DRD2/ATP8A2/LHX9/PAX2/NKX2-8/PLXNA4/UNC5D/VAX1/ACTL9/WNT3/SNAP25/GATA3/UNC5A/GBX1/DAB1/BCL2/ROBO3/GDNF/BDNF/LMX1A/HMCN2/PLPPR4/NTN1/MAP6/LHX1/L1CAM/THY1/CDH4/SEMA6D/PAX6/SEMA5B/OLFM1/NTNG2/SHTN1/RET/NOVA2/BRSK2/BMP7/PAK3/DCLK1/LHX3/EPHA4/LRTM2/SLIT1/PCDHAC2/DLX5/TIAM1/EDN3/PLXND1/PTPRZ1/NGFR/CNTN1/FGFR2/NEFH/CDH11/SLITRK4/DSCAM/SHH/NTRK2/DISC1/KIF5A/LRP4/CNTN4/NR2E1/BCL11B/FLRT2/TUBB2B/RGMA…	125	27.5702
BP	GO:0003002	regionalization	120/1846	430/18870	0.27907	2.85268	12.7972	3.31e-27	1.81e-24	1.3e-24	SFRP1/FEZF2/HOXB4/HOXD11/WT1/GSX2/PAX2/TBX2/HOXC4/ARC/HOXD13/WNT3/HOXB8/SFRP2/GREM1/NDRG4/FOXA2/IHH/TBX20/FGF2/HOXD4/HOXB7/NODAL/GDNF/BMP4/BASP1/CRIPTO/HES3/LHX1/TCF15/PAX6/WNT1/HHEX/HES7/CDX2/PITX2/SOX18/LHX3/CHRD/RIPPLY2/BARX1/CRB2/HOXD8/ALDH1A2/FGFR2/HELT/DLL4/ASCL1/SHH/NBL1/FOXC2/ZIC3/LRP4/WNT11/NKX2-5/DNAH11/FOXF1/DLL3/CDX4/WIF1/PAX8/WLS/ALX4/TBX18/EMX2/SOX1/HOXA2/BICC1/HAND2/RFX4/PCSK5/GATA…	120	26.4802
BP	GO:0007188	adenylate cyclase-modulating G protein-coupled receptor signaling pathway	86/1846	248/18870	0.346774	3.54476	13.2837	5.92e-27	2.94e-24	2.11e-24	GPR26/GALR1/DRD2/LPAR1/CHGA/GNAL/DRD5/ADCY2/ADRA1A/GNAS/GNAO1/SCTR/GPR78/AVPR2/GPR101/GRM4/LGR5/GRM7/ADCYAP1R1/ADCYAP1/ADRA1D/HTR1F/GLP1R/CNR1/GPR4/GPR6/ADORA1/OPRD1/PDE4A/GNAT1/GIPR/ADCY5/PDE4B/ADGRE2/ADRA2C/CHRM2/PTGER3/GRM3/ADRA1B/NPY2R/GRM6/ADRA2A/P2RY1/CHRM4/PTH1R/MTNR1A/PF4/DRD1/GRM8/VIPR2/SSTR2/ADGRL3/GNG2/RIMS2/S1PR4/GCGR/ADGRB1/GALR2/HTR1B/S1PR1/HTR1A/GABBR2/CRHR2/SSTR4/ADRB3/CALCB/MIR1-…	86	26.2277
BP	GO:0042391	regulation of membrane potential	121/1846	440/18870	0.275	2.81108	12.6579	8.56e-27	3.9e-24	2.8e-24	KCNH4/DRD2/SLC1A6/KCNH3/KCNA1/KCNH5/TCL1A/GABRD/CELF4/ADRA1A/CHRNA3/PIEZO2/ZACN/KCNB1/BCL2/GRID2/GRIN2B/SLC8A2/KCNE1/CNR1/KCNJ8/RYR2/HCN1/GJD2/GRIK4/SLC24A4/ADORA1/OPRD1/GLRA3/KCNH2/TBX5/CUX2/ASIC2/CBLN1/KCNK3/KCNN4/NALCN/KCNJ9/SEZ6/GABRB2/GABRA5/KCNA2/LRRK2/RIMS1/KCNH8/KCNK10/KCNK13/NTRK2/CHRNA4/SHANK1/KCNK9/KCNH7/KCNA4/CACNA1C/DRD1/KCNJ3/GRIN2D/MTNR1B/CACNA1G/TBX18/NRXN1/GABRA4/SLC8A3/RIMS2/TAC…	121	26.0675
BP	GO:0050808	synapse organization	127/1846	483/18870	0.26294	2.6878	12.3737	4.28e-26	1.8e-23	1.29e-23	OXTR/DRD2/CDH6/PLXNA4/UNC13A/TLR2/ARC/ACTL9/SDK1/SNAP25/GPM6A/C1QL3/PCDH17/C1QL1/KY/GRID2/GRIN2B/SLC8A2/GDNF/BDNF/LMX1A/INS/HMCN2/KCNJ8/NTN1/L1CAM/GHSR/NTNG2/CUX2/ADD2/ASIC2/NEUROD2/CBLN1/LHFPL4/PAK3/FRMPD4/SEZ6/NRXN2/GABRB2/EPHA4/SHANK2/LRTM2/SLC6A1/SLIT1/TIAM1/PLXND1/NEFH/LRRK2/ACHE/SLITRK4/DSCAM/NTRK2/LRRC4B/DISC1/SHISA6/NEURL1/LRP4/SHANK1/DRD1/ITPKA/FLRT2/SLC18A3/PLXNC1/NRXN1/ARHGEF15/ADGRL3/…	127	25.3686
BP	GO:0016055	Wnt signaling pathway	97/1846	459/18870	0.211329	2.16023	8.28648	5.28e-25	8.21e-12	5.89e-12	SFRP1/DRD2/APC2/LRRK1/FOXL1/SFRP4/TLR2/WNT3/SFRP2/GREM1/GATA3/FGF2/LGR5/RSPO3/HECW1/WNT5B/NOTUM/TRABD2A/CTHRC1/RSPO2/RSPO1/WNT1/HHEX/SOX30/RSPO4/TGFB1I1/LBX2/DLX5/TIAM1/BARX1/SFRP5/FGFR2/LRRK2/FGF9/DKK3/SALL1/SHH/HIC1/SOX2/TLE4/DISC1/SHISA6/ADGRA2/LRP4/SHISA2/WNT11/NKX2-5/WNT16/WIF1/WLS/TBX18/EDNRB/SEMA5A/BICC1/BIRC8/DCDC2/FRMD8P1/TPBGL/MDFIC/PRICKLE1/CPZ/LGR6/MAD2L2/AMER2/WNT6/SOX7/SOX17/SULF2/W…	97	24.2774
BP	GO:0045664	regulation of neuron differentiation	73/1846	198/18870	0.368687	3.76875	12.8968	6.26e-25	2.44e-22	1.75e-22	SFRP1/FEZF2/BRINP2/OLIG2/TCF4/SFRP2/DAB1/FGF2/BCL2/ID4/NEUROG3/BDNF/LMX1A/BMP4/MIR137/TP73/PAX6/NEUROD2/NTF3/RET/BMP7/ADRA2C/BCL11A/TIAM1/LRRK2/ASCL1/SHH/NBL1/SOX2/NKX2-5/CNTN4/NR2E1/BCL11B/LIN28A/TUNAR/SOX3/EDNRB/HOXA2/ATOH1/MMD2/FERD3L/ETV5/EYA1/BMP6/SLC6A4/ALK/TLX3/WNT3A/LTK/GDPD5/GDF6/NKX6-1/VWC2/POU4F2/S1PR5/DTX1/FGFR1/NRCAM/EPO/NGF/CNTN2/NEUROD1/LBX1/SOCS2/DKK1/GDF7/MAG/BMP2/NEUROG1/BRINP1/…	73	24.2034
BP	GO:0007611	learning or memory	88/1846	274/18870	0.321168	3.28301	12.5352	7.45e-25	2.59e-22	1.85e-22	OXTR/RASGRF1/DRD2/CCND2/DRD5/TLR2/ARC/PRKCG/LHX8/SNAP25/NDRG4/C1QL1/SGK1/GRIN2B/SLC8A2/BDNF/SLC12A5/LMX1A/AFF2/GLP1R/CNR1/DBH/GHSR/PAX6/CUX2/NEUROD2/NTF3/ABCC8/NRXN2/SHANK2/SLC6A1/GABRA5/PTPRZ1/RGS14/HRH1/KCNK10/NTRK2/SHANK1/DNAH11/SYT11/DRD1/MEIS2/NRXN1/CRHBP/NTRK1/SLC8A3/SHISA7/TACR1/PTGS2/GALR2/NTSR1/GRIN1/EN1/SLC6A4/GRIN2A/NPTX2/EGR2/PPP1R1B/NOG/ITGA8/CSMD1/NPAS4/FOXB1/CLSTN2/NGF/SORCS3/FGF13…	88	24.1278
BP	GO:0050890	cognition	96/1846	317/18870	0.302839	3.09565	12.3909	7.58e-25	2.59e-22	1.85e-22	OXTR/RASGRF1/DRD2/CCND2/DRD5/TLR2/ARC/PRKCG/LHX8/SNAP25/NDRG4/C1QL1/SGK1/GRIN2B/SLC8A2/FAM107A/BDNF/SLC12A5/LMX1A/INS/AFF2/GLP1R/CNR1/DBH/ADORA1/GHSR/PAX6/CUX2/NEUROD2/NTF3/ABCC8/NRXN2/SHANK2/SLC6A1/GABRA5/PTPRZ1/RGS14/HRH1/GTF2A1L/KCNK10/NTRK2/CHRNA4/SHANK1/DNAH11/SYT11/DRD1/MEIS2/NRXN1/CRHBP/NTRK1/SLC8A3/SHISA7/TACR1/PTGS2/GALR2/MGAT3/NTSR1/GRIN1/EN1/SLC6A4/GRIN2A/NPTX2/EGR2/PPP1R1B/NOG/ITGA8/C…	96	24.1203
BP	GO:0061448	connective tissue development	66/1846	285/18870	0.231579	2.36722	7.65844	9.8e-25	7.13e-10	5.12e-10	WT1/FGF18/HOXC4/SFRP2/GREM1/TRPV4/GATA3/IHH/COL11A2/FGF2/ID4/SOX5/WNT5B/COL2A1/BMP4/GPR4/RSPO2/UNCX/CYTL1/RFLNA/BMP7/BMP3/LEP/HMGA2/FGF4/SATB2/RUNX2/CNMD/FGF9/EFEMP1/PTH1R/FOXC2/ARID5A/CCN2/WNT11/PRRX1/HAND2/SHOX2/PRKG2/TIMP1/BMP6/SULF2/LOXL2/COL27A1/NOG/COMP/GDF6/COL5A1/FRZB/WNT2B/COL1A1/POU4F2/CHRDL2/CRIP1/LPL/GDF7/SMPD3/TGFB1/BMP2/OSR1/SERPINH1/CASR/WNT7A/FGF6/HAND1/HOXD3	66	24.0088
BP	GO:0007416	synapse assembly	73/1846	200/18870	0.365	3.73107	12.786	1.28e-24	4.11e-22	2.95e-22	OXTR/DRD2/TLR2/SDK1/SNAP25/GPM6A/C1QL3/PCDH17/GRID2/BDNF/KCNJ8/NTN1/GHSR/NTNG2/CUX2/ADD2/ASIC2/CBLN1/LHFPL4/NRXN2/GABRB2/SHANK2/LRTM2/SLIT1/PLXND1/ACHE/SLITRK4/DSCAM/NTRK2/LRRC4B/LRP4/DRD1/FLRT2/NRXN1/ARHGEF15/ADGRL3/KIRREL3/NTRK1/DNER/NPTX1/ADGRB1/ST8SIA2/GABRA2/MIR431/LINGO2/WNT3A/SDK2/ROBO2/POU4F1/NPAS4/PCDHB2/HAPLN4/SLITRK5/SLITRK2/NRCAM/CLSTN2/SYNDIG1/FGF13/C1QL2/DKK1/LRRTM1/NRG3/TPBG/IL1RAP…	73	23.8928
BP	GO:0060541	respiratory system development	42/1846	214/18870	0.196262	2.00621	4.87466	1.68e-24	9.94e-05	7.13e-05	WT1/NKX2-8/FGF18/TBX2/FGF2/PDPN/NODAL/BMP4/FLT4/BASP1/RSPO2/TP73/TBX5/LHX3/DLX5/ADAMTS2/ALDH1A2/FGFR2/FGF9/ASCL1/SHH/ZIC3/CCN2/WNT11/FOXF1/TCF21/ADAMTSL2/FGF8/MMP14/PDGFRA/NKX2-1/NOG/ZFPM2/WNT2B/FGF10/KDR/LAMA1/SMPD3/BMP2/CCBE1/PGR/PROX1	42	23.7747
BP	GO:0006813	potassium ion transport	81/1846	241/18870	0.3361	3.43564	12.531	1.98e-24	6e-22	4.31e-22	KCNH4/DRD2/KCNS2/KCNH3/KCNA1/KCNH5/FXYD2/GRP/DPP6/KCNF1/KCNT1/KCNB1/DPP10/SNAP25/KCNJ12/KCNE1/SLC12A5/KCNJ8/HCN1/SLC24A4/ADORA1/TRPM5/KCNH2/KCNG2/SLC24A3/ABCC8/KCNK3/KCNN4/NALCN/KCNJ9/KCNQ2/KCNJ4/KCNN3/EDN3/KCNA2/ADRA2A/KCNIP4/KCNH8/KCNA6/KCNA3/KCNK10/KCNK13/KCNK9/KCNH7/KCNA4/NOS1/DRD1/KCNJ3/KCNV1/LRRC38/SLC17A7/ATP1B2/GALR2/KCNC4/RGS7/KCNH1/KCNJ6/ATP4A/KCNB2/MIR1-1/KCNE5/KCNK17/CAV1/KCNA7/KCNAB1…	81	23.7033
BP	GO:0001503	ossification	91/1846	444/18870	0.204955	2.09507	7.68913	2.05e-24	2.19e-10	1.57e-10	SFRP1/FGF18/ALPL/WNT3/SFRP2/GREM1/CDK6/IHH/FGR/VCAN/FGF2/BCL2/SP7/ID4/NOTUM/DHH/COL2A1/TNFSF11/BMP4/FAM20C/CTHRC1/RSPO2/MIR675/COL1A2/SLC24A3/RFLNA/BMP7/BMP3/LEP/CHRD/RIPPLY2/GDF10/DLX5/DCHS1/SATB2/FGFR2/MMP2/RUNX2/CDH11/FGF9/ACHE/ALOX5/NELL1/SHH/PTH1R/FOXC2/SOX2/LRP4/CCN2/WNT11/ITGA11/RYR1/HOXA2/HAND2/SHOX2/FSTL3/VEGFC/IGF2/TACR1/PTGS2/CYP27B1/PRICKLE1/BMP6/MMP14/S1PR1/EGR2/NOG/WNT3A/COMP/MIR665…	91	23.6882
BP	GO:0007498	mesoderm development	40/1846	136/18870	0.294118	3.0065	7.73309	2.65e-24	3.14e-09	2.25e-09	PAX2/WNT3/SFRP2/TBX20/NODAL/IKZF1/BMP4/LHX1/TCF15/HES7/BMP7/HMGA2/CRB2/FGFR2/SHH/FOXC2/ZIC3/WNT11/FOXF1/MIXL1/DLL3/WLS/FGF8/TRIM15/EYA1/NOG/WNT3A/ITGA8/POU4F1/MIR1-1/ZFPM2/TBXT/FOXC1/TAL1/DKK1/TLX2/OSR1/HCK/HAND1/GJA1	40	23.5768
BP	GO:0071805	potassium ion transmembrane transport	76/1846	217/18870	0.35023	3.58009	12.5878	2.85e-24	8.2e-22	5.89e-22	KCNH4/KCNS2/KCNH3/KCNA1/KCNH5/FXYD2/GRP/DPP6/KCNF1/KCNT1/KCNB1/DPP10/SNAP25/KCNJ12/KCNE1/SLC12A5/KCNJ8/HCN1/SLC24A4/TRPM5/KCNH2/KCNG2/SLC24A3/ABCC8/KCNK3/KCNN4/NALCN/KCNJ9/KCNQ2/KCNJ4/KCNN3/EDN3/KCNA2/KCNIP4/KCNH8/KCNA6/KCNA3/KCNK10/KCNK13/KCNK9/KCNH7/KCNA4/KCNJ3/KCNV1/LRRC38/SLC17A7/ATP1B2/GALR2/KCNC4/RGS7/KCNH1/KCNJ6/ATP4A/KCNB2/MIR1-1/KCNE5/KCNK17/CAV1/KCNA7/KCNAB1/SLC9A3/LRRC55/KCNQ3/WNK4/FHL…	76	23.5452
BP	GO:0021953	central nervous system neuron differentiation	67/1846	181/18870	0.370166	3.78387	12.3924	4.22e-23	1.15e-20	8.27e-21	FEZF2/OLIG3/OTP/DRD2/BRINP2/GSX2/PLXNA4/SPOCK1/OLIG2/LHX6/LHX8/GBX1/TBX20/CEND1/GRID2/ID4/TOX/LMX1A/LHX1/PAX6/WNT1/CBLN1/NOVA2/GSX1/LEP/DCLK1/NPY/LHX3/EPHA4/FGFR2/SKOR2/CDH11/CHD5/DLL4/ASCL1/SHH/NTRK2/DISC1/NR2E1/BCL11B/DRD1/SOX1/PHOX2A/GBX2/FGF8/HOXD10/LHX5/NKX2-1/NDNF/WNT3A/GABRB1/MDGA2/PRDM8/POU4F1/NKX6-1/CNTN2/TAL1/LBX1/DMRT3/GDF7/DBX1/EPHB1/WNT7A/BRINP1/PROX1/EMX1/ELAVL4	67	22.3747
BP	GO:0010975	regulation of neuron projection development	116/1846	453/18870	0.256071	2.61758	11.4753	7.15e-23	1.86e-20	1.33e-20	SFRP1/FEZF2/LPAR1/ATP8A2/TRIM67/KIF26A/PLXNA4/ALKAL1/SPOCK1/GFI1/ARC/CHRNA3/ALKAL2/WNT3/SFRP2/SNAP25/NDRG4/TRPV4/GATA3/DAB1/ROBO3/GRID2/OBSL1/CD38/KLK6/HECW1/NEUROG3/BDNF/TOX/CNR1/NTN1/PREX1/MAP6/L1CAM/THY1/CDH4/SEMA6D/PAX6/SEMA5B/CRMP1/NTNG2/SHTN1/CUX2/VIM/RET/NOVA2/BRSK2/BMP7/PAK3/DGKG/SEZ6/EPHA4/BCL11A/PLK5/SLIT1/TIAM1/PLPPR5/PLXND1/CNTN1/SKOR2/LRRK2/DSCAM/NTRK2/DISC1/LRP4/PRRX1/NR2E1/ITPKA/TU…	116	22.1457
BP	GO:0051960	regulation of nervous system development	118/1846	466/18870	0.253219	2.58843	11.4331	8.3e-23	2.06e-20	1.48e-20	OXTR/FEZF2/ASCL2/OTP/DRD2/GSX2/PLXNA4/OLIG2/TLR2/VAX1/NCAN/WNT3/GBX1/DAB1/VCAN/FGF2/GRID2/OBSL1/ID4/BDNF/NTN1/HES3/MAP6/L1CAM/THY1/MIR137/TP73/CDH4/SEMA6D/PAX6/SEMA5B/SHTN1/CUX2/NKX6-2/ASIC2/HES7/CBLN1/ABCC8/BMP7/EPHA4/LRTM2/SLIT1/TENM4/TIAM1/PLXND1/PTPRZ1/RGS14/HELT/DLL4/PITX3/SLITRK4/ASCL1/DSCAM/SHH/NTRK2/LRRC4B/DISC1/NEURL1/LRP4/NR2E1/ITPKA/FLRT2/DLL3/RGMA/LIN28A/PLXNC1/NRXN1/SEMA5A/ACAN/NTRK1…	118	22.0809
BP	GO:0090596	sensory organ morphogenesis	85/1846	277/18870	0.306859	3.13675	11.7972	1.48e-22	3.5e-20	2.51e-20	MFAP2/ATP8A2/PAX2/TBX2/SDK1/MEGF11/GATA3/OTOP1/MYO3A/VSX1/IHH/FGF2/BCL2/FJX1/COL2A1/HMX2/BMP4/FOXE3/NTN1/CTHRC1/HCN1/LHX1/THY1/FBN1/PAX6/WNT1/GNAT1/DLX6/PITX2/ZIC1/BMP7/POU3F4/DLX5/CRB2/FGFR2/FGF9/PITX3/DSCAM/CABP4/EFEMP1/NTRK2/ZIC3/TMIE/PRRX1/WNT16/PAX8/TBX18/SOX1/HOXA2/HMX3/ATOH1/USH1C/GBX2/FGF8/TMEM215/EYA1/NOG/WNT3A/SDK2/ITGA8/COL8A2/GJB6/COL5A1/CYP26B1/FRZB/FBN2/WNT2B/FGF10/KDR/DIO3/FOXI1/PT…	85	21.8297
BP	GO:0048732	gland development	97/1846	443/18870	0.218962	2.23825	8.68444	1.91e-22	1.09e-12	7.79e-13	SFRP1/OXTR/OTP/DRD2/WT1/CYP7B1/HOXA13/NKX2-8/NRG1/TBX2/HOXD13/WNT3/GATA3/NR3C1/IHH/FGF2/BCL2/FOXI3/ID4/PCSK9/NODAL/CCKBR/TNFSF11/BMP4/NTN1/CRIPTO/AIRE/PAX6/WNT1/LIMS2/SLC6A3/PITX2/BMP7/GSX1/LHX3/PLXND1/ALDH1A2/FGFR2/MMP2/DKK3/SALL1/ASCL1/SHH/SOX2/ZIC3/NEURL1/WNT11/NKX2-5/FOXF1/BCL11B/TCF21/PAX8/PRLR/WLS/SOX3/HAND2/NR0B1/SERPINA10/IGF2/CACNB4/FGF8/PCSK1/HOXD9/SULF2/PDGFRA/HOXA9/CDKN1C/NKX2-1/NOG/W…	97	21.719
BP	GO:0048880	sensory system development	106/1846	401/18870	0.264339	2.7021	11.3448	3.91e-22	8.89e-20	6.38e-20	NHS/MFAP2/DRD2/WT1/ATP8A2/PAX2/TBX2/CRYGN/VAX1/CELF4/SDK1/PRSS56/MEGF11/GPM6A/GATA3/VSX1/IHH/FGF2/BCL2/CRYBA2/FJX1/TMEM132E/WNT5B/BMP4/FOXE3/HCN1/MYOM2/LHX1/THY1/FBN1/PAX6/GNAT1/MEIS3/VIM/RET/SLC6A3/PITX2/BMP7/CRB2/GRM6/ALDH1A2/NES/FGF9/DLL4/ACHE/PITX3/DSCAM/CABP4/EFEMP1/SHH/FOXC2/SOX2/NTRK2/NR2E1/BFSP2/CACNA1C/BCL11B/WNT16/VSTM4/MTNR1B/MEIS2/ARHGEF15/SOX1/USH1C/SLC17A7/TMEM215/RAX/PRICKLE1/WNT6/…	106	21.4078
BP	GO:0150063	visual system development	104/1846	395/18870	0.263291	2.69139	11.1869	1.35e-21	2.84e-19	2.03e-19	NHS/MFAP2/DRD2/WT1/ATP8A2/PAX2/TBX2/CRYGN/VAX1/CELF4/SDK1/PRSS56/MEGF11/GPM6A/GATA3/VSX1/IHH/FGF2/BCL2/CRYBA2/FJX1/WNT5B/BMP4/FOXE3/HCN1/MYOM2/LHX1/THY1/FBN1/PAX6/GNAT1/MEIS3/VIM/RET/SLC6A3/PITX2/BMP7/CRB2/GRM6/ALDH1A2/NES/FGF9/DLL4/ACHE/PITX3/DSCAM/CABP4/EFEMP1/SHH/FOXC2/SOX2/NTRK2/NR2E1/BFSP2/CACNA1C/BCL11B/WNT16/VSTM4/MTNR1B/MEIS2/ARHGEF15/SOX1/USH1C/SLC17A7/TMEM215/RAX/PRICKLE1/WNT6/BMP6/PDGF…	104	20.8697
BP	GO:0023061	signal release	117/1846	484/18870	0.241736	2.47105	10.796	7.61e-21	1.54e-18	1.1e-18	SFRP1/OXTR/GALR1/CPLX2/DRD2/CHGA/SYN2/UNC13A/VGF/CHRNA3/GRP/PRKCG/KCNB1/SNAP25/TRPV4/GATA3/FOXA2/GRM4/SSTR5/CD38/GDNF/ADCYAP1/TNFSF11/INS/GLP1R/CNR1/KCNJ8/SLC30A8/ADORA1/SYT5/LTBP4/GHSR/SYT13/SYT8/GNAT1/SYT15/GIPR/ADCY5/ABCC8/BRSK2/LEP/ADRA2C/NRXN2/ANO1/RETN/TIAM1/EDN3/KCNA2/ADRA2A/VSNL1/LRRK2/P2RY1/SYT10/RIMS1/ALOX5/OTOF/CHRNA4/SYT11/SLC18A3/MTNR1B/TUNAR/PAX8/DYSF/WLS/NRXN1/EDNRB/CRHBP/RPH3A/PCS…	117	20.1186
BP	GO:0007411	axon guidance	74/1846	233/18870	0.317597	3.2465	11.3621	8.92e-21	1.68e-18	1.2e-18	FEZF2/LHX9/PLXNA4/UNC5D/VAX1/WNT3/GATA3/UNC5A/GBX1/ROBO3/GDNF/BDNF/LMX1A/HMCN2/NTN1/LHX1/L1CAM/CDH4/SEMA6D/PAX6/SEMA5B/RET/NOVA2/BMP7/LHX3/EPHA4/LRTM2/SLIT1/PCDHAC2/DLX5/EDN3/PLXND1/NGFR/CNTN1/DSCAM/SHH/KIF5A/CNTN4/BCL11B/FLRT2/TUBB2B/PLXNC1/NRXN1/SEMA5A/LAMA2/HOXA2/NTRK1/ATOH1/FEZ1/DSCAML1/GBX2/FGF8/LGR6/OTX2/PLEKHG4B/EPHA10/NKX2-1/EGR2/NOG/CDK5R2/EPHA8/WNT3A/ROBO2/DRGX/POU4F2/NRCAM/SLIT3/CNTN2/…	74	20.0496
BP	GO:0097485	neuron projection guidance	74/1846	233/18870	0.317597	3.2465	11.3621	8.92e-21	1.68e-18	1.2e-18	FEZF2/LHX9/PLXNA4/UNC5D/VAX1/WNT3/GATA3/UNC5A/GBX1/ROBO3/GDNF/BDNF/LMX1A/HMCN2/NTN1/LHX1/L1CAM/CDH4/SEMA6D/PAX6/SEMA5B/RET/NOVA2/BMP7/LHX3/EPHA4/LRTM2/SLIT1/PCDHAC2/DLX5/EDN3/PLXND1/NGFR/CNTN1/DSCAM/SHH/KIF5A/CNTN4/BCL11B/FLRT2/TUBB2B/PLXNC1/NRXN1/SEMA5A/LAMA2/HOXA2/NTRK1/ATOH1/FEZ1/DSCAML1/GBX2/FGF8/LGR6/OTX2/PLEKHG4B/EPHA10/NKX2-1/EGR2/NOG/CDK5R2/EPHA8/WNT3A/ROBO2/DRGX/POU4F2/NRCAM/SLIT3/CNTN2/…	74	20.0496
BP	GO:0009952	anterior/posterior pattern specification	71/1846	219/18870	0.324201	3.31401	11.3422	1.48e-20	2.7e-18	1.93e-18	SFRP1/FEZF2/HOXB4/WT1/HOXC4/ARC/HOXD13/WNT3/HOXB8/SFRP2/FOXA2/HOXD4/HOXB7/NODAL/BMP4/BASP1/CRIPTO/HES3/LHX1/TCF15/PAX6/WNT1/HHEX/HES7/CDX2/RIPPLY2/BARX1/CRB2/HOXD8/ALDH1A2/HELT/SHH/FOXC2/ZIC3/FOXF1/DLL3/CDX4/WIF1/WLS/ALX4/TBX18/EMX2/HOXA2/PCSK5/GATA4/GBX2/FGF8/PRICKLE1/HOXB6/SOX17/OTX2/HOXD10/HOXD9/EN1/HOXA9/NOG/TDRD5/WNT3A/MEOX2/WNT2B/TBXT/FOXB1/FOXC1/NEUROD1/DKK1/HOXB5/BMP2/OSR1/NEUROG1/DMRT2/H…	71	19.8297
BP	GO:0051962	positive regulation of nervous system development	84/1846	290/18870	0.289655	2.96088	11.0812	1.67e-20	2.94e-18	2.11e-18	OXTR/OTP/DRD2/GSX2/PLXNA4/OLIG2/TLR2/NCAN/WNT3/VCAN/FGF2/GRID2/OBSL1/ID4/BDNF/NTN1/MAP6/L1CAM/TP73/CDH4/PAX6/SHTN1/CUX2/NKX6-2/ASIC2/CBLN1/EPHA4/LRTM2/TENM4/TIAM1/PLXND1/PTPRZ1/RGS14/SLITRK4/ASCL1/DSCAM/SHH/NTRK2/LRRC4B/DISC1/NEURL1/NR2E1/ITPKA/FLRT2/PLXNC1/NRXN1/SEMA5A/ACAN/NTRK1/SHOX2/VEGFC/ADGRB1/ST8SIA2/ETV5/CXCR4/EGR2/BCAN/LINGO2/ISLR2/WNT3A/ROBO2/NKX6-1/DMRTA2/HAPLN4/POU4F2/LRP2/SLITRK5/SLI…	84	19.7773
BP	GO:0060485	mesenchyme development	80/1846	327/18870	0.244648	2.50082	9.01513	1.84e-20	4.43e-13	3.18e-13	SFRP1/WT1/PAX2/NRG1/TBX2/ADAMTS5/SFRP2/GREM1/GATA3/FOXA2/TBX20/BCL2/PDPN/NODAL/GDNF/BMP4/BASP1/TCF15/SEMA6D/PAX6/SEMA5B/OLFM1/TBX5/RET/ACTC1/PITX2/BMP7/TGFB1I1/EPHA4/TIAM1/DCHS1/EDN3/HMGA2/CRB2/ALDH1A2/FGFR2/FGF9/SHH/FOXC2/ZIC3/WNT11/NKX2-5/FOXF1/WNT16/DLL3/TCF21/EDNRB/SEMA5A/HAND2/GATA4/GBX2/FGF8/PRICKLE1/LDLRAD4/MAD2L2/LOXL2/RADIL/GATA5/NKX2-1/NOG/WNT10A/WNT3A/ROBO2/FRZB/ZFPM2/COL1A1/ALX1/FGF10…	80	19.7352
BP	GO:0034329	cell junction assembly	110/1846	446/18870	0.246637	2.52115	10.7055	2.24e-20	3.82e-18	2.74e-18	SFRP1/OXTR/DRD2/CDH6/TLR2/SDK1/ARHGAP6/CDH20/GREM1/SNAP25/GPM6A/TRPV4/THSD1/C1QL3/PCDH17/BCL2/GRID2/FAM107A/NPHS1/BDNF/KCNJ8/NTN1/THY1/CDH4/GHSR/TBX5/NTNG2/CUX2/ADD2/ASIC2/CBLN1/LHFPL4/DLC1/NRXN2/GABRB2/CDH22/SHANK2/LRTM2/CLDN11/SLIT1/PLXND1/CDH11/ACHE/SLITRK4/DSCAM/NTRK2/LRRC4B/LRP4/WNT11/FSCN1/DRD1/FLRT2/CORO2B/NRXN1/ARHGEF15/CDH13/ADGRL3/KIRREL3/NTRK1/CDH8/DNER/NPTX1/GJA4/EPB41L3/ADGRB1/ST8SIA…	110	19.6498
BP	GO:0072001	renal system development	89/1846	324/18870	0.274691	2.80792	10.809	5.85e-20	9.68e-18	6.95e-18	SFRP1/HOXD11/WT1/PAX2/MMP17/GFRA1/GREM1/GATA3/FGF2/BCL2/LGR5/HS3ST3A1/PCSK9/NPHS1/HOXB7/GDNF/BMP4/KCNJ8/GPR4/BASP1/LHX1/FBN1/TP73/WNT1/TMEM59L/RET/ENPEP/BMP7/EPHA4/DCHS1/KIF26B/PLXND1/ALDH1A2/FGFR2/LRRK2/POU3F3/SALL1/SHH/FOXC2/LRP4/WNT11/FOXF1/LIN28A/HS3ST3B1/TCF21/PAX8/TBX18/EDNRB/EMX2/ADAMTS1/KIRREL3/BICC1/PCSK5/FGF8/PRICKLE1/WNT6/SOX17/EYA1/BMP6/SULF2/PDGFRA/CDKN1C/WNT9B/NOG/ROBO2/ITGA8/NPHS2/…	89	19.2328
BP	GO:0043010	camera-type eye development	91/1846	344/18870	0.264535	2.7041	10.5037	3.45e-19	5.53e-17	3.97e-17	NHS/DRD2/WT1/ATP8A2/PAX2/TBX2/CRYGN/VAX1/CELF4/SDK1/PRSS56/MEGF11/GPM6A/GATA3/VSX1/IHH/FGF2/CRYBA2/FJX1/WNT5B/BMP4/FOXE3/HCN1/MYOM2/LHX1/THY1/FBN1/PAX6/GNAT1/VIM/RET/SLC6A3/PITX2/BMP7/CRB2/GRM6/ALDH1A2/NES/DLL4/ACHE/PITX3/DSCAM/CABP4/EFEMP1/SHH/FOXC2/NTRK2/NR2E1/BFSP2/CACNA1C/BCL11B/WNT16/VSTM4/MTNR1B/ARHGEF15/SOX1/USH1C/SLC17A7/RAX/PRICKLE1/WNT6/PDGFRA/CDKN1C/WNT9B/SDK2/COL8A2/ATP2B2/HPCA/FBN2/W…	91	18.4622
BP	GO:0030198	extracellular matrix organization	87/1846	321/18870	0.271028	2.77048	10.5352	3.96e-19	6.17e-17	4.43e-17	WT1/MMP17/FBLN5/HAS1/PRDM5/ADAMTS5/SFRP2/GREM1/FGFR4/IHH/COL11A2/PDPN/ADAMTS19/COL9A3/ADAMTS14/NPHS1/ADAMTS9/COL2A1/COL9A1/TCF15/COL1A2/COL24A1/AEBP1/ADAMTS10/ADAMTS20/ADAMTS2/MMP2/ELANE/COL12A1/GAS2/FOXC2/ELN/ZNF469/COL14A1/FSCN1/FOXF1/NR2E1/FLRT2/LAMA2/ADAMTS1/ADAMTSL2/MYH11/COL4A2/ADAMTSL5/PRICKLE1/MAD2L2/EGFLAM/MMP14/MMP23B/SULF2/LOXL2/PDGFRA/CAV2/KLK7/COL27A1/ADAMTS8/NDNF/WNT3A/ITGA8/COL8A2/…	87	18.4023
BP	GO:0043062	extracellular structure organization	87/1846	322/18870	0.270186	2.76187	10.5006	4.92e-19	7.45e-17	5.35e-17	WT1/MMP17/FBLN5/HAS1/PRDM5/ADAMTS5/SFRP2/GREM1/FGFR4/IHH/COL11A2/PDPN/ADAMTS19/COL9A3/ADAMTS14/NPHS1/ADAMTS9/COL2A1/COL9A1/TCF15/COL1A2/COL24A1/AEBP1/ADAMTS10/ADAMTS20/ADAMTS2/MMP2/ELANE/COL12A1/GAS2/FOXC2/ELN/ZNF469/COL14A1/FSCN1/FOXF1/NR2E1/FLRT2/LAMA2/ADAMTS1/ADAMTSL2/MYH11/COL4A2/ADAMTSL5/PRICKLE1/MAD2L2/EGFLAM/MMP14/MMP23B/SULF2/LOXL2/PDGFRA/CAV2/KLK7/COL27A1/ADAMTS8/NDNF/WNT3A/ITGA8/COL8A2/…	87	18.308
BP	GO:0045229	external encapsulating structure organization	87/1846	323/18870	0.26935	2.75332	10.4661	6.1e-19	9e-17	6.46e-17	WT1/MMP17/FBLN5/HAS1/PRDM5/ADAMTS5/SFRP2/GREM1/FGFR4/IHH/COL11A2/PDPN/ADAMTS19/COL9A3/ADAMTS14/NPHS1/ADAMTS9/COL2A1/COL9A1/TCF15/COL1A2/COL24A1/AEBP1/ADAMTS10/ADAMTS20/ADAMTS2/MMP2/ELANE/COL12A1/GAS2/FOXC2/ELN/ZNF469/COL14A1/FSCN1/FOXF1/NR2E1/FLRT2/LAMA2/ADAMTS1/ADAMTSL2/MYH11/COL4A2/ADAMTSL5/PRICKLE1/MAD2L2/EGFLAM/MMP14/MMP23B/SULF2/LOXL2/PDGFRA/CAV2/KLK7/COL27A1/ADAMTS8/NDNF/WNT3A/ITGA8/COL8A2/…	87	18.2147
BP	GO:0048705	skeletal system morphogenesis	70/1846	230/18870	0.304348	3.11107	10.6073	1.38e-18	1.99e-16	1.43e-16	SFRP1/HOXB4/FGF18/ALPL/SFRP4/HOXC4/HOXB8/GREM1/TRPV4/IHH/FGR/HOXD4/SOX5/HOXB7/NODAL/COL2A1/BMP4/SP5/LHX1/UNCX/TCF15/RFLNA/BMP7/RIPPLY2/DLX5/TBX15/HOXD8/FGF4/SATB2/FGFR2/MMP2/RUNX2/FOXC2/PAX5/CCN2/PRRX1/ALX4/HOXA2/SHOX2/DSCAML1/FGF8/HOXB6/EYA1/BMP6/MMP14/HOXD10/HOXD9/PDGFRA/HOXA9/COL27A1/WNT9B/NOG/COMP/CYP26B1/FBN2/COL1A1/ALX1/IFITM5/FOXC1/FGFR1/ALX3/SMPD3/HOXB5/OSR1/NEUROG1/SERPINH1/MDFI/WNT7A/FG…	70	17.8601
BP	GO:0072089	stem cell proliferation	27/1846	125/18870	0.216	2.20797	4.462	1.78e-18	0.000550089	0.00039469	HOXB4/WNT3/SFRP2/FGF2/HMX2/WNT1/ABCB1/SOX18/HMGA2/FGF4/NES/RUNX2/FGF9/SHH/WNT11/PRRX1/NR2E1/SHOX2/VEGFC/FGF8/SOX17/WNT2B/FGF10/KDR/TRIM71/TGFB1/GJA1	27	17.7496
BP	GO:0043583	ear development	68/1846	221/18870	0.307692	3.14526	10.5635	2.25e-18	3.16e-16	2.26e-16	ATP8A2/HOXA13/PAX2/TBX2/GATA3/OTOP1/MYO3A/FGF2/BCL2/LGR5/COL2A1/HMX2/PLPPR4/BMP4/NTN1/CTHRC1/TCF15/WNT1/CYTL1/DLX6/KCNK3/ZIC1/GABRB2/LHX3/POU3F4/EPHA4/GABRA5/DLX5/DCHS1/FGFR2/FGF9/SHH/SOX2/ZIC3/TMIE/PRRX1/C1QTNF5/PAX8/TBX18/HOXA2/HMX3/MCOLN3/ATOH1/USH1C/GBX2/FGF8/EYA4/EYA1/NOG/WNT3A/ITGA8/GJB6/HPCA/FRZB/FREM2/FGF10/FOXI1/CDH23/NEUROD1/POU4F3/KCNK2/BMPER/KCNQ1/BMP2/OSR1/NEUROG1/USH1G/PROX1	68	17.6478
BP	GO:0001822	kidney development	84/1846	314/18870	0.267516	2.73458	10.2065	3.92e-18	5.36e-16	3.84e-16	SFRP1/HOXD11/WT1/PAX2/MMP17/GFRA1/GREM1/GATA3/FGF2/BCL2/HS3ST3A1/PCSK9/NPHS1/HOXB7/GDNF/BMP4/KCNJ8/GPR4/BASP1/LHX1/FBN1/TP73/WNT1/TMEM59L/RET/ENPEP/BMP7/EPHA4/DCHS1/KIF26B/PLXND1/ALDH1A2/FGFR2/LRRK2/POU3F3/SALL1/SHH/FOXC2/LRP4/WNT11/LIN28A/HS3ST3B1/TCF21/PAX8/EDNRB/ADAMTS1/KIRREL3/BICC1/PCSK5/FGF8/WNT6/SOX17/EYA1/BMP6/SULF2/PDGFRA/CDKN1C/WNT9B/NOG/ROBO2/ITGA8/NPHS2/GDF6/DCHS2/IRX1/CYP26B1/WNT2B/F…	84	17.4067
BP	GO:0048839	inner ear development	62/1846	194/18870	0.319588	3.26686	10.4506	8.97e-18	1.19e-15	8.57e-16	ATP8A2/HOXA13/PAX2/TBX2/GATA3/OTOP1/MYO3A/FGF2/LGR5/COL2A1/HMX2/PLPPR4/BMP4/NTN1/CTHRC1/WNT1/CYTL1/DLX6/KCNK3/ZIC1/GABRB2/LHX3/POU3F4/EPHA4/GABRA5/DLX5/DCHS1/FGFR2/FGF9/SHH/SOX2/TMIE/PRRX1/C1QTNF5/PAX8/TBX18/HMX3/MCOLN3/ATOH1/USH1C/GBX2/FGF8/EYA4/EYA1/WNT3A/ITGA8/GJB6/HPCA/FRZB/FREM2/FGF10/FOXI1/CDH23/NEUROD1/POU4F3/KCNK2/BMPER/KCNQ1/BMP2/NEUROG1/USH1G/PROX1	62	17.0472
BP	GO:0001704	formation of primary germ layer	42/1846	128/18870	0.328125	3.35413	8.80008	1.26e-17	2.88e-11	2.07e-11	PAX2/WNT3/SFRP2/TBX20/ITGA7/NODAL/BMP4/LHX1/BMP7/HMGA2/CRB2/FGFR2/MMP2/COL12A1/FOXC2/SOX2/WNT11/FOXF1/MIXL1/WLS/NR0B1/COL4A2/TRIM15/SOX7/SOX17/EYA1/MMP14/NOG/WNT3A/ITGA8/ITGB2/COL5A1/MIR1-1/TBXT/FOXC1/ATOH8/TAL1/DKK1/TLX2/COL8A1/HAND1/GJA1	42	16.8996
BP	GO:0006936	muscle contraction	89/1846	351/18870	0.253561	2.59193	9.91352	1.6e-17	2.08e-15	1.49e-15	OXTR/DRD2/PROK2/ATP8A2/KCNA1/CHGA/TBX2/ADRA1A/CHRNA3/GNAO1/TRPV4/PDE5A/KCNJ12/TBX20/KCNE1/CD38/CNN1/GDNF/STAC2/SSPN/TNNI2/PVALEF/KCNJ8/RYR2/ADORA1/MYOM2/KCNH2/GHSR/PDE4B/ADRA2C/CHRM2/PTGER3/ADRA1B/DES/EDN3/ADRA2A/TACR3/RCSD1/TNNT3/NKX2-5/CACNA1C/NOS1/DRD1/KCNJ3/CACNA1G/TNNI3/PRKG1/RYR1/EDNRB/SSTR2/SPX/SLC8A3/GATA4/TACR1/MYH11/PTGS2/GALR2/CXCR4/SULF2/RYR3/COMP/REM1/KCNB2/SLC8A1/DMD/MIR1-1/P2RX2/KC…	89	16.7959
BP	GO:0021537	telencephalon development	76/1846	276/18870	0.275362	2.81478	10.0012	2.7e-17	3.43e-15	2.46e-15	OXTR/FEZF2/DRD2/LPAR1/KCNA1/GSX2/KIF26A/PLXNA4/LHX6/CDK6/DAB1/AVPR2/ID4/LMX1A/BMP4/LHX1/UNCX/PAX6/ZIC1/NPY/DLX5/PHACTR1/KCNA2/LRRK2/POU3F3/SALL1/ASCL1/SHH/KCNA3/PAX5/NTRK2/DISC1/ZIC3/NR2E1/BCL11B/ANXA3/DRD1/TUBB2B/EMX2/KIRREL3/RFX4/ATOH1/FEZ1/FGF8/ATP1B2/FOXP2/CXCR4/LHX5/ALK/NKX2-1/IGF2BP1/CDK5R2/BCAN/WNT3A/ROBO2/PRDM8/DMRTA2/FOXB1/POU3F2/SLITRK5/FGF13/CNTN2/NEUROD1/RTN4RL1/SLC32A1/ROBO1/TH/BMP2/…	76	16.5686
BP	GO:0048706	embryonic skeletal system development	48/1846	128/18870	0.375	3.83329	10.5913	3.34e-17	4.14e-15	2.97e-15	HOXB4/HOXC4/HOXB8/IHH/HOXD4/HOXB7/NODAL/COL2A1/BMP4/KIAA1217/LHX1/BMP7/TBX15/SATB2/FGFR2/RUNX2/FGF9/SHH/FOXC2/PAX5/WNT11/PRRX1/ALX4/HOXA2/HAND2/SHOX2/PCSK5/DSCAML1/FGF8/HOXB6/EYA1/MMP14/HOXD10/HOXD9/SULF2/PDGFRA/HOXA9/WNT9B/NOG/COL1A1/ALX1/ALX3/HOXB5/OSR1/XYLT1/MDFI/DMRT2/HOXD3	48	16.4763
BP	GO:0001708	cell fate specification	44/1846	110/18870	0.4	4.08884	10.6988	4e-17	4.75e-15	3.41e-15	OLIG3/APC2/GSX2/HOXA13/PAX2/OLIG2/TBX2/SFRP2/FOXA2/IHH/TBX20/FGF2/FOXI3/NODAL/DHH/FEV/PAX6/TBX5/PRDM14/SOX18/LHX3/TENM4/TBX15/ASCL1/SHH/SOX2/WNT11/MIAT/TBX18/SOX1/TBX21/ATOH1/SOX17/EYA1/HOXD10/TLX3/WNT3A/POU4F1/DMRTA2/TBXT/POU3F2/DMRT3/DKK1/DBX1	44	16.3979
BP	GO:0007218	neuropeptide signaling pathway	44/1846	110/18870	0.4	4.08884	10.6988	4e-17	4.75e-15	3.41e-15	GALR1/PROK2/PRLHR/SSTR3/GRP/NPBWR2/SSTR5/ADCYAP1/OPRD1/NPBWR1/NPY5R/NPFFR1/NPY/GPR83/QRFPR/ECEL1/NPY2R/KISS1R/SORCS1/NPW/NPPB/TAC1/SSTR2/GALP/GALR2/NTSR1/NXPH3/NPFFR2/POMC/GPR139/PROKR2/SSTR4/UTS2R/RXFP3/NPY1R/PENK/SORCS3/NXPH2/CALCA/PTH2/HCRTR1/SORCS2/GPR37/GLRB	44	16.3979
BP	GO:0007189	adenylate cyclase-activating G protein-coupled receptor signaling pathway	54/1846	158/18870	0.341772	3.49363	10.3648	4.29e-17	4.98e-15	3.58e-15	GPR26/GALR1/DRD2/LPAR1/CHGA/DRD5/ADCY2/ADRA1A/GNAS/GPR78/GPR101/LGR5/ADCYAP1/ADRA1D/GLP1R/CNR1/GPR4/GPR6/PDE4A/GIPR/ADCY5/PDE4B/ADGRE2/ADRA2C/PTGER3/ADRA1B/ADRA2A/PTH1R/PF4/DRD1/ADGRL3/GNG2/S1PR4/GCGR/ADGRB1/GALR2/S1PR1/SSTR4/ADRB3/CALCB/MIR1-1/ADGRG2/GPR12/S1PR5/LHCGR/MRAP2/RAMP2/CRHR1/ADGRL2/CALCA/CALCR/ADCY8/RAMP3/ADRA2B	54	16.3675
BP	GO:0050807	regulation of synapse organization	70/1846	244/18870	0.286885	2.93257	10.0053	4.65e-17	5.29e-15	3.8e-15	OXTR/DRD2/TLR2/ARC/SNAP25/GPM6A/C1QL3/C1QL1/GRID2/GRIN2B/BDNF/INS/NTN1/GHSR/NTNG2/CUX2/ASIC2/NEUROD2/CBLN1/LHFPL4/PAK3/FRMPD4/EPHA4/SHANK2/LRTM2/SLIT1/TIAM1/LRRK2/SLITRK4/NTRK2/LRRC4B/DISC1/NEURL1/LRP4/ITPKA/FLRT2/SLC18A3/PLXNC1/NRXN1/ARHGEF15/NTRK1/CDH8/ADGRB1/ST8SIA2/MIR431/LINGO2/WNT3A/ROBO2/CTNNA2/SLITRK5/SLITRK2/NRCAM/CLSTN2/SYNDIG1/C1QL2/GRID1/DKK1/NGEF/LRRTM1/PTPRO/IL10RA/TPBG/IL1RAPL2/EPH…	70	16.3325
BP	GO:0050803	regulation of synapse structure or activity	71/1846	250/18870	0.284	2.90308	9.97461	5.04e-17	5.61e-15	4.03e-15	OXTR/DRD2/TLR2/ARC/SNAP25/GPM6A/C1QL3/C1QL1/GRID2/GRIN2B/BDNF/INS/NTN1/GHSR/NTNG2/CUX2/ASIC2/NEUROD2/CBLN1/LHFPL4/PAK3/FRMPD4/EPHA4/SHANK2/LRTM2/SLIT1/TIAM1/LRRK2/SLITRK4/NTRK2/LRRC4B/DISC1/NEURL1/LRP4/ITPKA/FLRT2/SLC18A3/PLXNC1/NRXN1/ARHGEF15/NTRK1/CDH8/SLC17A7/ADGRB1/ST8SIA2/MIR431/LINGO2/WNT3A/ROBO2/CTNNA2/SLITRK5/SLITRK2/NRCAM/CLSTN2/SYNDIG1/C1QL2/GRID1/DKK1/NGEF/LRRTM1/PTPRO/IL10RA/TPBG/IL1R…	71	16.2976
BP	GO:0060562	epithelial tube morphogenesis	85/1846	334/18870	0.254491	2.60143	9.72374	6.79e-17	7.33e-15	5.26e-15	SFRP1/HOXD11/WT1/PAX2/TBX2/SFRP2/GREM1/NDRG4/GATA3/NR3C1/IHH/TBX20/FGF2/BCL2/LGR5/HS3ST3A1/HOXB7/NODAL/GDNF/BMP4/NTN1/RYR2/CTHRC1/RSPO2/LHX1/WNT1/TMEM59L/RET/SOX18/BMP7/DLC1/EPHA4/DCHS1/KIF26B/PLXND1/FGFR2/DLL4/SALL1/SHH/FOXC2/ZIC3/WNT11/NKX2-5/FOXF1/RGMA/HS3ST3B1/TCF21/PAX8/HAND2/GATA4/GBX2/FGF8/PRICKLE1/WNT6/SOX17/EYA1/MMP14/CXCR4/NKX2-1/WNT9B/NOG/WNT3A/IRX1/CSMD1/SLC39A12/WNT2B/FGF10/LRP2/KDR/…	85	16.1681
BP	GO:0001654	eye development	104/1846	391/18870	0.265985	2.71892	11.3101	6.85e-17	7.33e-15	9.16e-20	NHS/MFAP2/DRD2/WT1/ATP8A2/PAX2/TBX2/CRYGN/VAX1/CELF4/SDK1/PRSS56/MEGF11/GPM6A/GATA3/VSX1/IHH/FGF2/BCL2/CRYBA2/FJX1/WNT5B/BMP4/FOXE3/HCN1/MYOM2/LHX1/THY1/FBN1/PAX6/GNAT1/MEIS3/VIM/RET/SLC6A3/PITX2/BMP7/CRB2/GRM6/ALDH1A2/NES/FGF9/DLL4/ACHE/PITX3/DSCAM/CABP4/EFEMP1/SHH/FOXC2/SOX2/NTRK2/NR2E1/BFSP2/CACNA1C/BCL11B/WNT16/VSTM4/MTNR1B/MEIS2/ARHGEF15/SOX1/USH1C/SLC17A7/TMEM215/RAX/PRICKLE1/WNT6/BMP6/PDGF…	104	16.1643
BP	GO:0048663	neuron fate commitment	35/1846	73/18870	0.479452	4.90101	10.9965	6.89e-17	7.33e-15	5.26e-15	FEZF2/OLIG3/GSX2/OLIG2/GBX1/IHH/BMP4/FEV/PAX6/WNT1/NKX6-2/GSX1/LHX3/DLL4/ASCL1/SHH/PRRX1/BCL11B/BHLHE22/SOX1/ATOH1/BHLHE23/EYA1/HOXD10/NKX2-1/TLX3/OLIG1/POU4F1/DMRTA2/POU3F2/PTF1A/LBX1/DMRT3/DBX1/PROX1	35	16.1618
BP	GO:0001657	ureteric bud development	41/1846	98/18870	0.418367	4.27659	10.7088	6.99e-17	7.33e-15	5.26e-15	SFRP1/HOXD11/WT1/PAX2/GREM1/GATA3/FGF2/BCL2/HS3ST3A1/HOXB7/GDNF/BMP4/BASP1/LHX1/WNT1/TMEM59L/RET/BMP7/DCHS1/KIF26B/FGFR2/SALL1/SHH/FOXC2/WNT11/HS3ST3B1/TCF21/PAX8/FGF8/WNT6/EYA1/WNT9B/NOG/ROBO2/WNT2B/FOXC1/BMPER/BMP2/OSR1/NPNT/CRLF1	41	16.1555
BP	GO:0001823	mesonephros development	42/1846	103/18870	0.407767	4.16824	10.6169	9.02e-17	9.29e-15	6.67e-15	SFRP1/HOXD11/WT1/PAX2/GREM1/GATA3/FGF2/BCL2/HS3ST3A1/HOXB7/GDNF/BMP4/BASP1/LHX1/WNT1/TMEM59L/RET/BMP7/DCHS1/KIF26B/FGFR2/SALL1/SHH/FOXC2/WNT11/HS3ST3B1/TCF21/PAX8/FGF8/WNT6/EYA1/WNT9B/NOG/ROBO2/WNT2B/FGF10/FOXC1/BMPER/BMP2/OSR1/NPNT/CRLF1	42	16.0448
BP	GO:0072163	mesonephric epithelium development	41/1846	99/18870	0.414141	4.2334	10.6217	1.08e-16	1.07e-14	7.7e-15	SFRP1/HOXD11/WT1/PAX2/GREM1/GATA3/FGF2/BCL2/HS3ST3A1/HOXB7/GDNF/BMP4/BASP1/LHX1/WNT1/TMEM59L/RET/BMP7/DCHS1/KIF26B/FGFR2/SALL1/SHH/FOXC2/WNT11/HS3ST3B1/TCF21/PAX8/FGF8/WNT6/EYA1/WNT9B/NOG/ROBO2/WNT2B/FOXC1/BMPER/BMP2/OSR1/NPNT/CRLF1	41	15.9666
BP	GO:0072164	mesonephric tubule development	41/1846	99/18870	0.414141	4.2334	10.6217	1.08e-16	1.07e-14	7.7e-15	SFRP1/HOXD11/WT1/PAX2/GREM1/GATA3/FGF2/BCL2/HS3ST3A1/HOXB7/GDNF/BMP4/BASP1/LHX1/WNT1/TMEM59L/RET/BMP7/DCHS1/KIF26B/FGFR2/SALL1/SHH/FOXC2/WNT11/HS3ST3B1/TCF21/PAX8/FGF8/WNT6/EYA1/WNT9B/NOG/ROBO2/WNT2B/FOXC1/BMPER/BMP2/OSR1/NPNT/CRLF1	41	15.9666
BP	GO:0035249	synaptic transmission, glutamatergic	43/1846	111/18870	0.387387	3.95991	10.299	3.68e-16	3.59e-14	2.57e-14	OXTR/CACNG5/DRD2/UNC13A/NR3C1/GRM4/GRID2/GRM7/GRIN2B/PLPPR4/CNR1/KCNJ8/GRIK4/ADORA1/DGKZ/ABCC8/GRM3/GRM6/LRRK2/DISC1/DRD1/GRIN2D/GRM8/NRXN1/NTRK1/CDH8/CACNB4/CACNG8/SLC17A7/PTGS2/GRIN1/HTR1B/GRIN2A/UNC13C/GRIK3/GRIA4/GRIN3B/GRID1/DKK1/GRIN2C/DGKI/ROR2/CDH2	43	15.4342
BP	GO:0007612	learning	51/1846	150/18870	0.34	3.47551	10.0235	4.09e-16	3.85e-14	2.76e-14	DRD2/DRD5/TLR2/ARC/SNAP25/NDRG4/C1QL1/SLC8A2/SLC12A5/DBH/NEUROD2/ABCC8/NRXN2/SHANK2/SLC6A1/GABRA5/RGS14/HRH1/NTRK2/SHANK1/SYT11/DRD1/MEIS2/NRXN1/SLC8A3/TACR1/PTGS2/NTSR1/GRIN1/EN1/GRIN2A/NPTX2/PPP1R1B/NOG/CSMD1/NPAS4/FOXB1/CLSTN2/SORCS3/FGF13/BRSK1/CNTN2/JPH3/DKK1/TH/PDE1B/TPBG/B3GAT1/NLGN4X/ELAVL4/KIT	51	15.3883
BP	GO:0072073	kidney epithelium development	51/1846	150/18870	0.34	3.47551	10.0235	4.09e-16	3.85e-14	2.76e-14	SFRP1/HOXD11/WT1/PAX2/GREM1/GATA3/FGF2/BCL2/HS3ST3A1/NPHS1/HOXB7/GDNF/BMP4/BASP1/LHX1/WNT1/TMEM59L/RET/BMP7/EPHA4/DCHS1/KIF26B/FGFR2/POU3F3/SALL1/SHH/FOXC2/WNT11/HS3ST3B1/TCF21/PAX8/EDNRB/FGF8/WNT6/EYA1/WNT9B/NOG/ROBO2/NPHS2/IRX1/WNT2B/FOXC1/WNK4/BMPER/PTPRO/BMP2/OSR1/NPNT/SLC22A6/PROM1/CRLF1	51	15.3883
BP	GO:0048167	regulation of synaptic plasticity	63/1846	214/18870	0.294393	3.00931	9.73429	4.41e-16	4.04e-14	2.9e-14	RASGRF1/CPLX2/DRD2/VGF/DRD5/ARC/PRKCG/SCTR/KCNB1/SNAP25/GRID2/GRIN2B/SLC8A2/FAM107A/CD38/INS/ADORA1/NEUROD2/CBLN1/EPHA4/SHANK2/SHISA9/RGS14/HRH1/RIMS1/NTRK2/SHISA6/NEURL1/CNTN4/NR2E1/DRD1/ITPKA/SLC18A3/GRIN2D/SLC8A3/SHISA7/RIMS2/SHISA8/PTGS2/ADGRB1/MIR95/GRIN1/GRIN2A/EGR2/NOG/CRHR2/SYT12/NPAS4/UNC13C/SORCS3/KCNQ3/BRSK1/CNTN2/JPH3/RIMS4/GFAP/GRIN2C/ADCY8/LRRTM1/PRKAR1B/NSG1/SORCS2/KIT	63	15.3556
BP	GO:0001763	morphogenesis of a branching structure	61/1846	203/18870	0.300493	3.07167	9.77215	4.44e-16	4.04e-14	2.9e-14	SFRP1/HOXD11/DRD2/WT1/HOXA13/PAX2/TBX2/HOXD13/SFRP2/GREM1/IHH/TBX20/FGF2/BCL2/RSPO3/HS3ST3A1/HOXB7/GDNF/BMP4/CRIPTO/RSPO2/LHX1/WNT1/TMEM59L/BMP7/BCL11A/DCHS1/PLXND1/FGFR2/LRRK2/DLL4/SALL1/SHH/FOXC2/FOXF1/HS3ST3B1/TCF21/PAX8/SHOX2/GBX2/FGF8/WNT6/EYA1/MMP14/NKX2-1/WNT9B/NOG/CSMD1/WNT2B/FGF10/KDR/FGF13/LAMA1/GDF7/ESR1/BMP2/CASR/SOCS3/NPNT/PGR/PROX1	61	15.3526
BP	GO:0072006	nephron development	52/1846	156/18870	0.333333	3.40737	9.94216	5.44e-16	4.87e-14	3.49e-14	HOXD11/WT1/PAX2/GREM1/GATA3/FGF2/BCL2/HS3ST3A1/NPHS1/HOXB7/GDNF/BMP4/GPR4/BASP1/LHX1/WNT1/TMEM59L/RET/ENPEP/BMP7/DCHS1/KIF26B/POU3F3/SALL1/SHH/FOXC2/WNT11/HS3ST3B1/TCF21/PAX8/EDNRB/KIRREL3/FGF8/WNT6/EYA1/SULF2/PDGFRA/WNT9B/NOG/NPHS2/DCHS2/IRX1/WNT2B/FOXC1/NID1/WNK4/PTPRO/BMP2/OSR1/NPNT/SLC22A6/PROM1	52	15.2644
BP	GO:0055123	digestive system development	50/1846	146/18870	0.342466	3.50072	9.98853	5.68e-16	4.96e-14	3.56e-14	SFRP1/OXTR/HOXA13/FOXL1/TBX2/HOXD13/SFRP2/IHH/BCL2/NODAL/CCKBR/RET/CDX2/NPY/DCHS1/BARX1/SFRP5/ALDH1A2/FGFR2/FGF9/SALL1/ASCL1/SHH/ZIC3/WNT11/RBPMS2/FOXF1/MIXL1/CLMP/TCF21/WLS/ALX4/EDNRB/SHOX2/PCSK5/GATA4/IGF2/NKX2-6/SOX17/PDGFRA/GATA5/CDKN1C/FOXE1/DACT1/FGF10/PTF1A/RARRES2/KCNQ1/NKX2-3/KIT	50	15.2457
BP	GO:0001764	neuron migration	56/1846	177/18870	0.316384	3.23411	9.83357	5.73e-16	4.96e-14	3.56e-14	FEZF2/OLIG3/DRD2/KIF26A/SPOCK1/LHX6/UNC5D/VAX1/GPM6A/GATA3/DAB1/TBX20/ASTN2/NTN1/LHX1/PAX6/NTNG2/SHTN1/DCLK1/BARHL1/PHACTR1/SATB2/ASCL1/NTRK2/DISC1/DRD1/FLRT2/TUBB2B/PRKG1/EMX2/SOX1/ADGRL3/KIRREL3/SCRT1/ATOH1/DNER/DCDC2/AXL/CXCR4/NKX2-1/SOX14/CDK5R2/TLX3/NDNF/POU4F1/NKX6-1/CTNNA2/DRGX/ASTN1/FGFR1/NRCAM/FGF13/CNTN2/NRG3/FAT3/BARHL2	56	15.2418
BP	GO:0050767	regulation of neurogenesis	92/1846	390/18870	0.235897	2.41137	9.2743	6.35e-16	5.42e-14	3.89e-14	FEZF2/ASCL2/OTP/DRD2/GSX2/PLXNA4/OLIG2/TLR2/VAX1/NCAN/WNT3/DAB1/VCAN/FGF2/OBSL1/ID4/BDNF/NTN1/HES3/MAP6/L1CAM/THY1/MIR137/TP73/CDH4/SEMA6D/PAX6/SEMA5B/SHTN1/CUX2/NKX6-2/HES7/ABCC8/BMP7/EPHA4/SLIT1/TENM4/TIAM1/PLXND1/PTPRZ1/RGS14/HELT/DLL4/PITX3/ASCL1/DSCAM/SHH/NTRK2/DISC1/NEURL1/LRP4/NR2E1/ITPKA/DLL3/RGMA/LIN28A/PLXNC1/SEMA5A/ACAN/SHOX2/VEGFC/ATOH1/FERD3L/ETV5/CXCR4/EGR2/NOG/BCAN/ISLR2/WNT3A/ROBO…	92	15.1972
BP	GO:0007156	homophilic cell adhesion via plasma membrane adhesion molecules	54/1846	168/18870	0.321429	3.28568	9.79907	8.86e-16	7.44e-14	5.34e-14	CDH6/PCDHA9/SDK1/CDH20/PCDH17/ROBO3/HMCN2/PCDHA2/PCDHGB4/L1CAM/PCDHGA11/CDH4/PCDH19/PCDHGA9/PCDHA8/RET/CDH22/PCDHGB7/PCDHAC2/DCHS1/PCDHGB1/CDH11/DSCAM/CNTN4/CDH13/PCDHAC1/KIRREL3/CDH8/CADM2/PCDH7/DSCAML1/SDK2/ROBO2/DCHS2/CADM3/PCDHA7/PCDHB2/HMCN1/CLSTN2/CDH23/CNTN2/PCDHGA12/ROBO1/PCDHGC4/CDHR1/PCDHA5/PCDHA10/FAT3/PCDHGB6/IGSF21/PCDHB16/PTPRT/PCDHA3/CDH2	54	15.0526
BP	GO:0060078	regulation of postsynaptic membrane potential	50/1846	148/18870	0.337838	3.45341	9.86699	1.07e-15	8.83e-14	6.34e-14	DRD2/KCNA1/GABRD/CELF4/CHRNA3/ZACN/GRID2/GRIN2B/SLC8A2/HCN1/GRIK4/ADORA1/GLRA3/CUX2/CBLN1/SEZ6/GABRB2/GABRA5/KCNA2/LRRK2/RIMS1/CHRNA4/SHANK1/GRIN2D/NRXN1/GABRA4/SLC8A3/RIMS2/GABRA2/NTSR1/GRIN1/GRIN2A/GABRB1/INSYN2A/NPAS4/INSYN1/P2RX2/GRIK3/GRIA4/GRIN3B/GRID1/STX1B/GRIN2C/SYNE1/PRKAR1B/WNT7A/NLGN4X/CHRND/TMEM108/GLRB	50	14.9706
BP	GO:1903522	regulation of blood circulation	70/1846	258/18870	0.271318	2.77344	9.44472	1.13e-15	9.24e-14	6.63e-14	OXTR/DRD2/CHGA/TBX2/ADRA1A/AVPR2/PDE5A/KCNJ12/SLC8A2/KCNE1/CD38/CELF2/ADRA1D/GLP1R/KCNJ8/RYR2/DBH/ADORA1/KCNH2/TBX5/ASIC2/KCNG2/PDE4B/LEP/ADRA2C/CHRM2/ADRA1B/DES/EDN3/ADRA2A/HRH1/MMP2/TACR3/HRH2/NKX2-5/CACNA1C/NOS1/KCNJ3/MTNR1B/CACNA1G/TNNI3/TBX18/EDNRB/SPX/SLC8A3/SHOX2/GATA4/TACR1/ATP2A3/ATP1B2/PTGS2/HTR1A/ATP2B2/SLC8A1/DMD/MIR1-1/KCNE5/CAV1/FGF13/TPM1/HCN4/KCNQ1/TH/CASR/CACNA1H/KCNA5/ADRA2B/CAC…	70	14.9469
BP	GO:0003007	heart morphogenesis	71/1846	264/18870	0.268939	2.74913	9.42445	1.17e-15	9.37e-14	6.72e-14	NRG1/TBX2/ADAMTS5/SFRP2/NDRG4/GATA3/IHH/TBX20/NODAL/COL2A1/BMP4/KCNJ8/RYR2/OLFM1/TBX5/NPY5R/ACTC1/PITX2/SOX18/BMP7/DLC1/NPY2R/DCHS1/PLXND1/ALDH1A2/FGFR2/DLL4/SHH/FOXC2/ELN/ZIC3/WNT11/NKX2-5/DNAH11/FOXF1/WNT16/FLRT2/TNNI3/RYR1/ADAMTS1/HAND2/SHOX2/GATA4/FGF8/PRICKLE1/SOX17/EYA1/GATA5/S1PR1/NOG/WNT3A/ROBO2/COL5A1/POU4F1/MIR1-1/ZFPM2/TBXT/FOXC1/LRP2/SLIT3/NPY1R/TPM1/LBX1/DKK1/ROBO1/TH/TGFB1/BMP2/APLN…	71	14.9318
BP	GO:0006836	neurotransmitter transport	61/1846	207/18870	0.294686	3.01231	9.58625	1.23e-15	9.7e-14	6.96e-14	CPLX2/DRD2/SLC6A18/SLC1A6/SYN2/UNC13A/CHRNA3/PRKCG/SNAP25/GRM4/SLC6A15/GDNF/SLC6A2/KCNJ8/SYT5/SYT8/SLC6A3/ABCC8/NRXN2/SLC6A1/LRRK2/CHAT/P2RY1/RIMS1/OTOF/SYT11/NOS1/DRD1/SLC18A3/DYSF/NRXN1/RPH3A/RIMS2/CACNB4/PRKCB/SLC17A7/SLC4A8/CADPS/SV2C/GABRA2/SYT2/SLC6A17/SLC6A4/HTR1B/SLC5A7/SYT12/SLC6A7/UNC13C/BAIAP3/SNCAIP/BRSK1/SV2B/RIMS4/GFAP/SNPH/STX1B/SLC32A1/TH/SYN3/WNT7A/SLC1A2	61	14.9101
BP	GO:0098742	cell-cell adhesion via plasma-membrane adhesion molecules	73/1846	279/18870	0.261649	2.6746	9.27943	2.25e-15	1.75e-13	1.26e-13	CDH6/UNC5D/PCDHA9/SDK1/CDH20/DAB1/PCDH17/ROBO3/ICAM1/GRID2/HMCN2/PCDHA2/PCDHGB4/L1CAM/PCDHGA11/CDH4/PCDH19/NTNG2/PCDHGA9/PCDHA8/RET/CBLN1/CDH22/PCDHGB7/CLDN11/PCDHAC2/TENM4/DCHS1/CRB2/PCDHGB1/CDH11/DSCAM/LRRC4B/CNTN4/CDH13/PCDHAC1/ADGRL3/KIRREL3/CDH8/CADM2/FXYD5/PCDH7/DSCAML1/GATA5/SDK2/ROBO2/ITGB2/DCHS2/CADM3/PCDHA7/PCDHB2/CLDN9/HMCN1/SLITRK2/CLSTN2/CDH23/CNTN2/PCDHGA12/ROBO1/MAG/PCDHGC4/BMP2/CD…	73	14.6478
BP	GO:0003012	muscle system process	100/1846	452/18870	0.221239	2.26153	8.93931	3.09e-15	2.37e-13	1.7e-13	OXTR/DRD2/PROK2/ATP8A2/KCNA1/CHGA/TBX2/ADRA1A/CHRNA3/GNAO1/TRPV4/TRPC3/NFATC1/PDE5A/KCNJ12/TBX20/KCNE1/CD38/CNN1/GDNF/STAC2/SSPN/TNNI2/PVALEF/KCNJ8/RYR2/ADORA1/MYOM2/KCNH2/GHSR/ABCC8/PDE4B/LEP/ADRA2C/CHRM2/PTGER3/ADRA1B/DES/TIAM1/EDN3/ADRA2A/P2RY1/TACR3/RCSD1/TNNT3/NKX2-5/CACNA1C/NOS1/DRD1/KCNJ3/CACNA1G/TNNI3/PRKG1/RYR1/EDNRB/SSTR2/SPX/HAND2/SLC8A3/GATA4/TACR1/MYH11/PTGS2/GALR2/CXCR4/SULF2/RYR3/G…	100	14.51
BP	GO:0003018	vascular process in circulatory system	71/1846	269/18870	0.263941	2.69803	9.2366	3.35e-15	2.54e-13	1.82e-13	OXTR/SLCO3A1/DRD5/ADRA1A/TRPV4/AVPR2/SLC8A2/CD38/ADRA1D/SLC6A20/INS/KCNJ8/GPR4/DBH/ADORA1/ASIC2/SLC24A3/ABCB1/ABCC8/LEP/ADRA2C/SLC6A1/ADRA1B/SLC16A12/EDN3/ADRA2A/HRH1/C2CD4B/MMP2/P2RY1/FOXC2/HRH2/PLVAP/NOS1/DRD1/VSTM4/NPPB/MTNR1B/PRKG1/EDNRB/TACR1/SLC38A3/ATP2A3/ABCC3/ATP1B2/PTGS2/SLC4A8/BMP6/SLC6A17/SLC6A4/HTR1B/HTR1A/C2CD4A/COMP/ADRB3/SLC8A1/NPR1/UTS2R/FOXC1/LRP2/CAV1/RAMP2/HTR7/CALCA/TGFB1/CAS…	71	14.475
BP	GO:0060537	muscle tissue development	97/1846	433/18870	0.224018	2.28994	8.94186	3.52e-15	2.64e-13	1.89e-13	WT1/NRG1/TBX2/VAX1/ADRA1A/GREM1/NDRG4/IHH/TBX20/FGF2/BCL2/OBSL1/NPHS1/RBFOX1/ADAMTS9/BMP4/KCNJ8/RYR2/MYOM2/TP73/TBX5/ACTC1/BMP7/TENM4/ALDH1A2/FGFR2/FGF9/DLL4/SHH/FOXC2/PAX5/ELN/ZIC3/NEURL1/NKX2-5/NPPB/TCF21/CACNA1G/TNNI3/PRKG1/TBX18/RYR1/SHOX2/GATA4/DNER/IGF2/MYH11/PGM5/FGF8/PRICKLE1/NKX2-6/EYA1/KLHL40/ANHX/HOXD10/HOXD9/PDGFRA/GATA5/CAV2/S1PR1/EGR2/NOG/WNT3A/ITGA8/VGLL2/GJB6/SLC8A1/POU4F1/MEOX2/C…	97	14.4535
BP	GO:0030111	regulation of Wnt signaling pathway	82/1846	338/18870	0.242604	2.47992	9.04054	4.62e-15	3.41e-13	2.45e-13	SFRP1/APC2/LRRK1/FOXL1/SFRP4/TLR2/WNT3/SFRP2/GREM1/FGF2/LGR5/RSPO3/HECW1/WNT5B/NOTUM/TRABD2A/CTHRC1/RSPO2/RSPO1/HHEX/SOX30/RSPO4/LBX2/DLX5/TIAM1/BARX1/SFRP5/FGFR2/LRRK2/FGF9/DKK3/SALL1/SHH/HIC1/SOX2/TLE4/DISC1/SHISA6/ADGRA2/LRP4/SHISA2/WNT11/NKX2-5/WIF1/WLS/TBX18/SEMA5A/BICC1/BIRC8/DCDC2/FRMD8P1/TPBGL/MDFIC/PRICKLE1/LGR6/MAD2L2/AMER2/SOX7/SOX17/SULF2/NOG/WNT3A/MIR665/CSNK1A1L/FRZB/MIR1-1/COL1A1/D…	82	14.3354
BP	GO:0045666	positive regulation of neuron differentiation	38/1846	96/18870	0.395833	4.04625	9.85331	8.35e-15	6e-13	4.3e-13	FEZF2/BRINP2/TCF4/DAB1/FGF2/NEUROG3/BMP4/MIR137/PAX6/NEUROD2/BMP7/ADRA2C/ASCL1/NBL1/NKX2-5/LIN28A/ATOH1/MMD2/ETV5/BMP6/GDPD5/GDF6/NKX6-1/VWC2/FGFR1/NRCAM/EPO/NGF/NEUROD1/SOCS2/DKK1/GDF7/BMP2/NEUROG1/BRINP1/ADRA2B/PROX1/HOXD3	38	14.0783
BP	GO:0072009	nephron epithelium development	43/1846	120/18870	0.358333	3.66292	9.63624	9.86e-15	6.99e-13	5.02e-13	HOXD11/WT1/PAX2/GREM1/GATA3/FGF2/BCL2/HS3ST3A1/NPHS1/HOXB7/GDNF/BMP4/BASP1/LHX1/WNT1/TMEM59L/DCHS1/KIF26B/POU3F3/SALL1/SHH/FOXC2/WNT11/HS3ST3B1/TCF21/PAX8/EDNRB/FGF8/WNT6/EYA1/WNT9B/NOG/NPHS2/IRX1/WNT2B/FOXC1/WNK4/PTPRO/BMP2/OSR1/NPNT/SLC22A6/PROM1	43	14.0061
BP	GO:0021536	diencephalon development	34/1846	79/18870	0.43038	4.39939	9.97008	1.11e-14	7.74e-13	5.55e-13	OTP/DRD2/OLIG2/FGF2/BMP4/PAX6/WNT1/SLC6A3/PITX2/GSX1/LHX3/ALDH1A2/SALL1/SHH/SOX2/SOX3/PRDM13/SEMA5A/NR0B1/GBX2/FGF8/RAX/NKX2-6/PCSK1/NKX2-1/NOG/NDNF/POU4F1/FOXB1/FGF10/POU3F2/BMP2/SRD5A2/PTCHD1	34	13.9547
BP	GO:0035107	appendage morphogenesis	48/1846	146/18870	0.328767	3.36069	9.42922	1.32e-14	9e-13	6.46e-13	HOXA13/TBX2/HOXD13/WNT3/SFRP2/GREM1/IHH/HOXD12/COL2A1/BMP4/RSPO2/TBX5/CIBAR1/DLX6/BMP7/DLX5/ALDH1A2/FGF4/FGFR2/RUNX2/FGF9/SALL1/SHH/ZIC3/LRP4/PRRX1/CACNA1C/ALX4/HAND2/SHOX2/PCSK5/FGF8/PRICKLE1/HOXD10/HOXD9/EN1/HOXA9/NOG/CYP26B1/SP9/FBN2/FREM2/FGF10/ALX3/DKK1/OSR1/EVX2/WNT7A	48	13.8794
BP	GO:0035108	limb morphogenesis	48/1846	146/18870	0.328767	3.36069	9.42922	1.32e-14	9e-13	6.46e-13	HOXA13/TBX2/HOXD13/WNT3/SFRP2/GREM1/IHH/HOXD12/COL2A1/BMP4/RSPO2/TBX5/CIBAR1/DLX6/BMP7/DLX5/ALDH1A2/FGF4/FGFR2/RUNX2/FGF9/SALL1/SHH/ZIC3/LRP4/PRRX1/CACNA1C/ALX4/HAND2/SHOX2/PCSK5/FGF8/PRICKLE1/HOXD10/HOXD9/EN1/HOXA9/NOG/CYP26B1/SP9/FBN2/FREM2/FGF10/ALX3/DKK1/OSR1/EVX2/WNT7A	48	13.8794
BP	GO:0050806	positive regulation of synaptic transmission	53/1846	174/18870	0.304598	3.11363	9.22335	2.02e-14	1.34e-12	9.63e-13	OXTR/CACNG5/DRD2/ARC/ADRA1A/CA2/PRKCG/SNAP25/GRIN2B/SLC8A2/FAM107A/INS/ADORA1/NALCN/EPHA4/RETN/SHANK2/RGS14/RIMS1/NTRK2/NR2E1/DRD1/SLC18A3/GRIN2D/NRXN1/CA7/LAMA2/NTRK1/SLC8A3/SHISA7/RIMS2/SLC7A10/TACR1/CACNG8/PTGS2/SLC4A8/MIR95/GRIN1/GRIN2A/NOG/CRHR2/SYT12/BAIAP3/CLSTN2/RIMS4/GFAP/STX1B/GRIN2C/ADCY8/LRRTM1/PRKAR1B/NSG1/ROR2	53	13.6946
BP	GO:0048704	embryonic skeletal system morphogenesis	37/1846	94/18870	0.393617	4.02359	9.6771	2.32e-14	1.53e-12	1.1e-12	HOXB4/HOXC4/HOXB8/HOXD4/HOXB7/NODAL/COL2A1/BMP4/LHX1/BMP7/TBX15/SATB2/FGFR2/RUNX2/FOXC2/PAX5/PRRX1/ALX4/HOXA2/SHOX2/DSCAML1/FGF8/HOXB6/EYA1/MMP14/HOXD10/HOXD9/PDGFRA/HOXA9/WNT9B/NOG/ALX1/ALX3/HOXB5/OSR1/MDFI/HOXD3	37	13.6345
BP	GO:0072171	mesonephric tubule morphogenesis	31/1846	68/18870	0.455882	4.66008	9.95639	2.36e-14	1.53e-12	1.1e-12	HOXD11/WT1/PAX2/GREM1/GATA3/FGF2/BCL2/HS3ST3A1/HOXB7/GDNF/BMP4/LHX1/WNT1/TMEM59L/DCHS1/KIF26B/SALL1/SHH/WNT11/HS3ST3B1/TCF21/PAX8/FGF8/WNT6/EYA1/WNT9B/NOG/WNT2B/BMP2/OSR1/NPNT	31	13.6271
BP	GO:0060070	canonical Wnt signaling pathway	77/1846	316/18870	0.243671	2.49083	8.80059	2.48e-14	1.59e-12	1.14e-12	SFRP1/APC2/LRRK1/SFRP4/WNT3/SFRP2/GREM1/GATA3/FGF2/LGR5/RSPO3/HECW1/WNT5B/NOTUM/CTHRC1/RSPO2/RSPO1/WNT1/HHEX/DLX5/SFRP5/FGFR2/LRRK2/FGF9/DKK3/SHH/SOX2/TLE4/DISC1/SHISA6/ADGRA2/LRP4/WNT11/NKX2-5/WNT16/WLS/TBX18/EDNRB/SEMA5A/BICC1/BIRC8/FRMD8P1/TPBGL/PRICKLE1/LGR6/MAD2L2/AMER2/WNT6/SOX7/SOX17/SULF2/WNT9B/NOG/WNT10A/WNT3A/MIR665/CSNK1A1L/FRZB/MIR1-1/WNT2B/COL1A1/DACT1/FGF10/CAV1/NID1/KANK1/DKK1/FZD1…	77	13.6055
BP	GO:0061333	renal tubule morphogenesis	34/1846	81/18870	0.419753	4.29076	9.77341	2.73e-14	1.71e-12	1.23e-12	HOXD11/WT1/PAX2/GREM1/GATA3/FGF2/BCL2/LGR5/HS3ST3A1/HOXB7/GDNF/BMP4/LHX1/WNT1/TMEM59L/DCHS1/KIF26B/SALL1/SHH/WNT11/HS3ST3B1/TCF21/PAX8/FGF8/WNT6/EYA1/WNT9B/NOG/IRX1/WNT2B/WNK4/BMP2/OSR1/NPNT	34	13.5638
BP	GO:0072028	nephron morphogenesis	34/1846	81/18870	0.419753	4.29076	9.77341	2.73e-14	1.71e-12	1.23e-12	HOXD11/WT1/PAX2/GREM1/GATA3/FGF2/BCL2/HS3ST3A1/HOXB7/GDNF/BMP4/LHX1/WNT1/TMEM59L/BMP7/DCHS1/KIF26B/SALL1/SHH/WNT11/HS3ST3B1/TCF21/PAX8/FGF8/WNT6/EYA1/WNT9B/NOG/IRX1/WNT2B/WNK4/BMP2/OSR1/NPNT	34	13.5638
BP	GO:0072078	nephron tubule morphogenesis	33/1846	77/18870	0.428571	4.3809	9.78902	3.15e-14	1.96e-12	1.4e-12	HOXD11/WT1/PAX2/GREM1/GATA3/FGF2/BCL2/HS3ST3A1/HOXB7/GDNF/BMP4/LHX1/WNT1/TMEM59L/DCHS1/KIF26B/SALL1/SHH/WNT11/HS3ST3B1/TCF21/PAX8/FGF8/WNT6/EYA1/WNT9B/NOG/IRX1/WNT2B/WNK4/BMP2/OSR1/NPNT	33	13.5017
BP	GO:0061138	morphogenesis of a branching epithelium	55/1846	187/18870	0.294118	3.0065	9.08022	3.38e-14	2.07e-12	1.49e-12	SFRP1/HOXD11/WT1/HOXA13/PAX2/TBX2/HOXD13/SFRP2/GREM1/IHH/TBX20/FGF2/BCL2/RSPO3/HS3ST3A1/HOXB7/GDNF/BMP4/RSPO2/LHX1/WNT1/TMEM59L/BMP7/DCHS1/PLXND1/FGFR2/DLL4/SALL1/SHH/FOXC2/FOXF1/HS3ST3B1/TCF21/PAX8/GBX2/FGF8/WNT6/EYA1/MMP14/NKX2-1/WNT9B/NOG/CSMD1/WNT2B/FGF10/KDR/LAMA1/GDF7/ESR1/BMP2/CASR/SOCS3/NPNT/PGR/PROX1	55	13.4711
BP	GO:0048565	digestive tract development	45/1846	134/18870	0.335821	3.4328	9.30634	3.68e-14	2.23e-12	1.6e-12	SFRP1/OXTR/HOXA13/FOXL1/TBX2/HOXD13/SFRP2/IHH/BCL2/NODAL/CCKBR/RET/CDX2/NPY/DCHS1/SFRP5/ALDH1A2/FGFR2/FGF9/SALL1/ASCL1/SHH/ZIC3/WNT11/RBPMS2/FOXF1/MIXL1/CLMP/TCF21/ALX4/EDNRB/SHOX2/PCSK5/GATA4/NKX2-6/SOX17/PDGFRA/GATA5/FOXE1/DACT1/FGF10/RARRES2/KCNQ1/NKX2-3/KIT	45	13.4342
BP	GO:0048736	appendage development	54/1846	182/18870	0.296703	3.03293	9.07479	3.87e-14	2.3e-12	1.65e-12	HOXA13/TBX2/HOXD13/WNT3/SFRP2/GREM1/IHH/HOXD12/COL2A1/BMP4/RSPO2/TBX5/CIBAR1/DLX6/PITX2/BMP7/RSPO4/DLX5/ALDH1A2/FGF4/FGFR2/RUNX2/FGF9/SALL1/SHH/ZIC3/LRP4/PRRX1/CACNA1C/ALX4/HAND2/SHOX2/PCSK5/FGF8/RAX/PRICKLE1/HOXD10/HOXD9/EN1/HOXA9/NOG/COMP/MEOX2/CYP26B1/SP9/FBN2/FREM2/FGF10/SMOC1/ALX3/DKK1/OSR1/EVX2/WNT7A	54	13.4123
BP	GO:0060173	limb development	54/1846	182/18870	0.296703	3.03293	9.07479	3.87e-14	2.3e-12	1.65e-12	HOXA13/TBX2/HOXD13/WNT3/SFRP2/GREM1/IHH/HOXD12/COL2A1/BMP4/RSPO2/TBX5/CIBAR1/DLX6/PITX2/BMP7/RSPO4/DLX5/ALDH1A2/FGF4/FGFR2/RUNX2/FGF9/SALL1/SHH/ZIC3/LRP4/PRRX1/CACNA1C/ALX4/HAND2/SHOX2/PCSK5/FGF8/RAX/PRICKLE1/HOXD10/HOXD9/EN1/HOXA9/NOG/COMP/MEOX2/CYP26B1/SP9/FBN2/FREM2/FGF10/SMOC1/ALX3/DKK1/OSR1/EVX2/WNT7A	54	13.4123
BP	GO:0061351	neural precursor cell proliferation	51/1846	166/18870	0.307229	3.14053	9.12151	4.27e-14	2.51e-12	1.8e-12	OTP/DRD2/KCNA1/VAX1/NCAN/VCAN/FGF2/CEND1/ID4/SOX5/TOX/LHX1/MIR137/PAX6/WNT1/LIMS2/PTPRZ1/NES/FGFR2/SKOR2/LRRK2/DLL4/POU3F3/PITX3/ASCL1/SHH/DISC1/NR2E1/BCL11B/EMX2/ACAN/VEGFC/GBX2/FGF8/LHX5/SLC6A4/IGF2BP1/BCAN/WNT3A/DMRTA2/HAPLN4/POU3F2/LRP2/TRIM71/FGF13/EPHB1/WNT7A/INSM1/PROX1/EMX1/CDH2	51	13.3696
BP	GO:0048754	branching morphogenesis of an epithelial tube	49/1846	156/18870	0.314103	3.21079	9.13031	5.19e-14	3.01e-12	2.16e-12	HOXD11/WT1/PAX2/TBX2/SFRP2/GREM1/IHH/TBX20/FGF2/BCL2/HS3ST3A1/HOXB7/GDNF/BMP4/RSPO2/LHX1/WNT1/TMEM59L/BMP7/DCHS1/PLXND1/FGFR2/DLL4/SALL1/SHH/FOXC2/FOXF1/HS3ST3B1/TCF21/PAX8/GBX2/FGF8/WNT6/EYA1/MMP14/NKX2-1/WNT9B/NOG/CSMD1/WNT2B/FGF10/KDR/LAMA1/GDF7/ESR1/BMP2/CASR/NPNT/PGR	49	13.2848
BP	GO:0007631	feeding behavior	39/1846	106/18870	0.367925	3.76096	9.38664	6.32e-14	3.63e-12	2.61e-12	OXTR/DRD2/ATP8A2/PRLHR/MMP17/INS/CNR1/SLC24A4/OPRD1/GHSR/NPY5R/LEP/NPY/GPR83/RETN/HELT/P2RY1/CNTFR/NPW/TACR3/NTRK2/DRD1/HAND2/TACR1/GALR2/EN1/HTR1B/ADRB3/TRH/POU4F1/SGIP1/NPY1R/MRAP2/HTR2C/CNTN2/CALCA/TH/HCRTR1/LEPR	39	13.1993
BP	GO:0007626	locomotory behavior	57/1846	201/18870	0.283582	2.8988	8.91204	6.59e-14	3.75e-12	2.69e-12	FEZF2/DRD2/CCND2/CHRNA3/HOXB8/SNAP25/GBX1/DAB1/FOXA2/C1QL1/CEND1/GDNF/LMX1A/DBH/OPRD1/GHSR/ADCY5/SLC6A3/ZIC1/SEZ6/EPHA4/SHANK2/NPY2R/GRM6/CNTN1/LRRK2/PITX3/DSCAM/DRD1/GRIN2D/MCOLN3/CACNB4/NTSR1/HOXD10/OXR1/HOXD9/EN1/ALK/NKX2-1/PPP1R1B/TRH/ASTN1/NPY1R/PENK/CDH23/HTR2C/FGF12/CNTN2/TAL1/DMRT3/ADCY8/LRRTM1/TH/PDE1B/GPR37/ELAVL4/GLRB	57	13.1811
BP	GO:0061458	reproductive system development	75/1846	309/18870	0.242718	2.48109	8.64411	6.7e-14	3.77e-12	2.71e-12	SFRP1/WT1/CYP7B1/LHX9/HOXA13/PRKACG/GFRA1/VGF/HOXD13/DMRT1/SFRP2/LHX8/GATA3/BCL2/ID4/KCNE1/DHH/BMP4/BASP1/LHX1/BMP7/LEP/RETN/SPO11/FGFR2/MMP2/MAMLD1/FGF9/SALL1/SHH/GAS2/TCF21/PRLR/FST/ADAMTS1/NTRK1/NR0B1/GATA4/FGF8/AXL/BMP6/MMP14/PDGFRA/HOXA9/CDKN1C/NKX2-1/WNT9B/NOG/ROBO2/PTPRN/CSMD1/ZFPM2/WNT2B/SPATA22/FGF10/FOXC1/LRP2/PSAPL1/KDR/DMRTA1/SLIT3/CRIP1/LHCGR/UTF1/GDF7/ESR1/OSR1/EREG/NEUROG1/SRD5A2/W…	75	13.1739
BP	GO:0006814	sodium ion transport	65/1846	248/18870	0.262097	2.67918	8.76535	7.07e-14	3.94e-12	2.82e-12	DRD2/SLC6A18/SLC13A5/FXYD2/GRP/SLC38A11/SLC6A15/SGK1/SLC8A2/PCSK9/HECW1/SLC6A2/SLC6A20/CLCNKB/HCN1/SLC24A4/TRPM5/ASIC2/SLC5A8/SLC24A3/SLC6A3/NALCN/SLC6A1/FGF14/FXYD7/NKAIN3/CNTN1/NKAIN4/NKX2-5/NOS1/PON3/EDNRB/ASIC3/SLC8A3/ASIC4/SLC38A3/CHP2/SLC17A7/FXYD5/NKAIN1/ATP1B2/SLC4A8/SLC34A2/SLC6A17/SLC6A4/SLC5A7/ATP4A/SLC8A1/HECW2/DMD/SLC6A7/FGF11/SLC9A3/FGF13/FGF12/WNK4/HCN4/FXYD6/KCNQ1/OSR1/HCN2/SCN9A/…	65	13.1506
BP	GO:0042471	ear morphogenesis	43/1846	126/18870	0.34127	3.4885	9.22891	7.14e-14	3.94e-12	2.82e-12	ATP8A2/PAX2/TBX2/GATA3/OTOP1/MYO3A/COL2A1/HMX2/NTN1/CTHRC1/WNT1/DLX6/ZIC1/POU3F4/DLX5/FGFR2/FGF9/ZIC3/TMIE/PRRX1/PAX8/TBX18/HOXA2/HMX3/ATOH1/USH1C/GBX2/FGF8/EYA1/NOG/WNT3A/ITGA8/GJB6/FRZB/FGF10/FOXI1/CDH23/POU4F3/KCNQ1/OSR1/NEUROG1/USH1G/PROX1	43	13.1463
BP	GO:0051952	regulation of amine transport	37/1846	97/18870	0.381443	3.89915	9.42648	7.45e-14	4.07e-12	2.92e-12	OXTR/DRD2/CHGA/CHRNA3/KCNB1/GRM7/GDNF/CNR1/ADORA1/SYT5/GHSR/SYT13/SYT8/NPY5R/SYT15/LEP/ADRA2C/SLC6A1/KCNA2/ADRA2A/P2RY1/SYT10/CHRNA4/SYT11/DRD1/SLC18A3/PRKG1/SLC38A3/PRKCB/NTSR1/SYT2/HTR1B/TRH/SYT12/SYT3/SYT6/ADRA2B	37	13.1278
BP	GO:0072088	nephron epithelium morphogenesis	33/1846	79/18870	0.417722	4.26999	9.59058	7.72e-14	4.17e-12	2.99e-12	HOXD11/WT1/PAX2/GREM1/GATA3/FGF2/BCL2/HS3ST3A1/HOXB7/GDNF/BMP4/LHX1/WNT1/TMEM59L/DCHS1/KIF26B/SALL1/SHH/WNT11/HS3ST3B1/TCF21/PAX8/FGF8/WNT6/EYA1/WNT9B/NOG/IRX1/WNT2B/WNK4/BMP2/OSR1/NPNT	33	13.1124
BP	GO:0048608	reproductive structure development	74/1846	305/18870	0.242623	2.48012	8.58139	1.01e-13	5.39e-12	3.87e-12	SFRP1/WT1/CYP7B1/LHX9/HOXA13/PRKACG/GFRA1/VGF/HOXD13/DMRT1/SFRP2/LHX8/GATA3/BCL2/ID4/KCNE1/DHH/BMP4/BASP1/LHX1/BMP7/LEP/RETN/SPO11/FGFR2/MMP2/MAMLD1/FGF9/SALL1/SHH/GAS2/TCF21/PRLR/FST/ADAMTS1/NTRK1/NR0B1/GATA4/FGF8/AXL/BMP6/MMP14/PDGFRA/HOXA9/CDKN1C/NKX2-1/WNT9B/NOG/ROBO2/PTPRN/CSMD1/ZFPM2/WNT2B/FGF10/FOXC1/LRP2/PSAPL1/KDR/DMRTA1/SLIT3/CRIP1/LHCGR/UTF1/GDF7/ESR1/OSR1/EREG/NEUROG1/SRD5A2/WNT7A/PGR…	74	12.9957
BP	GO:0060993	kidney morphogenesis	37/1846	98/18870	0.377551	3.85936	9.34516	1.09e-13	5.75e-12	4.13e-12	HOXD11/WT1/PAX2/GREM1/GATA3/FGF2/BCL2/HS3ST3A1/HOXB7/GDNF/BMP4/BASP1/LHX1/WNT1/TMEM59L/BMP7/DCHS1/KIF26B/LRRK2/SALL1/SHH/WNT11/HS3ST3B1/TCF21/PAX8/FGF8/WNT6/EYA1/WNT9B/NOG/IRX1/WNT2B/FGF10/WNK4/BMP2/OSR1/NPNT	37	12.9626
BP	GO:0060675	ureteric bud morphogenesis	30/1846	67/18870	0.447761	4.57706	9.6585	1.12e-13	5.87e-12	4.21e-12	HOXD11/WT1/PAX2/GREM1/GATA3/FGF2/BCL2/HS3ST3A1/HOXB7/GDNF/BMP4/LHX1/WNT1/TMEM59L/DCHS1/KIF26B/SALL1/SHH/WNT11/HS3ST3B1/TCF21/PAX8/FGF8/WNT6/EYA1/WNT9B/NOG/WNT2B/BMP2/NPNT	30	12.9508
BP	GO:0042063	gliogenesis	79/1846	338/18870	0.233728	2.38919	8.4863	1.25e-13	6.52e-12	4.68e-12	ASCL2/LPAR1/GSX2/PAX2/OLIG2/POU3F1/TLR2/VAX1/NCAN/CDK6/DAB1/NR3C1/VCAN/FGF2/ID4/NTN1/TP73/PAX6/NKX6-2/VIM/ABCC8/NRROS/EPHA4/ANO1/TENM4/TIAM1/MAL/PTPRZ1/CNTN1/CSPG4/P2RY1/PITX3/ASCL1/SHH/SOX2/NTRK2/DISC1/NR2E1/DRD1/LIN28A/TRPC4/LAMA2/SOX1/ACAN/SLC8A3/VEGFC/ATOH1/DNER/ATP1B2/ETV5/MMP14/CXCR4/NKX2-1/EGR2/NOG/CDK5R2/BCAN/FGF5/MOBP/OLIG1/PRDM8/NKX6-1/HAPLN4/FGF10/POU3F2/LRP2/DTX1/PENK/CNTN2/TAL1/GFAP/…	79	12.9031
BP	GO:0007613	memory	42/1846	123/18870	0.341463	3.49047	9.1249	1.36e-13	7.01e-12	5.03e-12	OXTR/RASGRF1/DRD2/CCND2/ARC/SNAP25/SGK1/SLC8A2/BDNF/LMX1A/CNR1/DBH/CUX2/NTF3/ABCC8/SLC6A1/RGS14/HRH1/KCNK10/SHANK1/SYT11/DRD1/SLC8A3/SHISA7/TACR1/PTGS2/SLC6A4/GRIN2A/ITGA8/CSMD1/NPAS4/NGF/SORCS3/FGF13/JPH3/CAMK4/KCNK2/ADCY8/TH/PTCHD1/KCNK4/BRINP1	42	12.8665
BP	GO:0035270	endocrine system development	45/1846	139/18870	0.323741	3.30931	8.99848	1.65e-13	8.33e-12	5.98e-12	OTP/DRD2/WT1/CDK6/GATA3/NR3C1/FOXA2/FGF2/FOXI3/BMP4/PAX6/NKX6-2/GIPR/SLC6A3/PITX2/GSX1/LHX3/ALDH1A2/DKK3/SALL1/ASCL1/SHH/SOX2/WNT11/NKX2-5/PAX8/SOX3/NR0B1/FGF8/PCSK1/BMP6/PDGFRA/CDKN1C/NKX2-1/NOG/FOXE1/NKX6-1/FGF10/POU3F2/NEUROD1/CRHR1/BMP2/INSM1/CDH2/HOXD3	45	12.7825
BP	GO:0001505	regulation of neurotransmitter levels	54/1846	188/18870	0.287234	2.93614	8.78542	1.69e-13	8.47e-12	6.08e-12	CPLX2/DRD2/SLC1A6/SYN2/UNC13A/CHRNA3/PRKCG/SNAP25/GRM4/GDNF/SLC6A2/KCNJ8/SYT5/SYT8/SLC6A3/ABCC8/NRXN2/SLC6A1/LRRK2/P2RY1/RIMS1/OTOF/SYT11/NOS1/DRD1/SLC18A3/DYSF/NRXN1/RPH3A/RIMS2/CACNB4/PRKCB/SLC4A8/CADPS/SV2C/GABRA2/SYT2/SLC6A4/HTR1B/SYT12/UNC13C/BAIAP3/SNCAIP/BRSK1/SV2B/RIMS4/GFAP/SNPH/STX1B/SLC32A1/PDE1B/SYN3/WNT7A/SLC1A2	54	12.7721
BP	GO:0061326	renal tubule development	38/1846	104/18870	0.365385	3.735	9.20974	1.71e-13	8.48e-12	6.09e-12	HOXD11/WT1/PAX2/GREM1/GATA3/FGF2/BCL2/LGR5/HS3ST3A1/HOXB7/GDNF/BMP4/LHX1/WNT1/TMEM59L/DCHS1/KIF26B/POU3F3/SALL1/SHH/WNT11/HS3ST3B1/TCF21/PAX8/FGF8/PRICKLE1/WNT6/EYA1/WNT9B/NOG/IRX1/WNT2B/WNK4/BMP2/OSR1/NPNT/SLC22A6/PROM1	38	12.767
BP	GO:1904062	regulation of monoatomic cation transmembrane transport	75/1846	315/18870	0.238095	2.43383	8.45051	1.93e-13	9.49e-12	6.81e-12	DRD2/KCNS2/FXYD2/GRP/DPP6/DPP10/TRPC3/BCL2/GRIN2B/PCSK9/KCNE1/HECW1/ADCYAP1R1/STAC2/RYR2/CABP1/THY1/KCNH2/PDE4B/KCNN4/CACNG6/FGF14/EDN3/FXYD7/GRM6/ADRA2A/CABP4/KCNIP4/CACNA1C/NOS1/DRD1/GRIN2D/LRRC38/CHP2/CACNB4/FXYD5/ATP1B2/GALR2/NTSR1/GRIN1/GRIN2A/RGS7/ATP4A/REM1/HPCA/SLC8A1/HECW2/DMD/MIR1-1/FGF11/P2RX2/KCNE5/CAV1/EPO/LHCGR/KCNAB1/LRRC55/FGF13/FGF12/WNK4/FHL1/JPH3/CRHR1/KCNIP1/P2RY6/FXYD6/KCNQ1/…	75	12.7144
BP	GO:0198738	cell-cell signaling by wnt	97/1846	461/18870	0.210412	2.15085	8.23788	2.12e-13	1.04e-11	7.43e-12	SFRP1/DRD2/APC2/LRRK1/FOXL1/SFRP4/TLR2/WNT3/SFRP2/GREM1/GATA3/FGF2/LGR5/RSPO3/HECW1/WNT5B/NOTUM/TRABD2A/CTHRC1/RSPO2/RSPO1/WNT1/HHEX/SOX30/RSPO4/TGFB1I1/LBX2/DLX5/TIAM1/BARX1/SFRP5/FGFR2/LRRK2/FGF9/DKK3/SALL1/SHH/HIC1/SOX2/TLE4/DISC1/SHISA6/ADGRA2/LRP4/SHISA2/WNT11/NKX2-5/WNT16/WIF1/WLS/TBX18/EDNRB/SEMA5A/BICC1/BIRC8/DCDC2/FRMD8P1/TPBGL/MDFIC/PRICKLE1/CPZ/LGR6/MAD2L2/AMER2/WNT6/SOX7/SOX17/SULF2/W…	97	12.6737
BP	GO:2000177	regulation of neural precursor cell proliferation	37/1846	100/18870	0.37	3.78218	9.1857	2.26e-13	1.09e-11	7.84e-12	OTP/DRD2/VAX1/NCAN/VCAN/FGF2/CEND1/ID4/TOX/LHX1/MIR137/PAX6/LIMS2/PTPRZ1/NES/SKOR2/LRRK2/DLL4/PITX3/ASCL1/SHH/DISC1/NR2E1/ACAN/VEGFC/LHX5/SLC6A4/BCAN/WNT3A/DMRTA2/HAPLN4/LRP2/TRIM71/INSM1/PROX1/EMX1/CDH2	37	12.6459
BP	GO:0042472	inner ear morphogenesis	38/1846	105/18870	0.361905	3.69943	9.1338	2.43e-13	1.16e-11	8.34e-12	ATP8A2/PAX2/TBX2/GATA3/OTOP1/MYO3A/COL2A1/HMX2/NTN1/CTHRC1/WNT1/DLX6/ZIC1/POU3F4/DLX5/FGFR2/FGF9/TMIE/PRRX1/PAX8/TBX18/HMX3/ATOH1/USH1C/GBX2/FGF8/EYA1/WNT3A/ITGA8/FRZB/FGF10/FOXI1/CDH23/POU4F3/KCNQ1/NEUROG1/USH1G/PROX1	38	12.6144
BP	GO:0030326	embryonic limb morphogenesis	41/1846	120/18870	0.341667	3.49255	9.01973	2.59e-13	1.22e-11	8.76e-12	HOXA13/TBX2/HOXD13/WNT3/SFRP2/GREM1/IHH/HOXD12/BMP4/RSPO2/TBX5/DLX6/BMP7/DLX5/ALDH1A2/FGF4/RUNX2/FGF9/SALL1/SHH/LRP4/PRRX1/CACNA1C/ALX4/HAND2/SHOX2/FGF8/PRICKLE1/HOXD10/HOXD9/EN1/HOXA9/NOG/CYP26B1/SP9/FBN2/FREM2/ALX3/DKK1/OSR1/WNT7A	41	12.5867
BP	GO:0035113	embryonic appendage morphogenesis	41/1846	120/18870	0.341667	3.49255	9.01973	2.59e-13	1.22e-11	8.76e-12	HOXA13/TBX2/HOXD13/WNT3/SFRP2/GREM1/IHH/HOXD12/BMP4/RSPO2/TBX5/DLX6/BMP7/DLX5/ALDH1A2/FGF4/RUNX2/FGF9/SALL1/SHH/LRP4/PRRX1/CACNA1C/ALX4/HAND2/SHOX2/FGF8/PRICKLE1/HOXD10/HOXD9/EN1/HOXA9/NOG/CYP26B1/SP9/FBN2/FREM2/ALX3/DKK1/OSR1/WNT7A	41	12.5867
BP	GO:0035150	regulation of tube size	46/1846	147/18870	0.312925	3.19875	8.81266	3.57e-13	1.66e-11	1.19e-11	OXTR/DRD5/ADRA1A/AVPR2/CD38/ADRA1D/INS/KCNJ8/DBH/ADORA1/ASIC2/LEP/ADRA2C/ADRA1B/EDN3/ADRA2A/HRH1/MMP2/P2RY1/FOXC2/HRH2/NOS1/DRD1/VSTM4/NPPB/MTNR1B/PRKG1/EDNRB/TACR1/PTGS2/SLC6A4/HTR1B/WNT9B/HTR1A/COMP/ADRB3/SLC8A1/NPR1/UTS2R/FOXC1/CAV1/HTR7/CALCA/CASR/KCNA5/ADRA2B	46	12.4473
BP	GO:0007548	sex differentiation	70/1846	288/18870	0.243056	2.48454	8.3599	4.28e-13	1.98e-11	1.42e-11	SFRP1/WT1/LHX9/HOXA13/PRKACG/GFRA1/VGF/HOXD13/DMRT1/SFRP2/LHX8/GATA3/BCL2/KCNE1/ADCYAP1R1/DHH/BASP1/LHX1/LEP/RETN/DMRTB1/SPO11/MMP2/MAMLD1/FGF9/CNTFR/SALL1/SHH/GAS2/TCF21/FST/ADAMTS1/NTRK1/NR0B1/GATA4/FGF8/AXL/BMP6/MMP14/PDGFRA/HOXA9/NKX2-1/WNT9B/ROBO2/PTPRN/CSMD1/DMRTA2/ZFPM2/WNT2B/FGF10/FOXC1/LRP2/KDR/DMRTA1/SLIT3/LHCGR/UTF1/DMRT3/ESR1/OSR1/EREG/NEUROG1/SRD5A2/WNT7A/DMRT2/PGR/ROR2/HNF4A/FOXL2/K…	70	12.3686
BP	GO:0021510	spinal cord development	37/1846	102/18870	0.362745	3.70802	9.0303	4.61e-13	2.11e-11	1.52e-11	OLIG3/GSX2/OLIG2/HOXB8/GBX1/DAB1/TBX20/GDNF/NEUROG3/LHX1/UNCX/PAX6/WNT1/ZIC1/GSX1/LHX3/CHRD/SLIT1/DLL4/ASCL1/SHH/SOX1/RFX4/PHOX2A/HOXD10/LHX5/NOG/WNT3A/MDGA2/DRGX/FOXB1/TAL1/LBX1/DMRT3/GDF7/DBX1/PROX1	37	12.3363
BP	GO:0015837	amine transport	38/1846	108/18870	0.351852	3.59667	8.91144	6.75e-13	3.05e-11	2.18e-11	OXTR/DRD2/CHGA/CHRNA3/KCNB1/GRM7/GDNF/CNR1/ADORA1/SYT5/GHSR/SYT13/SYT8/NPY5R/SYT15/LEP/ADRA2C/SLC6A1/KCNA2/ADRA2A/P2RY1/SYT10/CHRNA4/SYT11/DRD1/SLC18A3/PRKG1/SLC38A3/PRKCB/NTSR1/SYT2/HTR1B/TRH/SYT12/SYT3/SYT6/TH/ADRA2B	38	12.1707
BP	GO:0050769	positive regulation of neurogenesis	62/1846	242/18870	0.256198	2.61889	8.34642	7.97e-13	3.57e-11	2.56e-11	OTP/DRD2/GSX2/PLXNA4/OLIG2/TLR2/NCAN/WNT3/VCAN/FGF2/OBSL1/ID4/BDNF/NTN1/MAP6/L1CAM/TP73/CDH4/PAX6/SHTN1/CUX2/NKX6-2/EPHA4/TENM4/TIAM1/PLXND1/PTPRZ1/RGS14/ASCL1/DSCAM/SHH/NTRK2/DISC1/NEURL1/NR2E1/ITPKA/PLXNC1/SEMA5A/ACAN/SHOX2/VEGFC/ETV5/CXCR4/EGR2/BCAN/ISLR2/WNT3A/ROBO2/NKX6-1/DMRTA2/HAPLN4/POU4F2/LRP2/NGF/GFAP/TTBK1/ROBO1/MAG/TGFB1/BMP2/CHODL/KIT	62	12.0985
BP	GO:0030534	adult behavior	45/1846	145/18870	0.310345	3.17238	8.64704	8.92e-13	3.96e-11	2.84e-11	DRD2/CCND2/CHRNA3/SDK1/HOXB8/GBX1/DAB1/PCDH17/FOXA2/CEND1/GDNF/DBH/OPRD1/GHSR/ZIC1/LEP/SEZ6/NRXN2/NPY/EPHA4/SHANK2/PAX5/CHRNA4/SHANK1/DRD1/GRIN2D/NRXN1/CRHBP/CACNB4/NTSR1/HOXD10/OXR1/HOXD9/EN1/ALK/PPP1R1B/TRH/SLITRK5/FGF12/CNTN2/CRHR1/DMRT3/NLGN4X/SLC1A2/GLRB	45	12.0496
BP	GO:0051216	cartilage development	56/1846	207/18870	0.270531	2.7654	8.41002	9.32e-13	4.1e-11	2.94e-11	FGF18/HOXC4/SFRP2/GREM1/TRPV4/GATA3/IHH/COL11A2/FGF2/SOX5/WNT5B/COL2A1/BMP4/RSPO2/UNCX/CYTL1/RFLNA/BMP7/BMP3/LEP/HMGA2/FGF4/SATB2/RUNX2/CNMD/FGF9/EFEMP1/PTH1R/ARID5A/CCN2/WNT11/PRRX1/HAND2/SHOX2/PRKG2/TIMP1/BMP6/SULF2/LOXL2/COL27A1/NOG/COMP/GDF6/FRZB/WNT2B/COL1A1/CHRDL2/SMPD3/TGFB1/BMP2/OSR1/SERPINH1/WNT7A/FGF6/HAND1/HOXD3	56	12.0306
BP	GO:0051963	regulation of synapse assembly	39/1846	114/18870	0.342105	3.49703	8.80575	9.42e-13	4.11e-11	2.95e-11	OXTR/TLR2/SNAP25/GRID2/BDNF/NTN1/GHSR/NTNG2/CUX2/ASIC2/CBLN1/LHFPL4/LRTM2/SLIT1/SLITRK4/NTRK2/LRRC4B/FLRT2/NRXN1/ARHGEF15/NTRK1/ADGRB1/ST8SIA2/MIR431/LINGO2/WNT3A/ROBO2/SLITRK5/SLITRK2/CLSTN2/SYNDIG1/DKK1/LRRTM1/TPBG/IL1RAPL2/EPHB1/WNT7A/LRFN5/THBS2	39	12.0259
BP	GO:0010959	regulation of metal ion transport	86/1846	398/18870	0.21608	2.2088	8.02596	1.1e-12	4.78e-11	3.43e-11	DRD2/KCNS2/FXYD2/GRP/DPP6/DPP10/TRPC3/BCL2/PCSK9/KCNE1/HECW1/ADCYAP1R1/STAC2/RYR2/CABP1/ADORA1/OPRD1/THY1/KCNH2/ABCC8/PDE4B/KCNN4/CACNG6/FGF14/EDN3/FXYD7/GRM6/ADRA2A/NKAIN3/CNTN1/CABP4/KCNIP4/NKAIN4/NKX2-5/CACNA1C/NOS1/DRD1/LRRC38/CHP2/CACNB4/FXYD5/NKAIN1/ATP1B2/PTGS2/GALR2/NTSR1/CXCR4/GRIN1/TRPC6/RGS7/REM1/HPCA/SLC8A1/HECW2/DMD/MIR1-1/FFAR1/FGF11/P2RX2/KCNE5/CAV1/EPO/LHCGR/KCNAB1/LRRC55/FGF13/FG…	86	11.9586
BP	GO:0035296	regulation of tube diameter	45/1846	146/18870	0.308219	3.15065	8.59025	1.17e-12	4.98e-11	3.58e-11	OXTR/DRD5/ADRA1A/AVPR2/CD38/ADRA1D/INS/KCNJ8/DBH/ADORA1/ASIC2/LEP/ADRA2C/ADRA1B/EDN3/ADRA2A/HRH1/MMP2/P2RY1/FOXC2/HRH2/NOS1/DRD1/VSTM4/NPPB/MTNR1B/PRKG1/EDNRB/TACR1/PTGS2/SLC6A4/HTR1B/HTR1A/COMP/ADRB3/SLC8A1/NPR1/UTS2R/FOXC1/CAV1/HTR7/CALCA/CASR/KCNA5/ADRA2B	45	11.9318
BP	GO:0097746	blood vessel diameter maintenance	45/1846	146/18870	0.308219	3.15065	8.59025	1.17e-12	4.98e-11	3.58e-11	OXTR/DRD5/ADRA1A/AVPR2/CD38/ADRA1D/INS/KCNJ8/DBH/ADORA1/ASIC2/LEP/ADRA2C/ADRA1B/EDN3/ADRA2A/HRH1/MMP2/P2RY1/FOXC2/HRH2/NOS1/DRD1/VSTM4/NPPB/MTNR1B/PRKG1/EDNRB/TACR1/PTGS2/SLC6A4/HTR1B/HTR1A/COMP/ADRB3/SLC8A1/NPR1/UTS2R/FOXC1/CAV1/HTR7/CALCA/CASR/KCNA5/ADRA2B	45	11.9318
BP	GO:0030902	hindbrain development	47/1846	157/18870	0.299363	3.06012	8.53552	1.21e-12	5.11e-11	3.67e-11	LPAR1/GSX2/SSTR3/DAB1/FGF2/BCL2/CEND1/GRID2/KCNE1/NEUROG3/LMX1A/LHX1/PAX6/WNT1/NEUROD2/CBLN1/BMP7/DLC1/SEZ6/GDF10/ALDH1A2/CNTN1/SKOR2/ASCL1/SHH/WLS/PRKG1/SSTR2/HOXA2/PHOX2A/GBX2/ATP1B2/EN1/LHX5/SLC6A4/EGR2/NOG/CDK5R2/POU4F1/CTNNA2/FOXC1/PTF1A/NEUROD1/EPHB1/WNT7A/NLGN4X/PROX1	47	11.9172
BP	GO:0072080	nephron tubule development	36/1846	100/18870	0.36	3.67996	8.8482	1.24e-12	5.19e-11	3.73e-11	HOXD11/WT1/PAX2/GREM1/GATA3/FGF2/BCL2/HS3ST3A1/HOXB7/GDNF/BMP4/LHX1/WNT1/TMEM59L/DCHS1/KIF26B/POU3F3/SALL1/SHH/WNT11/HS3ST3B1/TCF21/PAX8/FGF8/WNT6/EYA1/WNT9B/NOG/IRX1/WNT2B/WNK4/BMP2/OSR1/NPNT/SLC22A6/PROM1	36	11.9066
BP	GO:0007369	gastrulation	54/1846	197/18870	0.274112	2.802	8.3722	1.34e-12	5.59e-11	4.01e-11	SFRP1/PAX2/WNT3/SFRP2/FOXA2/TBX20/ITGA7/NODAL/WNT5B/BMP4/LHX1/BMP7/LBX2/TENM4/HMGA2/CRB2/FGFR2/MMP2/COL12A1/FOXC2/SOX2/ZIC3/WNT11/FOXF1/MIXL1/WLS/NR0B1/COL4A2/FGF8/PRICKLE1/TRIM15/SOX7/SOX17/EYA1/OTX2/MMP14/NOG/WNT3A/ITGA8/ITGB2/COL5A1/MIR1-1/TBXT/FOXC1/ATOH8/TAL1/DKK1/TLX2/APLNR/OSR1/COL8A1/HNF4A/HAND1/GJA1	54	11.8729
BP	GO:0001658	branching involved in ureteric bud morphogenesis	27/1846	60/18870	0.45	4.59995	9.1968	1.64e-12	6.72e-11	4.82e-11	HOXD11/WT1/PAX2/GREM1/FGF2/BCL2/HS3ST3A1/HOXB7/GDNF/BMP4/LHX1/WNT1/TMEM59L/DCHS1/SALL1/SHH/HS3ST3B1/TCF21/PAX8/FGF8/WNT6/EYA1/WNT9B/NOG/WNT2B/BMP2/NPNT	27	11.7852
BP	GO:0007517	muscle organ development	79/1846	354/18870	0.223164	2.2812	8.01319	1.64e-12	6.72e-11	4.82e-11	WT1/NRG1/POU6F1/VAX1/TBX20/KY/BCL2/ITGA7/NPHS1/RBFOX1/BMP4/RYR2/BASP1/MYOM2/TCF15/SGCE/EGR3/PAX7/ACTC1/DES/PAX3/SPEG/FGFR2/DLL4/CNTFR/SHH/FOXC2/PAX5/ELN/NEURL1/NKX2-5/TCF21/ITGA11/TNNI3/ALX4/RYR1/LAMA2/SHOX2/DNER/IGF2/FGF8/ADGRB1/KLHL40/ANHX/HOXD10/HOXD9/CAV2/S1PR1/EGR2/NOG/WNT3A/VGLL2/POU4F1/MEOX2/CYP26B1/DMRTA2/DMD/MIR1-1/ZFPM2/P2RX2/FOXC1/LRP2/MKX/CAV1/FHL1/TPM1/LBX1/ACTA1/TGFB1/BMP2/NEUROG1/C…	79	11.7852
BP	GO:0051966	regulation of synaptic transmission, glutamatergic	31/1846	79/18870	0.392405	4.0112	8.83158	3.22e-12	1.31e-10	9.42e-11	OXTR/CACNG5/DRD2/UNC13A/GRM4/GRM7/GRIN2B/PLPPR4/CNR1/ADORA1/DGKZ/GRM3/GRM6/LRRK2/DISC1/DRD1/GRIN2D/GRM8/NRXN1/NTRK1/CACNG8/PTGS2/GRIN1/HTR1B/GRIN2A/GRIK3/DKK1/GRIN2C/DGKI/ROR2/CDH2	31	11.4921
BP	GO:0060560	developmental growth involved in morphogenesis	61/1846	244/18870	0.25	2.55553	8.05326	3.8e-12	1.54e-10	1.1e-10	SFRP1/PLXNA4/UNC13A/TBX2/HOXD13/WNT3/SFRP2/SPAG6/BDNF/BMP4/NTN1/LHX1/L1CAM/CPNE9/CDH4/SEMA6D/SEMA5B/OLFM1/SHTN1/DCLK1/BCL11A/SLIT1/TIAM1/EDN3/KIF26B/FGFR2/RIMS1/SALL1/DSCAM/SHH/RASAL1/DISC1/WNT11/RGMA/PRKG1/SEMA5A/RIMS2/PRICKLE1/ST8SIA2/CXCR4/SYT2/S1PR1/ISLR2/WNT3A/NKX6-1/SLC39A12/POU4F2/FGF10/NRCAM/SLIT3/SYT3/NGF/FGF13/POU4F3/MAG/ESR1/FSTL4/BARHL2/EMX1/TMEM108/SH3GL2	61	11.4202
BP	GO:0015844	monoamine transport	33/1846	89/18870	0.370787	3.79022	8.68827	4.15e-12	1.66e-10	1.19e-10	OXTR/DRD2/CHGA/KCNB1/GDNF/SLC6A2/CNR1/SYT5/GHSR/SYT13/SYT8/GNAT1/SYT15/SLC6A3/ADRA2C/KCNA2/ADRA2A/P2RY1/SYT10/CHRNA4/SYT11/NOS1/DRD1/SLC18A3/PRKCB/SYT2/SLC6A4/HTR1B/HTR1A/SYT12/SYT3/SYT6/ADRA2B	33	11.382
BP	GO:0006939	smooth muscle contraction	37/1846	109/18870	0.33945	3.46989	8.51573	4.69e-12	1.87e-10	1.34e-10	OXTR/DRD2/PROK2/TBX2/ADRA1A/CHRNA3/CD38/CNN1/GDNF/GHSR/ADRA2C/CHRM2/PTGER3/EDN3/ADRA2A/TACR3/DRD1/TNNI3/PRKG1/EDNRB/SSTR2/SPX/TACR1/MYH11/PTGS2/SULF2/COMP/KCNB2/SLC8A1/P2RX2/CAV1/HTR7/CALCA/NEUROG1/NPNT/ADRA2B/KIT	37	11.3288
BP	GO:0014706	striated muscle tissue development	64/1846	264/18870	0.242424	2.47809	7.96406	4.89e-12	1.93e-10	1.39e-10	WT1/NRG1/TBX2/ADRA1A/GREM1/NDRG4/TBX20/FGF2/OBSL1/ADAMTS9/BMP4/KCNJ8/RYR2/TP73/TBX5/ACTC1/BMP7/TENM4/ALDH1A2/FGFR2/FGF9/DLL4/SHH/FOXC2/ZIC3/NKX2-5/NPPB/CACNA1G/TNNI3/PRKG1/TBX18/SHOX2/GATA4/MYH11/PGM5/FGF8/PRICKLE1/NKX2-6/EYA1/PDGFRA/GATA5/S1PR1/NOG/WNT3A/GJB6/SLC8A1/POU4F1/SGCZ/MIR1-1/ZFPM2/FOXC1/LRP2/TPM1/HCN4/NOX4/DKK1/KCNK2/SYNE1/TGFB1/BMP2/PROX1/HAND1/GJA1/ACTN2	64	11.3107
BP	GO:0010001	glial cell differentiation	62/1846	252/18870	0.246032	2.51496	7.97251	5.34e-12	2.1e-10	1.5e-10	LPAR1/GSX2/PAX2/OLIG2/POU3F1/TLR2/VAX1/NCAN/CDK6/DAB1/NR3C1/VCAN/FGF2/ID4/TP73/PAX6/NKX6-2/VIM/NRROS/EPHA4/ANO1/TENM4/MAL/PTPRZ1/CNTN1/ASCL1/SHH/SOX2/NTRK2/NR2E1/DRD1/LIN28A/TRPC4/LAMA2/SOX1/ACAN/SLC8A3/DNER/CXCR4/NKX2-1/EGR2/NOG/BCAN/FGF5/MOBP/OLIG1/PRDM8/NKX6-1/HAPLN4/FGF10/POU3F2/DTX1/CNTN2/TAL1/GFAP/TTBK1/MAG/TGFB1/BMP2/ROR2/EMX1/CDH2	62	11.2725
BP	GO:0021516	dorsal spinal cord development	15/1846	20/18870	0.75	7.66658	9.82249	6.57e-12	2.55e-10	1.83e-10	GSX2/HOXB8/GDNF/LHX1/UNCX/WNT1/GSX1/LHX3/ASCL1/LHX5/WNT3A/DRGX/TAL1/GDF7/PROX1	15	11.1824
BP	GO:0048738	cardiac muscle tissue development	61/1846	247/18870	0.246964	2.52449	7.94158	6.66e-12	2.56e-10	1.84e-10	WT1/NRG1/TBX2/ADRA1A/GREM1/NDRG4/TBX20/FGF2/OBSL1/ADAMTS9/BMP4/KCNJ8/RYR2/TP73/TBX5/ACTC1/BMP7/TENM4/ALDH1A2/FGFR2/FGF9/DLL4/FOXC2/ZIC3/NKX2-5/NPPB/CACNA1G/TNNI3/PRKG1/TBX18/SHOX2/GATA4/MYH11/FGF8/PRICKLE1/NKX2-6/PDGFRA/GATA5/S1PR1/NOG/WNT3A/GJB6/SLC8A1/POU4F1/SGCZ/MIR1-1/ZFPM2/FOXC1/LRP2/TPM1/HCN4/NOX4/DKK1/KCNK2/SYNE1/TGFB1/BMP2/PROX1/HAND1/GJA1/ACTN2	61	11.1765
BP	GO:2000027	regulation of animal organ morphogenesis	40/1846	126/18870	0.31746	3.24511	8.32629	7.32e-12	2.8e-10	2.01e-10	SFRP1/WT1/PAX2/SFRP2/GREM1/GATA3/FGF2/RSPO3/HOXB7/GDNF/BMP4/CTHRC1/RSPO2/LHX1/BMP7/TIAM1/NGFR/RUNX2/SHH/WNT11/PAX8/PRKCB/FGF8/PRICKLE1/AJAP1/GATA5/WNT9B/NOG/WNT10A/WNT3A/ROBO2/WNT2B/DACT1/FGF10/DMRT3/DKK1/ROBO1/JHY/BMP2/WNT7A	40	11.1355
BP	GO:0070588	calcium ion transmembrane transport	77/1846	352/18870	0.21875	2.23608	7.70872	8.99e-12	3.41e-10	2.44e-10	GP1BB/CACNG5/DRD2/ADRA1A/GPM6A/TRPV4/TRPC3/FGF2/BCL2/GRIN2B/SLC8A2/ADCYAP1R1/STAC2/KCNJ8/RYR2/CABP1/SLC24A4/TRPM5/THY1/TRPM1/SLC24A3/CACNA1E/PDE4B/NALCN/CACNG6/GRM6/ADRA2A/CABP4/GP5/CACNA1C/NOS1/DRD1/GRIN2D/CACNA1G/TRPC4/RYR1/EDNRB/SLC8A3/MCOLN3/CACNB4/CACNG8/ATP2A3/NTSR1/GRIN1/RYR3/GRIN2A/TRPC6/CACNA2D3/WNT3A/REM1/ATP2B2/HPCA/SLC8A1/DMD/MIR1-1/P2RX2/CAV1/TRPA1/EPO/LHCGR/HTR2C/GRIN3B/JPH3/NALF1/C…	77	11.0462
BP	GO:1902074	response to salt	79/1846	366/18870	0.215847	2.20641	7.67471	9.81e-12	3.69e-10	2.65e-10	OXTR/DRD2/DRD5/SLC13A5/ALPL/CHRNA3/SDK1/LYPD1/PRKCG/KCNB1/TRPC3/CYP11B1/CNR1/KCNJ8/RYR2/CPNE9/SYT5/GHSR/SYT13/SYT8/LY6H/SYT15/NEUROD2/GIPR/SLC6A3/LEP/CHRM2/SLC6A1/BCL11A/TIAM1/RUNX2/P2RY1/SYT10/ACHE/PITX3/CHRM4/SHH/TACR3/RASAL1/SYT11/DRD1/ITPKA/RYR1/EDNRB/CRHBP/NTRK1/RASGRP2/CHP2/PRKCB/NPTX1/PTGS2/ST8SIA2/CPNE8/PCSK1/DPEP1/SYT2/EN1/RYR3/HTR1B/DLG2/KCNH1/PPP1R1B/CYP11B2/HPCA/SYT12/COL1A1/P2RX2/CAV…	79	11.0083
BP	GO:0007187	G protein-coupled receptor signaling pathway, coupled to cyclic nucleotide second messenger	25/1846	56/18870	0.446429	4.56344	8.79391	1.36e-11	5.05e-10	3.62e-10	HTR4/SSTR3/SSTR5/HTR1F/CNR1/OPRD1/NPY/CHRM2/HRH1/CHRM4/PTH1R/MTNR1A/HRH2/DRD1/MTNR1B/SSTR2/HTR1B/HTR1A/SSTR4/ADRB3/NPY1R/LHCGR/HTR2C/HTR7/HTR6	25	10.8665
BP	GO:0050433	regulation of catecholamine secretion	25/1846	56/18870	0.446429	4.56344	8.79391	1.36e-11	5.05e-10	3.62e-10	OXTR/DRD2/CHGA/KCNB1/GDNF/CNR1/SYT5/GHSR/SYT13/SYT8/SYT15/ADRA2C/KCNA2/ADRA2A/P2RY1/SYT10/CHRNA4/SYT11/PRKCB/SYT2/HTR1B/SYT12/SYT3/SYT6/ADRA2B	25	10.8665
BP	GO:0007204	positive regulation of cytosolic calcium ion concentration	48/1846	173/18870	0.277457	2.83619	7.9894	1.46e-11	5.4e-10	3.87e-10	OXTR/GALR1/PROK2/LPAR1/ADRA1A/TRPV4/TRPC3/BCL2/CD38/ADCYAP1R1/ADCYAP1/ADRA1D/CCKBR/GLP1R/RYR2/GPR6/GIPR/ADCY5/PTGER3/ADRA1B/P2RY1/CACNA1C/NOS1/TAC1/PRKG1/EDNRB/PTGDR/TACR1/S1PR4/GALR2/CXCR4/GRIN1/TRPC6/C5AR2/SLC8A1/FFAR1/P2RX2/CAV1/EPO/LHCGR/JPH3/CALCA/ESR1/CALCR/ADCY8/CMKLR1/CACNA2D1/CACNA1A	48	10.8356
BP	GO:0022898	regulation of transmembrane transporter activity	59/1846	239/18870	0.246862	2.52345	7.80491	1.5e-11	5.49e-10	3.94e-10	CACNG5/DRD2/KCNS2/FXYD2/ARC/GRP/BCL2/PCSK9/KCNE1/HECW1/STAC2/INS/GSG1L/RYR2/DAPK1/CABP1/ABCB1/PDE4B/FGF14/FXYD7/SHISA9/ADRA2A/CABP4/SHISA6/SHANK1/NOS1/CRHBP/LRRC38/SHISA7/SHISA8/CHP2/CACNB4/CACNG8/FXYD5/ATP1B2/GALR2/TRPC6/HPCA/HECW2/DMD/MIR1-1/FGF11/CNIH3/KCNE5/CAV1/EPO/KCNAB1/LRRC55/FGF13/FGF12/FHL1/JPH3/CRHR1/P2RY6/FXYD6/OSR1/CACNA2D1/SCN3B/ACTN2	59	10.8239
BP	GO:0048592	eye morphogenesis	46/1846	162/18870	0.283951	2.90257	8.00838	1.62e-11	5.89e-10	4.23e-10	MFAP2/ATP8A2/PAX2/TBX2/SDK1/MEGF11/VSX1/IHH/FGF2/BCL2/FJX1/BMP4/FOXE3/HCN1/LHX1/THY1/FBN1/PAX6/GNAT1/PITX2/BMP7/CRB2/PITX3/DSCAM/CABP4/EFEMP1/NTRK2/WNT16/SOX1/USH1C/TMEM215/SDK2/COL8A2/COL5A1/FBN2/WNT2B/KDR/DIO3/PTF1A/TH/COL8A1/EPHB1/FAT3/PROM1/PROX1/FOXL2	46	10.7905
BP	GO:0048863	stem cell differentiation	60/1846	246/18870	0.243902	2.4932	7.7626	1.73e-11	6.25e-10	4.48e-10	SFRP1/HOXB4/PAX2/NRG1/TBX2/WNT3/SFRP2/GREM1/GPM6A/CDK6/FGF2/BCL2/SP7/HOXD4/SOX5/GDNF/BMP4/TCF15/SEMA6D/PAX6/SEMA5B/TBX5/RET/CDX2/PITX2/SOX21/SOX18/BMP7/EDN3/HMGA2/ALDH1A2/FGFR2/RUNX2/SHH/FOXC2/ZIC3/NKX2-5/DNMT3L/LIN28A/EDNRB/SEMA5A/HAND2/GBX2/PRICKLE1/SOX17/PDGFRA/RADIL/NOG/WNT10A/DMRTA2/FRZB/TBXT/FOXC1/TAL1/ESR1/OSR1/FGF19/WNT7A/CDH2/KIT	60	10.762
BP	GO:0050432	catecholamine secretion	26/1846	61/18870	0.42623	4.35696	8.64745	1.94e-11	6.96e-10	4.99e-10	OXTR/DRD2/CHGA/KCNB1/GDNF/CNR1/SYT5/GHSR/SYT13/SYT8/GNAT1/SYT15/ADRA2C/KCNA2/ADRA2A/P2RY1/SYT10/CHRNA4/SYT11/PRKCB/SYT2/HTR1B/SYT12/SYT3/SYT6/ADRA2B	26	10.7122
BP	GO:0042692	muscle cell differentiation	86/1846	419/18870	0.205251	2.09809	7.48506	2e-11	7.08e-10	5.08e-10	WT1/NRG1/TBX2/ADRA1A/TNFSF14/ADAMTS5/GREM1/NFATC1/BCL2/OBSL1/NPHS1/WNT5B/BDNF/BMP4/KCNJ8/MYOM2/WNT1/TBX5/ACTC1/WFIKKN2/LBX2/SPEG/FGFR2/FGF9/SHH/EHD2/TNNT3/RBPMS2/NKX2-5/FOXF1/NOS1/ADAM12/PRKG1/TBX18/RYR1/EDNRB/LAMA2/SHOX2/GATA4/DNER/IGF2/MYH11/CACNB4/PGM5/PRICKLE1/ADGRB1/NKX2-6/DOCK2/KLHL40/ANHX/MMP14/PDGFRA/CAV2/KCNH1/WNT3A/ITGA8/COMP/SLC8A1/CYP26B1/SGCZ/DMD/MIR1-1/P2RX2/FGF10/NID1/TPM1/RAMP2/JA…	86	10.699
BP	GO:0031644	regulation of nervous system process	38/1846	119/18870	0.319328	3.2642	8.15898	2e-11	7.08e-10	5.08e-10	CELF4/GRIN2B/SLC8A2/ADORA1/GHSR/CUX2/DLGAP2/CBLN1/TENM4/LRRK2/RIMS1/SHANK1/GRIN2D/MTNR1B/NRXN1/SPX/SLC8A3/RIMS2/DLGAP4/CST7/NTSR1/GRIN1/GRIN2A/EGR2/BEGAIN/HTR2C/FGF12/DLGAP1/DLGAP3/JAM2/STX1B/GRIN2C/MAG/SYNE1/PRKAR1B/WNT7A/NLGN4X/TMEM108	38	10.699
BP	GO:0050905	neuromuscular process	46/1846	163/18870	0.282209	2.88476	7.95808	2.04e-11	7.15e-10	5.13e-10	DRD2/ATP8A2/KCNA1/GBX1/GRID2/RBFOX1/STAC2/TNNI2/PVALEF/KCNJ8/TCF15/NKX6-2/ADCY5/SLC6A3/ABCC8/ASCL1/RCSD1/TNNT3/SHANK1/DRD1/GRIN2D/TNNI3/NRXN1/HMX3/SLC8A3/USH1C/HOXD10/NPAS1/GRIN2A/COMP/REM1/CSMD1/POU4F1/CTNNA2/DMD/POU4F2/PENK/CDH23/FGF12/JPH3/POU4F3/GRIN2C/NEUROG1/USH1G/CHRND/GLRB	46	10.6904
BP	GO:0001656	metanephros development	33/1846	94/18870	0.351064	3.58861	8.28492	2.35e-11	8.16e-10	5.86e-10	WT1/PAX2/GREM1/GATA3/BCL2/GDNF/BMP4/BASP1/LHX1/FBN1/RET/BMP7/KIF26B/POU3F3/SALL1/SHH/FOXC2/TCF21/PAX8/FGF8/SOX17/EYA1/PDGFRA/WNT9B/ROBO2/ITGA8/NPHS2/GDF6/IRX1/FGF10/AKR1B1/OSR1/SLC22A6	33	10.6289
BP	GO:0060828	regulation of canonical Wnt signaling pathway	62/1846	262/18870	0.236641	2.41897	7.61612	3.14e-11	1.08e-09	7.78e-10	SFRP1/APC2/LRRK1/SFRP4/SFRP2/GREM1/FGF2/LGR5/RSPO3/HECW1/NOTUM/CTHRC1/RSPO2/RSPO1/HHEX/DLX5/SFRP5/FGFR2/LRRK2/FGF9/DKK3/SHH/SOX2/TLE4/SHISA6/ADGRA2/LRP4/WNT11/NKX2-5/WLS/TBX18/SEMA5A/BICC1/BIRC8/FRMD8P1/TPBGL/PRICKLE1/LGR6/MAD2L2/AMER2/SOX7/SOX17/SULF2/NOG/WNT3A/MIR665/CSNK1A1L/FRZB/MIR1-1/COL1A1/DACT1/FGF10/CAV1/KANK1/DKK1/CTNND2/PTPRO/TGFB1/BMP2/TPBG/NKD2/CDH2	62	10.5031
BP	GO:0032412	regulation of monoatomic ion transmembrane transporter activity	57/1846	231/18870	0.246753	2.52234	7.66593	3.37e-11	1.16e-09	8.31e-10	CACNG5/DRD2/KCNS2/FXYD2/ARC/GRP/PCSK9/KCNE1/HECW1/STAC2/GSG1L/RYR2/DAPK1/CABP1/ABCB1/PDE4B/FGF14/FXYD7/SHISA9/ADRA2A/CABP4/SHISA6/SHANK1/NOS1/CRHBP/LRRC38/SHISA7/SHISA8/CHP2/CACNB4/CACNG8/FXYD5/ATP1B2/GALR2/TRPC6/HPCA/HECW2/DMD/MIR1-1/FGF11/CNIH3/KCNE5/CAV1/EPO/KCNAB1/LRRC55/FGF13/FGF12/FHL1/JPH3/CRHR1/P2RY6/FXYD6/OSR1/CACNA2D1/SCN3B/ACTN2	57	10.4724
BP	GO:0051937	catecholamine transport	29/1846	76/18870	0.381579	3.90054	8.34325	3.62e-11	1.24e-09	8.87e-10	OXTR/DRD2/CHGA/KCNB1/GDNF/SLC6A2/CNR1/SYT5/GHSR/SYT13/SYT8/GNAT1/SYT15/SLC6A3/ADRA2C/KCNA2/ADRA2A/P2RY1/SYT10/CHRNA4/SYT11/DRD1/PRKCB/SYT2/HTR1B/SYT12/SYT3/SYT6/ADRA2B	29	10.4413
BP	GO:0042476	odontogenesis	40/1846	132/18870	0.30303	3.09761	7.96359	3.73e-11	1.27e-09	9.08e-10	ALPL/LHX8/SP7/FOXI3/TNFSF11/BMP4/FAM20C/SLC24A4/RSPO2/COL1A2/PITX2/BMP7/NGFR/FGF4/FGFR2/RUNX2/SHH/LRP4/BCL11B/WLS/FST/HAND2/PRKCB/FGF8/WNT6/PDGFRA/WNT10A/DLX3/COL1A1/FGF10/FOXC1/WDR72/DMRT3/SMPD3/BMP2/OSR1/TSPEAR/NKX2-3/FAM20A/HAND1	40	10.4283
BP	GO:0006816	calcium ion transport	89/1846	445/18870	0.2	2.04442	7.34194	3.8e-11	1.28e-09	9.19e-10	GP1BB/CACNG5/DRD2/ADRA1A/GPM6A/TRPV4/TRPC3/FGF2/BCL2/GRIN2B/SLC8A2/ADCYAP1R1/STAC2/KCNJ8/RYR2/CABP1/SLC24A4/OPRD1/TRPM5/THY1/TRPM1/SLC24A3/CACNA1E/PDE4B/KCNN4/NALCN/CACNG6/GRM6/ADRA2A/CABP4/GP5/CHRNA4/CACNA1C/NOS1/DRD1/GRIN2D/CACNA1G/TRPC4/RYR1/EDNRB/SLC8A3/MCOLN3/CACNB4/PRKCB/CACNG8/ATP2A3/GJA4/PTGS2/CYP27B1/NTSR1/CXCR4/GRIN1/RYR3/GRIN2A/TRPC6/CACNA2D3/WNT3A/REM1/ATP2B2/HPCA/SLC8A1/DMD/MIR1-1/FF…	89	10.4202
BP	GO:0021983	pituitary gland development	21/1846	42/18870	0.5	5.11105	8.78284	4.01e-11	1.33e-09	9.58e-10	OTP/DRD2/FGF2/BMP4/PAX6/SLC6A3/PITX2/GSX1/LHX3/ALDH1A2/SALL1/SOX2/SOX3/NR0B1/FGF8/PCSK1/NKX2-1/NOG/FGF10/POU3F2/BMP2	21	10.3969
BP	GO:0071542	dopaminergic neuron differentiation	21/1846	42/18870	0.5	5.11105	8.78284	4.01e-11	1.33e-09	9.58e-10	SFRP1/OTP/WNT3/SFRP2/FOXA2/LMX1A/RSPO2/WNT1/TIAM1/PITX3/SHH/PHOX2A/FERD3L/FGF8/LMX1B/OTX2/EN1/WNT9B/WNT3A/DMRTA2/DKK1	21	10.3969
BP	GO:0003206	cardiac chamber morphogenesis	39/1846	127/18870	0.307087	3.13907	7.96465	4.17e-11	1.38e-09	9.88e-10	NRG1/TBX2/SFRP2/GATA3/TBX20/BMP4/RYR2/TBX5/NPY5R/BMP7/NPY2R/FGFR2/DLL4/FOXC2/WNT11/NKX2-5/DNAH11/FOXF1/TNNI3/ADAMTS1/HAND2/SHOX2/GATA4/FGF8/NOG/ROBO2/POU4F1/MIR1-1/ZFPM2/FOXC1/LRP2/SLIT3/TPM1/ROBO1/TGFB1/BMP2/APLNR/PROX1/HAND1	39	10.3799
BP	GO:0021515	cell differentiation in spinal cord	23/1846	50/18870	0.46	4.70217	8.63159	4.19e-11	1.38e-09	9.88e-10	OLIG3/GSX2/OLIG2/GBX1/TBX20/LHX1/WNT1/GSX1/LHX3/DLL4/ASCL1/SHH/SOX1/PHOX2A/HOXD10/LHX5/WNT3A/MDGA2/TAL1/LBX1/DMRT3/GDF7/DBX1	23	10.3778
BP	GO:0033555	multicellular organismal response to stress	32/1846	91/18870	0.351648	3.59459	8.16981	4.47e-11	1.46e-09	1.05e-09	GRP/LYPD1/PRKCG/BCL2/ADCYAP1R1/SLC6A2/HCN1/DBH/NEUROD2/RET/GABRA5/ADRA2A/NR2E1/NOS1/DRD1/TAC1/EDNRB/NTRK1/ASIC4/TACR1/MORC1/GJA4/HTR1A/P2RX2/TRPA1/PENK/HTR2C/CRHR1/CALCA/PRKAR1B/SCN9A/BRINP1	32	10.3497
BP	GO:2000179	positive regulation of neural precursor cell proliferation	26/1846	63/18870	0.412698	4.21865	8.42642	4.68e-11	1.52e-09	1.09e-09	OTP/DRD2/NCAN/VCAN/FGF2/ID4/TOX/LHX1/PAX6/NES/DLL4/PITX3/ASCL1/SHH/DISC1/NR2E1/ACAN/VEGFC/LHX5/BCAN/WNT3A/DMRTA2/HAPLN4/LRP2/INSM1/PROX1	26	10.3298
BP	GO:0006935	chemotaxis	92/1846	468/18870	0.196581	2.00947	7.2819	4.72e-11	1.52e-09	1.09e-09	FEZF2/PROK2/LPAR1/CYP7B1/CHGA/CXCL5/LSP1/PLXNA4/FGF18/ITGA9/PGF/NRG1/TNFSF14/PRSS56/WNT3/GREM1/TRPV4/CXCL3/FGF2/ROBO3/GDNF/TNFSF11/BMP4/NTN1/PF4V1/PREX1/L1CAM/SEMA6D/SEMA5B/EGR3/NTF3/NOVA2/PDE4B/ADGRE2/LRTM2/SLIT1/TIAM1/EDN3/FGF4/MMP2/PLEKHG5/ELANE/DSCAM/ALOX5/NBL1/PF4/CXCL1/ADGRA2/FLRT2/TUBB2B/EDNRB/SEMA5A/CDH13/CH25H/VEGFC/FGF8/LGR6/DOCK2/ENPP2/DPEP1/RIN3/CXCR4/PDGFRA/S1PR1/RAC2/C5AR2/WNT3A/ROB…	92	10.3261
BP	GO:0030178	negative regulation of Wnt signaling pathway	47/1846	173/18870	0.271676	2.7771	7.73231	5.29e-11	1.7e-09	1.22e-09	SFRP1/APC2/SFRP4/SFRP2/GREM1/HECW1/NOTUM/TRABD2A/CTHRC1/SOX30/BARX1/SFRP5/FGF9/DKK3/SHH/HIC1/SOX2/TLE4/SHISA6/LRP4/SHISA2/WNT11/NKX2-5/WIF1/TBX18/BICC1/FRMD8P1/TPBGL/PRICKLE1/MAD2L2/AMER2/SOX17/NOG/MIR665/CSNK1A1L/FRZB/MIR1-1/DACT1/CAV1/DKK1/PTPRO/BMP2/TPBG/APCDD1L/MDFI/NKD2/CDH2	47	10.2765
BP	GO:0042330	taxis	92/1846	470/18870	0.195745	2.00092	7.23602	6e-11	1.91e-09	1.37e-09	FEZF2/PROK2/LPAR1/CYP7B1/CHGA/CXCL5/LSP1/PLXNA4/FGF18/ITGA9/PGF/NRG1/TNFSF14/PRSS56/WNT3/GREM1/TRPV4/CXCL3/FGF2/ROBO3/GDNF/TNFSF11/BMP4/NTN1/PF4V1/PREX1/L1CAM/SEMA6D/SEMA5B/EGR3/NTF3/NOVA2/PDE4B/ADGRE2/LRTM2/SLIT1/TIAM1/EDN3/FGF4/MMP2/PLEKHG5/ELANE/DSCAM/ALOX5/NBL1/PF4/CXCL1/ADGRA2/FLRT2/TUBB2B/EDNRB/SEMA5A/CDH13/CH25H/VEGFC/FGF8/LGR6/DOCK2/ENPP2/DPEP1/RIN3/CXCR4/PDGFRA/S1PR1/RAC2/C5AR2/WNT3A/ROB…	92	10.2218
BP	GO:0021761	limbic system development	38/1846	123/18870	0.308943	3.15805	7.90692	6.05e-11	1.92e-09	1.38e-09	FEZF2/OTP/DRD2/KCNA1/CDK6/DAB1/ID4/LMX1A/ZIC1/GSX1/FGFR2/ZIC3/NR2E1/ANXA3/DRD1/SOX3/PRDM13/EMX2/KIRREL3/NR0B1/FEZ1/RAX/NKX2-6/LHX5/ALK/NKX2-1/CDK5R2/BCAN/NDNF/WNT3A/FOXB1/POU3F2/FGF13/NEUROD1/SLC32A1/SRD5A2/PROX1/TMEM108	38	10.2182
BP	GO:0035725	sodium ion transmembrane transport	48/1846	180/18870	0.266667	2.72589	7.66135	6.74e-11	2.13e-09	1.53e-09	SLC6A18/SLC13A5/FXYD2/GRP/SLC6A15/SLC8A2/PCSK9/HECW1/SLC6A2/SLC6A20/HCN1/SLC24A4/TRPM5/ASIC2/SLC24A3/SLC6A3/NALCN/SLC6A1/FGF14/FXYD7/NOS1/ASIC3/SLC8A3/ASIC4/CHP2/SLC17A7/FXYD5/ATP1B2/SLC4A8/SLC34A2/SLC6A17/SLC6A4/ATP4A/SLC8A1/HECW2/DMD/SLC6A7/FGF11/SLC9A3/FGF13/FGF12/WNK4/HCN4/FXYD6/OSR1/HCN2/SCN9A/SCN3B	48	10.1713
BP	GO:0007200	phospholipase C-activating G protein-coupled receptor signaling pathway	36/1846	113/18870	0.318584	3.2566	7.92267	7.24e-11	2.27e-09	1.63e-09	DRD2/LPAR1/CHGA/DRD5/ADRA1A/GRP/ADRA1D/CCKBR/GPR4/OPRD1/CHRM2/PTGER3/GPR83/ANO1/ADRA1B/ADRA2A/HRH1/P2RY1/PTH1R/DRD1/EDNRB/GPR20/TACR1/PRKCB/GALR2/GPR139/C5AR2/FFAR1/LHCGR/HTR2C/P2RY6/CALCA/ESR1/CMKLR1/CASR/ACTN2	36	10.1403
BP	GO:0042310	vasoconstriction	30/1846	83/18870	0.361446	3.69474	8.10188	8.18e-11	2.55e-09	1.83e-09	OXTR/DRD5/ADRA1A/AVPR2/CD38/ADRA1D/DBH/ASIC2/LEP/ADRA2C/ADRA1B/EDN3/ADRA2A/HRH1/MMP2/HRH2/MTNR1B/EDNRB/TACR1/PTGS2/SLC6A4/HTR1B/HTR1A/COMP/SLC8A1/CAV1/HTR7/CASR/KCNA5/ADRA2B	30	10.0872
BP	GO:0003015	heart process	60/1846	255/18870	0.235294	2.4052	7.43937	8.34e-11	2.58e-09	1.85e-09	DRD2/CHGA/TBX2/ADRA1A/PDE5A/KCNJ12/SLC8A2/KCNE1/CELF2/TNNI2/GLP1R/KCNJ8/RYR2/ADORA1/KCNH2/TBX5/KCNG2/ACTC1/PDE4B/CHRM2/ADRA1B/DES/EDN3/TACR3/NKX2-5/CACNA1C/NOS1/KCNJ3/CACNA1G/TNNI3/TBX18/EDNRB/SPX/SLC8A3/SHOX2/GATA4/ATP2A3/ATP1B2/CXCR4/ATP2B2/SLC8A1/SGCZ/DMD/MIR1-1/KCNE5/CAV1/FGF13/FGF12/TPM1/HCN4/NOX4/KCNQ1/TH/GSN/RAMP3/CACNA1H/KCNA5/CACNA2D1/GJA1/SCN3B	60	10.0788
BP	GO:0050673	epithelial cell proliferation	93/1846	480/18870	0.19375	1.98053	7.16558	8.4e-11	2.58e-09	1.85e-09	SFRP1/RASGRF1/DRD2/PROK2/CYP7B1/PAX2/NKX2-8/PGF/TBX2/AKT3/SFRP2/CDK6/GATA3/IHH/FGF2/LGR5/NODAL/TNFSF11/HMX2/BMP4/FOXE3/FLT4/DBH/GHSR/PAX6/LIMS2/EGR3/DLX6/LEP/DLX5/TNFSF12/NGFR/ALDH1A2/FGFR2/RUNX2/CNMD/FGF9/DLL4/ALOX5/SHH/SOX2/NKX2-5/BCL11B/WNT16/VSTM4/EDNRB/SEMA5A/CDH13/FST/MIR410/VEGFC/IGF2/TACR1/NKX2-6/EYA1/BMP6/MMP14/SULF2/LOXL2/CDKN1C/CAV2/NOG/WNT3A/COL8A2/PPP1R16B/PTPRN/NKX6-1/MIR483/FGF10/M…	93	10.0757
BP	GO:0008217	regulation of blood pressure	49/1846	187/18870	0.262032	2.67852	7.59597	8.41e-11	2.58e-09	1.85e-09	OXTR/DRD2/CHGA/DRD5/ADRA1A/AVPR2/SGK1/CYP11B1/GLP1R/CNR1/KCNJ8/ADORA1/NPR3/COL1A2/ASIC2/ENPEP/LEP/PTGS1/NPY/ADRA1B/EDN3/TACR3/NOS1/NPPB/CORO2B/TNNI3/EDNRB/SPX/PCSK5/EMILIN2/VEGFC/TACR1/PTGS2/GCGR/NTSR1/POMC/CYP11B2/ADRB3/NPR1/UTS2R/P2RX2/NPY1R/WNK4/TPM1/RAMP2/CALCA/KCNQ1/PTPRO/ADRA2B	49	10.0752
BP	GO:0060047	heart contraction	58/1846	243/18870	0.238683	2.43984	7.43886	9.42e-11	2.87e-09	2.06e-09	DRD2/CHGA/TBX2/ADRA1A/PDE5A/KCNJ12/SLC8A2/KCNE1/CELF2/TNNI2/GLP1R/KCNJ8/RYR2/ADORA1/KCNH2/TBX5/KCNG2/ACTC1/PDE4B/CHRM2/ADRA1B/DES/EDN3/TACR3/NKX2-5/CACNA1C/NOS1/KCNJ3/CACNA1G/TNNI3/TBX18/EDNRB/SPX/SLC8A3/SHOX2/GATA4/ATP2A3/ATP1B2/CXCR4/ATP2B2/SLC8A1/SGCZ/DMD/MIR1-1/KCNE5/CAV1/FGF13/FGF12/TPM1/HCN4/KCNQ1/TH/GSN/CACNA1H/KCNA5/CACNA2D1/GJA1/SCN3B	58	10.0259
BP	GO:0044344	cellular response to fibroblast growth factor stimulus	36/1846	115/18870	0.313043	3.19996	7.79229	1.27e-10	3.8e-09	2.73e-09	SFRP1/FGF18/TBX2/GATA3/FGFR4/FGF2/FAM20C/CRIPTO/LHX1/PAX6/PRDM14/EGR3/NGFR/SPRY3/FGF4/FGFR2/RUNX2/FGF9/DLL4/SHISA2/CCN2/FLRT2/FGF8/OTX2/SULF2/NOG/NDNF/FGF5/FGF17/MIR1-1/COL1A1/FGF10/FGFR1/TRIM71/FGF19/FGF6	36	9.8962
BP	GO:0099565	chemical synaptic transmission, postsynaptic	36/1846	115/18870	0.313043	3.19996	7.79229	1.27e-10	3.8e-09	2.73e-09	DRD2/CELF4/CHRNA3/ZACN/GRID2/GRIN2B/SLC8A2/ADORA1/GLRA3/CUX2/CBLN1/SEZ6/LRRK2/RIMS1/CHRNA4/SHANK1/GRIN2D/NRXN1/SLC8A3/RIMS2/NTSR1/GRIN1/GRIN2A/INSYN2A/NPAS4/INSYN1/P2RX2/STX1B/GRIN2C/SYNE1/PRKAR1B/WNT7A/NLGN4X/CHRND/TMEM108/GLRB	36	9.8962
BP	GO:0008016	regulation of heart contraction	52/1846	208/18870	0.25	2.55553	7.4283	1.46e-10	4.36e-09	3.13e-09	DRD2/CHGA/TBX2/ADRA1A/PDE5A/KCNJ12/SLC8A2/KCNE1/CELF2/GLP1R/KCNJ8/RYR2/ADORA1/KCNH2/TBX5/KCNG2/PDE4B/CHRM2/ADRA1B/DES/EDN3/TACR3/NKX2-5/CACNA1C/NOS1/KCNJ3/CACNA1G/TNNI3/TBX18/EDNRB/SPX/SLC8A3/SHOX2/GATA4/ATP2A3/ATP1B2/ATP2B2/SLC8A1/DMD/MIR1-1/KCNE5/CAV1/FGF13/TPM1/HCN4/KCNQ1/TH/CACNA1H/KCNA5/CACNA2D1/GJA1/SCN3B	52	9.83565
BP	GO:0008306	associative learning	30/1846	85/18870	0.352941	3.6078	7.93483	1.62e-10	4.8e-09	3.44e-09	DRD2/DRD5/SNAP25/NDRG4/DBH/NEUROD2/ABCC8/SHANK2/SLC6A1/GABRA5/RGS14/HRH1/SHANK1/DRD1/MEIS2/TACR1/GRIN1/GRIN2A/NPTX2/PPP1R1B/NOG/CSMD1/FOXB1/CLSTN2/BRSK1/PDE1B/TPBG/B3GAT1/ELAVL4/KIT	30	9.79048
BP	GO:0007269	neurotransmitter secretion	41/1846	144/18870	0.284722	2.91046	7.57803	1.85e-10	5.42e-09	3.89e-09	CPLX2/SYN2/UNC13A/CHRNA3/PRKCG/SNAP25/GRM4/KCNJ8/SYT5/SYT8/ABCC8/NRXN2/LRRK2/P2RY1/RIMS1/OTOF/SYT11/SLC18A3/DYSF/NRXN1/RPH3A/RIMS2/CACNB4/PRKCB/SLC4A8/CADPS/SV2C/SYT2/HTR1B/SYT12/UNC13C/BAIAP3/SNCAIP/BRSK1/SV2B/RIMS4/SNPH/STX1B/SLC32A1/SYN3/WNT7A	41	9.73283
BP	GO:0099643	signal release from synapse	41/1846	144/18870	0.284722	2.91046	7.57803	1.85e-10	5.42e-09	3.89e-09	CPLX2/SYN2/UNC13A/CHRNA3/PRKCG/SNAP25/GRM4/KCNJ8/SYT5/SYT8/ABCC8/NRXN2/LRRK2/P2RY1/RIMS1/OTOF/SYT11/SLC18A3/DYSF/NRXN1/RPH3A/RIMS2/CACNB4/PRKCB/SLC4A8/CADPS/SV2C/SYT2/HTR1B/SYT12/UNC13C/BAIAP3/SNCAIP/BRSK1/SV2B/RIMS4/SNPH/STX1B/SLC32A1/SYN3/WNT7A	41	9.73283
BP	GO:0021543	pallium development	49/1846	191/18870	0.256545	2.62242	7.42102	1.88e-10	5.48e-09	3.94e-09	FEZF2/KCNA1/KIF26A/LHX6/CDK6/DAB1/ID4/LMX1A/PAX6/ZIC1/NPY/PHACTR1/KCNA2/POU3F3/ASCL1/PAX5/NTRK2/DISC1/ZIC3/NR2E1/ANXA3/DRD1/TUBB2B/EMX2/KIRREL3/ATOH1/FEZ1/FGF8/FOXP2/LHX5/ALK/NKX2-1/IGF2BP1/CDK5R2/BCAN/WNT3A/DMRTA2/POU3F2/FGF13/NEUROD1/SLC32A1/ROBO1/TH/SRD5A2/HTR6/PROX1/EMX1/TMEM108/CDH2	49	9.72584
BP	GO:0003205	cardiac chamber development	45/1846	168/18870	0.267857	2.73806	7.45136	2.25e-10	6.54e-09	4.69e-09	HOXA13/NRG1/TBX2/SFRP2/GATA3/TBX20/BMP4/KCNJ8/RYR2/TBX5/NPY5R/BMP7/NPY2R/PLXND1/FGFR2/DLL4/SALL1/FOXC2/WNT11/NKX2-5/DNAH11/FOXF1/PAX8/TNNI3/ADAMTS1/HAND2/SHOX2/GATA4/FGF8/NOG/ROBO2/POU4F1/MIR1-1/ZFPM2/FOXC1/LRP2/SLIT3/TPM1/KCNK2/ROBO1/TGFB1/BMP2/APLNR/PROX1/HAND1	45	9.64782
BP	GO:0051932	synaptic transmission, GABAergic	24/1846	58/18870	0.413793	4.22984	8.11216	2.43e-10	7.02e-09	5.03e-09	OXTR/DRD2/GABRD/ADRA1A/CA2/CNR1/ADORA1/NPY5R/NALCN/GABRB2/SLC6A1/GABRA5/GABRA4/CA7/TACR1/GABRA2/HTR1B/GABBR2/NPAS4/HAPLN4/BAIAP3/TPBG/SYN3/GABRB3	24	9.61439
BP	GO:0071774	response to fibroblast growth factor	37/1846	123/18870	0.300813	3.07494	7.60242	2.53e-10	7.28e-09	5.22e-09	SFRP1/FGF18/TBX2/GATA3/FGFR4/FGF2/FAM20C/CRIPTO/LHX1/PAX6/PRDM14/EGR3/NGFR/SPRY3/FGF4/FGFR2/RUNX2/FGF9/DLL4/SHISA2/CCN2/FLRT2/FGF8/OTX2/SULF2/NOG/NDNF/FGF5/FGF17/MIR1-1/COL1A1/FGF10/FGFR1/TRIM71/CASR/FGF19/FGF6	37	9.59688
BP	GO:0097553	calcium ion transmembrane import into cytosol	51/1846	205/18870	0.24878	2.54306	7.31484	2.65e-10	7.57e-09	5.43e-09	GP1BB/DRD2/ADRA1A/TRPV4/TRPC3/FGF2/BCL2/GRIN2B/SLC8A2/ADCYAP1R1/RYR2/SLC24A4/THY1/TRPM1/CACNA1E/GRM6/GP5/CACNA1C/NOS1/DRD1/GRIN2D/CACNA1G/RYR1/SLC8A3/MCOLN3/NTSR1/GRIN1/RYR3/GRIN2A/SLC8A1/DMD/MIR1-1/P2RX2/CAV1/TRPA1/EPO/LHCGR/HTR2C/JPH3/NALF1/P2RY6/GRIN2C/CALCR/APLNR/RAMP3/SCN9A/CACNA1H/CACNA1B/CACNA2D1/CACNA1I/CACNA1A	51	9.57675
BP	GO:0051965	positive regulation of synapse assembly	25/1846	63/18870	0.396825	4.05639	8.00163	3.02e-10	8.58e-09	6.16e-09	OXTR/GRID2/BDNF/CUX2/ASIC2/CBLN1/LRTM2/SLITRK4/NTRK2/LRRC4B/FLRT2/NRXN1/NTRK1/ADGRB1/ST8SIA2/LINGO2/SLITRK5/SLITRK2/CLSTN2/SYNDIG1/LRRTM1/TPBG/EPHB1/WNT7A/THBS2	25	9.51999
BP	GO:0001709	cell fate determination	20/1846	42/18870	0.47619	4.86767	8.26287	3.6e-10	1.02e-08	7.31e-09	FEZF2/PAX2/TBX2/GATA3/BMP4/PAX6/WNT1/ASCL1/PRRX1/HOXA2/ATOH1/DSCAML1/TRIM15/SOX17/CYP26B1/LBX1/WNT7A/MYOD1/BARHL2/PROX1	20	9.4437
BP	GO:0098659	inorganic cation import across plasma membrane	39/1846	137/18870	0.284672	2.90994	7.38816	5.13e-10	1.44e-08	1.03e-08	FXYD2/TRPV4/KCNJ12/SLC8A2/SLC12A5/KCNJ8/SLC24A4/KCNH2/TRPM1/ABCC8/CACNA1E/KCNJ9/SLC6A1/KCNJ4/GRM6/CNGA3/KCNK9/CACNA1C/KCNJ3/CACNA1G/SLC8A3/ATP1B2/KCNJ6/ATP4A/SLC8A1/SLC39A12/SLC9A3/HCN4/NALF1/KCNQ1/CALCR/HCN2/RAMP3/SCN9A/CACNA1H/CACNA1B/CACNA2D1/CACNA1I/CACNA1A	39	9.28988
BP	GO:0099587	inorganic ion import across plasma membrane	39/1846	137/18870	0.284672	2.90994	7.38816	5.13e-10	1.44e-08	1.03e-08	FXYD2/TRPV4/KCNJ12/SLC8A2/SLC12A5/KCNJ8/SLC24A4/KCNH2/TRPM1/ABCC8/CACNA1E/KCNJ9/SLC6A1/KCNJ4/GRM6/CNGA3/KCNK9/CACNA1C/KCNJ3/CACNA1G/SLC8A3/ATP1B2/KCNJ6/ATP4A/SLC8A1/SLC39A12/SLC9A3/HCN4/NALF1/KCNQ1/CALCR/HCN2/RAMP3/SCN9A/CACNA1H/CACNA1B/CACNA2D1/CACNA1I/CACNA1A	39	9.28988
BP	GO:0051953	negative regulation of amine transport	16/1846	28/18870	0.571429	5.8412	8.44167	6.41e-10	1.78e-08	1.28e-08	DRD2/CHGA/GRM7/CNR1/ADORA1/GHSR/NPY5R/LEP/ADRA2C/ADRA2A/P2RY1/SYT11/PRKG1/HTR1B/TRH/ADRA2B	16	9.19314
BP	GO:0001707	mesoderm formation	27/1846	75/18870	0.36	3.67996	7.65767	7.93e-10	2.2e-08	1.58e-08	PAX2/WNT3/SFRP2/TBX20/NODAL/BMP4/BMP7/HMGA2/CRB2/FGFR2/FOXC2/WNT11/FOXF1/WLS/TRIM15/EYA1/NOG/WNT3A/ITGA8/MIR1-1/TBXT/FOXC1/TAL1/DKK1/TLX2/HAND1/GJA1	27	9.10073
BP	GO:0007193	adenylate cyclase-inhibiting G protein-coupled receptor signaling pathway	28/1846	80/18870	0.35	3.57774	7.60816	8.18e-10	2.26e-08	1.62e-08	DRD2/LPAR1/ADCY2/GRM4/GRM7/HTR1F/ADORA1/OPRD1/ADCY5/CHRM2/GRM3/NPY2R/GRM6/ADRA2A/P2RY1/CHRM4/MTNR1A/GRM8/SSTR2/HTR1B/S1PR1/HTR1A/GABBR2/GRIK3/PSAPL1/NPY1R/CASR/GPR37	28	9.08725
BP	GO:0021700	developmental maturation	69/1846	330/18870	0.209091	2.13735	6.86365	8.57e-10	2.35e-08	1.69e-08	BNC1/PAX2/UNC13A/LHX6/SRRM4/KCNB1/GREM1/GATA3/VSX1/IHH/C1QL1/BCL2/CEND1/KCNE1/FAM20C/FEV/SLC24A4/RAB38/WNT1/NEUROD2/RET/RFLNA/SOX18/ACTL6B/LEP/SEZ6/BCL11A/DCHS1/ALDH1A2/MMP2/RUNX2/LRRK2/ASCL1/PTH1R/DISC1/NEURL1/SHANK1/BFSP2/CATSPERZ/RYR1/NRXN1/EDNRB/ARHGEF15/AXL/SEZ6L/CDKN1C/S1PR1/CDK5R2/BCAN/TDRD5/EPHA8/PTPRN/NKX6-1/UNC13C/BAIAP3/KDR/NRCAM/EPO/KCNQ3/CNTN2/TAL1/AKR1B1/C1QL2/TRIM58/BMP2/EREG/XYLT1…	69	9.06702
BP	GO:1902075	cellular response to salt	49/1846	199/18870	0.246231	2.517	7.08415	8.62e-10	2.35e-08	1.69e-08	SLC13A5/CHRNA3/LYPD1/KCNB1/CYP11B1/CPNE9/SYT5/SYT13/SYT8/LY6H/SYT15/NEUROD2/LEP/CHRM2/BCL11A/P2RY1/SYT10/ACHE/CHRM4/SHH/RASAL1/SYT11/ITPKA/RYR1/CRHBP/RASGRP2/CHP2/PRKCB/NPTX1/PTGS2/CPNE8/DPEP1/SYT2/RYR3/DLG2/KCNH1/PPP1R1B/CYP11B2/HPCA/SYT12/COL1A1/SYT3/SYT6/KCNQ3/LCE1D/ADCY8/CACNA1H/SLC1A2/CHRND	49	9.06449
BP	GO:0050770	regulation of axonogenesis	42/1846	157/18870	0.267516	2.73458	7.18672	9.29e-10	2.52e-08	1.81e-08	PLXNA4/WNT3/DAB1/BDNF/NTN1/MAP6/L1CAM/THY1/CDH4/SEMA6D/SEMA5B/SHTN1/RET/BRSK2/PAK3/EPHA4/SLIT1/TIAM1/PLXND1/DSCAM/NTRK2/DISC1/LRP4/RGMA/PLXNC1/SEMA5A/SHOX2/ISLR2/WNT3A/ROBO2/POU4F2/POU3F2/NGF/FGF13/BRSK1/CNTN2/ROBO1/MAG/FSTL4/WNT7A/CHODL/CDH2	42	9.03198
BP	GO:0017156	calcium-ion regulated exocytosis	25/1846	66/18870	0.378788	3.87201	7.69648	9.69e-10	2.62e-08	1.88e-08	SYN2/UNC13A/KCNB1/SNAP25/SYT5/SYT13/SYT8/SYT15/ADRA2A/TSPAN18/SYT10/RIMS1/SYT11/RPH3A/RIMS2/CADPS/SYT2/CDK5R2/SYT12/UNC13C/BAIAP3/SYT3/SYT6/RIMS4/STX1B	25	9.01368
BP	GO:0010463	mesenchymal cell proliferation	20/1846	44/18870	0.454545	4.64641	7.97393	1.02e-09	2.74e-08	1.97e-08	TBX2/IHH/BMP4/BMP7/CHRD/DCHS1/FGF4/FGFR2/FGF9/SHH/WNT11/FOXF1/PRRX1/HAND2/SHOX2/DCHS2/KDR/SYNE1/BMP2/OSR1	20	8.9914
BP	GO:0001508	action potential	40/1846	146/18870	0.273973	2.80058	7.19197	1.08e-09	2.88e-08	2.07e-08	KCNA1/ADRA1A/KCNB1/SLC8A2/KCNE1/CNR1/KCNJ8/RYR2/HCN1/GJD2/KCNH2/KCNA2/NTRK2/CHRNA4/KCNH7/CACNA1C/DRD1/KCNJ3/MTNR1B/CACNA1G/TBX18/TACR1/CACNB4/SLC8A1/DMD/MIR1-1/KCNE5/CAV1/NRCAM/KCNQ3/FGF13/FGF12/HCN4/KCNQ1/HCN2/KCNA5/CACNA2D1/GJA1/SCN3B/CACNA1I	40	8.96658
BP	GO:0032409	regulation of transporter activity	60/1846	271/18870	0.221402	2.2632	6.89716	1.08e-09	2.88e-08	2.07e-08	CACNG5/DRD2/KCNS2/FXYD2/ARC/GRP/BCL2/SGK1/PCSK9/KCNE1/HECW1/STAC2/INS/GSG1L/RYR2/DAPK1/CABP1/ABCB1/PDE4B/FGF14/FXYD7/SHISA9/ADRA2A/CABP4/SHISA6/SHANK1/NOS1/CRHBP/LRRC38/SHISA7/SHISA8/CHP2/CACNB4/CACNG8/FXYD5/ATP1B2/GALR2/TRPC6/HPCA/HECW2/DMD/MIR1-1/FGF11/CNIH3/KCNE5/CAV1/EPO/KCNAB1/LRRC55/FGF13/FGF12/FHL1/JPH3/CRHR1/P2RY6/FXYD6/OSR1/CACNA2D1/SCN3B/ACTN2	60	8.96658
BP	GO:1901888	regulation of cell junction assembly	51/1846	213/18870	0.239437	2.44755	6.99617	1.12e-09	2.97e-08	2.13e-08	SFRP1/OXTR/TLR2/ARHGAP6/GREM1/SNAP25/GRID2/FAM107A/BDNF/NTN1/THY1/GHSR/TBX5/NTNG2/CUX2/ASIC2/CBLN1/LHFPL4/DLC1/LRTM2/SLIT1/SLITRK4/NTRK2/LRRC4B/FLRT2/NRXN1/ARHGEF15/NTRK1/ADGRB1/ST8SIA2/PEAK1/MMP14/MIR431/LINGO2/WNT3A/ROBO2/KDR/SLITRK5/CAV1/SLITRK2/CLSTN2/SYNDIG1/DKK1/LRRTM1/APLNR/TPBG/IL1RAPL2/EPHB1/WNT7A/LRFN5/THBS2	51	8.95078
BP	GO:0043410	positive regulation of MAPK cascade	89/1846	474/18870	0.187764	1.91934	6.67518	1.13e-09	2.97e-08	2.13e-08	DRD2/LPAR1/ALKAL1/FGF18/CAVIN3/NRG1/ADRA1A/ALKAL2/NDRG4/TRPV4/FGFR4/GRM4/FGF2/ICAM1/NODAL/ADCYAP1/TNFSF11/INS/BMP4/FLT4/CRIPTO/ADORA1/TP73/NPY5R/CD40/NTF3/RET/DOK6/LEP/ADRA2C/ADRA1B/EDN3/ADRA2A/FGF4/FGFR2/CSPG4/ELANE/LRRK2/OR2AT4/P2RY1/SOX2/NTRK2/CCN2/DOK4/WNT16/DOK5/MOS/NTRK1/HAND2/GATA4/IGF2/FGF8/PDGFRA/CAV2/TNFAIP8L3/PIK3R5/EPHA8/GDF6/SSTR4/ADRB3/KSR1/FGF10/KDR/FGFR1/EPO/IL11/HTR2C/NTRK3/NOX4/…	89	8.94692
BP	GO:0003151	outflow tract morphogenesis	28/1846	81/18870	0.345679	3.53357	7.52458	1.13e-09	2.98e-08	2.14e-08	TBX2/SFRP2/TBX20/BMP4/NPY5R/PITX2/SOX18/BMP7/NPY2R/PLXND1/FGFR2/FOXC2/ELN/WNT11/NKX2-5/RYR1/HAND2/FGF8/PRICKLE1/SOX17/EYA1/NOG/ROBO2/ZFPM2/FOXC1/LRP2/NPY1R/ROBO1	28	8.94692
BP	GO:0060079	excitatory postsynaptic potential	33/1846	107/18870	0.308411	3.15261	7.35302	1.14e-09	2.98e-08	2.14e-08	DRD2/CELF4/CHRNA3/ZACN/GRID2/GRIN2B/SLC8A2/ADORA1/GLRA3/CUX2/CBLN1/SEZ6/LRRK2/RIMS1/CHRNA4/SHANK1/GRIN2D/NRXN1/SLC8A3/RIMS2/GRIN1/GRIN2A/NPAS4/P2RX2/STX1B/GRIN2C/SYNE1/PRKAR1B/WNT7A/NLGN4X/CHRND/TMEM108/GLRB	33	8.9431
BP	GO:0099003	vesicle-mediated transport in synapse	52/1846	220/18870	0.236364	2.41613	6.95722	1.26e-09	3.28e-08	2.35e-08	CPLX2/LPAR1/SYN2/UNC13A/ARC/PRKCG/SNAP25/PCDH17/GSG1L/AMPH/SYT5/SYT8/DNAJC6/BRSK2/CALY/SNAP91/LRRK2/P2RY1/RIMS1/OTOF/SYT11/RPH3A/RIMS2/CACNB4/PRKCB/SLC17A7/SLC4A8/CADPS/SV2C/SYT2/HTR1B/WNT3A/HPCA/SYT12/UNC13C/SYNDIG1/BRSK1/SV2B/RIMS4/SNPH/AP3B2/STX1B/SLC32A1/SYNE1/TH/PRKAR1B/NSG1/SYN3/WNT7A/NLGN4X/SH3GL2/CDH2	52	8.89963
BP	GO:0016358	dendrite development	54/1846	233/18870	0.23176	2.36907	6.92429	1.3e-09	3.38e-08	2.42e-08	FEZF2/LPAR1/IQSEC1/ARC/CHRNA3/SDK1/DAB1/OBSL1/HECW1/NEUROG3/SLC12A5/PREX1/MAP6/CUX2/BMP7/ACTL6B/PAK3/DGKG/SEZ6/DCLK1/EPHA4/BCL11A/TIAM1/PHACTR1/SKOR2/LRRK2/DSCAM/DISC1/NEURL1/LRP4/SHANK1/NR2E1/ITPKA/PRKG1/SULT4A1/CSMD3/DCDC2/PRICKLE1/ALK/IGF2BP1/CTNNA2/HECW2/SLITRK5/SYNE1/NGEF/CTNND2/TLX2/FSTL4/TPBG/EPHB1/FAT3/GPR37/WNT7A/ELAVL4	54	8.88606
BP	GO:0043270	positive regulation of monoatomic ion transport	51/1846	214/18870	0.238318	2.43611	6.95736	1.34e-09	3.45e-08	2.47e-08	FXYD2/ARC/TRPC3/KCNE1/ADCYAP1R1/STAC2/RYR2/ADORA1/THY1/KCNH2/ABCB1/ABCC8/KCNN4/LEP/EDN3/GRM6/ADRA2A/CNTN1/P2RY1/NKX2-5/NOS1/DRD1/LRRC38/CHP2/ATP1B2/GALR2/NTSR1/GRIN1/SLC6A4/TRPC6/RGS7/DMD/MIR1-1/FFAR1/P2RX2/KCNE5/CAV1/LHCGR/LRRC55/FGF13/FGF12/FHL1/P2RY6/KCNQ1/CALCR/APLNR/RAMP3/CASR/CACNA2D1/SCN3B/ACTN2	51	8.8729
BP	GO:0048546	digestive tract morphogenesis	21/1846	49/18870	0.428571	4.3809	7.80313	1.48e-09	3.78e-08	2.71e-08	SFRP1/HOXA13/HOXD13/SFRP2/IHH/BCL2/NODAL/SFRP5/FGFR2/SHH/WNT11/RBPMS2/FOXF1/TCF21/SHOX2/GATA4/SOX17/PDGFRA/DACT1/FGF10/NKX2-3	21	8.82974
BP	GO:0098815	modulation of excitatory postsynaptic potential	21/1846	49/18870	0.428571	4.3809	7.80313	1.48e-09	3.78e-08	2.71e-08	CELF4/GRIN2B/SLC8A2/CUX2/CBLN1/LRRK2/RIMS1/SHANK1/GRIN2D/NRXN1/SLC8A3/RIMS2/GRIN1/GRIN2A/STX1B/GRIN2C/SYNE1/PRKAR1B/WNT7A/NLGN4X/TMEM108	21	8.82974
BP	GO:0048332	mesoderm morphogenesis	27/1846	77/18870	0.350649	3.58437	7.48276	1.56e-09	3.96e-08	2.84e-08	PAX2/WNT3/SFRP2/TBX20/NODAL/BMP4/BMP7/HMGA2/CRB2/FGFR2/FOXC2/WNT11/FOXF1/WLS/TRIM15/EYA1/NOG/WNT3A/ITGA8/MIR1-1/TBXT/FOXC1/TAL1/DKK1/TLX2/HAND1/GJA1	27	8.80688
BP	GO:0035282	segmentation	32/1846	103/18870	0.31068	3.1758	7.29121	1.65e-09	4.18e-08	3e-08	SFRP1/WT1/SFRP2/BASP1/CRIPTO/LHX1/TCF15/HES7/CDX2/RIPPLY2/CRB2/HOXD8/ALDH1A2/SHH/FOXC2/ZIC3/FOXF1/DLL3/TBX18/HOXA2/EGR2/TDRD5/WNT3A/IRX1/MEOX2/TBXT/FOXB1/FOXC1/DKK1/OSR1/NEUROG1/DMRT2	32	8.78252
BP	GO:0046879	hormone secretion	65/1846	308/18870	0.211039	2.15726	6.74301	1.78e-09	4.47e-08	3.21e-08	SFRP1/GALR1/DRD2/CHGA/VGF/GRP/KCNB1/SNAP25/TRPV4/GATA3/FOXA2/SSTR5/CD38/ADCYAP1/TNFSF11/INS/GLP1R/CNR1/SLC30A8/ADORA1/LTBP4/GHSR/GIPR/ADCY5/ABCC8/BRSK2/LEP/ANO1/RETN/TIAM1/EDN3/ADRA2A/VSNL1/P2RY1/ALOX5/MTNR1B/TUNAR/PAX8/CRHBP/RIMS2/TACR1/PRKCB/BMP6/TFR2/POMC/HTR1A/PTPRN/TRH/NKX6-1/FFAR1/BAIAP3/IL11/HTR2C/NEUROD1/WNK4/CRHR1/SMPD3/KCNQ1/ADCY8/ACVR1C/CASR/KCNA5/HNF4A/FOXL2/GJA1	65	8.74958
BP	GO:0046660	female sex differentiation	35/1846	120/18870	0.291667	2.98145	7.17021	1.92e-09	4.82e-08	3.46e-08	SFRP1/WT1/LHX9/VGF/LHX8/BCL2/ADCYAP1R1/LHX1/LEP/RETN/SPO11/MMP2/GAS2/FST/ADAMTS1/AXL/MMP14/PDGFRA/ROBO2/PTPRN/CSMD1/ZFPM2/FGF10/FOXC1/LRP2/KDR/DMRTA1/SLIT3/LHCGR/ESR1/EREG/SRD5A2/PGR/FOXL2/KIT	35	8.7167
BP	GO:0090287	regulation of cellular response to growth factor stimulus	72/1846	357/18870	0.201681	2.0616	6.66832	1.94e-09	4.84e-08	3.47e-08	SFRP1/HOXA13/FGF18/SFRP4/SFRP2/GREM1/GATA3/TBX20/FGF2/BMP4/FAM20C/ZNF423/FBN1/HTRA3/LTBP4/WNT1/PRDM14/HHEX/NRROS/TGFB1I1/CHRD/WFIKKN2/CRB2/NGFR/SPRY3/FGF4/SKOR2/RUNX2/FGF9/DKK3/NBL1/ADGRA2/PEG10/SHISA2/RBPMS2/RGMA/DOK5/FST/PRDM16/ADAMTSL2/FSTL3/VEGFC/GATA4/PRKCB/LDLRAD4/OTX2/SULF2/CDKN1C/CAV2/NKX2-1/HTRA1/NOG/ITGA8/FBN2/MIR1-1/VWC2/CHRDL2/FGF10/MIR10B/LRP2/KDR/FGFR1/DKK1/ROBO1/BMPER/TGFB1/BMP2/FS…	72	8.7122
BP	GO:0042475	odontogenesis of dentin-containing tooth	30/1846	93/18870	0.322581	3.29745	7.31365	1.95e-09	4.84e-08	3.47e-08	LHX8/FOXI3/BMP4/FAM20C/SLC24A4/RSPO2/BMP7/NGFR/FGF4/RUNX2/SHH/LRP4/BCL11B/FST/HAND2/PRKCB/FGF8/WNT6/PDGFRA/WNT10A/DLX3/FGF10/FOXC1/WDR72/DMRT3/SMPD3/BMP2/NKX2-3/FAM20A/HAND1	30	8.70997
BP	GO:0051480	regulation of cytosolic calcium ion concentration	23/1846	59/18870	0.389831	3.98489	7.56149	2.34e-09	5.77e-08	4.14e-08	TRPC3/SLC8A2/CNR1/RYR2/ADORA1/P2RY1/TUNAR/TRPC4/TSPOAP1/RYR1/CACNB4/TMEM178A/HTR1B/CAV2/TRPC6/ATP2B2/CALCB/CAV1/CDH23/SV2B/CALCA/ADCY8/HCRTR1	23	8.63078
BP	GO:0055074	calcium ion homeostasis	68/1846	331/18870	0.205438	2.10001	6.64854	2.46e-09	6.04e-08	4.33e-08	GP1BB/DRD2/DRD5/ALPL/TRPV4/TRPC3/FGF2/BCL2/SLC8A2/SPPL2C/TNFSF11/CNR1/RYR2/SLC24A4/ADORA1/THY1/CD40/SLC24A3/EDN3/ELANE/P2RY1/GP5/PTH1R/DISC1/CACNA1C/NOS1/DRD1/TUNAR/TNNI3/TRPC4/TSPOAP1/RYR1/SLC8A3/MCOLN3/CACNB4/PRKCB/ATP2A3/CYP27B1/TMEM178A/NTSR1/GRIN1/RYR3/HTR1B/CAV2/TRPC6/ATP2B2/CALCB/SLC8A1/DMD/MIR1-1/GPR12/KDR/CAV1/TRPA1/LHCGR/CDH23/HTR2C/WNK4/SV2B/JPH3/P2RY6/SYPL2/CALCA/ADCY8/APLNR/HCRTR1/CA…	68	8.60906
BP	GO:0003231	cardiac ventricle development	36/1846	127/18870	0.283465	2.8976	7.06557	2.67e-09	6.54e-08	4.69e-08	HOXA13/NRG1/SFRP2/GATA3/TBX20/BMP4/RYR2/TBX5/NPY5R/NPY2R/FGFR2/DLL4/SALL1/FOXC2/WNT11/NKX2-5/FOXF1/PAX8/TNNI3/HAND2/GATA4/NOG/ROBO2/POU4F1/MIR1-1/ZFPM2/FOXC1/LRP2/SLIT3/TPM1/KCNK2/ROBO1/TGFB1/APLNR/PROX1/HAND1	36	8.57349
BP	GO:0098739	import across plasma membrane	50/1846	212/18870	0.235849	2.41087	6.80272	2.82e-09	6.88e-08	4.94e-08	SLC1A6/FXYD2/TRPV4/KCNJ12/SLC8A2/SLC6A20/SLC12A5/KCNJ8/SLC24A4/KCNH2/TRPM1/ABCC8/CACNA1E/KCNJ9/SLC6A1/KCNJ4/GRM6/CNGA3/KCNK9/CACNA1C/KCNJ3/CACNA1G/SLC8A3/SLC38A3/ATP1B2/NTSR1/SLC47A1/KCNJ6/ATP4A/SLC8A1/SLC39A12/LRP2/SLC9A3/HCN4/GFAP/NALF1/SLC46A2/KCNQ1/CALCR/HCN2/RAMP3/SCN9A/CACNA1H/SLC15A1/SLC1A2/CACNA1B/CACNA2D1/CACNA1I/SLC38A4/CACNA1A	50	8.54975
BP	GO:0048593	camera-type eye morphogenesis	37/1846	133/18870	0.278195	2.84374	7.02644	2.85e-09	6.92e-08	4.96e-08	ATP8A2/PAX2/TBX2/SDK1/MEGF11/VSX1/IHH/FJX1/BMP4/FOXE3/HCN1/LHX1/THY1/PAX6/GNAT1/PITX2/BMP7/CRB2/PITX3/DSCAM/CABP4/NTRK2/WNT16/SOX1/USH1C/SDK2/COL8A2/WNT2B/KDR/DIO3/PTF1A/TH/COL8A1/EPHB1/FAT3/PROM1/PROX1	37	8.54516
BP	GO:0032526	response to retinoic acid	32/1846	106/18870	0.301887	3.08592	7.09164	3.67e-09	8.87e-08	6.37e-08	BRINP2/PAX2/TBX2/WNT3/MICB/CD38/WNT5B/LRAT/RET/LEP/ALDH1A2/FGFR2/MMP2/ASCL1/WNT11/RXRG/HOXA2/HAND2/WNT6/BMP6/SLC6A4/WNT9B/WNT3A/LTK/GJB3/CYP26B1/COL1A1/CYP26A1/DKK1/FZD10/OSR1/BRINP1	32	8.43533
BP	GO:0090090	negative regulation of canonical Wnt signaling pathway	38/1846	140/18870	0.271429	2.77457	6.93981	3.73e-09	8.96e-08	6.43e-08	SFRP1/APC2/SFRP4/SFRP2/GREM1/HECW1/NOTUM/CTHRC1/SFRP5/DKK3/SHH/SOX2/TLE4/SHISA6/LRP4/WNT11/NKX2-5/TBX18/BICC1/FRMD8P1/TPBGL/PRICKLE1/MAD2L2/AMER2/SOX17/NOG/MIR665/CSNK1A1L/FRZB/MIR1-1/DACT1/CAV1/DKK1/PTPRO/BMP2/TPBG/NKD2/CDH2	38	8.42829
BP	GO:0006937	regulation of muscle contraction	43/1846	170/18870	0.252941	2.58559	6.83839	3.82e-09	9.16e-08	6.57e-08	OXTR/PROK2/KCNA1/CHGA/ADRA1A/CHRNA3/TRPV4/PDE5A/CNN1/RYR2/ADORA1/GHSR/PDE4B/ADRA2C/CHRM2/ADRA1B/ADRA2A/TACR3/TNNT3/NKX2-5/CACNA1C/NOS1/TNNI3/PRKG1/SPX/SLC8A3/GATA4/TACR1/PTGS2/REM1/KCNB2/SLC8A1/DMD/MIR1-1/CAV1/FGF13/TPM1/HCN4/CALCA/KCNQ1/NPNT/ADRA2B/KIT	43	8.41794
BP	GO:0003407	neural retina development	27/1846	80/18870	0.3375	3.44996	7.23103	4.09e-09	9.74e-08	6.99e-08	ATP8A2/SDK1/MEGF11/GPM6A/VSX1/IHH/FJX1/HCN1/LHX1/THY1/GNAT1/CRB2/DLL4/DSCAM/CABP4/NTRK2/USH1C/SLC17A7/SDK2/ATP2B2/POU4F2/DIO3/PTF1A/NEUROD1/FAT3/PROM1/BARHL2	27	8.38828
BP	GO:0021527	spinal cord association neuron differentiation	10/1846	12/18870	0.833333	8.51842	8.57884	4.31e-09	1.02e-07	7.33e-08	GSX2/LHX1/WNT1/GSX1/LHX3/ASCL1/LHX5/WNT3A/TAL1/GDF7	10	8.36552
BP	GO:0060041	retina development in camera-type eye	41/1846	159/18870	0.257862	2.63589	6.82124	4.77e-09	1.13e-07	8.09e-08	ATP8A2/PAX2/CELF4/SDK1/MEGF11/GPM6A/VSX1/IHH/FJX1/HCN1/LHX1/THY1/PAX6/GNAT1/RET/CRB2/GRM6/DLL4/ACHE/DSCAM/CABP4/NTRK2/NR2E1/VSTM4/ARHGEF15/USH1C/SLC17A7/PDGFRA/SDK2/ATP2B2/HPCA/POU4F2/DIO3/PTF1A/NEUROD1/LAMA1/PDE6B/FAT3/PROM1/BARHL2/PROX1	41	8.32148
BP	GO:0008543	fibroblast growth factor receptor signaling pathway	28/1846	86/18870	0.325581	3.32813	7.1256	5.3e-09	1.25e-07	8.95e-08	FGF18/TBX2/GATA3/FGFR4/FGF2/FAM20C/PRDM14/NGFR/SPRY3/FGF4/FGFR2/RUNX2/FGF9/SHISA2/CCN2/FLRT2/FGF8/OTX2/SULF2/NOG/FGF5/FGF17/MIR1-1/FGF10/FGFR1/TRIM71/FGF19/FGF6	28	8.27572
BP	GO:0021871	forebrain regionalization	14/1846	24/18870	0.583333	5.96289	8.01107	5.34e-09	1.25e-07	8.98e-08	FEZF2/GSX2/BMP4/LHX1/PAX6/WNT1/SHH/EMX2/FGF8/NKX2-1/DMRTA2/WNT2B/BMP2/EMX1	14	8.27246
BP	GO:0043266	regulation of potassium ion transport	31/1846	102/18870	0.303922	3.10672	7.02517	5.36e-09	1.25e-07	8.98e-08	DRD2/KCNS2/FXYD2/GRP/DPP6/DPP10/KCNE1/ADORA1/KCNH2/ABCC8/KCNN4/EDN3/ADRA2A/KCNIP4/NOS1/DRD1/LRRC38/ATP1B2/GALR2/RGS7/MIR1-1/KCNE5/CAV1/KCNAB1/LRRC55/WNK4/FHL1/KCNIP1/KCNQ1/KCNA5/ACTN2	31	8.27084
BP	GO:0048762	mesenchymal cell differentiation	57/1846	262/18870	0.217557	2.22389	6.56906	5.54e-09	1.29e-07	9.23e-08	SFRP1/PAX2/NRG1/SFRP2/GREM1/GATA3/FOXA2/TBX20/BCL2/PDPN/GDNF/BMP4/SEMA6D/PAX6/SEMA5B/OLFM1/TBX5/RET/PITX2/BMP7/TGFB1I1/EPHA4/TIAM1/EDN3/HMGA2/CRB2/ALDH1A2/FGFR2/SHH/FOXC2/WNT11/WNT16/TCF21/EDNRB/SEMA5A/HAND2/GBX2/FGF8/LDLRAD4/MAD2L2/LOXL2/RADIL/GATA5/NKX2-1/NOG/WNT10A/FRZB/COL1A1/ALX1/FGF10/FOXC1/FGFR1/TGFB1/BMP2/OSR1/FGF19/CDH2	57	8.25649
BP	GO:0007405	neuroblast proliferation	27/1846	81/18870	0.333333	3.40737	7.14978	5.56e-09	1.29e-07	9.23e-08	OTP/DRD2/KCNA1/VAX1/NCAN/VCAN/FGF2/ID4/SOX5/MIR137/PAX6/FGFR2/SKOR2/LRRK2/ASCL1/SHH/DISC1/NR2E1/ACAN/VEGFC/LHX5/BCAN/WNT3A/DMRTA2/HAPLN4/FGF13/PROX1	27	8.25493
BP	GO:0003208	cardiac ventricle morphogenesis	25/1846	71/18870	0.352113	3.59933	7.22575	5.67e-09	1.31e-07	9.36e-08	NRG1/SFRP2/GATA3/TBX20/RYR2/TBX5/NPY5R/NPY2R/FGFR2/DLL4/FOXC2/NKX2-5/FOXF1/TNNI3/HAND2/GATA4/NOG/POU4F1/ZFPM2/FOXC1/LRP2/TPM1/TGFB1/PROX1/HAND1	25	8.24642
BP	GO:0009953	dorsal/ventral pattern formation	30/1846	97/18870	0.309278	3.16147	7.02795	5.97e-09	1.37e-07	9.83e-08	SFRP1/HOXD11/GSX2/WNT3/GREM1/TBX20/BMP4/LHX1/PAX6/LHX3/CHRD/DLL4/ASCL1/SHH/NBL1/LRP4/SOX1/HOXA2/RFX4/DSCAML1/FGF8/LMX1B/EN1/NKX2-1/NOG/WNT3A/DMRT3/DBX1/MDFI/WNT7A	30	8.22403
BP	GO:0048639	positive regulation of developmental growth	42/1846	167/18870	0.251497	2.57083	6.71415	6.94e-09	1.59e-07	1.14e-07	DRD2/WT1/ATP8A2/UNC13A/TBX2/WNT3/TBX20/FGF2/BCL2/BDNF/NTN1/BASP1/L1CAM/CPNE9/CDH4/GHSR/TBX5/SHTN1/SLC6A3/LEP/FGFR2/FGF9/RIMS1/DSCAM/RASAL1/DISC1/SEMA5A/RIMS2/IGF2/FGF8/CXCR4/SYT2/ISLR2/WNT3A/ZFPM2/POU4F2/POU3F2/DIO3/SYT3/NGF/MYOD1/PROX1	42	8.15864
BP	GO:0003156	regulation of animal organ formation	15/1846	28/18870	0.535714	5.47613	7.80508	7.42e-09	1.68e-07	1.21e-07	WT1/FGF2/GDNF/BMP4/BMP7/SHH/WNT11/FGF8/GATA5/ROBO2/WNT2B/FGF10/DKK1/ROBO1/BMP2	15	8.1296
BP	GO:0060402	calcium ion transport into cytosol	15/1846	28/18870	0.535714	5.47613	7.80508	7.42e-09	1.68e-07	1.21e-07	ADRA1A/TRPC3/BCL2/ADCYAP1R1/RYR2/CACNA1C/NOS1/GRIN1/SLC8A1/P2RX2/CAV1/EPO/LHCGR/JPH3/CACNA2D1	15	8.1296
BP	GO:0006941	striated muscle contraction	45/1846	186/18870	0.241935	2.47309	6.64829	7.49e-09	1.69e-07	1.21e-07	ATP8A2/CHGA/ADRA1A/TRPV4/PDE5A/KCNE1/STAC2/TNNI2/PVALEF/KCNJ8/RYR2/ADORA1/KCNH2/PDE4B/ADRA1B/RCSD1/TNNT3/NKX2-5/CACNA1C/NOS1/KCNJ3/CACNA1G/TNNI3/RYR1/SLC8A3/GATA4/CXCR4/RYR3/REM1/SLC8A1/DMD/MIR1-1/KCNE5/CAV1/FGF13/FGF12/TPM1/HCN4/KCNQ1/GSN/KCNA5/CHRND/CACNA2D1/GJA1/SCN3B	45	8.12552
BP	GO:0043268	positive regulation of potassium ion transport	19/1846	44/18870	0.431818	4.41409	7.46589	7.68e-09	1.72e-07	1.24e-07	FXYD2/KCNE1/ADORA1/KCNH2/ABCC8/KCNN4/EDN3/ADRA2A/DRD1/LRRC38/ATP1B2/GALR2/RGS7/MIR1-1/KCNE5/LRRC55/FHL1/KCNQ1/ACTN2	19	8.11464
BP	GO:0048645	animal organ formation	24/1846	67/18870	0.358209	3.66165	7.18677	7.7e-09	1.72e-07	1.24e-07	WT1/PAX2/FGF2/GDNF/BMP4/TBX5/BMP7/FGFR2/SHH/WNT11/PAX8/HAND2/FGF8/SOX17/EYA1/GATA5/NOG/ROBO2/WNT2B/FGF10/LRP2/DKK1/ROBO1/BMP2	24	8.11351
BP	GO:0009914	hormone transport	65/1846	319/18870	0.203762	2.08287	6.42316	7.73e-09	1.72e-07	1.24e-07	SFRP1/GALR1/DRD2/CHGA/VGF/GRP/KCNB1/SNAP25/TRPV4/GATA3/FOXA2/SSTR5/CD38/ADCYAP1/TNFSF11/INS/GLP1R/CNR1/SLC30A8/ADORA1/LTBP4/GHSR/GIPR/ADCY5/ABCC8/BRSK2/LEP/ANO1/RETN/TIAM1/EDN3/ADRA2A/VSNL1/P2RY1/ALOX5/MTNR1B/TUNAR/PAX8/CRHBP/RIMS2/TACR1/PRKCB/BMP6/TFR2/POMC/HTR1A/PTPRN/TRH/NKX6-1/FFAR1/BAIAP3/IL11/HTR2C/NEUROD1/WNK4/CRHR1/SMPD3/KCNQ1/ADCY8/ACVR1C/CASR/KCNA5/HNF4A/FOXL2/GJA1	65	8.11182
BP	GO:0046883	regulation of hormone secretion	55/1846	251/18870	0.219124	2.2399	6.51187	7.83e-09	1.74e-07	1.25e-07	SFRP1/GALR1/DRD2/CHGA/GRP/KCNB1/SNAP25/FOXA2/SSTR5/CD38/ADCYAP1/TNFSF11/INS/CNR1/SLC30A8/ADORA1/GHSR/GIPR/ADCY5/ABCC8/BRSK2/LEP/ANO1/RETN/TIAM1/EDN3/ADRA2A/VSNL1/P2RY1/ALOX5/MTNR1B/TUNAR/PAX8/CRHBP/TACR1/PRKCB/BMP6/TFR2/POMC/HTR1A/TRH/NKX6-1/FFAR1/BAIAP3/IL11/HTR2C/NEUROD1/CRHR1/ADCY8/ACVR1C/CASR/KCNA5/HNF4A/FOXL2/GJA1	55	8.10624
BP	GO:0072189	ureter development	12/1846	18/18870	0.666667	6.81473	8.12731	7.86e-09	1.74e-07	1.25e-07	PAX2/GATA3/BMP4/LHX1/RET/ALDH1A2/SHH/FOXF1/TBX18/EMX2/SOX17/OSR1	12	8.10458
BP	GO:0045137	development of primary sexual characteristics	53/1846	238/18870	0.222689	2.27635	6.52511	8.13e-09	1.79e-07	1.28e-07	SFRP1/WT1/LHX9/PRKACG/GFRA1/VGF/DMRT1/SFRP2/LHX8/GATA3/BCL2/KCNE1/ADCYAP1R1/DHH/BASP1/LEP/RETN/SPO11/MMP2/MAMLD1/FGF9/SALL1/GAS2/TCF21/FST/ADAMTS1/NTRK1/NR0B1/GATA4/FGF8/MMP14/PDGFRA/HOXA9/NKX2-1/ROBO2/PTPRN/CSMD1/ZFPM2/WNT2B/FOXC1/LRP2/KDR/DMRTA1/SLIT3/LHCGR/UTF1/ESR1/OSR1/EREG/SRD5A2/PGR/FOXL2/KIT	53	8.08991
BP	GO:1902692	regulation of neuroblast proliferation	21/1846	53/18870	0.396226	4.05027	7.32251	8.19e-09	1.8e-07	1.29e-07	OTP/DRD2/VAX1/NCAN/VCAN/FGF2/ID4/MIR137/PAX6/SKOR2/LRRK2/SHH/DISC1/NR2E1/ACAN/VEGFC/LHX5/BCAN/DMRTA2/HAPLN4/PROX1	21	8.08672
BP	GO:0048638	regulation of developmental growth	66/1846	328/18870	0.20122	2.05689	6.35838	1e-08	2.19e-07	1.57e-07	DRD2/WT1/ATP8A2/PLXNA4/UNC13A/TBX2/WNT3/TBX20/FGF2/BCL2/BDNF/NTN1/BASP1/L1CAM/CPNE9/TP73/CDH4/SEMA6D/GHSR/SEMA5B/OLFM1/TBX5/SHTN1/SLC6A3/LEP/BCL11A/SLIT1/FGFR2/FGF9/RIMS1/DSCAM/FOXC2/RASAL1/DISC1/NKX2-5/RGMA/SEMA5A/RIMS2/IGF2/FGF8/CXCR4/SYT2/SLC6A4/NOG/ISLR2/WNT3A/ADRB3/NKX6-1/MIR1-1/ZFPM2/POU4F2/POU3F2/FOXC1/DIO3/NRCAM/NPY1R/SYT3/NGF/FGF13/SOCS2/KCNK2/MAG/FSTL4/MYOD1/BARHL2/PROX1	66	8
BP	GO:0008406	gonad development	52/1846	233/18870	0.223176	2.28133	6.48052	1.04e-08	2.26e-07	1.62e-07	SFRP1/WT1/LHX9/PRKACG/GFRA1/VGF/DMRT1/SFRP2/LHX8/GATA3/BCL2/KCNE1/DHH/BASP1/LEP/RETN/SPO11/MMP2/MAMLD1/FGF9/SALL1/GAS2/TCF21/FST/ADAMTS1/NTRK1/NR0B1/GATA4/FGF8/MMP14/PDGFRA/HOXA9/NKX2-1/ROBO2/PTPRN/CSMD1/ZFPM2/WNT2B/FOXC1/LRP2/KDR/DMRTA1/SLIT3/LHCGR/UTF1/ESR1/OSR1/EREG/SRD5A2/PGR/FOXL2/KIT	52	7.98297
BP	GO:0010720	positive regulation of cell development	82/1846	444/18870	0.184685	1.88787	6.23423	1.11e-08	2.41e-07	1.73e-07	BNC1/OTP/DRD2/GSX2/PLXNA4/OLIG2/TLR2/NCAN/WNT3/GATA3/PDE5A/IHH/VCAN/FGF2/BCL2/OBSL1/ID4/BDNF/TOX/TNFSF11/BMP4/NTN1/MAP6/L1CAM/TP73/CDH4/PAX6/HLA-G/SHTN1/CUX2/EGR3/NKX6-2/RET/ACTL6B/EPHA4/TENM4/TIAM1/PLXND1/PTPRZ1/RGS14/ASCL1/DSCAM/SHH/PF4/NTRK2/DISC1/NEURL1/NR2E1/ITPKA/PLXNC1/SEMA5A/ACAN/SHOX2/VEGFC/AXL/ETV5/MMP14/CXCR4/EGR2/BCAN/ISLR2/WNT3A/ROBO2/IL4I1/POU4F1/NKX6-1/DMRTA2/HAPLN4/POU4F2/LRP2/NGF…	82	7.95468
BP	GO:0045055	regulated exocytosis	51/1846	227/18870	0.22467	2.2966	6.47171	1.13e-08	2.45e-07	1.75e-07	CPLX2/CHGA/SYN2/UNC13A/GRP/PRKCG/KCNB1/SNAP25/FGR/SYT5/SYT13/SYT8/SYT15/ADGRE2/ADRA2A/LRRK2/TSPAN18/P2RY1/SYT10/RIMS1/OTOF/FOXF1/SYT11/ANXA3/CRHBP/PTGDR/RPH3A/RIMS2/CACNB4/PRKCB/SLC4A8/CADPS/SV2C/SYT2/HTR1B/RAC2/CDK5R2/ITGB2/SYT12/UNC13C/BAIAP3/SYT3/PIK3CD/SYT6/SV2B/RIMS4/SNPH/STX1B/WNT7A/HCK/KIT	51	7.94692
BP	GO:0050805	negative regulation of synaptic transmission	21/1846	54/18870	0.388889	3.97526	7.20971	1.22e-08	2.62e-07	1.88e-07	DRD2/DRD5/ARC/KCNB1/PCDH17/GRID2/CD38/ADORA1/NPY5R/CBLN1/SHANK2/SLC6A1/ACHE/DRD1/PTGS2/SLC6A4/HTR1B/GRIK3/SORCS3/ADCY8/SORCS2	21	7.91364
BP	GO:0014046	dopamine secretion	18/1846	41/18870	0.439024	4.48775	7.36179	1.39e-08	2.97e-07	2.13e-07	DRD2/GDNF/CNR1/SYT5/SYT13/SYT8/GNAT1/SYT15/KCNA2/SYT10/CHRNA4/SYT11/PRKCB/SYT2/HTR1B/SYT12/SYT3/SYT6	18	7.85699
BP	GO:0099505	regulation of presynaptic membrane potential	15/1846	29/18870	0.517241	5.28729	7.60834	1.4e-08	2.98e-07	2.14e-07	KCNA1/GRIN2B/KCNJ8/GRIK4/KCNJ9/GABRA5/KCNA2/KCNA4/KCNJ3/GRIN2D/GABRA2/GABRB1/GRIK3/GRIA4/GRIN3B	15	7.85387
BP	GO:0019229	regulation of vasoconstriction	23/1846	64/18870	0.359375	3.67357	7.05493	1.47e-08	3.12e-07	2.24e-07	OXTR/ADRA1A/AVPR2/CD38/ADRA1D/DBH/ASIC2/LEP/ADRA2C/ADRA1B/EDN3/ADRA2A/HRH1/MMP2/HRH2/MTNR1B/TACR1/PTGS2/HTR1A/CAV1/CASR/KCNA5/ADRA2B	23	7.83268
BP	GO:0002065	columnar/cuboidal epithelial cell differentiation	34/1846	123/18870	0.276423	2.82562	6.68893	1.48e-08	3.12e-07	2.24e-07	OTP/VAX1/NR5A2/CDK6/FGF2/NODAL/BMP4/FAM20C/PAX6/NKX6-2/CDX2/BMP7/NPY/LHX3/FGFR2/ASCL1/WNT11/FST/GATA4/FGF8/BMP6/GATA5/DLX3/NKX6-1/POU3F2/CAV1/NEUROD1/TGFB1/BMP2/INSM1/PGR/PROX1/EMX1/CDH2	34	7.82974
BP	GO:0032835	glomerulus development	24/1846	69/18870	0.347826	3.55551	7.0028	1.5e-08	3.16e-07	2.27e-07	WT1/PAX2/BCL2/NPHS1/BMP4/GPR4/BASP1/LHX1/RET/ENPEP/BMP7/FOXC2/TCF21/EDNRB/KIRREL3/SULF2/PDGFRA/NOG/NPHS2/FOXC1/NID1/PTPRO/OSR1/PROM1	24	7.82391
BP	GO:0014059	regulation of dopamine secretion	17/1846	37/18870	0.459459	4.69664	7.41153	1.51e-08	3.16e-07	2.27e-07	DRD2/GDNF/CNR1/SYT5/SYT13/SYT8/SYT15/KCNA2/SYT10/CHRNA4/SYT11/PRKCB/SYT2/HTR1B/SYT12/SYT3/SYT6	17	7.82102
BP	GO:0035115	embryonic forelimb morphogenesis	16/1846	33/18870	0.484848	4.95617	7.49007	1.53e-08	3.19e-07	2.29e-07	HOXA13/WNT3/RSPO2/TBX5/ALDH1A2/RUNX2/SHH/CACNA1C/ALX4/SHOX2/HOXD9/EN1/HOXA9/ALX3/OSR1/WNT7A	16	7.81531
BP	GO:0015872	dopamine transport	21/1846	55/18870	0.381818	3.90298	7.09959	1.79e-08	3.73e-07	2.67e-07	DRD2/GDNF/SLC6A2/CNR1/SYT5/SYT13/SYT8/GNAT1/SYT15/SLC6A3/KCNA2/SYT10/CHRNA4/SYT11/DRD1/PRKCB/SYT2/HTR1B/SYT12/SYT3/SYT6	21	7.74715
BP	GO:0099504	synaptic vesicle cycle	46/1846	198/18870	0.232323	2.37483	6.40392	1.98e-08	4.1e-07	2.94e-07	CPLX2/LPAR1/SYN2/UNC13A/PRKCG/SNAP25/PCDH17/AMPH/SYT5/SYT8/DNAJC6/BRSK2/SNAP91/LRRK2/P2RY1/RIMS1/OTOF/SYT11/RPH3A/RIMS2/CACNB4/PRKCB/SLC17A7/SLC4A8/CADPS/SV2C/SYT2/HTR1B/WNT3A/SYT12/UNC13C/SYNDIG1/BRSK1/SV2B/RIMS4/SNPH/AP3B2/STX1B/SLC32A1/TH/PRKAR1B/SYN3/WNT7A/NLGN4X/SH3GL2/CDH2	46	7.70333
BP	GO:0071772	response to BMP	43/1846	179/18870	0.240223	2.45559	6.4433	2.01e-08	4.13e-07	2.96e-07	SFRP1/HOXA13/SFRP4/SFRP2/GREM1/GATA3/TBX20/COL2A1/BMP4/ZNF423/VSTM2A/FBN1/HTRA3/WNT1/BMP7/CHRD/DLX5/CRB2/SKOR2/RUNX2/NBL1/RBPMS2/RGMA/FST/FSTL3/GATA4/BMP6/GATA5/HTRA1/NOG/COMP/GDF6/DLX3/VWC2/CHRDL2/LRP2/KDR/DKK1/GDF7/SMPD3/BMPER/BMP2/FSTL4	43	7.6968
BP	GO:0071773	cellular response to BMP stimulus	43/1846	179/18870	0.240223	2.45559	6.4433	2.01e-08	4.13e-07	2.96e-07	SFRP1/HOXA13/SFRP4/SFRP2/GREM1/GATA3/TBX20/COL2A1/BMP4/ZNF423/VSTM2A/FBN1/HTRA3/WNT1/BMP7/CHRD/DLX5/CRB2/SKOR2/RUNX2/NBL1/RBPMS2/RGMA/FST/FSTL3/GATA4/BMP6/GATA5/HTRA1/NOG/COMP/GDF6/DLX3/VWC2/CHRDL2/LRP2/KDR/DKK1/GDF7/SMPD3/BMPER/BMP2/FSTL4	43	7.6968
BP	GO:0008344	adult locomotory behavior	26/1846	81/18870	0.320988	3.28117	6.77497	2.58e-08	5.3e-07	3.8e-07	DRD2/CCND2/HOXB8/GBX1/DAB1/FOXA2/CEND1/GDNF/OPRD1/ZIC1/SEZ6/EPHA4/SHANK2/DRD1/GRIN2D/CACNB4/NTSR1/HOXD10/OXR1/HOXD9/EN1/TRH/FGF12/CNTN2/DMRT3/GLRB	26	7.58838
BP	GO:0031128	developmental induction	16/1846	34/18870	0.470588	4.8104	7.32277	2.62e-08	5.36e-07	3.84e-07	WNT3/FGF2/GDNF/BMP4/WNT1/SALL1/WNT11/FGF8/GATA5/NKX2-1/ROBO2/WNT2B/FGF10/DKK1/ROBO1/BMP2	16	7.5817
BP	GO:0071277	cellular response to calcium ion	27/1846	87/18870	0.310345	3.17238	6.68762	3.13e-08	6.38e-07	4.58e-07	KCNB1/CPNE9/SYT5/SYT13/SYT8/SYT15/NEUROD2/SYT10/RASAL1/SYT11/ITPKA/RYR1/CRHBP/RASGRP2/CHP2/CPNE8/DPEP1/SYT2/RYR3/KCNH1/HPCA/SYT12/SYT3/SYT6/KCNQ3/LCE1D/ADCY8	27	7.50446
BP	GO:0009798	axis specification	29/1846	98/18870	0.295918	3.02491	6.61793	3.22e-08	6.53e-07	4.68e-07	SFRP1/WT1/WNT3/FOXA2/IRX4/NODAL/BMP4/BASP1/CRIPTO/LHX1/PAX6/WNT1/CDX2/PITX2/RIPPLY2/HOXD8/SHH/ZIC3/CDX4/WLS/PRICKLE1/WNT6/OTX2/TDRD5/TBXT/FGF10/NEUROG1/MDFI/WNT7A	29	7.49214
BP	GO:0071695	anatomical structure maturation	55/1846	261/18870	0.210728	2.15408	6.18237	3.28e-08	6.63e-07	4.76e-07	BNC1/PAX2/LHX6/SRRM4/KCNB1/GREM1/GATA3/VSX1/IHH/C1QL1/BCL2/CEND1/KCNE1/FAM20C/FEV/SLC24A4/WNT1/RET/RFLNA/SOX18/ACTL6B/LEP/BCL11A/DCHS1/ALDH1A2/MMP2/RUNX2/LRRK2/ASCL1/PTH1R/BFSP2/CATSPERZ/RYR1/EDNRB/AXL/CDKN1C/S1PR1/CDK5R2/TDRD5/EPHA8/PTPRN/NKX6-1/BAIAP3/KDR/NRCAM/EPO/KCNQ3/CNTN2/TAL1/AKR1B1/TRIM58/BMP2/EREG/XYLT1/PGR	55	7.48413
BP	GO:0019098	reproductive behavior	18/1846	43/18870	0.418605	4.27902	7.08838	3.44e-08	6.94e-07	4.98e-07	OXTR/DRD5/NR3C1/CNR1/DBH/KLK14/P2RY1/MTNR1A/DRD1/TAC1/EDNRB/TACR1/SLC6A4/NPAS1/PPP1R1B/DMRTA1/TH/BRINP1	18	7.46344
BP	GO:0060348	bone development	48/1846	215/18870	0.223256	2.28214	6.22612	3.74e-08	7.48e-07	5.36e-07	HOXB4/LRRK1/FGF18/ALPL/SFRP4/GNAS/GREM1/TRPV4/IHH/NOTUM/COL2A1/TNFSF11/BMP4/FAM20C/SP5/FBN1/WNT1/PITX2/RFLNA/SPNS2/LEP/RIPPLY2/DLX5/DCHS1/FGF4/FGFR2/RUNX2/RYR1/SHOX2/FGF8/BMP6/MMP14/SULF2/COL27A1/COMP/CYP26B1/COL1A1/IFITM5/FOXC1/KDR/SMPD3/BMP2/XYLT1/NEUROG1/SRD5A2/SERPINH1/GJA1/LEPR	48	7.42713
BP	GO:0061005	cell differentiation involved in kidney development	21/1846	57/18870	0.368421	3.76604	6.88693	3.74e-08	7.48e-07	5.36e-07	WT1/PAX2/GREM1/GATA3/NPHS1/GDNF/GPR4/BASP1/LHX1/POU3F3/SALL1/SHH/FOXC2/TCF21/PAX8/EDNRB/WNT9B/NPHS2/PTPRO/OSR1/PROM1	21	7.42713
BP	GO:0001655	urogenital system development	23/1846	67/18870	0.343284	3.50908	6.77482	3.97e-08	7.91e-07	5.68e-07	SFRP1/CYP7B1/HOXA13/PAX2/HOXD13/ID4/BMP4/LHX1/BMP7/FGFR2/MMP2/SHH/WNT11/PAX8/PRLR/HOXA9/NOG/FOXB1/FGF10/PSAPL1/CRIP1/ESR1/OSR1	23	7.40121
BP	GO:0002062	chondrocyte differentiation	32/1846	116/18870	0.275862	2.81989	6.47421	4.1e-08	8.13e-07	5.83e-07	FGF18/SFRP2/GREM1/IHH/SOX5/WNT5B/COL2A1/BMP4/CYTL1/RFLNA/HMGA2/RUNX2/FGF9/EFEMP1/PTH1R/ARID5A/CCN2/SHOX2/PRKG2/BMP6/SULF2/LOXL2/COL27A1/COMP/GDF6/WNT2B/SMPD3/TGFB1/BMP2/OSR1/SERPINH1/WNT7A	32	7.38722
BP	GO:0071880	adenylate cyclase-activating adrenergic receptor signaling pathway	14/1846	27/18870	0.518519	5.30035	7.36326	4.11e-08	8.13e-07	5.84e-07	DRD2/CHGA/DRD5/ADRA1A/GPR101/ADRA1D/PDE4B/ADRA2C/ADRA1B/ADRA2A/DRD1/ADRB3/MIR1-1/ADRA2B	14	7.38616
BP	GO:0022612	gland morphogenesis	33/1846	122/18870	0.270492	2.76499	6.44029	4.26e-08	8.4e-07	6.03e-07	SFRP1/CYP7B1/HOXA13/TBX2/HOXD13/NR3C1/BCL2/ID4/BMP4/NTN1/PAX6/LIMS2/BMP7/PLXND1/FGFR2/MMP2/SHH/FGF8/SULF2/NOG/WNT3A/CSMD1/FGF10/CAV1/CRIP1/LAMA1/GDF7/ESR1/TGFB1/NRG3/NKX2-3/PGR/PROX1	33	7.37059
BP	GO:0030177	positive regulation of Wnt signaling pathway	37/1846	146/18870	0.253425	2.59053	6.353	4.34e-08	8.53e-07	6.12e-07	SFRP1/LRRK1/SFRP4/TLR2/WNT3/SFRP2/FGF2/LGR5/RSPO3/WNT5B/RSPO2/RSPO1/HHEX/RSPO4/LBX2/DLX5/FGFR2/LRRK2/FGF9/SALL1/SHH/DISC1/ADGRA2/WLS/SEMA5A/BIRC8/LGR6/SULF2/WNT3A/COL1A1/DACT1/FGF10/CAV1/KANK1/DKK1/TGFB1/BMP2	37	7.36251
BP	GO:0097154	GABAergic neuron differentiation	12/1846	20/18870	0.6	6.13326	7.56331	4.42e-08	8.65e-07	6.21e-07	FEZF2/DRD2/GSX2/LHX6/HELT/ASCL1/BCL11B/DRD1/PRDM13/NKX2-1/TLX3/CNTN2	12	7.35458
BP	GO:0046545	development of primary female sexual characteristics	30/1846	105/18870	0.285714	2.9206	6.49856	4.53e-08	8.84e-07	6.34e-07	SFRP1/WT1/LHX9/VGF/LHX8/BCL2/ADCYAP1R1/LEP/RETN/SPO11/MMP2/GAS2/FST/ADAMTS1/MMP14/PDGFRA/ROBO2/PTPRN/CSMD1/ZFPM2/FOXC1/KDR/DMRTA1/SLIT3/LHCGR/ESR1/EREG/PGR/FOXL2/KIT	30	7.3439
BP	GO:0050678	regulation of epithelial cell proliferation	75/1846	407/18870	0.184275	1.88368	5.93472	5.17e-08	1e-06	7.2e-07	SFRP1/DRD2/CYP7B1/PAX2/NKX2-8/PGF/AKT3/SFRP2/CDK6/GATA3/IHH/FGF2/NODAL/HMX2/BMP4/FOXE3/FLT4/DBH/GHSR/PAX6/LIMS2/EGR3/DLX6/LEP/DLX5/TNFSF12/NGFR/ALDH1A2/FGFR2/RUNX2/CNMD/FGF9/DLL4/ALOX5/SHH/SOX2/NKX2-5/BCL11B/EDNRB/SEMA5A/CDH13/MIR410/VEGFC/IGF2/TACR1/NKX2-6/EYA1/BMP6/SULF2/CDKN1C/CAV2/NOG/WNT3A/PPP1R16B/PTPRN/MIR483/FGF10/MIR10B/KDR/FGFR1/CAV1/ATOH8/PIK3CD/ROBO1/EGFL7/TGFB1/APLNR/OSR1/EREG/MIR152…	75	7.28651
BP	GO:0060291	long-term synaptic potentiation	30/1846	106/18870	0.283019	2.89305	6.43593	5.74e-08	1.11e-06	7.94e-07	DRD2/ARC/PRKCG/SNAP25/GRIN2B/SLC8A2/FAM107A/INS/ADORA1/EPHA4/SHANK2/RGS14/NTRK2/NR2E1/DRD1/SLC18A3/GRIN2D/SLC8A3/SHISA7/MIR95/GRIN2A/NOG/CRHR2/SYT12/GFAP/GRIN2C/ADCY8/LRRTM1/PRKAR1B/NSG1	30	7.24109
BP	GO:1901890	positive regulation of cell junction assembly	30/1846	106/18870	0.283019	2.89305	6.43593	5.74e-08	1.11e-06	7.94e-07	SFRP1/OXTR/GRID2/BDNF/THY1/TBX5/CUX2/ASIC2/CBLN1/LRTM2/SLITRK4/NTRK2/LRRC4B/FLRT2/NRXN1/NTRK1/ADGRB1/ST8SIA2/LINGO2/KDR/SLITRK5/CAV1/SLITRK2/CLSTN2/SYNDIG1/LRRTM1/TPBG/EPHB1/WNT7A/THBS2	30	7.24109
BP	GO:0050920	regulation of chemotaxis	50/1846	232/18870	0.215517	2.20304	6.07133	6.48e-08	1.25e-06	8.94e-07	FEZF2/LPAR1/PLXNA4/FGF18/PGF/TNFSF14/PRSS56/WNT3/GREM1/TRPV4/FGF2/ROBO3/SEMA6D/SEMA5B/NTF3/NOVA2/SLIT1/TIAM1/EDN3/FGF4/ELANE/DSCAM/NBL1/ADGRA2/TUBB2B/SEMA5A/CDH13/VEGFC/RIN3/CXCR4/PDGFRA/S1PR1/RAC2/C5AR2/WNT3A/ROBO2/POU4F2/FGF10/MMP28/KDR/FGFR1/NTRK3/PADI2/RARRES2/ROBO1/PTPRO/TGFB1/TPBG/CMKLR1/CASR	50	7.18842
BP	GO:0006874	intracellular calcium ion homeostasis	61/1846	308/18870	0.198052	2.02451	5.96949	6.57e-08	1.26e-06	9.03e-07	GP1BB/DRD2/DRD5/TRPV4/TRPC3/FGF2/BCL2/SLC8A2/SPPL2C/CNR1/RYR2/SLC24A4/ADORA1/THY1/CD40/SLC24A3/EDN3/ELANE/P2RY1/GP5/PTH1R/DISC1/CACNA1C/NOS1/DRD1/TUNAR/TNNI3/TRPC4/TSPOAP1/RYR1/SLC8A3/MCOLN3/CACNB4/PRKCB/ATP2A3/TMEM178A/NTSR1/RYR3/HTR1B/CAV2/TRPC6/ATP2B2/CALCB/SLC8A1/DMD/MIR1-1/GPR12/CAV1/TRPA1/LHCGR/CDH23/HTR2C/SV2B/JPH3/P2RY6/SYPL2/CALCA/ADCY8/APLNR/HCRTR1/CASR	61	7.18243
BP	GO:0008585	female gonad development	29/1846	101/18870	0.287129	2.93506	6.42087	6.71e-08	1.28e-06	9.2e-07	SFRP1/WT1/LHX9/VGF/LHX8/BCL2/LEP/RETN/SPO11/MMP2/GAS2/FST/ADAMTS1/MMP14/PDGFRA/ROBO2/PTPRN/CSMD1/ZFPM2/FOXC1/KDR/DMRTA1/SLIT3/LHCGR/ESR1/EREG/PGR/FOXL2/KIT	29	7.17328
BP	GO:0071867	response to monoamine	27/1846	90/18870	0.3	3.06663	6.47136	6.93e-08	1.31e-06	9.42e-07	DRD2/DRD5/HTR4/GNAS/GNAO1/HTR1F/RYR2/ADCY5/PDE4B/CHRM2/CALY/HRH1/LRRK2/CHRM4/HRH2/DRD1/GNG2/ALK/HTR1B/CAV2/HTR1A/PENK/HTR2C/HTR7/KCNQ1/NSG1/HTR6	27	7.15927
BP	GO:0071869	response to catecholamine	27/1846	90/18870	0.3	3.06663	6.47136	6.93e-08	1.31e-06	9.42e-07	DRD2/DRD5/HTR4/GNAS/GNAO1/HTR1F/RYR2/ADCY5/PDE4B/CHRM2/CALY/HRH1/LRRK2/CHRM4/HRH2/DRD1/GNG2/ALK/HTR1B/CAV2/HTR1A/PENK/HTR2C/HTR7/KCNQ1/NSG1/HTR6	27	7.15927
BP	GO:0010092	specification of animal organ identity	16/1846	36/18870	0.444444	4.54316	7.00696	7.18e-08	1.36e-06	9.73e-07	PAX2/FGF2/GDNF/BMP4/FGFR2/WNT11/PAX8/FGF8/GATA5/ROBO2/WNT2B/FGF10/LRP2/DKK1/ROBO1/BMP2	16	7.14388
BP	GO:0060512	prostate gland morphogenesis	14/1846	28/18870	0.5	5.11105	7.16849	7.48e-08	1.41e-06	1.01e-06	SFRP1/CYP7B1/HOXA13/HOXD13/ID4/BMP4/BMP7/FGFR2/MMP2/SHH/NOG/FGF10/CRIP1/ESR1	14	7.1261
BP	GO:0032355	response to estradiol	31/1846	113/18870	0.274336	2.80429	6.33467	7.63e-08	1.43e-06	1.03e-06	SFRP1/OXTR/SSTR3/IHH/CD38/ADCYAP1R1/DHH/GHSR/BMP7/LEP/SLC6A1/ALDH1A2/MMP2/TACR3/CRHBP/SSTR2/TACR1/PTGS2/SLC6A4/POU4F1/COL1A1/POU4F2/FGF10/PENK/SOCS2/ESR1/TH/TGFB1/RAMP3/WNT7A/MYOD1	31	7.11748
BP	GO:0071248	cellular response to metal ion	45/1846	200/18870	0.225	2.29997	6.08607	7.74e-08	1.45e-06	1.04e-06	KCNA1/SLC13A5/KCNB1/CYP11B1/CPNE9/SYT5/SYT13/SYT8/MT1M/SYT15/NEUROD2/KCNK3/LRRK2/SYT10/SHH/RASAL1/SYT11/ITPKA/RYR1/CRHBP/RASGRP2/CHP2/NPTX1/PTGS2/CPNE8/DPEP1/BMP6/SYT2/TFR2/RYR3/DLG2/KCNH1/CYP11B2/HPCA/SYT12/SYT3/SYT6/KCNQ3/SMPD3/LCE1D/ADCY8/TH/CACNA1H/MT1H/HVCN1	45	7.11126
BP	GO:0002028	regulation of sodium ion transport	26/1846	85/18870	0.305882	3.12676	6.47116	7.8e-08	1.45e-06	1.04e-06	DRD2/FXYD2/GRP/PCSK9/HECW1/FGF14/FXYD7/NKAIN3/CNTN1/NKAIN4/NKX2-5/NOS1/CHP2/FXYD5/NKAIN1/ATP1B2/HECW2/DMD/FGF11/FGF13/FGF12/WNK4/FXYD6/OSR1/NKAIN2/SCN3B	26	7.10791
BP	GO:0061053	somite development	26/1846	85/18870	0.305882	3.12676	6.47116	7.8e-08	1.45e-06	1.04e-06	SFRP1/SFRP2/IHH/LHX1/TCF15/WNT1/HES7/CDX2/RIPPLY2/CRB2/ALDH1A2/SHH/FOXC2/WNT11/FOXF1/DLL3/TBX18/NOG/WNT3A/MEOX2/FRZB/TBXT/FOXB1/FOXC1/DKK1/DMRT2	26	7.10791
BP	GO:0050954	sensory perception of mechanical stimulus	42/1846	181/18870	0.232044	2.37198	6.10736	8.35e-08	1.55e-06	1.11e-06	KCNA1/LOXHD1/PIEZO2/SRRM4/MYO3A/COL11A2/GRM7/KCNE1/COL2A1/ASIC2/LHFPL4/SPNS2/POU3F4/PAX3/BARHL1/OTOF/TMIE/ASIC3/NTRK1/PKHD1L1/USH1C/DCDC2/EYA1/CXCR4/ATP2B2/GJB6/DRGX/COL1A1/P2RX2/POU4F2/LRP2/TRPA1/KCNQ3/CDH23/POU4F3/KCNQ1/LHFPL3/SCN9A/TSPEAR/KCNK4/USH1G/KIT	42	7.07831
BP	GO:0042886	amide transport	67/1846	354/18870	0.189266	1.93469	5.84596	9.36e-08	1.73e-06	1.24e-06	SFRP1/DRD2/SLC1A6/CHGA/VGF/GRP/CA2/KCNB1/SNAP25/TRPV4/FOXA2/SSTR5/GRM7/CD38/ADCYAP1/TNFSF11/INS/CNR1/KCNJ8/SLC30A8/ADORA1/GHSR/NPY5R/GIPR/ABCB1/ADCY5/ABCC8/BRSK2/LEP/ANO1/TIAM1/EDN3/ADRA2A/VSNL1/POU3F3/ALOX5/NTRK2/MTNR1B/TUNAR/PAX8/PRKG1/CRHBP/RIMS2/SLC38A3/PRKCB/SLC17A7/NTSR1/TFR2/PTPRN/TRH/NKX6-1/FFAR1/BAIAP3/LRP2/HTR2C/NEUROD1/CRHR1/SMPD3/ADCY8/PLTP/ACVR1C/CASR/SLC15A1/KCNA5/SLC1A2/HNF4A/GJA1	67	7.02872
BP	GO:0022037	metencephalon development	31/1846	114/18870	0.27193	2.77969	6.27606	9.51e-08	1.75e-06	1.25e-06	LPAR1/SSTR3/DAB1/BCL2/CEND1/GRID2/KCNE1/LMX1A/LHX1/PAX6/WNT1/NEUROD2/CBLN1/SEZ6/GDF10/CNTN1/SKOR2/ASCL1/PRKG1/SSTR2/PHOX2A/GBX2/EN1/LHX5/CDK5R2/FOXC1/PTF1A/NEUROD1/WNT7A/NLGN4X/PROX1	31	7.02182
BP	GO:0035136	forelimb morphogenesis	17/1846	41/18870	0.414634	4.23843	6.83554	9.8e-08	1.8e-06	1.29e-06	HOXA13/WNT3/RSPO2/TBX5/ALDH1A2/RUNX2/SHH/CACNA1C/ALX4/SHOX2/HOXD10/HOXD9/EN1/HOXA9/ALX3/OSR1/WNT7A	17	7.00877
BP	GO:0021675	nerve development	28/1846	97/18870	0.28866	2.95071	6.34266	9.94e-08	1.81e-06	1.3e-06	LPAR1/KCNA1/PAX2/PLXNA4/PRKCG/BDNF/SLC24A4/NTF3/RET/GABRB2/GABRA5/KCNA2/NGFR/SALL1/KCNA3/NTRK1/PHOX2A/NPTX1/SULF2/EGR2/POU4F1/DRGX/NGF/KCNQ3/POU4F3/NEUROG1/EPHB1/HOXD3	28	7.00261
BP	GO:1905330	regulation of morphogenesis of an epithelium	22/1846	65/18870	0.338462	3.45979	6.5415	1.04e-07	1.9e-06	1.36e-06	SFRP1/PAX2/TBX2/HOXD13/GREM1/GATA3/FGF2/HOXB7/GDNF/WNT5B/BMP4/LHX1/BMP7/LBX2/SHH/PAX8/NOG/WNT2B/FGF10/PIK3CD/ESR1/GJA1	22	6.98297
BP	GO:0021517	ventral spinal cord development	18/1846	46/18870	0.391304	3.99995	6.70806	1.2e-07	2.17e-06	1.56e-06	OLIG3/OLIG2/GBX1/DAB1/TBX20/LHX1/PAX6/LHX3/DLL4/ASCL1/SHH/SOX1/PHOX2A/HOXD10/MDGA2/LBX1/DMRT3/DBX1	18	6.92082
BP	GO:1903305	regulation of regulated secretory pathway	33/1846	127/18870	0.259843	2.65614	6.16649	1.21e-07	2.19e-06	1.57e-06	PRKCG/KCNB1/FGR/SYT5/SYT13/SYT8/SYT15/ADGRE2/ADRA2A/LRRK2/P2RY1/SYT10/RIMS1/FOXF1/SYT11/RPH3A/RIMS2/CACNB4/PRKCB/SLC4A8/SV2C/SYT2/HTR1B/RAC2/CDK5R2/ITGB2/SYT12/BAIAP3/SYT3/SYT6/SV2B/RIMS4/WNT7A	33	6.91721
BP	GO:0034767	positive regulation of monoatomic ion transmembrane transport	38/1846	158/18870	0.240506	2.45848	6.06217	1.27e-07	2.29e-06	1.64e-06	FXYD2/ARC/TRPC3/KCNE1/ADCYAP1R1/STAC2/RYR2/THY1/KCNH2/ABCB1/KCNN4/EDN3/GRM6/NOS1/DRD1/LRRC38/CHP2/ATP1B2/GALR2/NTSR1/GRIN1/TRPC6/RGS7/DMD/MIR1-1/P2RX2/KCNE5/CAV1/LHCGR/LRRC55/FGF13/P2RY6/KCNQ1/CALCR/APLNR/RAMP3/CACNA2D1/ACTN2	38	6.8962
BP	GO:0071875	adrenergic receptor signaling pathway	15/1846	33/18870	0.454545	4.64641	6.90361	1.28e-07	2.3e-06	1.65e-06	DRD2/CHGA/DRD5/ADRA1A/GPR101/ADRA1D/PDE4B/ADRA2C/ADRA1B/ADRA2A/DRD1/ADRB3/MIR1-1/KCNQ1/ADRA2B	15	6.89279
BP	GO:0071868	cellular response to monoamine stimulus	26/1846	87/18870	0.298851	3.05488	6.32591	1.31e-07	2.34e-06	1.68e-06	DRD2/DRD5/HTR4/GNAS/GNAO1/HTR1F/RYR2/ADCY5/PDE4B/CHRM2/CALY/HRH1/LRRK2/CHRM4/HRH2/DRD1/GNG2/ALK/HTR1B/CAV2/HTR1A/HTR2C/HTR7/KCNQ1/NSG1/HTR6	26	6.88273
BP	GO:0071870	cellular response to catecholamine stimulus	26/1846	87/18870	0.298851	3.05488	6.32591	1.31e-07	2.34e-06	1.68e-06	DRD2/DRD5/HTR4/GNAS/GNAO1/HTR1F/RYR2/ADCY5/PDE4B/CHRM2/CALY/HRH1/LRRK2/CHRM4/HRH2/DRD1/GNG2/ALK/HTR1B/CAV2/HTR1A/HTR2C/HTR7/KCNQ1/NSG1/HTR6	26	6.88273
BP	GO:0042487	regulation of odontogenesis of dentin-containing tooth	9/1846	12/18870	0.75	7.66658	7.60686	1.35e-07	2.39e-06	1.71e-06	BMP4/RSPO2/NGFR/RUNX2/PRKCB/FGF8/WNT10A/DMRT3/BMP2	9	6.86967
BP	GO:0098976	excitatory chemical synaptic transmission	9/1846	12/18870	0.75	7.66658	7.60686	1.35e-07	2.39e-06	1.71e-06	GRIN2B/SHISA6/GRIN2D/GRIN1/GRIN2A/PVALB/KCNQ3/GRIN2C/PTCHD1	9	6.86967
BP	GO:0048168	regulation of neuronal synaptic plasticity	20/1846	56/18870	0.357143	3.65075	6.54157	1.43e-07	2.53e-06	1.82e-06	RASGRF1/DRD2/VGF/ARC/GRIN2B/SLC8A2/SHISA9/SHISA6/NEURL1/GRIN2D/SHISA7/SHISA8/GRIN1/GRIN2A/EGR2/NOG/CNTN2/JPH3/GRIN2C/KIT	20	6.84466
BP	GO:0006940	regulation of smooth muscle contraction	21/1846	61/18870	0.344262	3.51908	6.4891	1.45e-07	2.56e-06	1.84e-06	OXTR/PROK2/ADRA1A/CHRNA3/CNN1/GHSR/ADRA2C/CHRM2/ADRA2A/TACR3/TNNI3/PRKG1/SPX/TACR1/PTGS2/KCNB2/CAV1/CALCA/NPNT/ADRA2B/KIT	21	6.83863
BP	GO:1904064	positive regulation of cation transmembrane transport	35/1846	141/18870	0.248227	2.5374	6.03391	1.73e-07	3.02e-06	2.16e-06	FXYD2/TRPC3/KCNE1/ADCYAP1R1/STAC2/RYR2/THY1/KCNH2/KCNN4/EDN3/GRM6/NOS1/DRD1/LRRC38/CHP2/ATP1B2/GALR2/NTSR1/GRIN1/RGS7/DMD/MIR1-1/P2RX2/KCNE5/CAV1/LHCGR/LRRC55/FGF13/P2RY6/KCNQ1/CALCR/APLNR/RAMP3/CACNA2D1/ACTN2	35	6.76195
BP	GO:0048588	developmental cell growth	50/1846	239/18870	0.209205	2.13852	5.83283	1.73e-07	3.02e-06	2.16e-06	PLXNA4/UNC13A/ADRA1A/WNT3/SPAG6/BDNF/NTN1/L1CAM/CPNE9/CDH4/SEMA6D/SEMA5B/OLFM1/SHTN1/DCLK1/BCL11A/SLIT1/TIAM1/EDN3/RIMS1/DSCAM/RASAL1/DISC1/RGMA/PRKG1/SEMA5A/RIMS2/GATA4/PRICKLE1/ST8SIA2/CXCR4/SYT2/ISLR2/WNT3A/NKX6-1/SLC39A12/POU4F2/NRCAM/SLIT3/SYT3/NGF/FGF13/POU4F3/MAG/FSTL4/BARHL2/FOXL2/EMX1/TMEM108/SH3GL2	50	6.76195
BP	GO:1990138	neuron projection extension	41/1846	179/18870	0.22905	2.34138	5.93772	1.73e-07	3.02e-06	2.16e-06	PLXNA4/UNC13A/WNT3/SPAG6/NTN1/L1CAM/CPNE9/CDH4/SEMA6D/SEMA5B/OLFM1/SHTN1/DCLK1/BCL11A/SLIT1/TIAM1/EDN3/RIMS1/DSCAM/RASAL1/DISC1/SEMA5A/RIMS2/PRICKLE1/ST8SIA2/CXCR4/SYT2/ISLR2/WNT3A/NKX6-1/SLC39A12/POU4F2/NRCAM/SLIT3/SYT3/POU4F3/MAG/BARHL2/EMX1/TMEM108/SH3GL2	41	6.76195
BP	GO:0035850	epithelial cell differentiation involved in kidney development	18/1846	47/18870	0.382979	3.91485	6.5884	1.76e-07	3.07e-06	2.2e-06	WT1/PAX2/GREM1/GATA3/NPHS1/GDNF/GPR4/BASP1/LHX1/SALL1/FOXC2/PAX8/EDNRB/WNT9B/NPHS2/PTPRO/OSR1/PROM1	18	6.75449
BP	GO:0060563	neuroepithelial cell differentiation	16/1846	38/18870	0.421053	4.30404	6.7135	1.81e-07	3.13e-06	2.25e-06	OTP/VAX1/FGF2/NODAL/FAM20C/LHX3/ASCL1/WNT11/FGF8/DLX3/POU3F2/TGFB1/BMP2/INSM1/EMX1/CDH2	16	6.74232
BP	GO:0071300	cellular response to retinoic acid	22/1846	67/18870	0.328358	3.35651	6.36287	1.92e-07	3.32e-06	2.38e-06	BRINP2/PAX2/WNT3/WNT5B/RET/LEP/ALDH1A2/FGFR2/WNT11/HOXA2/HAND2/WNT6/SLC6A4/WNT9B/WNT3A/LTK/GJB3/CYP26B1/COL1A1/FZD10/OSR1/BRINP1	22	6.7167
BP	GO:0007492	endoderm development	25/1846	83/18870	0.301205	3.07895	6.25048	1.93e-07	3.32e-06	2.38e-06	ARC/TBX20/ITGA7/NODAL/BMP4/LHX1/TNRC6A/HMGA2/MMP2/COL12A1/SOX2/MIXL1/NR0B1/GATA4/COL4A2/FGF8/SOX7/SOX17/MMP14/NKX2-1/NOG/ITGB2/COL5A1/DKK1/COL8A1	25	6.71444
BP	GO:0060688	regulation of morphogenesis of a branching structure	19/1846	52/18870	0.365385	3.735	6.50327	1.93e-07	3.32e-06	2.38e-06	SFRP1/PAX2/HOXD13/GREM1/HOXB7/GDNF/BMP4/LHX1/BMP7/BCL11A/FGFR2/LRRK2/SHH/PAX8/SHOX2/NOG/WNT2B/FGF10/ESR1	19	6.71444
BP	GO:0030509	BMP signaling pathway	39/1846	167/18870	0.233533	2.3872	5.92926	2e-07	3.42e-06	2.46e-06	SFRP1/HOXA13/SFRP4/SFRP2/GREM1/TBX20/BMP4/ZNF423/FBN1/HTRA3/WNT1/BMP7/CHRD/DLX5/CRB2/SKOR2/RUNX2/NBL1/RBPMS2/RGMA/FST/FSTL3/GATA4/BMP6/HTRA1/NOG/COMP/GDF6/DLX3/VWC2/CHRDL2/LRP2/KDR/DKK1/GDF7/SMPD3/BMPER/BMP2/FSTL4	39	6.69897
BP	GO:0072132	mesenchyme morphogenesis	20/1846	57/18870	0.350877	3.5867	6.44042	2.01e-07	3.42e-06	2.46e-06	TBX2/ADAMTS5/TBX20/ACTC1/BMP7/DCHS1/FOXC2/WNT11/FOXF1/FGF8/GATA5/NOG/WNT3A/ROBO2/FOXC1/ACTA1/ROBO1/BMP2/APLNR/OSR1	20	6.6968
BP	GO:0048333	mesodermal cell differentiation	15/1846	34/18870	0.441176	4.50975	6.74498	2.08e-07	3.53e-06	2.53e-06	PAX2/SFRP2/NODAL/BMP4/HMGA2/FGFR2/FOXC2/FOXF1/TRIM15/EYA1/WNT3A/ITGA8/TAL1/DKK1/GJA1	15	6.68194
BP	GO:0048665	neuron fate specification	15/1846	34/18870	0.441176	4.50975	6.74498	2.08e-07	3.53e-06	2.53e-06	OLIG3/GSX2/FEV/LHX3/ASCL1/SOX1/ATOH1/EYA1/HOXD10/TLX3/POU4F1/DMRTA2/POU3F2/DMRT3/DBX1	15	6.68194
BP	GO:0090087	regulation of peptide transport	44/1846	200/18870	0.22	2.24886	5.84678	2.12e-07	3.59e-06	2.58e-06	SFRP1/DRD2/CHGA/GRP/CA2/KCNB1/SNAP25/FOXA2/SSTR5/CD38/ADCYAP1/TNFSF11/INS/CNR1/SLC30A8/ADORA1/GHSR/GIPR/ADCY5/ABCC8/BRSK2/LEP/ANO1/TIAM1/ADRA2A/VSNL1/ALOX5/MTNR1B/TUNAR/PAX8/CRHBP/PRKCB/TFR2/TRH/NKX6-1/FFAR1/BAIAP3/HTR2C/NEUROD1/ADCY8/ACVR1C/CASR/KCNA5/HNF4A	44	6.67366
BP	GO:0021954	central nervous system neuron development	26/1846	89/18870	0.292135	2.98623	6.18479	2.17e-07	3.66e-06	2.62e-06	FEZF2/DRD2/PLXNA4/LHX6/LHX8/NOVA2/LEP/DCLK1/NPY/EPHA4/FGFR2/CDH11/ASCL1/NTRK2/DISC1/NR2E1/DRD1/SOX1/GBX2/FGF8/NDNF/GABRB1/PRDM8/CNTN2/EPHB1/BRINP1	26	6.66354
BP	GO:0060740	prostate gland epithelium morphogenesis	13/1846	26/18870	0.5	5.11105	6.90737	2.21e-07	3.71e-06	2.66e-06	SFRP1/CYP7B1/HOXA13/HOXD13/ID4/BMP4/BMP7/FGFR2/MMP2/SHH/NOG/FGF10/ESR1	13	6.65561
BP	GO:0051961	negative regulation of nervous system development	37/1846	155/18870	0.23871	2.44011	5.92826	2.27e-07	3.79e-06	2.72e-06	ASCL2/TLR2/VAX1/WNT3/DAB1/ID4/NTN1/THY1/MIR137/SEMA6D/PAX6/SEMA5B/NKX6-2/CBLN1/ABCC8/BMP7/SLIT1/PITX3/LRP4/NR2E1/DLL3/RGMA/LIN28A/SEMA5A/ATOH1/NOG/WNT3A/ROBO2/NKX6-1/FGF13/DKK1/MAG/TLX2/FSTL4/WNT7A/BRINP1/PROX1	37	6.64397
BP	GO:0003170	heart valve development	23/1846	73/18870	0.315068	3.22066	6.25978	2.38e-07	3.96e-06	2.84e-06	ADAMTS5/GATA3/NFATC1/TBX20/ADAMTS9/BMP4/OLFM1/TBX5/DCHS1/CDH11/DLL4/ELN/NKX2-5/SHOX2/GATA4/GATA5/ROBO2/SLIT3/DKK1/ROBO1/TGFB1/BMP2/APLNR	23	6.62342
BP	GO:0045665	negative regulation of neuron differentiation	23/1846	73/18870	0.315068	3.22066	6.25978	2.38e-07	3.96e-06	2.84e-06	FEZF2/OLIG2/ID4/LMX1A/TP73/PAX6/BMP7/ASCL1/SHH/SOX2/CNTN4/NR2E1/TUNAR/SOX3/HOXA2/SLC6A4/TLX3/WNT3A/POU4F2/DTX1/CNTN2/LBX1/MAG	23	6.62342
BP	GO:1903351	cellular response to dopamine	23/1846	73/18870	0.315068	3.22066	6.25978	2.38e-07	3.96e-06	2.84e-06	DRD2/DRD5/HTR4/GNAS/GNAO1/HTR1F/ADCY5/CHRM2/CALY/HRH1/LRRK2/CHRM4/HRH2/DRD1/GNG2/ALK/HTR1B/CAV2/HTR1A/HTR2C/HTR7/NSG1/HTR6	23	6.62342
BP	GO:0051146	striated muscle cell differentiation	59/1846	305/18870	0.193443	1.97739	5.6667	2.5e-07	4.14e-06	2.97e-06	WT1/NRG1/ADRA1A/TNFSF14/ADAMTS5/GREM1/BCL2/OBSL1/NPHS1/BDNF/BMP4/KCNJ8/MYOM2/WNT1/TBX5/ACTC1/SHH/EHD2/TNNT3/NKX2-5/NOS1/ADAM12/PRKG1/TBX18/RYR1/SHOX2/GATA4/DNER/IGF2/MYH11/PGM5/PRICKLE1/ADGRB1/NKX2-6/DOCK2/KLHL40/ANHX/MMP14/PDGFRA/CAV2/KCNH1/WNT3A/SLC8A1/CYP26B1/MIR1-1/P2RX2/TPM1/JAM2/NOX4/ACTA1/DKK1/SYNE1/TGFB1/BMP2/CACNA1H/MYOD1/PROX1/CDH2/ACTN2	59	6.60206
BP	GO:0031214	biomineral tissue development	40/1846	175/18870	0.228571	2.33648	5.84896	2.58e-07	4.26e-06	3.06e-06	ALPL/GREM1/OTOP1/FGR/SP7/NOTUM/BMP4/FAM20C/SLC24A4/RSPO2/COL1A2/SLC24A3/RFLNA/BMP7/LEP/FGFR2/ALOX5/NELL1/PTH1R/WNT11/WLS/PTGS2/CYP27B1/PRICKLE1/WNT6/BMP6/S1PR1/COMP/SLC8A1/FBN2/COL1A1/IFITM5/WDR72/SMPD3/TGFB1/BMP2/OSR1/TSPEAR/FAM20A/ROR2	40	6.58838
BP	GO:0031016	pancreas development	24/1846	79/18870	0.303797	3.10545	6.17508	2.82e-07	4.63e-06	3.32e-06	NR5A2/CDK6/FOXA2/IHH/BMP4/PAX6/NKX6-2/GIPR/ALDH1A2/SHH/ZIC3/FOXF1/MEIS2/WLS/IGF2/PCSK1/BMP6/NKX6-1/FGF10/PTF1A/NEUROD1/INSM1/PROX1/CDH2	24	6.54975
BP	GO:0001935	endothelial cell proliferation	44/1846	202/18870	0.217822	2.2266	5.77149	2.86e-07	4.69e-06	3.36e-06	PROK2/PGF/AKT3/FGF2/BMP4/FLT4/DBH/GHSR/EGR3/LEP/TNFSF12/NGFR/ALDH1A2/CNMD/DLL4/ALOX5/VSTM4/SEMA5A/CDH13/MIR410/VEGFC/IGF2/BMP6/MMP14/LOXL2/CAV2/COL8A2/PPP1R16B/MIR483/FGF10/MIR10B/KDR/FGFR1/CAV1/ATOH8/PIK3CD/BMPER/EGFL7/APLNR/COL8A1/MIR152/NOX5/FLT1/PROX1	44	6.54363
BP	GO:0051592	response to calcium ion	35/1846	144/18870	0.243056	2.48454	5.88857	2.99e-07	4.88e-06	3.5e-06	KCNB1/TRPC3/RYR2/CPNE9/SYT5/SYT13/SYT8/SYT15/NEUROD2/GIPR/SLC6A1/SYT10/RASAL1/SYT11/ITPKA/RYR1/CRHBP/RASGRP2/CHP2/CPNE8/PCSK1/DPEP1/SYT2/RYR3/KCNH1/HPCA/SYT12/CAV1/PENK/SYT3/SYT6/KCNQ3/LCE1D/ADCY8/CASR	35	6.52433
BP	GO:0016079	synaptic vesicle exocytosis	27/1846	96/18870	0.28125	2.87497	6.06471	3e-07	4.88e-06	3.5e-06	CPLX2/UNC13A/PRKCG/SNAP25/SYT5/SYT8/LRRK2/P2RY1/RIMS1/OTOF/SYT11/RPH3A/RIMS2/CACNB4/PRKCB/SLC4A8/CADPS/SV2C/SYT2/HTR1B/SYT12/UNC13C/SV2B/RIMS4/SNPH/STX1B/WNT7A	27	6.52288
BP	GO:1903350	response to dopamine	23/1846	74/18870	0.310811	3.17714	6.17915	3.14e-07	5.1e-06	3.66e-06	DRD2/DRD5/HTR4/GNAS/GNAO1/HTR1F/ADCY5/CHRM2/CALY/HRH1/LRRK2/CHRM4/HRH2/DRD1/GNG2/ALK/HTR1B/CAV2/HTR1A/HTR2C/HTR7/NSG1/HTR6	23	6.50307
BP	GO:0003014	renal system process	32/1846	126/18870	0.253968	2.59609	5.91931	3.3e-07	5.33e-06	3.83e-06	KIRREL1/DRD2/SLC6A18/SLC22A12/PRKACG/CHRNA3/AVPR2/BCL2/SGK1/AMN/BMP4/CLCNKB/ADORA1/NPR3/PON3/NPPB/CORO2B/EDNRB/SPX/PCSK5/TACR1/SULF2/NPHS2/CYP11B2/NPR1/WNK4/AKR1B1/KCNQ1/PTPRO/GSN/MCAM/SLC22A6	32	6.48149
BP	GO:0032228	regulation of synaptic transmission, GABAergic	15/1846	35/18870	0.428571	4.3809	6.59239	3.31e-07	5.33e-06	3.83e-06	OXTR/DRD2/ADRA1A/CA2/CNR1/ADORA1/NPY5R/NALCN/SLC6A1/CA7/TACR1/HTR1B/NPAS4/BAIAP3/SYN3	15	6.48017
BP	GO:0110110	positive regulation of animal organ morphogenesis	15/1846	35/18870	0.428571	4.3809	6.59239	3.31e-07	5.33e-06	3.83e-06	GATA3/FGF2/GDNF/BMP4/NGFR/WNT11/PRKCB/FGF8/GATA5/ROBO2/WNT2B/FGF10/DKK1/ROBO1/BMP2	15	6.48017
BP	GO:0010038	response to metal ion	66/1846	359/18870	0.183844	1.87927	5.53879	3.53e-07	5.67e-06	4.07e-06	DRD2/KCNA1/SLC13A5/ZACN/KCNB1/TRPC3/BCL2/CYP11B1/RYR2/SLC30A8/CPNE9/SYT5/SYT13/SYT8/MT1M/SYT15/NEUROD2/GIPR/SLC6A3/ABCC8/KCNK3/SLC6A1/LRRK2/CNGA3/SYT10/SHH/RASAL1/SLC30A3/SYT11/ITPKA/CACNA1G/RYR1/CRHBP/RASGRP2/CHP2/NPTX1/SLC30A2/PTGS2/CPNE8/PCSK1/DPEP1/BMP6/SYT2/TFR2/LOXL2/RYR3/DLG2/KCNH1/CYP11B2/HPCA/SYT12/CAV1/PENK/CRIP1/SYT3/SYT6/KCNQ3/SMPD3/LCE1D/ADCY8/TH/CASR/CACNA1H/MT1H/HVCN1/KIT	66	6.45223
BP	GO:0001759	organ induction	12/1846	23/18870	0.521739	5.33327	6.84728	3.58e-07	5.74e-06	4.12e-06	FGF2/GDNF/BMP4/WNT11/FGF8/GATA5/ROBO2/WNT2B/FGF10/DKK1/ROBO1/BMP2	12	6.44612
BP	GO:0021885	forebrain cell migration	21/1846	64/18870	0.328125	3.35413	6.212	3.68e-07	5.86e-06	4.21e-06	FEZF2/DRD2/LHX6/DAB1/LRRK2/POU3F3/DISC1/NR2E1/DRD1/EMX2/AXL/CXCR4/NKX2-1/CDK5R2/FOXB1/POU3F2/FGF13/CNTN2/ROBO1/NRG3/HTR6	21	6.43415
BP	GO:0042220	response to cocaine	18/1846	49/18870	0.367347	3.75506	6.35868	3.68e-07	5.86e-06	4.21e-06	OXTR/DRD2/DRD5/SDK1/CNR1/SLC6A3/SLC6A1/TIAM1/PITX3/TACR3/DRD1/CRHBP/ST8SIA2/EN1/HTR1B/PPP1R1B/SLC1A2/ELAVL4	18	6.43415
BP	GO:0060048	cardiac muscle contraction	34/1846	139/18870	0.244604	2.50037	5.84635	3.75e-07	5.95e-06	4.27e-06	CHGA/ADRA1A/PDE5A/KCNE1/TNNI2/KCNJ8/RYR2/ADORA1/KCNH2/PDE4B/ADRA1B/NKX2-5/CACNA1C/NOS1/KCNJ3/CACNA1G/TNNI3/GATA4/CXCR4/SLC8A1/DMD/MIR1-1/KCNE5/CAV1/FGF13/FGF12/TPM1/HCN4/KCNQ1/GSN/KCNA5/CACNA2D1/GJA1/SCN3B	34	6.42597
BP	GO:0009948	anterior/posterior axis specification	20/1846	59/18870	0.338983	3.46512	6.24478	3.82e-07	6.05e-06	4.34e-06	WT1/WNT3/FOXA2/NODAL/BMP4/BASP1/CRIPTO/LHX1/CDX2/RIPPLY2/HOXD8/SHH/ZIC3/CDX4/WLS/PRICKLE1/OTX2/TDRD5/TBXT/NEUROG1	20	6.41794
BP	GO:0098703	calcium ion import across plasma membrane	19/1846	54/18870	0.351852	3.59667	6.29229	3.84e-07	6.06e-06	4.35e-06	TRPV4/SLC8A2/SLC24A4/TRPM1/CACNA1E/GRM6/CACNA1C/CACNA1G/SLC8A3/SLC8A1/NALF1/CALCR/RAMP3/SCN9A/CACNA1H/CACNA1B/CACNA2D1/CACNA1I/CACNA1A	19	6.41567
BP	GO:0021895	cerebral cortex neuron differentiation	13/1846	27/18870	0.481481	4.92175	6.71501	3.88e-07	6.1e-06	4.38e-06	FEZF2/DRD2/LHX6/ID4/TOX/CHD5/ASCL1/NR2E1/DRD1/NKX2-1/CNTN2/EMX1/ELAVL4	13	6.41117
BP	GO:0033604	negative regulation of catecholamine secretion	9/1846	13/18870	0.692308	7.07684	7.21726	4e-07	6.27e-06	4.5e-06	DRD2/CHGA/CNR1/GHSR/ADRA2C/ADRA2A/P2RY1/SYT11/ADRA2B	9	6.39794
BP	GO:0016331	morphogenesis of embryonic epithelium	36/1846	152/18870	0.236842	2.42102	5.79233	4.03e-07	6.31e-06	4.53e-06	SFRP1/PAX2/SFRP2/GREM1/GATA3/NODAL/GDNF/BMP4/CTHRC1/RET/BMP7/DLC1/TGFB1I1/ALDH1A2/FGFR2/SHH/WNT16/RGMA/PAX8/TBX18/VEGFC/FGF8/PRICKLE1/WNT6/WNT9B/NOG/IRX1/SLC39A12/WNT2B/FGF10/LRP2/TRIM71/GDF7/TGFB1/OSR1/HAND1	36	6.39469
BP	GO:0070374	positive regulation of ERK1 and ERK2 cascade	46/1846	218/18870	0.211009	2.15696	5.65773	4.09e-07	6.39e-06	4.58e-06	DRD2/ALKAL1/FGF18/CAVIN3/NRG1/ADRA1A/ALKAL2/NDRG4/TRPV4/FGFR4/FGF2/ICAM1/NODAL/ADCYAP1/TNFSF11/BMP4/FLT4/NPY5R/FGF4/FGFR2/OR2AT4/P2RY1/CCN2/NTRK1/HAND2/GATA4/FGF8/PDGFRA/TNFAIP8L3/SSTR4/FGF10/KDR/EPO/HTR2C/NOX4/P2RY6/BMPER/CALCR/TGFB1/BMP2/HCRTR1/RAMP3/TPBG/CASR/NPNT/FGF19	46	6.38828
BP	GO:0002791	regulation of peptide secretion	43/1846	198/18870	0.217172	2.21995	5.6825	4.24e-07	6.59e-06	4.73e-06	SFRP1/DRD2/CHGA/GRP/KCNB1/SNAP25/FOXA2/SSTR5/CD38/ADCYAP1/TNFSF11/INS/CNR1/SLC30A8/ADORA1/GHSR/GIPR/ADCY5/ABCC8/BRSK2/LEP/ANO1/TIAM1/ADRA2A/VSNL1/ALOX5/MTNR1B/TUNAR/PAX8/CRHBP/PRKCB/TFR2/TRH/NKX6-1/FFAR1/BAIAP3/HTR2C/NEUROD1/ADCY8/ACVR1C/CASR/KCNA5/HNF4A	43	6.37263
BP	GO:0002790	peptide secretion	50/1846	246/18870	0.203252	2.07766	5.60239	4.36e-07	6.77e-06	4.86e-06	SFRP1/DRD2/CHGA/VGF/GRP/KCNB1/SNAP25/TRPV4/FOXA2/SSTR5/CD38/ADCYAP1/TNFSF11/INS/CNR1/SLC30A8/ADORA1/GHSR/GIPR/ADCY5/ABCC8/BRSK2/LEP/ANO1/TIAM1/EDN3/ADRA2A/VSNL1/ALOX5/MTNR1B/TUNAR/PAX8/CRHBP/RIMS2/PRKCB/TFR2/PTPRN/TRH/NKX6-1/FFAR1/BAIAP3/HTR2C/NEUROD1/CRHR1/SMPD3/ADCY8/ACVR1C/CASR/KCNA5/HNF4A	50	6.36051
BP	GO:0010977	negative regulation of neuron projection development	34/1846	140/18870	0.242857	2.48251	5.79766	4.49e-07	6.94e-06	4.98e-06	LPAR1/SPOCK1/GFI1/WNT3/TRPV4/DAB1/CD38/NTN1/THY1/SEMA6D/SEMA5B/CRMP1/VIM/EPHA4/BCL11A/SLIT1/LRRK2/LRP4/RGMA/SEMA5A/WNT3A/PMP22/FGF13/GFAP/KANK1/RTN4RL1/STX1B/DKK1/MAG/NGEF/DPYSL3/PTPRO/FSTL4/FAT3	34	6.34775
BP	GO:0008038	neuron recognition	17/1846	45/18870	0.377778	3.86168	6.32878	4.87e-07	7.49e-06	5.38e-06	FEZF2/ROBO3/CNR1/CRTAC1/EPHA4/PLXND1/DSCAM/OPCML/CNTN4/SEMA5A/DSCAML1/CXCR4/ROBO2/NRCAM/CNTN2/ROBO1/NTM	17	6.31247
BP	GO:0042596	fear response	17/1846	45/18870	0.377778	3.86168	6.32878	4.87e-07	7.49e-06	5.38e-06	GRP/LYPD1/BCL2/DBH/NEUROD2/GABRA5/ADRA2A/NR2E1/DRD1/ASIC4/MORC1/HTR1A/PENK/HTR2C/CRHR1/PRKAR1B/BRINP1	17	6.31247
BP	GO:0060042	retina morphogenesis in camera-type eye	21/1846	65/18870	0.323077	3.30253	6.12328	4.93e-07	7.56e-06	5.43e-06	ATP8A2/SDK1/MEGF11/VSX1/IHH/FJX1/HCN1/LHX1/THY1/GNAT1/CRB2/DSCAM/CABP4/NTRK2/USH1C/SDK2/DIO3/PTF1A/FAT3/PROM1/PROX1	21	6.30715
BP	GO:0010469	regulation of signaling receptor activity	29/1846	110/18870	0.263636	2.69492	5.87068	4.99e-07	7.6e-06	5.46e-06	CNRIP1/CACNG5/ARC/GREM1/PCSK9/GSG1L/DAPK1/SLC24A4/DLGAP2/ADRA2C/SHISA9/ADRA2A/MUC4/SHISA6/SHANK1/CRHBP/SHISA7/SHISA8/DLGAP4/CACNG8/NOG/PLAU/BEGAIN/CNIH3/DLGAP1/DLGAP3/CALCR/RAMP3/ADRA2B	29	6.3019
BP	GO:0014013	regulation of gliogenesis	29/1846	110/18870	0.263636	2.69492	5.87068	4.99e-07	7.6e-06	5.46e-06	ASCL2/GSX2/OLIG2/TLR2/DAB1/ID4/NTN1/TP73/NKX6-2/ABCC8/TENM4/PTPRZ1/PITX3/SHH/NR2E1/LIN28A/VEGFC/ATOH1/ETV5/CXCR4/EGR2/NOG/NKX6-1/LRP2/GFAP/TTBK1/MAG/TGFB1/BMP2	29	6.3019
BP	GO:1905332	positive regulation of morphogenesis of an epithelium	15/1846	36/18870	0.416667	4.25921	6.44543	5.16e-07	7.85e-06	5.64e-06	PAX2/GREM1/GATA3/FGF2/HOXB7/GDNF/WNT5B/BMP4/LHX1/LBX2/PAX8/NOG/WNT2B/PIK3CD/GJA1	15	6.28735
BP	GO:0007215	glutamate receptor signaling pathway	18/1846	50/18870	0.36	3.67996	6.24831	5.23e-07	7.94e-06	5.69e-06	KCNB1/GRM4/GRID2/GRM7/GRIN2B/GRIK4/TRPM1/GRM3/GRM6/GRIN2D/GRM8/GRIN1/GRIN2A/GRIK3/GRIA4/GRIN3B/GRID1/GRIN2C	18	6.2815
BP	GO:0009582	detection of abiotic stimulus	34/1846	141/18870	0.241135	2.4649	5.74938	5.37e-07	8.12e-06	5.82e-06	ATP8A2/KCNA1/PIEZO2/TRPC3/OTOP1/SLC24A4/ADORA1/SEMA5B/GNAT1/ASIC2/ANO1/GRM6/NGFR/CABP4/ELOVL4/TAC1/ASIC3/NTRK1/TACR1/CACNB4/GUCY2D/NTSR1/CXCR4/NPFFR2/DRGX/TRPA1/CALCA/KCNQ1/SCN9A/PDE6B/EPHB1/KCNK4/CDH2/KIT	34	6.27003
BP	GO:0015833	peptide transport	52/1846	262/18870	0.198473	2.02881	5.52201	5.61e-07	8.44e-06	6.06e-06	SFRP1/DRD2/CHGA/VGF/GRP/CA2/KCNB1/SNAP25/TRPV4/FOXA2/SSTR5/CD38/ADCYAP1/TNFSF11/INS/CNR1/SLC30A8/ADORA1/GHSR/GIPR/ADCY5/ABCC8/BRSK2/LEP/ANO1/TIAM1/EDN3/ADRA2A/VSNL1/ALOX5/MTNR1B/TUNAR/PAX8/CRHBP/RIMS2/PRKCB/TFR2/PTPRN/TRH/NKX6-1/FFAR1/BAIAP3/HTR2C/NEUROD1/CRHR1/SMPD3/ADCY8/ACVR1C/CASR/SLC15A1/KCNA5/HNF4A	52	6.25104
BP	GO:0030072	peptide hormone secretion	49/1846	241/18870	0.20332	2.07835	5.54797	5.61e-07	8.44e-06	6.06e-06	SFRP1/DRD2/CHGA/VGF/GRP/KCNB1/SNAP25/TRPV4/FOXA2/SSTR5/CD38/ADCYAP1/TNFSF11/INS/CNR1/SLC30A8/GHSR/GIPR/ADCY5/ABCC8/BRSK2/LEP/ANO1/TIAM1/EDN3/ADRA2A/VSNL1/ALOX5/MTNR1B/TUNAR/PAX8/CRHBP/RIMS2/PRKCB/TFR2/PTPRN/TRH/NKX6-1/FFAR1/BAIAP3/HTR2C/NEUROD1/CRHR1/SMPD3/ADCY8/ACVR1C/CASR/KCNA5/HNF4A	49	6.25104
BP	GO:0051588	regulation of neurotransmitter transport	27/1846	99/18870	0.272727	2.78785	5.87305	5.89e-07	8.84e-06	6.34e-06	CPLX2/DRD2/CHRNA3/PRKCG/GDNF/LRRK2/P2RY1/RIMS1/OTOF/SYT11/NOS1/DRD1/SLC18A3/DYSF/RIMS2/CACNB4/PRKCB/SLC4A8/SV2C/HTR1B/BAIAP3/SNCAIP/SV2B/RIMS4/GFAP/STX1B/WNT7A	27	6.22988
BP	GO:0046661	male sex differentiation	39/1846	174/18870	0.224138	2.29116	5.6343	6.19e-07	9.25e-06	6.64e-06	SFRP1/WT1/LHX9/HOXA13/PRKACG/GFRA1/HOXD13/DMRT1/SFRP2/GATA3/BCL2/KCNE1/DHH/MAMLD1/FGF9/SHH/TCF21/NTRK1/NR0B1/GATA4/FGF8/BMP6/MMP14/PDGFRA/HOXA9/NKX2-1/WNT9B/CSMD1/ZFPM2/WNT2B/FGF10/LRP2/LHCGR/UTF1/DMRT3/ESR1/SRD5A2/ROR2/KIT	39	6.20831
BP	GO:0072210	metanephric nephron development	16/1846	41/18870	0.390244	3.98911	6.30928	6.3e-07	9.39e-06	6.74e-06	WT1/PAX2/GREM1/GDNF/BMP4/LHX1/RET/KIF26B/SALL1/TCF21/PAX8/PDGFRA/WNT9B/NPHS2/IRX1/OSR1	16	6.20066
BP	GO:0014821	phasic smooth muscle contraction	12/1846	24/18870	0.5	5.11105	6.63603	6.53e-07	9.69e-06	6.95e-06	DRD2/TBX2/GDNF/GHSR/PTGER3/EDN3/DRD1/EDNRB/SSTR2/P2RX2/NEUROG1/KIT	12	6.18509
BP	GO:0030539	male genitalia development	12/1846	24/18870	0.5	5.11105	6.63603	6.53e-07	9.69e-06	6.95e-06	WT1/HOXA13/HOXD13/SHH/FGF8/BMP6/PDGFRA/WNT9B/FGF10/LHCGR/SRD5A2/ROR2	12	6.18509
BP	GO:0003179	heart valve morphogenesis	20/1846	61/18870	0.327869	3.35151	6.05743	7.04e-07	1.04e-05	7.44e-06	ADAMTS5/GATA3/NFATC1/TBX20/ADAMTS9/BMP4/OLFM1/TBX5/DCHS1/CDH11/DLL4/ELN/NKX2-5/GATA4/GATA5/ROBO2/SLIT3/ROBO1/TGFB1/BMP2	20	6.15243
BP	GO:0055008	cardiac muscle tissue morphogenesis	20/1846	61/18870	0.327869	3.35151	6.05743	7.04e-07	1.04e-05	7.44e-06	NRG1/TBX20/RYR2/ACTC1/FGFR2/DLL4/FOXC2/NKX2-5/TNNI3/S1PR1/NOG/POU4F1/ZFPM2/FOXC1/LRP2/TPM1/TGFB1/BMP2/PROX1/HAND1	20	6.15243
BP	GO:0021766	hippocampus development	26/1846	94/18870	0.276596	2.82739	5.84862	7.04e-07	1.04e-05	7.44e-06	FEZF2/KCNA1/CDK6/DAB1/ID4/LMX1A/ZIC1/ZIC3/NR2E1/ANXA3/DRD1/EMX2/KIRREL3/FEZ1/LHX5/ALK/NKX2-1/CDK5R2/BCAN/WNT3A/FGF13/NEUROD1/SLC32A1/SRD5A2/PROX1/TMEM108	26	6.15243
BP	GO:0001649	osteoblast differentiation	51/1846	257/18870	0.198444	2.02851	5.46672	7.21e-07	1.06e-05	7.59e-06	SFRP1/ALPL/WNT3/SFRP2/GREM1/CDK6/IHH/VCAN/FGF2/SP7/ID4/DHH/BMP4/FAM20C/CTHRC1/RSPO2/MIR675/BMP7/BMP3/CHRD/GDF10/DLX5/SATB2/FGFR2/RUNX2/FGF9/ACHE/NELL1/SHH/PTH1R/SOX2/WNT11/ITGA11/HOXA2/HAND2/SHOX2/VEGFC/IGF2/BMP6/NOG/WNT3A/MIR665/MRC2/TWIST2/FBN2/COL1A1/SMOC1/PENK/BMP2/NPNT/CYP24A1	51	6.14206
BP	GO:0090276	regulation of peptide hormone secretion	42/1846	195/18870	0.215385	2.20168	5.55439	7.26e-07	1.06e-05	7.62e-06	SFRP1/DRD2/CHGA/GRP/KCNB1/SNAP25/FOXA2/SSTR5/CD38/ADCYAP1/TNFSF11/INS/CNR1/SLC30A8/GHSR/GIPR/ADCY5/ABCC8/BRSK2/LEP/ANO1/TIAM1/ADRA2A/VSNL1/ALOX5/MTNR1B/TUNAR/PAX8/CRHBP/PRKCB/TFR2/TRH/NKX6-1/FFAR1/BAIAP3/HTR2C/NEUROD1/ADCY8/ACVR1C/CASR/KCNA5/HNF4A	42	6.13906
BP	GO:0002052	positive regulation of neuroblast proliferation	15/1846	37/18870	0.405405	4.1441	6.30371	7.9e-07	1.15e-05	8.28e-06	OTP/DRD2/NCAN/VCAN/FGF2/ID4/PAX6/SHH/DISC1/NR2E1/ACAN/VEGFC/BCAN/DMRTA2/HAPLN4	15	6.10237
BP	GO:0050953	sensory perception of light stimulus	46/1846	223/18870	0.206278	2.10859	5.48378	8.06e-07	1.17e-05	8.42e-06	ATP8A2/PAX2/CRYGN/MYO3A/VSX1/CRYBA2/COL2A1/GJD2/CABP1/KIFC3/PRCD/LRAT/PAX6/SEMA5B/GNAT1/TRPM1/GPR179/VSX2/ABLIM1/TIMP3/CRB2/SFRP5/GRM6/CNGA3/RIMS1/DLL4/CABP4/EFEMP1/NR2E1/BFSP2/GRM8/CACNB4/USH1C/RAX/EYA4/GUCY2D/RAX2/SOX14/COL1A1/HMCN1/CDH23/POU4F3/TH/PDE6B/USH1G/GLRB	46	6.09366
BP	GO:0001667	ameboidal-type cell migration	83/1846	497/18870	0.167002	1.70711	5.2606	8.15e-07	1.18e-05	8.49e-06	FGF18/PRR5L/IQSEC1/CD248/HAS1/AKT3/GREM1/GATA3/FGF2/NODAL/GDNF/ADAMTS9/BMP4/FLT4/CRIPTO/MIR137/SEMA6D/PAX6/SEMA5B/EGR3/CD40/PTPRR/RET/PITX2/SOX18/BMP7/EDN3/TNFSF12/CRB2/PLXND1/FGF4/PLEKHG5/DLL4/SHH/FOXC2/ADGRA2/WNT11/NR2E1/MIXL1/ANXA3/VSTM4/EDNRB/SEMA5A/CDH13/MIR410/HAND2/MIR196A1/VEGFC/TACR1/TIMP1/GBX2/FGF8/PTGS2/ADGRB1/ENPP2/SOX17/LOXL2/RADIL/MEOX2/CYGB/KRT16/MIR483/FGF10/MIR10B/KDR/FGFR1/ATOH8…	83	6.08884
BP	GO:0099173	postsynapse organization	42/1846	196/18870	0.214286	2.19045	5.51671	8.38e-07	1.21e-05	8.7e-06	ARC/ACTL9/C1QL3/GRID2/GRIN2B/GDNF/INS/GHSR/NTNG2/CUX2/CBLN1/LHFPL4/PAK3/NRXN2/EPHA4/SHANK2/TIAM1/NEFH/LRRK2/LRRC4B/DISC1/SHISA6/LRP4/SHANK1/ITPKA/NRXN1/ARHGEF15/SHISA7/NPTX1/INA/NRCAM/C1QL2/GRID1/NGEF/CTNND2/EPHB1/WNT7A/NLGN4X/ROR2/TMEM108/CDH2/GLRB	42	6.07676
BP	GO:0050772	positive regulation of axonogenesis	23/1846	78/18870	0.294872	3.01421	5.86982	8.93e-07	1.29e-05	9.26e-06	PLXNA4/WNT3/BDNF/NTN1/MAP6/L1CAM/CDH4/SHTN1/TIAM1/PLXND1/DSCAM/NTRK2/DISC1/PLXNC1/SEMA5A/SHOX2/ISLR2/WNT3A/ROBO2/POU4F2/NGF/ROBO1/CHODL	23	6.04915
BP	GO:0045777	positive regulation of blood pressure	14/1846	33/18870	0.424242	4.33665	6.31715	9.53e-07	1.37e-05	9.82e-06	OXTR/DRD5/ADRA1A/AVPR2/GLP1R/CNR1/ADORA1/ADRA1B/TACR3/SPX/TACR1/CYP11B2/TPM1/ADRA2B	14	6.02091
BP	GO:0048566	embryonic digestive tract development	14/1846	33/18870	0.424242	4.33665	6.31715	9.53e-07	1.37e-05	9.82e-06	IHH/ALDH1A2/FGFR2/FGF9/SALL1/SHH/RBPMS2/FOXF1/TCF21/SHOX2/PCSK5/PDGFRA/FGF10/RARRES2	14	6.02091
BP	GO:0035265	organ growth	39/1846	177/18870	0.220339	2.25233	5.51219	9.79e-07	1.4e-05	1.01e-05	WT1/TBX2/ADRA1A/NDRG4/TBX20/FGF2/BCL2/BASP1/RSPO2/TP73/TBX5/LEP/TENM4/FGFR2/FGF9/SHH/FOXC2/NKX2-5/PRLR/PRKG1/GATA4/IGF2/FGF8/SLC6A4/S1PR1/COL27A1/NOG/COMP/MIR1-1/ZFPM2/FGF10/FOXC1/PSAPL1/SMPD3/KCNK2/ESR1/NLGN4X/PROX1/LEPR	39	6.00922
BP	GO:0051047	positive regulation of secretion	58/1846	310/18870	0.187097	1.91252	5.33451	9.91e-07	1.42e-05	1.02e-05	OXTR/GALR1/DRD2/TLR2/GRP/KCNB1/SNAP25/FGR/CD38/GDNF/ADCYAP1/TNFSF11/INS/SLC30A8/ADORA1/FRMD4A/GIPR/ABCC8/KCNN4/LEP/ANO1/RETN/SLC6A1/EDN3/VSNL1/P2RY1/SYT10/ACHE/SLC18A3/NPPB/TUNAR/WLS/VEGFC/TACR1/PRKCB/SLC4A8/CADPS/PCSK1/BMP6/NTSR1/TFR2/SLC6A4/CDK5R2/ITGB2/SSTR4/TRH/NKX6-1/NPR1/FFAR1/BAIAP3/STX1B/SMPD3/ADCY8/TGFB1/BMP2/CASR/PLA2R1/FOXL2	58	6.00393
BP	GO:0006584	catecholamine metabolic process	19/1846	57/18870	0.333333	3.40737	5.99391	9.99e-07	1.42e-05	1.02e-05	DRD2/DAO/GATA3/PAH/DBH/SLC6A3/TACR3/DRD1/HAND2/GRIN2A/HTR1A/MOXD1/ITGB2/NPR1/SNCAIP/TH/PDE1B/GPR37/INSM1	19	6.00043
BP	GO:0009712	catechol-containing compound metabolic process	19/1846	57/18870	0.333333	3.40737	5.99391	9.99e-07	1.42e-05	1.02e-05	DRD2/DAO/GATA3/PAH/DBH/SLC6A3/TACR3/DRD1/HAND2/GRIN2A/HTR1A/MOXD1/ITGB2/NPR1/SNCAIP/TH/PDE1B/GPR37/INSM1	19	6.00043
BP	GO:0048806	genitalia development	17/1846	47/18870	0.361702	3.69736	6.0968	1e-06	1.42e-05	1.02e-05	WT1/HOXA13/HOXD13/LHX1/SHH/FGF8/AXL/BMP6/PDGFRA/WNT9B/FGF10/LRP2/LHCGR/ESR1/NEUROG1/SRD5A2/ROR2	17	6
BP	GO:0050679	positive regulation of epithelial cell proliferation	45/1846	218/18870	0.206422	2.11007	5.42843	1.04e-06	1.47e-05	1.05e-05	SFRP1/CYP7B1/PAX2/PGF/AKT3/IHH/FGF2/NODAL/HMX2/BMP4/FOXE3/FLT4/GHSR/EGR3/DLX6/DLX5/TNFSF12/FGFR2/RUNX2/FGF9/SHH/NKX2-5/SEMA5A/CDH13/VEGFC/IGF2/TACR1/NKX2-6/EYA1/BMP6/CAV2/NOG/WNT3A/PPP1R16B/PTPRN/FGF10/MIR10B/KDR/FGFR1/PIK3CD/EGFL7/APLNR/OSR1/WNT7A/PROX1	45	5.98297
BP	GO:0048791	calcium ion-regulated exocytosis of neurotransmitter	11/1846	21/18870	0.52381	5.35443	6.57441	1.06e-06	1.5e-05	1.08e-05	UNC13A/SNAP25/SYT5/SYT8/RIMS1/SYT11/RIMS2/SYT2/UNC13C/RIMS4/STX1B	11	5.97469
BP	GO:0040013	negative regulation of locomotion	73/1846	423/18870	0.172577	1.7641	5.23378	1.08e-06	1.51e-05	1.09e-05	SFRP1/DRD2/HAS1/WNT3/SFRP2/GREM1/NDRG4/GATA3/FGF2/BCL2/NODAL/ADAMTS9/SPOCK3/BMP4/ADORA1/THY1/MIR137/SEMA6D/GHSR/SEMA5B/TBX5/PODN/PTPRR/ABCC8/DLC1/EPHA4/CHRD/SLIT1/MIR338/NGFR/ELANE/CDH11/DLL4/SHH/NBL1/WNT11/PRKG1/SEMA5A/MIR410/EMILIN2/MIR196A1/TIMP1/ATP1B2/ADGRB1/LDLRAD4/DPEP1/RIN3/CD200/NKX2-1/NOG/C5AR2/WNT3A/ROBO2/TAFA5/MIR665/MEOX2/CYGB/MIR1-1/KRT16/MIR483/MMP28/PADI2/TPM1/KANK1/ROBO1/DPYSL3/P…	73	5.96658
BP	GO:0060538	skeletal muscle organ development	39/1846	178/18870	0.219101	2.23967	5.47204	1.14e-06	1.6e-05	1.14e-05	WT1/VAX1/BCL2/NPHS1/RBFOX1/BASP1/MYOM2/DES/CNTFR/SHH/PAX5/ELN/NEURL1/TCF21/RYR1/SHOX2/DNER/IGF2/KLHL40/ANHX/HOXD10/HOXD9/CAV2/EGR2/WNT3A/VGLL2/MEOX2/CYP26B1/DMRTA2/DMD/MIR1-1/P2RX2/CAV1/ACTA1/TGFB1/EPHB1/MYOD1/FOXL2/CHRND	39	5.9431
BP	GO:0048813	dendrite morphogenesis	33/1846	139/18870	0.23741	2.42683	5.55979	1.14e-06	1.6e-05	1.15e-05	ARC/CHRNA3/OBSL1/HECW1/NEUROG3/MAP6/CUX2/PAK3/DCLK1/EPHA4/TIAM1/PHACTR1/SKOR2/LRRK2/DSCAM/LRP4/SHANK1/NR2E1/ITPKA/SULT4A1/DCDC2/IGF2BP1/CTNNA2/HECW2/SLITRK5/SYNE1/NGEF/CTNND2/TLX2/TPBG/EPHB1/WNT7A/ELAVL4	33	5.9431
BP	GO:0045685	regulation of glial cell differentiation	23/1846	79/18870	0.291139	2.97605	5.79558	1.14e-06	1.6e-05	1.15e-05	GSX2/OLIG2/TLR2/DAB1/ID4/TP73/NKX6-2/EPHA4/TENM4/PTPRZ1/SHH/NR2E1/LIN28A/SOX1/CXCR4/EGR2/NOG/NKX6-1/CNTN2/TTBK1/MAG/TGFB1/BMP2	23	5.9431
BP	GO:0090092	regulation of transmembrane receptor protein serine/threonine kinase signaling pathway	56/1846	297/18870	0.188552	1.9274	5.30473	1.18e-06	1.64e-05	1.17e-05	SFRP1/HOXA13/SFRP4/DMRT1/SFRP2/GREM1/TBX20/NODAL/BMP4/ZNF423/FBN1/HTRA3/LTBP4/WNT1/BMP7/NRROS/TGFB1I1/CHRD/WFIKKN2/CRB2/SKOR2/FGF9/DKK3/SHH/NBL1/PEG10/RBPMS2/RGMA/FST/PRDM16/ADAMTSL2/FSTL3/GATA4/LDLRAD4/BMP6/CDKN1C/CAV2/NKX2-1/HTRA1/NOG/ITGA8/GDF6/FBN2/VWC2/CHRDL2/FGF10/LRP2/KDR/DKK1/GDF7/BMPER/TGFB1/BMP2/FSTL4/CIDEA/NPNT	56	5.92812
BP	GO:0003180	aortic valve morphogenesis	15/1846	38/18870	0.394737	4.03504	6.16691	1.19e-06	1.65e-05	1.18e-05	ADAMTS5/GATA3/NFATC1/TBX20/BMP4/CDH11/DLL4/ELN/NKX2-5/GATA4/GATA5/ROBO2/SLIT3/ROBO1/TGFB1	15	5.92445
BP	GO:0090257	regulation of muscle system process	49/1846	247/18870	0.198381	2.02787	5.35451	1.19e-06	1.65e-05	1.19e-05	OXTR/PROK2/KCNA1/CHGA/ADRA1A/CHRNA3/TRPV4/TRPC3/PDE5A/CNN1/RYR2/ADORA1/GHSR/ABCC8/PDE4B/ADRA2C/CHRM2/ADRA1B/ADRA2A/TACR3/TNNT3/NKX2-5/CACNA1C/NOS1/TNNI3/PRKG1/SPX/HAND2/SLC8A3/GATA4/TACR1/PTGS2/GATA5/REM1/KCNB2/SLC8A1/DMD/MIR1-1/PRKAG3/CAV1/FGF13/TPM1/HCN4/CALCA/KCNQ1/NEUROG1/NPNT/ADRA2B/KIT	49	5.92445
BP	GO:0030901	midbrain development	25/1846	91/18870	0.274725	2.80827	5.69386	1.32e-06	1.82e-05	1.3e-05	SFRP1/WNT3/SFRP2/FGF2/LMX1A/BASP1/WNT1/BARHL1/FGFR2/FGF9/PITX3/SHH/WLS/PHOX2A/OTX2/EN1/WNT9B/WNT3A/INA/FOXB1/PADI2/DKK1/TTBK1/GDF7/SYPL2	25	5.87943
BP	GO:0009880	embryonic pattern specification	22/1846	74/18870	0.297297	3.039	5.78709	1.32e-06	1.82e-05	1.3e-05	WT1/IHH/NODAL/BASP1/CRIPTO/LHX1/WNT1/MEIS3/BMP7/RIPPLY2/HOXD8/SATB2/FGFR2/SHH/ZIC3/MEIS2/TDRD5/MEOX2/TBXT/FGF10/NEUROG1/WNT7A	22	5.87943
BP	GO:0007178	transmembrane receptor protein serine/threonine kinase signaling pathway	71/1846	410/18870	0.173171	1.77017	5.19184	1.32e-06	1.82e-05	1.3e-05	SFRP1/HOXA13/SFRP4/DMRT1/SFRP2/GREM1/TBX20/NODAL/BMP4/CRIPTO/ZNF423/FBN1/HTRA3/LTBP4/WNT1/COL1A2/VIM/BMP7/NRROS/ABTB3/TGFB1I1/CHRD/WFIKKN2/GDF10/DLX5/CRB2/SKOR2/RUNX2/FGF9/DKK3/SHH/NBL1/PEG10/RBPMS2/RGMA/WIF1/FST/PRDM16/ADAMTSL2/FSTL3/GATA4/LDLRAD4/BMP6/CDKN1C/CAV2/NKX2-1/HTRA1/NOG/ITGA8/COMP/GDF6/DLX3/FBN2/VWC2/CHRDL2/FGF10/LRP2/KDR/ATOH8/LRRC32/DKK1/GDF7/SMPD3/BMPER/TGFB1/BMP2/FSTL4/ACVR1C/CIDE…	71	5.87943
BP	GO:0009612	response to mechanical stimulus	44/1846	213/18870	0.206573	2.11161	5.37254	1.33e-06	1.83e-05	1.31e-05	DRD2/ATP8A2/KCNA1/TNFSF14/PIEZO2/TRPV4/IHH/FGF2/RYR2/KRT5/ASIC2/CD40/NRXN2/RETN/MMP2/P2RY1/WNT11/MEIS2/NRXN1/ASIC3/NTRK1/GATA4/TACR1/PTGS2/BMP6/MMP14/CXCR4/SLC8A1/DMD/COL1A1/TRPA1/KCNQ3/ACTA1/KCNK2/KCNQ1/MAG/GSN/NEUROG1/SCN9A/TNFRSF8/KCNA5/KCNK4/CDH2/KIT	44	5.87615
BP	GO:0003176	aortic valve development	16/1846	43/18870	0.372093	3.80357	6.06059	1.34e-06	1.83e-05	1.32e-05	ADAMTS5/GATA3/NFATC1/TBX20/BMP4/CDH11/DLL4/ELN/NKX2-5/GATA4/GATA5/ROBO2/SLIT3/ROBO1/TGFB1/BMP2	16	5.8729
BP	GO:0001706	endoderm formation	19/1846	58/18870	0.327586	3.34862	5.89887	1.35e-06	1.84e-05	1.32e-05	TBX20/ITGA7/NODAL/LHX1/HMGA2/MMP2/COL12A1/SOX2/MIXL1/NR0B1/COL4A2/SOX7/SOX17/MMP14/NOG/ITGB2/COL5A1/DKK1/COL8A1	19	5.86967
BP	GO:0003229	ventricular cardiac muscle tissue development	19/1846	58/18870	0.327586	3.34862	5.89887	1.35e-06	1.84e-05	1.32e-05	NRG1/ADAMTS9/KCNJ8/RYR2/TBX5/FGFR2/DLL4/FOXC2/NKX2-5/TNNI3/NOG/POU4F1/ZFPM2/FOXC1/LRP2/TPM1/TGFB1/PROX1/HAND1	19	5.86967
BP	GO:0021872	forebrain generation of neurons	18/1846	53/18870	0.339623	3.47166	5.93349	1.41e-06	1.91e-05	1.37e-05	FEZF2/OTP/LHX6/LHX8/PAX6/FGFR2/ASCL1/DISC1/NR2E1/BCL11B/SOX1/GBX2/FGF8/LHX5/NKX2-1/NDNF/WNT3A/PROX1	18	5.85078
BP	GO:0099601	regulation of neurotransmitter receptor activity	17/1846	48/18870	0.354167	3.62033	5.98553	1.41e-06	1.91e-05	1.37e-05	CACNG5/ARC/GSG1L/DAPK1/DLGAP2/SHISA9/SHISA6/SHANK1/CRHBP/SHISA7/SHISA8/DLGAP4/CACNG8/BEGAIN/CNIH3/DLGAP1/DLGAP3	17	5.85078
BP	GO:0090183	regulation of kidney development	14/1846	34/18870	0.411765	4.2091	6.1672	1.47e-06	1.99e-05	1.43e-05	WT1/PAX2/GREM1/GATA3/HOXB7/GDNF/BMP4/BASP1/LHX1/RET/PAX8/NOG/WNT2B/OSR1	14	5.83268
BP	GO:1901379	regulation of potassium ion transmembrane transport	24/1846	86/18870	0.27907	2.85268	5.67042	1.57e-06	2.11e-05	1.52e-05	KCNS2/FXYD2/GRP/DPP6/DPP10/KCNE1/KCNH2/KCNN4/EDN3/KCNIP4/LRRC38/ATP1B2/GALR2/RGS7/MIR1-1/KCNE5/CAV1/KCNAB1/LRRC55/WNK4/FHL1/KCNIP1/KCNQ1/ACTN2	24	5.8041
BP	GO:0042481	regulation of odontogenesis	10/1846	18/18870	0.555556	5.67895	6.53981	1.64e-06	2.21e-05	1.58e-05	BMP4/RSPO2/NGFR/RUNX2/SHH/PRKCB/FGF8/WNT10A/DMRT3/BMP2	10	5.78516
BP	GO:0021549	cerebellum development	27/1846	104/18870	0.259615	2.65381	5.569	1.69e-06	2.27e-05	1.63e-05	LPAR1/SSTR3/DAB1/CEND1/GRID2/LMX1A/LHX1/PAX6/WNT1/NEUROD2/CBLN1/SEZ6/GDF10/CNTN1/SKOR2/PRKG1/SSTR2/GBX2/EN1/LHX5/CDK5R2/FOXC1/PTF1A/NEUROD1/WNT7A/NLGN4X/PROX1	27	5.77211
BP	GO:0071241	cellular response to inorganic substance	46/1846	229/18870	0.200873	2.05335	5.28098	1.75e-06	2.34e-05	1.68e-05	DDI1/KCNA1/SLC13A5/KCNB1/CYP11B1/CPNE9/SYT5/SYT13/SYT8/MT1M/SYT15/NEUROD2/KCNK3/LRRK2/SYT10/SHH/RASAL1/SYT11/ITPKA/RYR1/CRHBP/RASGRP2/CHP2/NPTX1/PTGS2/CPNE8/DPEP1/BMP6/SYT2/TFR2/RYR3/DLG2/KCNH1/CYP11B2/HPCA/SYT12/SYT3/SYT6/KCNQ3/SMPD3/LCE1D/ADCY8/TH/CACNA1H/MT1H/HVCN1	46	5.75696
BP	GO:0017158	regulation of calcium ion-dependent exocytosis	15/1846	39/18870	0.384615	3.93158	6.03471	1.76e-06	2.34e-05	1.68e-05	KCNB1/SYT5/SYT13/SYT8/SYT15/ADRA2A/SYT10/SYT11/RPH3A/SYT2/CDK5R2/SYT12/BAIAP3/SYT3/SYT6	15	5.75449
BP	GO:0030282	bone mineralization	30/1846	123/18870	0.243902	2.4932	5.47095	1.9e-06	2.53e-05	1.82e-05	ALPL/GREM1/FGR/NOTUM/BMP4/FAM20C/RSPO2/COL1A2/SLC24A3/RFLNA/BMP7/LEP/FGFR2/ALOX5/NELL1/PTH1R/WNT11/PTGS2/CYP27B1/PRICKLE1/BMP6/S1PR1/COMP/SLC8A1/FBN2/IFITM5/SMPD3/BMP2/OSR1/ROR2	30	5.72125
BP	GO:0021879	forebrain neuron differentiation	16/1846	44/18870	0.363636	3.71713	5.94178	1.92e-06	2.54e-05	1.82e-05	FEZF2/OTP/LHX6/LHX8/PAX6/FGFR2/ASCL1/DISC1/BCL11B/SOX1/GBX2/FGF8/LHX5/NKX2-1/NDNF/PROX1	16	5.7167
BP	GO:0045761	regulation of adenylate cyclase activity	16/1846	44/18870	0.363636	3.71713	5.94178	1.92e-06	2.54e-05	1.82e-05	GALR1/DRD2/DRD5/AVPR2/LGR5/ADCYAP1/GLP1R/GIPR/GRM3/CACNA1C/DRD1/EDNRB/GABBR2/ADRB3/LHCGR/CRHR1	16	5.7167
BP	GO:0003228	atrial cardiac muscle tissue development	11/1846	22/18870	0.5	5.11105	6.35318	1.94e-06	2.56e-05	1.84e-05	BMP4/TBX5/ZIC3/NKX2-5/CACNA1G/TBX18/SHOX2/NOG/GJB6/HCN4/PROX1	11	5.7122
BP	GO:0060840	artery development	28/1846	111/18870	0.252252	2.57855	5.49255	2.03e-06	2.68e-05	1.92e-05	HOXA13/TBX2/AKT3/ADAMTS9/BMP4/LEP/PLXND1/NGFR/DLL4/SHH/FOXC2/WNT11/FOXF1/PRRX1/HAND2/FGF8/PRICKLE1/EYA1/EGR2/NOG/ROBO2/COMP/FOXC1/LRP2/ROBO1/APOB/APLNR/PROX1	28	5.6925
BP	GO:0043279	response to alkaloid	25/1846	93/18870	0.268817	2.74788	5.56415	2.04e-06	2.68e-05	1.92e-05	OXTR/DRD2/DRD5/SDK1/PRKCG/CNR1/RYR2/SLC6A3/SLC6A1/TIAM1/PITX3/TACR3/DRD1/RYR1/CRHBP/ST8SIA2/EN1/RYR3/HTR1B/PPP1R1B/SLC8A1/ADCY8/TH/SLC1A2/ELAVL4	25	5.69037
BP	GO:0086001	cardiac muscle cell action potential	22/1846	76/18870	0.289474	2.95903	5.63505	2.16e-06	2.83e-05	2.03e-05	KCNE1/KCNJ8/RYR2/KCNH2/CACNA1C/KCNJ3/CACNA1G/TBX18/SLC8A1/DMD/MIR1-1/KCNE5/CAV1/FGF13/FGF12/HCN4/KCNQ1/HCN2/KCNA5/CACNA2D1/GJA1/SCN3B	22	5.66555
BP	GO:0086003	cardiac muscle cell contraction	22/1846	76/18870	0.289474	2.95903	5.63505	2.16e-06	2.83e-05	2.03e-05	KCNE1/KCNJ8/RYR2/ADORA1/KCNH2/PDE4B/CACNA1C/KCNJ3/CACNA1G/GATA4/MIR1-1/KCNE5/CAV1/FGF13/FGF12/HCN4/KCNQ1/GSN/KCNA5/CACNA2D1/GJA1/SCN3B	22	5.66555
BP	GO:0030199	collagen fibril organization	20/1846	65/18870	0.307692	3.14526	5.70506	2.18e-06	2.85e-05	2.04e-05	SFRP2/GREM1/COL11A2/ADAMTS14/COL2A1/COL1A2/AEBP1/ADAMTS2/COL12A1/FOXC2/COL14A1/LOXL2/COL27A1/COMP/COL5A3/COL5A1/COL1A1/LOXL4/FOXC1/SERPINH1	20	5.66154
BP	GO:0031346	positive regulation of cell projection organization	63/1846	355/18870	0.177465	1.81406	5.09882	2.24e-06	2.92e-05	2.09e-05	ATP8A2/TRIM67/PLXNA4/ALKAL1/ALKAL2/WNT3/GPM6A/NDRG4/MYO3A/ROBO3/OBSL1/BDNF/TOX/INS/CNR1/NTN1/MAP6/L1CAM/CDH4/WNT1/SHTN1/CUX2/RET/BMP7/EPHA4/PLK5/TIAM1/PLPPR5/PLXND1/CNTN1/DSCAM/NTRK2/DISC1/NEURL1/FSCN1/ITPKA/TUBB2B/RGMA/PLXNC1/SEMA5A/NTRK1/SHOX2/FEZ1/ATP1B2/ENPP2/ALK/MIR431/RAC2/NDNF/ISLR2/WNT3A/LTK/ROBO2/POU4F2/EPO/NGF/NTRK3/ROBO1/DPYSL3/ROR2/CHODL/ELAVL4/KIT	63	5.64975
BP	GO:0072175	epithelial tube formation	32/1846	137/18870	0.233577	2.38764	5.36777	2.4e-06	3.13e-05	2.24e-05	SFRP1/PAX2/SFRP2/GREM1/GATA3/FGF2/NODAL/GDNF/BMP4/CTHRC1/RET/BMP7/DLC1/FGFR2/RGMA/PAX8/FGF8/PRICKLE1/WNT6/WNT9B/NOG/IRX1/SLC39A12/FGF10/LRP2/TRIM71/PIK3CD/GDF7/TGFB1/OSR1/PROX1/HAND1	32	5.61979
BP	GO:0002040	sprouting angiogenesis	40/1846	190/18870	0.210526	2.15202	5.25543	2.42e-06	3.14e-05	2.25e-05	PGF/AKT3/GREM1/FGF2/RSPO3/ADAMTS9/BMP4/FLT4/CRIPTO/GHSR/EGR3/NGFR/TSPAN18/DLL4/ALOX5/FOXC2/ADGRA2/NR2E1/VSTM4/SEMA5A/CDH13/MIR410/MIR196A1/VEGFC/TMEM215/PTGS2/LOXL2/PPP1R16B/MEOX2/SLC39A12/MIR1-1/MIR483/MIR10B/KDR/RAMP2/ROBO1/BMPER/TGFB1/APLNR/CCBE1	40	5.61618
BP	GO:0048864	stem cell development	24/1846	88/18870	0.272727	2.78785	5.53554	2.45e-06	3.17e-05	2.28e-05	NRG1/FGF2/BCL2/GDNF/BMP4/SEMA6D/PAX6/SEMA5B/RET/PITX2/BMP7/EDN3/ALDH1A2/SHH/FOXC2/EDNRB/SEMA5A/HAND2/GBX2/RADIL/FOXC1/FGF19/WNT7A/CDH2	24	5.61083
BP	GO:0006887	exocytosis	62/1846	349/18870	0.17765	1.81596	5.06651	2.6e-06	3.35e-05	2.4e-05	CPLX2/CHGA/SYN2/UNC13A/GRP/PRKCG/KCNB1/SNAP25/ANK1/FGR/SYT5/SYT13/SYT8/SYT15/RAB3C/BRSK2/ADGRE2/ADRA2A/VSNL1/LRRK2/TSPAN18/P2RY1/SYT10/RIMS1/OTOF/EXOC3L2/FOXF1/SYT11/ANXA3/PRSS12/WIPF3/CRHBP/PTGDR/RPH3A/RIMS2/CACNB4/PRKCB/GCGR/SLC4A8/CADPS/SV2C/SYT2/HTR1B/RAC2/CDK5R2/ITGB2/SYT12/UNC13C/BAIAP3/SYT3/PIK3CD/SYT6/SV2B/RIMS4/TRARG1/SNPH/STX1B/SMPD3/NKD2/WNT7A/HCK/KIT	62	5.58503
BP	GO:0030850	prostate gland development	17/1846	50/18870	0.34	3.47551	5.77165	2.7e-06	3.48e-05	2.5e-05	SFRP1/CYP7B1/HOXA13/HOXD13/ID4/BMP4/BMP7/FGFR2/MMP2/SHH/PRLR/HOXA9/NOG/FGF10/PSAPL1/CRIP1/ESR1	17	5.56864
BP	GO:0009581	detection of external stimulus	32/1846	138/18870	0.231884	2.37034	5.3203	2.84e-06	3.64e-05	2.61e-05	ATP8A2/KCNA1/PIEZO2/TRPC3/OTOP1/SLC24A4/ADORA1/SEMA5B/GNAT1/ASIC2/ANO1/GRM6/NGFR/CABP4/ELOVL4/FOXF1/ASIC3/NTRK1/CACNB4/GUCY2D/NTSR1/CXCR4/DRGX/TRPA1/CALCA/KCNQ1/SCN9A/PDE6B/EPHB1/KCNK4/CDH2/KIT	32	5.54668
BP	GO:0001756	somitogenesis	20/1846	66/18870	0.30303	3.09761	5.62122	2.84e-06	3.64e-05	2.61e-05	SFRP1/SFRP2/LHX1/TCF15/HES7/CDX2/RIPPLY2/CRB2/ALDH1A2/FOXC2/FOXF1/DLL3/TBX18/WNT3A/MEOX2/TBXT/FOXB1/FOXC1/DKK1/DMRT2	20	5.54668
BP	GO:0035148	tube formation	34/1846	151/18870	0.225166	2.30167	5.28818	2.85e-06	3.64e-05	2.61e-05	SFRP1/PAX2/SFRP2/GREM1/GATA3/FGF2/NODAL/GDNF/BMP4/CTHRC1/RET/BMP7/DLC1/FGFR2/SHH/RGMA/PAX8/FGF8/PRICKLE1/WNT6/WNT9B/NOG/IRX1/SLC39A12/FGF10/LRP2/TRIM71/ATOH8/PIK3CD/GDF7/TGFB1/OSR1/PROX1/HAND1	34	5.54516
BP	GO:0060442	branching involved in prostate gland morphogenesis	8/1846	12/18870	0.666667	6.81473	6.63487	2.85e-06	3.64e-05	2.61e-05	SFRP1/HOXA13/HOXD13/BMP4/BMP7/FGFR2/SHH/ESR1	8	5.54516
BP	GO:0007601	visual perception	44/1846	219/18870	0.200913	2.05376	5.165	2.9e-06	3.69e-05	2.65e-05	ATP8A2/PAX2/CRYGN/MYO3A/VSX1/CRYBA2/COL2A1/GJD2/CABP1/KIFC3/PRCD/LRAT/PAX6/SEMA5B/GNAT1/TRPM1/GPR179/VSX2/ABLIM1/TIMP3/CRB2/SFRP5/GRM6/CNGA3/RIMS1/DLL4/CABP4/EFEMP1/NR2E1/BFSP2/GRM8/CACNB4/RAX/EYA4/GUCY2D/RAX2/SOX14/COL1A1/HMCN1/CDH23/POU4F3/TH/PDE6B/GLRB	44	5.5376
BP	GO:0050900	leukocyte migration	68/1846	396/18870	0.171717	1.75531	5.0021	2.98e-06	3.78e-05	2.71e-05	ASCL2/CYP7B1/CHGA/CHST2/CXCL5/ITGA9/PGF/TNFSF14/PRSS56/PRTN3/GREM1/TRPV4/GATA3/CXCL3/ICAM1/ITGA7/TNFSF11/PF4V1/DBH/PREX1/ADORA1/THY1/AIRE/ADD2/RET/SPNS2/PDE4B/ADGRE2/LEP/EDN3/MMP2/ELANE/ALOX5/NBL1/PF4/CXCL1/PLVAP/EDNRB/TBX21/CH25H/VEGFC/TACR1/GCSAML/DPEP1/RIN3/MMP14/CXCR4/CD200/S1PR1/RAC2/C5AR2/MADCAM1/ITGB2/MMP28/PIK3CD/PADI2/RARRES2/JAM2/SMPD3/CALCA/PTPRO/CMKLR1/DOCK8/NKX2-3/FLT1/HCK/ROR2/KIT	68	5.52578
BP	GO:0060231	mesenchymal to epithelial transition	10/1846	19/18870	0.526316	5.38005	6.28997	3.16e-06	3.97e-05	2.85e-05	WT1/PAX2/GREM1/GATA3/GDNF/BASP1/TCF15/SALL1/PAX8/WNT9B	10	5.50031
BP	GO:0001964	startle response	12/1846	27/18870	0.444444	4.54316	6.06676	3.17e-06	3.97e-05	2.85e-05	DRD2/KCNA1/GRID2/SLC6A3/DRD1/GRIN2D/NPAS1/GRIN2A/CSMD1/CTNNA2/PENK/GLRB	12	5.49894
BP	GO:0021846	cell proliferation in forebrain	12/1846	27/18870	0.444444	4.54316	6.06676	3.17e-06	3.97e-05	2.85e-05	PAX6/FGFR2/POU3F3/DISC1/BCL11B/EMX2/FGF8/LHX5/IGF2BP1/WNT3A/POU3F2/WNT7A	12	5.49894
BP	GO:0021854	hypothalamus development	12/1846	27/18870	0.444444	4.54316	6.06676	3.17e-06	3.97e-05	2.85e-05	OTP/GSX1/SOX3/PRDM13/NR0B1/RAX/NKX2-6/NKX2-1/NDNF/FOXB1/POU3F2/SRD5A2	12	5.49894
BP	GO:0050951	sensory perception of temperature stimulus	12/1846	27/18870	0.444444	4.54316	6.06676	3.17e-06	3.97e-05	2.85e-05	ADORA1/ANO1/ADRA2A/ASIC3/NTRK1/NTSR1/CXCR4/TRPA1/CALCA/SCN9A/EPHB1/KCNK4	12	5.49894
BP	GO:0022029	telencephalon cell migration	19/1846	61/18870	0.311475	3.18393	5.62576	3.18e-06	3.97e-05	2.85e-05	FEZF2/DRD2/LHX6/DAB1/LRRK2/POU3F3/DISC1/NR2E1/DRD1/CXCR4/NKX2-1/CDK5R2/FOXB1/POU3F2/FGF13/CNTN2/ROBO1/NRG3/HTR6	19	5.49757
BP	GO:0030323	respiratory tube development	40/1846	192/18870	0.208333	2.1296	5.1805	3.18e-06	3.97e-05	2.85e-05	NKX2-8/FGF18/TBX2/FGF2/PDPN/NODAL/BMP4/FLT4/RSPO2/TP73/TBX5/LHX3/ADAMTS2/ALDH1A2/FGFR2/FGF9/ASCL1/SHH/ZIC3/CCN2/WNT11/FOXF1/TCF21/ADAMTSL2/PCSK5/FGF8/MMP14/PDGFRA/NKX2-1/NOG/ZFPM2/WNT2B/FGF10/KDR/LAMA1/SMPD3/BMP2/CCBE1/PGR/PROX1	40	5.49757
BP	GO:0060411	cardiac septum morphogenesis	21/1846	72/18870	0.291667	2.98145	5.54692	3.21e-06	3.99e-05	2.86e-05	TBX2/TBX20/BMP4/TBX5/BMP7/FGFR2/WNT11/NKX2-5/DNAH11/GATA4/FGF8/NOG/ROBO2/MIR1-1/ZFPM2/LRP2/SLIT3/ROBO1/APLNR/PROX1/HAND1	21	5.49349
BP	GO:0035051	cardiocyte differentiation	36/1846	165/18870	0.218182	2.23028	5.22667	3.21e-06	3.99e-05	2.86e-05	WT1/NRG1/TBX2/ADRA1A/GREM1/OBSL1/BMP4/KCNJ8/TBX5/ACTC1/PITX2/SOX18/BMP7/TENM4/NKX2-5/PRKG1/TBX18/HAND2/SHOX2/GATA4/MYH11/PRICKLE1/NKX2-6/SOX17/PDGFRA/WNT3A/SLC8A1/MIR1-1/TBXT/NOX4/DKK1/SYNE1/TGFB1/BMP2/PROX1/ACTN2	36	5.49349
BP	GO:0007617	mating behavior	14/1846	36/18870	0.388889	3.97526	5.88389	3.33e-06	4.13e-05	2.96e-05	OXTR/DRD5/CNR1/KLK14/P2RY1/MTNR1A/DRD1/TAC1/EDNRB/TACR1/SLC6A4/PPP1R1B/DMRTA1/TH	14	5.47756
BP	GO:0098664	G protein-coupled serotonin receptor signaling pathway	11/1846	23/18870	0.478261	4.88883	6.14499	3.38e-06	4.19e-05	3.01e-05	HTR4/HTR1F/CHRM2/HRH1/CHRM4/HRH2/HTR1B/HTR1A/HTR2C/HTR7/HTR6	11	5.47108
BP	GO:0007632	visual behavior	18/1846	56/18870	0.321429	3.28568	5.64063	3.47e-06	4.29e-05	3.08e-05	DRD2/NDRG4/DBH/GNAT1/ABCC8/RGS14/HRH1/DRD1/MEIS2/GRIN1/GRIN2A/PPP1R1B/NOG/FOXB1/PDE1B/B3GAT1/SLC1A2/KIT	18	5.45967
BP	GO:0019233	sensory perception of pain	22/1846	78/18870	0.282051	2.88316	5.48791	3.48e-06	4.29e-05	3.08e-05	PROK2/KCNA1/HOXB8/ADORA1/ANO1/KCNA2/CHRNA4/GRIN2D/TAC1/ASIC3/SPX/NTRK1/NTSR1/CXCR4/GRIN2A/TRPA1/NPY1R/PENK/CALCA/SCN9A/EPHB1/KCNK4	22	5.45842
BP	GO:0042417	dopamine metabolic process	15/1846	41/18870	0.365854	3.73979	5.78303	3.67e-06	4.51e-05	3.24e-05	DRD2/DAO/DBH/SLC6A3/TACR3/DRD1/GRIN2A/HTR1A/MOXD1/ITGB2/NPR1/SNCAIP/TH/PDE1B/GPR37	15	5.43533
BP	GO:0003279	cardiac septum development	27/1846	108/18870	0.25	2.55553	5.33837	3.7e-06	4.54e-05	3.25e-05	HOXA13/TBX2/GATA3/TBX20/BMP4/KCNJ8/TBX5/BMP7/PLXND1/FGFR2/SALL1/WNT11/NKX2-5/DNAH11/PAX8/GATA4/FGF8/NOG/ROBO2/MIR1-1/ZFPM2/LRP2/SLIT3/ROBO1/APLNR/PROX1/HAND1	27	5.4318
BP	GO:1990573	potassium ion import across plasma membrane	16/1846	46/18870	0.347826	3.55551	5.71427	3.77e-06	4.61e-05	3.31e-05	FXYD2/KCNJ12/SLC12A5/KCNJ8/KCNH2/ABCC8/KCNJ9/KCNJ4/KCNK9/KCNJ3/ATP1B2/KCNJ6/ATP4A/HCN4/KCNQ1/HCN2	16	5.42366
BP	GO:0002027	regulation of heart rate	26/1846	102/18870	0.254902	2.60563	5.35423	3.78e-06	4.62e-05	3.31e-05	DRD2/ADRA1A/KCNE1/KCNJ8/RYR2/KCNH2/ADRA1B/EDN3/TACR3/CACNA1C/KCNJ3/CACNA1G/EDNRB/SPX/SHOX2/SLC8A1/DMD/MIR1-1/KCNE5/CAV1/TPM1/HCN4/KCNQ1/KCNA5/CACNA2D1/SCN3B	26	5.42251
BP	GO:0030510	regulation of BMP signaling pathway	29/1846	121/18870	0.239669	2.44993	5.26876	4.08e-06	4.97e-05	3.57e-05	SFRP1/HOXA13/SFRP4/SFRP2/GREM1/TBX20/BMP4/ZNF423/FBN1/HTRA3/WNT1/CHRD/CRB2/SKOR2/NBL1/RBPMS2/RGMA/FST/FSTL3/GATA4/HTRA1/NOG/VWC2/CHRDL2/LRP2/KDR/DKK1/BMPER/FSTL4	29	5.38934
BP	GO:0007628	adult walking behavior	13/1846	32/18870	0.40625	4.15273	5.87765	4.2e-06	5.09e-05	3.66e-05	DRD2/GBX1/DAB1/CEND1/ZIC1/EPHA4/DRD1/CACNB4/OXR1/TRH/CNTN2/DMRT3/GLRB	13	5.37675
BP	GO:2000463	positive regulation of excitatory postsynaptic potential	13/1846	32/18870	0.40625	4.15273	5.87765	4.2e-06	5.09e-05	3.66e-05	GRIN2B/CUX2/RIMS1/SHANK1/GRIN2D/NRXN1/RIMS2/GRIN1/GRIN2A/STX1B/GRIN2C/PRKAR1B/WNT7A	13	5.37675
BP	GO:0035050	embryonic heart tube development	23/1846	85/18870	0.270588	2.76598	5.3734	4.57e-06	5.53e-05	3.97e-05	PLXNA4/TBX2/NDRG4/IHH/TBX20/NODAL/RYR2/PITX2/SOX18/SHH/FOXC2/ZIC3/NKX2-5/HAND2/GATA4/FGF8/NKX2-6/SOX17/WNT3A/FOXC1/LBX1/APLNR/HAND1	23	5.34008
BP	GO:0030324	lung development	39/1846	188/18870	0.207447	2.12054	5.08458	4.68e-06	5.65e-05	4.05e-05	NKX2-8/FGF18/TBX2/FGF2/PDPN/NODAL/BMP4/FLT4/RSPO2/TP73/TBX5/LHX3/ADAMTS2/ALDH1A2/FGFR2/FGF9/ASCL1/SHH/ZIC3/CCN2/WNT11/FOXF1/TCF21/ADAMTSL2/FGF8/MMP14/PDGFRA/NKX2-1/NOG/ZFPM2/WNT2B/FGF10/KDR/LAMA1/SMPD3/BMP2/CCBE1/PGR/PROX1	39	5.32975
BP	GO:0021984	adenohypophysis development	9/1846	16/18870	0.5625	5.74993	6.259	4.86e-06	5.85e-05	4.19e-05	DRD2/FGF2/SLC6A3/PITX2/GSX1/LHX3/SOX2/FGF8/BMP2	9	5.31336
BP	GO:0061101	neuroendocrine cell differentiation	9/1846	16/18870	0.5625	5.74993	6.259	4.86e-06	5.85e-05	4.19e-05	OTP/FGF2/LHX3/ASCL1/WNT11/FGF8/POU3F2/BMP2/INSM1	9	5.31336
BP	GO:1901381	positive regulation of potassium ion transmembrane transport	14/1846	37/18870	0.378378	3.86782	5.7498	4.88e-06	5.85e-05	4.2e-05	FXYD2/KCNE1/KCNH2/KCNN4/EDN3/LRRC38/ATP1B2/GALR2/RGS7/MIR1-1/KCNE5/LRRC55/KCNQ1/ACTN2	14	5.31158
BP	GO:0003197	endocardial cushion development	17/1846	52/18870	0.326923	3.34184	5.56842	4.98e-06	5.96e-05	4.28e-05	TBX2/ADAMTS5/TBX20/BMP4/TBX5/BMP7/DCHS1/FOXF1/GATA4/FGF8/GATA5/NOG/ROBO2/DKK1/ROBO1/BMP2/APLNR	17	5.30277
BP	GO:0060415	muscle tissue morphogenesis	21/1846	74/18870	0.283784	2.90087	5.39504	5.19e-06	6.17e-05	4.43e-05	NRG1/TBX20/RYR2/ACTC1/FGFR2/DLL4/FOXC2/NKX2-5/TNNI3/SHOX2/S1PR1/NOG/POU4F1/ZFPM2/FOXC1/LRP2/TPM1/TGFB1/BMP2/PROX1/HAND1	21	5.28483
BP	GO:0055010	ventricular cardiac muscle tissue morphogenesis	16/1846	47/18870	0.340426	3.47986	5.60521	5.2e-06	6.17e-05	4.43e-05	NRG1/RYR2/FGFR2/DLL4/FOXC2/NKX2-5/TNNI3/NOG/POU4F1/ZFPM2/FOXC1/LRP2/TPM1/TGFB1/PROX1/HAND1	16	5.284
BP	GO:0090102	cochlea development	16/1846	47/18870	0.340426	3.47986	5.60521	5.2e-06	6.17e-05	4.43e-05	PAX2/TBX2/MYO3A/CTHRC1/KCNK3/GABRB2/POU3F4/EPHA4/GABRA5/DCHS1/TBX18/EYA1/FRZB/KCNK2/KCNQ1/NEUROG1	16	5.284
BP	GO:1905314	semi-lunar valve development	16/1846	47/18870	0.340426	3.47986	5.60521	5.2e-06	6.17e-05	4.43e-05	ADAMTS5/GATA3/NFATC1/TBX20/BMP4/CDH11/DLL4/ELN/NKX2-5/GATA4/GATA5/ROBO2/SLIT3/ROBO1/TGFB1/BMP2	16	5.284
BP	GO:0090263	positive regulation of canonical Wnt signaling pathway	27/1846	110/18870	0.245455	2.50906	5.22693	5.37e-06	6.36e-05	4.56e-05	SFRP1/LRRK1/SFRP4/SFRP2/FGF2/LGR5/RSPO3/RSPO2/RSPO1/HHEX/DLX5/FGFR2/LRRK2/FGF9/ADGRA2/WLS/SEMA5A/BIRC8/LGR6/SULF2/WNT3A/COL1A1/DACT1/FGF10/CAV1/KANK1/TGFB1	27	5.27003
BP	GO:0034764	positive regulation of transmembrane transport	43/1846	217/18870	0.198157	2.02558	5.00361	5.41e-06	6.4e-05	4.59e-05	FXYD2/ARC/CA2/TRPC3/KCNE1/ADCYAP1R1/STAC2/INS/RYR2/THY1/KCNH2/ABCB1/KCNN4/EDN3/GRM6/NOS1/DRD1/LRRC38/CHP2/ATP1B2/GALR2/NTSR1/GRIN1/TRPC6/RGS7/DMD/MIR1-1/P2RX2/KCNE5/POU4F2/CAV1/LHCGR/LRRC55/FGF13/P2RY6/KCNQ1/CALCR/APLNR/RAMP3/FGF19/SLC1A2/CACNA2D1/ACTN2	43	5.2668
BP	GO:0016049	cell growth	80/1846	497/18870	0.160966	1.64541	4.80156	5.46e-06	6.44e-05	4.62e-05	SFRP1/WT1/KIF26A/PLXNA4/SPOCK1/UNC13A/ADRA1A/WNT3/SFRP2/GREM1/BCL2/SPAG6/SGK1/FAM107A/CD38/BDNF/LMX1A/INS/NTN1/L1CAM/CPNE9/CDH4/SEMA6D/LTBP4/SEMA5B/OLFM1/SHTN1/DCLK1/BCL11A/SLIT1/TIAM1/EDN3/RIMS1/DSCAM/RASAL1/DISC1/WNT11/MEG3/NPPB/RGMA/PRKG1/SEMA5A/RIMS2/RASGRP2/WFDC1/GATA4/CYP27B1/PRICKLE1/ST8SIA2/MAD2L2/SOX17/MMP14/CXCR4/SYT2/ISLR2/WNT3A/NKX6-1/NPR1/SLC39A12/FRZB/POU4F2/NRCAM/SLIT3/SYT3/NGF/FGF…	80	5.26281
BP	GO:0016048	detection of temperature stimulus	11/1846	24/18870	0.458333	4.68513	5.94851	5.69e-06	6.68e-05	4.8e-05	ADORA1/ANO1/NGFR/ASIC3/NTRK1/NTSR1/CXCR4/DRGX/CALCA/SCN9A/EPHB1	11	5.24489
BP	GO:0035235	ionotropic glutamate receptor signaling pathway	11/1846	24/18870	0.458333	4.68513	5.94851	5.69e-06	6.68e-05	4.8e-05	GRID2/GRIN2B/GRIK4/GRIN2D/GRIN1/GRIN2A/GRIK3/GRIA4/GRIN3B/GRID1/GRIN2C	11	5.24489
BP	GO:0050878	regulation of body fluid levels	63/1846	365/18870	0.172603	1.76436	4.8558	5.73e-06	6.71e-05	4.82e-05	GP1BB/OXTR/DRD2/PRKACG/HTR4/THBD/SCUBE1/PRSS56/GNAS/TRPV4/AVPR2/FOXA2/PDPN/ADORA1/NPR3/CD40/DGKZ/SLC6A3/KCNN4/DGKG/ADRA2C/ANO1/ADRA2A/TSPAN18/P2RY1/SHH/GP5/PF4/FLI1/NEURL1/NPPB/CORO2B/DGKK/PRLR/PRKG1/EDNRB/SERPINA10/EMILIN2/TFPI2/AXL/PRICKLE1/SLC6A4/PDGFRA/WNT3A/COMP/PLAU/CYP11B2/SERPING1/NPR1/FOXB1/FGF10/PEAR1/CAV1/WNK4/AKR1B1/SOCS2/PTPRO/APLNR/NEUROG1/ADAMTS18/DGKI/ADRA2B/HNF4A	63	5.24185
BP	GO:0072079	nephron tubule formation	10/1846	20/18870	0.5	5.11105	6.0572	5.76e-06	6.71e-05	4.82e-05	PAX2/GREM1/GATA3/GDNF/PAX8/WNT6/WNT9B/NOG/IRX1/OSR1	10	5.23958
BP	GO:1904862	inhibitory synapse assembly	10/1846	20/18870	0.5	5.11105	6.0572	5.76e-06	6.71e-05	4.82e-05	CBLN1/LHFPL4/GABRB2/GABRA2/NPAS4/HAPLN4/CLSTN2/FGF13/CBLN4/GABRB3	10	5.23958
BP	GO:2001257	regulation of cation channel activity	29/1846	123/18870	0.235772	2.41009	5.16646	5.77e-06	6.71e-05	4.82e-05	DRD2/KCNS2/GRP/KCNE1/STAC2/CABP1/PDE4B/FGF14/CABP4/NOS1/LRRC38/CACNB4/GALR2/HPCA/DMD/MIR1-1/FGF11/KCNE5/CAV1/EPO/KCNAB1/LRRC55/FGF13/FGF12/JPH3/CRHR1/P2RY6/CACNA2D1/ACTN2	29	5.23882
BP	GO:0050768	negative regulation of neurogenesis	33/1846	149/18870	0.221477	2.26396	5.10058	5.78e-06	6.72e-05	4.82e-05	ASCL2/VAX1/WNT3/DAB1/ID4/NTN1/THY1/MIR137/SEMA6D/PAX6/SEMA5B/NKX6-2/ABCC8/BMP7/SLIT1/PITX3/LRP4/NR2E1/DLL3/RGMA/LIN28A/SEMA5A/ATOH1/NOG/WNT3A/NKX6-1/FGF13/MAG/TLX2/FSTL4/WNT7A/BRINP1/PROX1	33	5.23807
BP	GO:0019226	transmission of nerve impulse	20/1846	69/18870	0.289855	2.96293	5.37896	6.07e-06	7.04e-05	5.05e-05	CACNG5/KCNA1/DRD5/KCNJ8/HCN1/GJD2/GHSR/KCNA2/NTRK2/DRD1/MTNR1B/CACNB4/CACNG8/S1PR1/NRCAM/KCNQ3/FGF12/DMRT3/MAG/CACNA1I	20	5.21681
BP	GO:0051339	regulation of lyase activity	18/1846	58/18870	0.310345	3.17238	5.45621	6.08e-06	7.04e-05	5.05e-05	GALR1/DRD2/DRD5/AVPR2/LGR5/ADCYAP1/GLP1R/GIPR/GRM3/CACNA1C/NOS1/DRD1/EDNRB/FTMT/GABBR2/ADRB3/LHCGR/CRHR1	18	5.2161
BP	GO:0033002	muscle cell proliferation	47/1846	247/18870	0.190283	1.9451	4.92333	6.41e-06	7.39e-05	5.31e-05	TBX2/NDRG4/TBX20/FGF2/CNN1/BMP4/DBH/MIR137/TP73/TBX5/NPY5R/TENM4/FGFR2/MMP2/ELANE/FGF9/SHH/FOXC2/ELN/RBPMS2/NKX2-5/PRKG1/VIPR2/CDH13/ADAMTS1/TACR1/PTGS2/ANHX/HTR1B/CAV2/S1PR1/NOG/TAFA5/MIR665/NPR1/MIR1-1/ZFPM2/FOXC1/TPM1/P2RY6/SMPD3/KCNK2/TGFB1/BMP2/EREG/EPHB1/GJA1	47	5.19314
BP	GO:0070252	actin-mediated cell contraction	26/1846	105/18870	0.247619	2.53119	5.18093	6.71e-06	7.73e-05	5.54e-05	PDPN/KCNE1/KCNJ8/RYR2/ADORA1/KCNH2/SHTN1/ACTC1/PDE4B/CACNA1C/KCNJ3/CACNA1G/GATA4/MIR1-1/KCNE5/CAV1/FGF13/FGF12/TPM1/HCN4/KCNQ1/GSN/KCNA5/CACNA2D1/GJA1/SCN3B	26	5.17328
BP	GO:0006865	amino acid transport	33/1846	150/18870	0.22	2.24886	5.0567	6.73e-06	7.73e-05	5.55e-05	SLC6A18/SLC1A6/SLC25A2/SLC38A11/SLC6A15/GRM7/SLC6A20/KCNJ8/ADORA1/NPY5R/ABCC8/SLC7A4/LEP/SLC6A1/NTRK2/TRPC4/PRKG1/SLC7A10/SLC38A3/CACNB4/SLC17A7/NTSR1/SLC6A17/HTR1B/SLC47A1/TRH/SLC6A7/SLC7A14/GFAP/SLC32A1/SLC1A2/GJA1/SLC38A4	33	5.17198
BP	GO:0021978	telencephalon regionalization	8/1846	13/18870	0.615385	6.29052	6.28338	6.78e-06	7.76e-05	5.56e-05	GSX2/BMP4/PAX6/SHH/EMX2/DMRTA2/BMP2/EMX1	8	5.16877
BP	GO:0051481	negative regulation of cytosolic calcium ion concentration	8/1846	13/18870	0.615385	6.29052	6.28338	6.78e-06	7.76e-05	5.56e-05	DRD2/BCL2/KCNK3/NOS1/MTNR1B/SLC8A1/EPO/KCNA5	8	5.16877
BP	GO:0007422	peripheral nervous system development	22/1846	81/18870	0.271605	2.77637	5.27575	6.85e-06	7.81e-05	5.6e-05	PLXNA4/POU3F1/GDNF/NEUROG3/BDNF/EGR3/ASIC2/NTF3/NEFH/ASCL1/NTRK2/EDNRB/LAMA2/HAND2/ADGRB1/HOXD10/HOXD9/EGR2/POU4F1/PMP22/POU3F2/NGF	22	5.16431
BP	GO:0048644	muscle organ morphogenesis	22/1846	81/18870	0.271605	2.77637	5.27575	6.85e-06	7.81e-05	5.6e-05	NRG1/TBX20/RYR2/TCF15/ACTC1/FGFR2/DLL4/FOXC2/NKX2-5/TNNI3/SHOX2/S1PR1/NOG/POU4F1/ZFPM2/FOXC1/LRP2/TPM1/TGFB1/BMP2/PROX1/HAND1	22	5.16431
BP	GO:0008542	visual learning	16/1846	48/18870	0.333333	3.40737	5.49907	7.09e-06	8.05e-05	5.78e-05	DRD2/NDRG4/DBH/ABCC8/RGS14/HRH1/DRD1/MEIS2/GRIN1/GRIN2A/PPP1R1B/NOG/FOXB1/PDE1B/B3GAT1/KIT	16	5.14935
BP	GO:0042551	neuron maturation	16/1846	48/18870	0.333333	3.40737	5.49907	7.09e-06	8.05e-05	5.78e-05	SRRM4/KCNB1/VSX1/C1QL1/BCL2/FEV/RET/ACTL6B/BCL11A/LRRK2/EDNRB/CDKN1C/EPHA8/NRCAM/KCNQ3/CNTN2	16	5.14935
BP	GO:0045927	positive regulation of growth	48/1846	256/18870	0.1875	1.91664	4.86251	7.78e-06	8.81e-05	6.32e-05	SFRP1/DRD2/WT1/ATP8A2/UNC13A/TBX2/WNT3/SFRP2/TBX20/FGF2/BCL2/CD38/BDNF/INS/NTN1/BASP1/L1CAM/CPNE9/CDH4/GHSR/TBX5/SHTN1/SLC6A3/LEP/FGFR2/FGF9/RIMS1/DSCAM/RASAL1/DISC1/SEMA5A/RIMS2/IGF2/FGF8/MMP14/CXCR4/SYT2/ISLR2/WNT3A/ZFPM2/RFTN1/POU4F2/POU3F2/DIO3/SYT3/NGF/MYOD1/PROX1	48	5.10902
BP	GO:2000826	regulation of heart morphogenesis	7/1846	10/18870	0.7	7.15547	6.41136	7.8e-06	8.81e-05	6.32e-05	BMP4/WNT11/GATA5/ROBO2/DKK1/ROBO1/BMP2	7	5.10791
BP	GO:0048709	oligodendrocyte differentiation	26/1846	106/18870	0.245283	2.50731	5.1245	8.07e-06	9.11e-05	6.53e-05	LPAR1/GSX2/OLIG2/TLR2/ID4/TP73/PAX6/NKX6-2/TENM4/MAL/PTPRZ1/CNTN1/ASCL1/SHH/NTRK2/TRPC4/SOX1/SLC8A3/CXCR4/NKX2-1/MOBP/OLIG1/PRDM8/NKX6-1/CNTN2/MAG	26	5.09313
BP	GO:0060349	bone morphogenesis	25/1846	100/18870	0.25	2.55553	5.13576	8.36e-06	9.41e-05	6.75e-05	FGF18/ALPL/SFRP4/TRPV4/IHH/COL2A1/BMP4/SP5/RIPPLY2/DLX5/FGF4/FGFR2/RUNX2/SHOX2/BMP6/MMP14/COL27A1/COMP/CYP26B1/COL1A1/IFITM5/FOXC1/SMPD3/NEUROG1/SERPINH1	25	5.07779
BP	GO:0046928	regulation of neurotransmitter secretion	22/1846	82/18870	0.268293	2.74252	5.20718	8.51e-06	9.56e-05	6.86e-05	CPLX2/CHRNA3/PRKCG/LRRK2/P2RY1/RIMS1/OTOF/SYT11/SLC18A3/DYSF/RIMS2/CACNB4/PRKCB/SLC4A8/SV2C/HTR1B/BAIAP3/SNCAIP/SV2B/RIMS4/STX1B/WNT7A	22	5.07007
BP	GO:0031279	regulation of cyclase activity	17/1846	54/18870	0.314815	3.21807	5.37487	8.85e-06	9.92e-05	7.12e-05	GALR1/DRD2/DRD5/AVPR2/LGR5/ADCYAP1/GLP1R/GIPR/GRM3/CACNA1C/NOS1/DRD1/EDNRB/GABBR2/ADRB3/LHCGR/CRHR1	17	5.05306
BP	GO:0010721	negative regulation of cell development	52/1846	287/18870	0.181185	1.85209	4.78991	9.18e-06	0.000102478	7.35e-05	SFRP1/ASCL2/VAX1/WNT3/CDK6/DAB1/IHH/ID4/NODAL/BMP4/NTN1/THY1/MIR137/FBN1/SEMA6D/PAX6/SEMA5B/HLA-G/NKX6-2/RFLNA/ABCC8/BMP7/BCL11A/SLIT1/PITX3/SHH/LRP4/NR2E1/DLL3/RGMA/LIN28A/EDNRB/SEMA5A/TBX21/CLEC4G/FSTL3/ATOH1/TMEM178A/TMEM176A/NOG/WNT3A/NKX6-1/FRZB/DTX1/FGF13/CR1/MAG/TLX2/FSTL4/WNT7A/BRINP1/PROX1	52	5.03716
BP	GO:0048265	response to pain	13/1846	34/18870	0.382353	3.90845	5.58941	9.3e-06	0.000103447	7.42e-05	PRKCG/SLC6A2/DBH/RET/TAC1/EDNRB/NTRK1/TACR1/GJA4/P2RX2/TRPA1/CALCA/SCN9A	13	5.03152
BP	GO:0086019	cell-cell signaling involved in cardiac conduction	13/1846	34/18870	0.382353	3.90845	5.58941	9.3e-06	0.000103447	7.42e-05	RYR2/TBX5/CACNA1C/KCNJ3/CACNA1G/TBX18/KCNE5/HCN4/KCNQ1/KCNA5/CACNA2D1/GJA1/SCN3B	13	5.03152
BP	GO:0001710	mesodermal cell fate commitment	9/1846	17/18870	0.529412	5.4117	5.99239	9.43e-06	0.000104029	7.46e-05	PAX2/SFRP2/NODAL/BMP4/FOXC2/TRIM15/EYA1/WNT3A/DKK1	9	5.02549
BP	GO:0030322	stabilization of membrane potential	9/1846	17/18870	0.529412	5.4117	5.99239	9.43e-06	0.000104029	7.46e-05	KCNK3/KCNN4/KCNK10/KCNK13/KCNK9/KCNK17/KCNK2/KCNK4/KCNK16	9	5.02549
BP	GO:0048557	embryonic digestive tract morphogenesis	9/1846	17/18870	0.529412	5.4117	5.99239	9.43e-06	0.000104029	7.46e-05	IHH/FGFR2/SHH/RBPMS2/FOXF1/TCF21/SHOX2/PDGFRA/FGF10	9	5.02549
BP	GO:0050965	detection of temperature stimulus involved in sensory perception of pain	9/1846	17/18870	0.529412	5.4117	5.99239	9.43e-06	0.000104029	7.46e-05	ADORA1/ANO1/ASIC3/NTRK1/NTSR1/CXCR4/CALCA/SCN9A/EPHB1	9	5.02549
BP	GO:0007519	skeletal muscle tissue development	35/1846	166/18870	0.210843	2.15526	4.92297	9.72e-06	0.000107021	7.68e-05	VAX1/BCL2/NPHS1/RBFOX1/MYOM2/SHH/PAX5/ELN/NEURL1/TCF21/RYR1/SHOX2/DNER/IGF2/KLHL40/ANHX/HOXD10/HOXD9/CAV2/EGR2/WNT3A/VGLL2/MEOX2/CYP26B1/DMRTA2/DMD/MIR1-1/P2RX2/CAV1/ACTA1/TGFB1/EPHB1/MYOD1/FOXL2/CHRND	35	5.01233
BP	GO:0099068	postsynapse assembly	14/1846	39/18870	0.358974	3.66947	5.49516	9.98e-06	0.000109634	7.87e-05	C1QL3/GRID2/NTNG2/CBLN1/NRXN2/LRRC4B/LRP4/NRXN1/ARHGEF15/NPTX1/C1QL2/WNT7A/NLGN4X/CDH2	14	5.00087
BP	GO:1903532	positive regulation of secretion by cell	52/1846	288/18870	0.180556	1.84566	4.76216	1.02e-05	0.000111348	7.99e-05	OXTR/GALR1/DRD2/TLR2/GRP/KCNB1/SNAP25/FGR/CD38/GDNF/ADCYAP1/TNFSF11/INS/SLC30A8/FRMD4A/GIPR/ABCC8/KCNN4/LEP/ANO1/RETN/EDN3/VSNL1/P2RY1/SYT10/ACHE/SLC18A3/TUNAR/WLS/VEGFC/TACR1/PRKCB/SLC4A8/CADPS/PCSK1/BMP6/NTSR1/TFR2/SLC6A4/CDK5R2/ITGB2/TRH/NKX6-1/FFAR1/BAIAP3/STX1B/SMPD3/ADCY8/TGFB1/BMP2/CASR/FOXL2	52	4.9914
BP	GO:1902305	regulation of sodium ion transmembrane transport	18/1846	60/18870	0.3	3.06663	5.27963	1.03e-05	0.000113098	8.11e-05	FXYD2/GRP/PCSK9/HECW1/FGF14/FXYD7/NOS1/CHP2/FXYD5/ATP1B2/HECW2/DMD/FGF11/FGF13/FGF12/FXYD6/OSR1/SCN3B	18	4.98716
BP	GO:0003073	regulation of systemic arterial blood pressure	24/1846	95/18870	0.252632	2.58243	5.0916	1.04e-05	0.000113234	8.12e-05	OXTR/DRD2/DRD5/ADRA1A/AVPR2/ADORA1/ASIC2/ENPEP/ADRA1B/EDN3/NPPB/CORO2B/TNNI3/EDNRB/SPX/PCSK5/TACR1/NTSR1/CYP11B2/ADRB3/P2RX2/TPM1/CALCA/PTPRO	24	4.98297
BP	GO:0014033	neural crest cell differentiation	24/1846	95/18870	0.252632	2.58243	5.0916	1.04e-05	0.000113234	8.12e-05	SFRP1/NRG1/GDNF/BMP4/SEMA6D/PAX6/SEMA5B/RET/PITX2/BMP7/EDN3/ALDH1A2/SHH/FOXC2/EDNRB/SEMA5A/HAND2/GBX2/RADIL/WNT10A/FRZB/FOXC1/FGF19/CDH2	24	4.98297
BP	GO:0060219	camera-type eye photoreceptor cell differentiation	12/1846	30/18870	0.4	4.08884	5.57539	1.19e-05	0.000129826	9.32e-05	IHH/HCN1/THY1/GNAT1/CRB2/DSCAM/CABP4/NTRK2/USH1C/SDK2/DIO3/PROM1	12	4.92445
BP	GO:0014015	positive regulation of gliogenesis	20/1846	72/18870	0.277778	2.83947	5.14948	1.23e-05	0.000133201	9.56e-05	GSX2/OLIG2/TLR2/NTN1/TP73/NKX6-2/TENM4/PTPRZ1/SHH/VEGFC/ETV5/CXCR4/EGR2/NKX6-1/LRP2/GFAP/TTBK1/MAG/TGFB1/BMP2	20	4.91009
BP	GO:0061035	regulation of cartilage development	20/1846	72/18870	0.277778	2.83947	5.14948	1.23e-05	0.000133201	9.56e-05	FGF18/GREM1/IHH/SOX5/BMP4/RFLNA/LEP/RUNX2/EFEMP1/CCN2/WNT11/SHOX2/PRKG2/BMP6/LOXL2/NOG/GDF6/FRZB/SMPD3/BMP2	20	4.91009
BP	GO:2000649	regulation of sodium ion transmembrane transporter activity	16/1846	50/18870	0.32	3.27107	5.295	1.28e-05	0.000138588	9.94e-05	FXYD2/GRP/PCSK9/HECW1/FGF14/FXYD7/CHP2/FXYD5/HECW2/DMD/FGF11/FGF13/FGF12/FXYD6/OSR1/SCN3B	16	4.89279
BP	GO:0006029	proteoglycan metabolic process	23/1846	90/18870	0.255556	2.61231	5.04874	1.29e-05	0.000138832	9.96e-05	HS3ST6/CHST9/FOXL1/HS3ST4/IHH/HS3ST3A1/COL2A1/CHST8/CYTL1/CNMD/HS3ST3B1/HS3ST2/CHSY3/DSE/B3GAT2/NDST3/SULF2/CHST13/NDNF/HS6ST3/BMP2/XYLT1/B3GAT1	23	4.88941
BP	GO:0090497	mesenchymal cell migration	18/1846	61/18870	0.295082	3.01636	5.19409	1.33e-05	0.000143583	0.000103021	GDNF/BMP4/SEMA6D/PAX6/SEMA5B/RET/PITX2/BMP7/EDN3/SHH/EDNRB/SEMA5A/HAND2/GBX2/RADIL/TPBG/FGF19/CDH2	18	4.87615
BP	GO:0048048	embryonic eye morphogenesis	13/1846	35/18870	0.371429	3.79678	5.45342	1.35e-05	0.000144299	0.000103535	MFAP2/PAX2/TBX2/IHH/FBN1/PAX6/BMP7/EFEMP1/WNT16/FBN2/TH/PROX1/FOXL2	13	4.86967
BP	GO:0051968	positive regulation of synaptic transmission, glutamatergic	13/1846	35/18870	0.371429	3.79678	5.45342	1.35e-05	0.000144299	0.000103535	OXTR/CACNG5/GRIN2B/DRD1/GRIN2D/NRXN1/NTRK1/CACNG8/PTGS2/GRIN1/GRIN2A/GRIN2C/ROR2	13	4.86967
BP	GO:0090659	walking behavior	13/1846	35/18870	0.371429	3.79678	5.45342	1.35e-05	0.000144299	0.000103535	DRD2/GBX1/DAB1/CEND1/ZIC1/EPHA4/DRD1/CACNB4/OXR1/TRH/CNTN2/DMRT3/GLRB	13	4.86967
BP	GO:0045687	positive regulation of glial cell differentiation	15/1846	45/18870	0.333333	3.40737	5.32403	1.37e-05	0.00014606	0.000104798	GSX2/OLIG2/TLR2/TP73/NKX6-2/TENM4/PTPRZ1/SHH/CXCR4/EGR2/NKX6-1/TTBK1/MAG/TGFB1/BMP2	15	4.86328
BP	GO:0042136	neurotransmitter biosynthetic process	8/1846	14/18870	0.571429	5.8412	5.96694	1.45e-05	0.000153784	0.000110341	PAH/DBH/GAD2/CHAT/NOS1/SLC5A7/MOXD1/TH	8	4.83863
BP	GO:0072283	metanephric renal vesicle morphogenesis	8/1846	14/18870	0.571429	5.8412	5.96694	1.45e-05	0.000153784	0.000110341	PAX2/GREM1/GDNF/LHX1/KIF26B/SALL1/PAX8/WNT9B	8	4.83863
BP	GO:0062149	detection of stimulus involved in sensory perception of pain	11/1846	26/18870	0.423077	4.32474	5.5862	1.46e-05	0.000155557	0.000111613	KCNA1/ADORA1/ANO1/ASIC3/NTRK1/NTSR1/CXCR4/TRPA1/CALCA/SCN9A/EPHB1	11	4.83565
BP	GO:0001659	temperature homeostasis	37/1846	183/18870	0.202186	2.06676	4.77511	1.49e-05	0.00015793	0.000113315	OXTR/MFAP2/DRD2/ALPL/ADAMTS5/GNAS/ADCYAP1/IRF4/TNFSF11/CNR1/DBH/ZNF423/ADORA1/NPR3/NOVA2/LEP/PTGER3/ACHE/FOXC2/DRD1/PRLR/EDNRB/PRDM16/G0S2/PTGS2/NTSR1/CXCR4/ESRRG/ADRB3/PTH2R/CAV1/ELOVL3/CMKLR1/GATM/CIDEA/GJA1/LEPR	37	4.82681
BP	GO:0017157	regulation of exocytosis	38/1846	190/18870	0.2	2.04442	4.76456	1.49e-05	0.00015793	0.000113315	CPLX2/PRKCG/KCNB1/FGR/SYT5/SYT13/SYT8/SYT15/RAB3C/ADGRE2/ADRA2A/VSNL1/LRRK2/P2RY1/SYT10/RIMS1/FOXF1/SYT11/RPH3A/RIMS2/CACNB4/PRKCB/SLC4A8/CADPS/SV2C/SYT2/HTR1B/RAC2/CDK5R2/ITGB2/SYT12/BAIAP3/SYT3/SYT6/SV2B/RIMS4/SMPD3/WNT7A	38	4.82681
BP	GO:0061337	cardiac conduction	24/1846	97/18870	0.247423	2.52918	4.97207	1.52e-05	0.000160391	0.000115081	SLC8A2/KCNE1/RYR2/KCNH2/TBX5/NKX2-5/CACNA1C/KCNJ3/CACNA1G/TBX18/SLC8A3/ATP2A3/ATP1B2/ATP2B2/SLC8A1/MIR1-1/KCNE5/CAV1/HCN4/KCNQ1/KCNA5/CACNA2D1/GJA1/SCN3B	24	4.81816
BP	GO:0060021	roof of mouth development	23/1846	91/18870	0.252747	2.58361	4.98645	1.56e-05	0.000164872	0.000118296	TBX2/VAX1/COL11A2/COL2A1/DLX6/WFIKKN2/DLX5/SATB2/SHH/WNT11/PRRX1/TCF21/ALX4/HAND2/PDGFRA/WNT9B/WNT3A/FOXE1/MEOX2/LRRC32/OSR1/WNT7A/GABRB3	23	4.80688
BP	GO:0071692	protein localization to extracellular region	63/1846	377/18870	0.167109	1.7082	4.57387	1.64e-05	0.000172814	0.000123994	SFRP1/DRD2/CHGA/VGF/TLR2/KCNB1/SNAP25/FOXA2/SSTR5/CD38/ADCYAP1/CAVIN1/INS/CNR1/KCNJ8/SLC30A8/FBN1/FRMD4A/GHSR/GIPR/RAB3C/CBLN1/ADCY5/ABCC8/BRSK2/NRROS/KCNN4/LEP/ANO1/TIAM1/ADRA2A/VSNL1/ACHE/ALOX5/NBL1/MTNR1B/C1QTNF5/TUNAR/WLS/EDNRB/PCSK5/VEGFC/RIMS2/PRKCB/SLC4A8/PCSK1/BMP6/CD200/COMP/PTPRN/TRH/NKX6-1/FBN2/FFAR1/BAIAP3/NEUROD1/ADCY8/TGFB1/ACVR1C/CASR/KCNA5/HNF4A/CBLN4	63	4.78516
BP	GO:0015850	organic hydroxy compound transport	54/1846	308/18870	0.175325	1.79219	4.61583	1.65e-05	0.000173571	0.000124538	OXTR/GALR1/DRD2/CHGA/SLC16A3/KCNB1/PCSK9/GDNF/SLC6A2/CNR1/SYT5/GHSR/SYT13/SYT8/GNAT1/SYT15/SLC5A8/SLC6A3/GRAMD1B/LEP/ADRA2C/KCNA2/ADRA2A/P2RY1/SYT10/SHH/CHRNA4/ABCB4/SLC19A3/SYT11/NOS1/DRD1/SLC18A3/ASIC3/PRKCB/ABCC3/BMP6/SYT2/POMC/SLC6A4/HTR1B/HTR1A/SYT12/CAV1/SYT3/SYT6/WNK4/CRHR1/KCNQ1/PLTP/LIPG/APOB/FGF19/ADRA2B	54	4.78252
BP	GO:0009713	catechol-containing compound biosynthetic process	10/1846	22/18870	0.454545	4.64641	5.63513	1.68e-05	0.000175568	0.000125971	DAO/GATA3/PAH/DBH/SLC6A3/HAND2/MOXD1/TH/GPR37/INSM1	10	4.77469
BP	GO:0042423	catecholamine biosynthetic process	10/1846	22/18870	0.454545	4.64641	5.63513	1.68e-05	0.000175568	0.000125971	DAO/GATA3/PAH/DBH/SLC6A3/HAND2/MOXD1/TH/GPR37/INSM1	10	4.77469
BP	GO:0010522	regulation of calcium ion transport into cytosol	9/1846	18/18870	0.5	5.11105	5.74606	1.72e-05	0.000179449	0.000128755	TRPC3/BCL2/ADCYAP1R1/NOS1/GRIN1/P2RX2/CAV1/EPO/LHCGR	9	4.76447
BP	GO:0072087	renal vesicle development	9/1846	18/18870	0.5	5.11105	5.74606	1.72e-05	0.000179449	0.000128755	PAX2/GREM1/GDNF/LHX1/KIF26B/SALL1/PAX8/WNT9B/OSR1	9	4.76447
BP	GO:0003338	metanephros morphogenesis	12/1846	31/18870	0.387097	3.95694	5.42568	1.77e-05	0.000184206	0.000132168	WT1/PAX2/GREM1/GDNF/BMP4/BASP1/LHX1/KIF26B/SALL1/PAX8/WNT9B/FGF10	12	4.75203
BP	GO:0086011	membrane repolarization during action potential	12/1846	31/18870	0.387097	3.95694	5.42568	1.77e-05	0.000184206	0.000132168	KCNA1/KCNE1/KCNJ8/KCNH2/KCNH7/KCNJ3/MIR1-1/KCNE5/CAV1/KCNQ1/KCNA5/CACNA2D1	12	4.75203
BP	GO:0048534	hematopoietic or lymphoid organ development	24/1846	98/18870	0.244898	2.50337	4.91342	1.83e-05	0.000189281	0.000135809	HOXB4/FOXL1/CD248/GATA3/BCL2/PDPN/FOXI3/TOX/AIRE/RET/PITX2/SPNS2/BARX1/SHH/NKX2-5/BCL11B/TCF21/HAND2/CACNB4/FOXE1/FGF10/SLC46A2/TGFB1/NKX2-3	24	4.73755
BP	GO:0048483	autonomic nervous system development	15/1846	46/18870	0.326087	3.33329	5.21737	1.85e-05	0.000190895	0.000136968	KIF26A/PLXNA4/GATA3/GDNF/RET/ASCL1/EDNRB/NTRK1/HAND2/PHOX2A/GBX2/SLC6A4/EGR2/TLX2/INSM1	15	4.73283
BP	GO:0031345	negative regulation of cell projection organization	38/1846	192/18870	0.197917	2.02312	4.69217	1.91e-05	0.000197355	0.000141603	LPAR1/SPOCK1/GFI1/WNT3/TRPV4/DAB1/GRIN2B/CD38/NTN1/THY1/SEMA6D/SEMA5B/CRMP1/VIM/EPHA4/BCL11A/SLIT1/SPRY3/LRRK2/LRP4/RGMA/SEMA5A/MIR196A1/WNT3A/PMP22/FGF13/GFAP/KANK1/RTN4RL1/STX1B/DKK1/MAG/NGEF/DPYSL3/PTPRO/TLX2/FSTL4/FAT3	38	4.71897
BP	GO:1902742	apoptotic process involved in development	14/1846	41/18870	0.341463	3.49047	5.25678	1.93e-05	0.000199063	0.000142828	PAX2/BMP7/FGF4/XKR5/FOXC2/NKX2-5/XKR6/PAX8/HAND2/XKR4/ROBO2/FOXC1/SLIT3/XKR7	14	4.71444
BP	GO:0051899	membrane depolarization	21/1846	80/18870	0.2625	2.6833	4.96825	1.95e-05	0.000199464	0.000143116	BCL2/HCN1/KCNH2/TBX5/LRRK2/CHRNA4/CACNA1C/CACNA1G/NTSR1/SLC6A4/SLC8A1/MIR1-1/KDR/CAV1/BEST2/KCNQ3/FHL1/HCN4/HCN2/CACNA2D1/SCN3B	21	4.70997
BP	GO:0002551	mast cell chemotaxis	7/1846	11/18870	0.636364	6.50497	6.01384	1.96e-05	0.000199464	0.000143116	CHGA/PGF/VEGFC/RIN3/RAC2/PIK3CD/KIT	7	4.70774
BP	GO:0021892	cerebral cortex GABAergic interneuron differentiation	7/1846	11/18870	0.636364	6.50497	6.01384	1.96e-05	0.000199464	0.000143116	FEZF2/DRD2/LHX6/ASCL1/DRD1/NKX2-1/CNTN2	7	4.70774
BP	GO:0021936	regulation of cerebellar granule cell precursor proliferation	7/1846	11/18870	0.636364	6.50497	6.01384	1.96e-05	0.000199464	0.000143116	FGF2/CEND1/LHX1/SKOR2/SHH/LHX5/SLC6A4	7	4.70774
BP	GO:0072178	nephric duct morphogenesis	7/1846	11/18870	0.636364	6.50497	6.01384	1.96e-05	0.000199464	0.000143116	PAX2/GATA3/BMP4/LHX1/EPHA4/WNT9B/OSR1	7	4.70774
BP	GO:0090009	primitive streak formation	7/1846	11/18870	0.636364	6.50497	6.01384	1.96e-05	0.000199464	0.000143116	FOXA2/NODAL/LHX1/ZIC3/PRICKLE1/OTX2/TBXT	7	4.70774
BP	GO:1905809	negative regulation of synapse organization	7/1846	11/18870	0.636364	6.50497	6.01384	1.96e-05	0.000199464	0.000143116	TLR2/NEUROD2/CBLN1/SLIT1/ARHGEF15/ROBO2/DKK1	7	4.70774
BP	GO:0019932	second-messenger-mediated signaling	54/1846	310/18870	0.174194	1.78062	4.56345	1.99e-05	0.000202402	0.000145224	LPAR1/ADCY2/NR5A2/SCTR/NFATC1/PDE5A/GRIN2B/SLC8A2/ADCYAP1R1/ADCYAP1/TNFSF11/INS/GLP1R/KCNJ8/RYR2/SLC24A4/TRPM5/NEUROD2/GIPR/LRRK2/CACNA1C/NOS1/NPPB/GRIN2D/MTNR1B/TNNI3/PRKG1/EDNRB/CDH13/CHP2/GUCY2D/CXCR4/GRIN1/CGAS/POMC/PDGFRA/GRIN2A/NDNF/REM1/HPCA/SLC8A1/NPR1/DMD/MIR1-1/KSR1/P2RX2/KDR/LHCGR/PEX5L/HTR2C/NEUROD1/GRIN2C/APLNR/CMKLR1	54	4.70115
BP	GO:0007605	sensory perception of sound	33/1846	158/18870	0.208861	2.135	4.71761	2.12e-05	0.000213991	0.000153539	LOXHD1/SRRM4/MYO3A/COL11A2/GRM7/KCNE1/COL2A1/ASIC2/LHFPL4/SPNS2/POU3F4/PAX3/BARHL1/OTOF/TMIE/PKHD1L1/USH1C/DCDC2/EYA1/ATP2B2/GJB6/COL1A1/P2RX2/POU4F2/LRP2/KCNQ3/CDH23/POU4F3/KCNQ1/LHFPL3/TSPEAR/USH1G/KIT	33	4.67366
BP	GO:0010976	positive regulation of neuron projection development	33/1846	158/18870	0.208861	2.135	4.71761	2.12e-05	0.000213991	0.000153539	ATP8A2/TRIM67/ALKAL1/ALKAL2/NDRG4/ROBO3/BDNF/TOX/CNR1/CUX2/RET/BMP7/PLK5/TIAM1/PLPPR5/CNTN1/NTRK2/DISC1/ITPKA/TUBB2B/RGMA/NTRK1/FEZ1/ATP1B2/ALK/MIR431/NDNF/LTK/EPO/NTRK3/DPYSL3/ROR2/ELAVL4	33	4.67366
BP	GO:2000146	negative regulation of cell motility	64/1846	388/18870	0.164948	1.68612	4.49677	2.14e-05	0.000216319	0.000155209	SFRP1/DRD2/HAS1/SFRP2/GREM1/NDRG4/GATA3/FGF2/BCL2/NODAL/ADAMTS9/SPOCK3/BMP4/ADORA1/THY1/MIR137/SEMA6D/TBX5/PODN/PTPRR/ABCC8/DLC1/EPHA4/CHRD/MIR338/NGFR/CDH11/DLL4/SHH/NBL1/WNT11/PRKG1/MIR410/EMILIN2/MIR196A1/TIMP1/ATP1B2/ADGRB1/LDLRAD4/DPEP1/RIN3/CD200/NKX2-1/NOG/C5AR2/TAFA5/MIR665/MEOX2/CYGB/MIR1-1/KRT16/MIR483/MMP28/PADI2/TPM1/KANK1/ROBO1/DPYSL3/TGFB1/NRG3/ACVR1C/MIR152/PTPRT/GJA1	64	4.66959
BP	GO:0050796	regulation of insulin secretion	34/1846	165/18870	0.206061	2.10637	4.70028	2.15e-05	0.000216888	0.000155618	SFRP1/DRD2/CHGA/KCNB1/SNAP25/FOXA2/SSTR5/CD38/CNR1/SLC30A8/GHSR/GIPR/ADCY5/ABCC8/BRSK2/LEP/ANO1/TIAM1/ADRA2A/VSNL1/ALOX5/MTNR1B/TUNAR/PRKCB/TRH/NKX6-1/FFAR1/BAIAP3/NEUROD1/ADCY8/ACVR1C/CASR/KCNA5/HNF4A	34	4.66756
BP	GO:0051048	negative regulation of secretion	35/1846	172/18870	0.203488	2.08008	4.68578	2.17e-05	0.00021864	0.000156874	SFRP1/DRD2/CHGA/NRG1/KCNB1/GRM7/INS/CNR1/ADORA1/FRMD4A/GHSR/NPY5R/ABCC8/LEP/ADRA2C/PTGER3/ADRA2A/VSNL1/P2RY1/FOXF1/SYT11/MTNR1B/PRKG1/CRHBP/SPX/HTR1B/CD200/TRH/IL11/WNK4/NEUROG1/ACVR1C/PLA2R1/ADRA2B/GJA1	35	4.66354
BP	GO:0035176	social behavior	16/1846	52/18870	0.307692	3.14526	5.10099	2.23e-05	0.000224141	0.000160822	OXTR/GRP/NRXN2/SHANK2/SHANK1/NR2E1/NRXN1/EN1/SLC6A4/NPAS4/GRID1/KCNQ1/TH/PTCHD1/NLGN4X/BRINP1	16	4.6517
BP	GO:0030336	negative regulation of cell migration	62/1846	373/18870	0.16622	1.69912	4.49068	2.26e-05	0.000226183	0.000162287	SFRP1/DRD2/HAS1/SFRP2/GREM1/NDRG4/FGF2/BCL2/NODAL/ADAMTS9/BMP4/ADORA1/THY1/MIR137/SEMA6D/TBX5/PODN/PTPRR/ABCC8/DLC1/EPHA4/CHRD/MIR338/NGFR/CDH11/DLL4/SHH/NBL1/WNT11/PRKG1/MIR410/EMILIN2/MIR196A1/TIMP1/ATP1B2/ADGRB1/LDLRAD4/DPEP1/RIN3/CD200/NKX2-1/NOG/C5AR2/TAFA5/MIR665/MEOX2/CYGB/MIR1-1/KRT16/MIR483/MMP28/PADI2/TPM1/KANK1/ROBO1/DPYSL3/TGFB1/NRG3/ACVR1C/MIR152/PTPRT/GJA1	62	4.64589
BP	GO:0006821	chloride transport	28/1846	125/18870	0.224	2.28975	4.76406	2.3e-05	0.000229967	0.000165002	GABRD/CA2/SLC12A5/CLCNKB/TTYH1/GLRA3/SLC26A10P/SLC5A8/ABCB1/GABRB2/ANO1/SLC6A1/GABRA5/GABRA4/CA7/PRKG2/SLC17A7/SLC4A8/GABRA2/GABRB1/BEST2/ANO5/WNK4/P2RY6/CASR/KCNT2/GABRB3/GLRB	28	4.63827
BP	GO:0045933	positive regulation of muscle contraction	15/1846	47/18870	0.319149	3.26237	5.11362	2.47e-05	0.000245867	0.00017641	OXTR/PROK2/CHGA/ADRA1A/TRPV4/GHSR/TACR3/SPX/TACR1/PTGS2/MIR1-1/KCNQ1/NPNT/ADRA2B/KIT	15	4.6073
BP	GO:0099054	presynapse assembly	15/1846	47/18870	0.319149	3.26237	5.11362	2.47e-05	0.000245867	0.00017641	PCDH17/NTNG2/CBLN1/SLITRK4/LRRC4B/LRP4/MIR431/WNT3A/SLITRK5/SLITRK2/DKK1/IL1RAPL2/WNT7A/NLGN4X/LRFN5	15	4.6073
BP	GO:0010464	regulation of mesenchymal cell proliferation	12/1846	32/18870	0.375	3.83329	5.28211	2.59e-05	0.000256391	0.000183961	IHH/BMP4/CHRD/FGFR2/FGF9/SHH/WNT11/FOXF1/PRRX1/SHOX2/KDR/SYNE1	12	4.5867
BP	GO:0045907	positive regulation of vasoconstriction	12/1846	32/18870	0.375	3.83329	5.28211	2.59e-05	0.000256391	0.000183961	OXTR/ADRA1A/AVPR2/CD38/ADRA1D/DBH/HRH1/HRH2/TACR1/PTGS2/CAV1/CASR	12	4.5867
BP	GO:0060292	long-term synaptic depression	12/1846	32/18870	0.375	3.83329	5.28211	2.59e-05	0.000256391	0.000183961	DRD5/ARC/KCNB1/GRID2/CD38/ADORA1/CBLN1/SHANK2/DRD1/SORCS3/ADCY8/SORCS2	12	4.5867
BP	GO:0070372	regulation of ERK1 and ERK2 cascade	54/1846	313/18870	0.172524	1.76356	4.48559	2.63e-05	0.000260105	0.000186626	DRD2/ALKAL1/FGF18/CAVIN3/NRG1/ADRA1A/ALKAL2/NDRG4/TRPV4/FGFR4/FGF2/ICAM1/NODAL/ADCYAP1/TNFSF11/BMP4/FLT4/NPY5R/PTPRR/EPHA4/TIMP3/TIAM1/RGS14/SPRY3/FGF4/FGFR2/OR2AT4/P2RY1/CCN2/NTRK1/HAND2/GATA4/FGF8/DUSP26/PDGFRA/TNFAIP8L3/SSTR4/FGF10/KDR/EPO/HTR2C/NOX4/P2RY6/BMPER/CALCR/TGFB1/BMP2/HCRTR1/RAMP3/TPBG/CASR/EPHB1/NPNT/FGF19	54	4.58004
BP	GO:0042755	eating behavior	13/1846	37/18870	0.351351	3.59155	5.19589	2.7e-05	0.0002664	0.000191142	OXTR/ATP8A2/SLC24A4/OPRD1/GHSR/NPY5R/LEP/P2RY1/TACR1/ADRB3/TRH/CNTN2/TH	13	4.56864
BP	GO:0036303	lymph vessel morphogenesis	10/1846	23/18870	0.434783	4.44439	5.44271	2.71e-05	0.000266552	0.000191252	FGF2/PDPN/FLT4/SOX18/SVEP1/FOXC2/VEGFC/FOXC1/CCBE1/PROX1	10	4.56703
BP	GO:0072202	cell differentiation involved in metanephros development	10/1846	23/18870	0.434783	4.44439	5.44271	2.71e-05	0.000266552	0.000191252	PAX2/GREM1/GDNF/POU3F3/SALL1/TCF21/PAX8/WNT9B/NPHS2/OSR1	10	4.56703
BP	GO:0048469	cell maturation	38/1846	195/18870	0.194872	1.992	4.5852	2.75e-05	0.000269234	0.000193176	BNC1/LHX6/SRRM4/KCNB1/GATA3/VSX1/IHH/C1QL1/BCL2/KCNE1/FAM20C/FEV/RET/SOX18/ACTL6B/BCL11A/RUNX2/LRRK2/ASCL1/PTH1R/BFSP2/CATSPERZ/EDNRB/AXL/CDKN1C/TDRD5/EPHA8/NKX6-1/KDR/NRCAM/EPO/KCNQ3/CNTN2/TAL1/AKR1B1/TRIM58/EREG/PGR	38	4.56067
BP	GO:0055001	muscle cell development	38/1846	195/18870	0.194872	1.992	4.5852	2.75e-05	0.000269234	0.000193176	ADRA1A/BCL2/OBSL1/BMP4/MYOM2/TBX5/ACTC1/WFIKKN2/TNNT3/NKX2-5/PRKG1/TBX18/RYR1/SHOX2/GATA4/DNER/MYH11/CACNB4/PGM5/PRICKLE1/NKX2-6/KLHL40/ANHX/PDGFRA/CAV2/COMP/SLC8A1/SGCZ/DMD/MIR1-1/P2RX2/TPM1/RAMP2/ACTA1/SYPL2/MYOD1/PROX1/ACTN2	38	4.56067
BP	GO:0001936	regulation of endothelial cell proliferation	36/1846	181/18870	0.198895	2.03313	4.59895	2.8e-05	0.000274283	0.000196798	PGF/AKT3/FGF2/BMP4/FLT4/DBH/GHSR/EGR3/LEP/TNFSF12/NGFR/ALDH1A2/CNMD/DLL4/ALOX5/SEMA5A/CDH13/MIR410/VEGFC/IGF2/BMP6/CAV2/PPP1R16B/MIR483/FGF10/MIR10B/KDR/FGFR1/CAV1/ATOH8/PIK3CD/EGFL7/APLNR/MIR152/FLT1/PROX1	36	4.55284
BP	GO:1903169	regulation of calcium ion transmembrane transport	35/1846	174/18870	0.201149	2.05617	4.60886	2.81e-05	0.000274456	0.000196923	DRD2/TRPC3/BCL2/ADCYAP1R1/STAC2/RYR2/CABP1/THY1/PDE4B/CACNG6/GRM6/ADRA2A/CABP4/CACNA1C/NOS1/DRD1/CACNB4/NTSR1/GRIN1/REM1/HPCA/SLC8A1/DMD/MIR1-1/P2RX2/CAV1/EPO/LHCGR/JPH3/CRHR1/P2RY6/CALCR/APLNR/RAMP3/CACNA2D1	35	4.55129
BP	GO:0071599	otic vesicle development	8/1846	15/18870	0.533333	5.45179	5.67971	2.83e-05	0.000274936	0.000197267	GATA3/COL2A1/FGFR2/PAX8/FGF8/EYA1/FGF10/PROX1	8	4.54821
BP	GO:0072176	nephric duct development	8/1846	15/18870	0.533333	5.45179	5.67971	2.83e-05	0.000274936	0.000197267	PAX2/GATA3/BMP4/LHX1/EPHA4/WNT11/WNT9B/OSR1	8	4.54821
BP	GO:1904936	interneuron migration	8/1846	15/18870	0.533333	5.45179	5.67971	2.83e-05	0.000274936	0.000197267	FEZF2/DRD2/LHX6/DRD1/SOX1/NKX2-1/CNTN2/FAT3	8	4.54821
BP	GO:0086002	cardiac muscle cell action potential involved in contraction	16/1846	53/18870	0.301887	3.08592	5.00748	2.91e-05	0.000282271	0.00020253	KCNE1/KCNJ8/RYR2/KCNH2/CACNA1C/KCNJ3/CACNA1G/MIR1-1/KCNE5/CAV1/FGF12/KCNQ1/KCNA5/CACNA2D1/GJA1/SCN3B	16	4.53611
BP	GO:0014032	neural crest cell development	21/1846	82/18870	0.256098	2.61786	4.83466	2.92e-05	0.000282585	0.000202755	NRG1/GDNF/BMP4/SEMA6D/PAX6/SEMA5B/RET/PITX2/BMP7/EDN3/ALDH1A2/SHH/FOXC2/EDNRB/SEMA5A/HAND2/GBX2/RADIL/FOXC1/FGF19/CDH2	21	4.53462
BP	GO:0051145	smooth muscle cell differentiation	20/1846	76/18870	0.263158	2.69003	4.86128	2.93e-05	0.000283312	0.000203277	TBX2/NFATC1/BMP4/FGFR2/FGF9/SHH/RBPMS2/FOXF1/TBX18/EDNRB/ITGA8/COMP/MIR1-1/FGF10/RAMP2/APLNR/EREG/NPNT/PRDM6/KIT	20	4.53313
BP	GO:0021513	spinal cord dorsal/ventral patterning	9/1846	19/18870	0.473684	4.84205	5.51737	2.99e-05	0.000288227	0.000206803	LHX3/CHRD/DLL4/ASCL1/SHH/SOX1/RFX4/DMRT3/DBX1	9	4.52433
BP	GO:0021987	cerebral cortex development	28/1846	127/18870	0.220472	2.25369	4.66802	3.13e-05	0.000300591	0.000215675	KCNA1/KIF26A/LHX6/DAB1/PAX6/NPY/PHACTR1/KCNA2/POU3F3/ASCL1/PAX5/NTRK2/DISC1/NR2E1/TUBB2B/EMX2/ATOH1/FOXP2/NKX2-1/CDK5R2/DMRTA2/POU3F2/FGF13/ROBO1/TH/HTR6/EMX1/CDH2	28	4.50446
BP	GO:0090288	negative regulation of cellular response to growth factor stimulus	28/1846	127/18870	0.220472	2.25369	4.66802	3.13e-05	0.000300591	0.000215675	SFRP1/SFRP2/GREM1/GATA3/FGF2/FBN1/HTRA3/WNT1/PRDM14/HHEX/CHRD/NGFR/SPRY3/SKOR2/NBL1/ADGRA2/SHISA2/RBPMS2/FSTL3/SULF2/HTRA1/NOG/MIR1-1/VWC2/CHRDL2/LRP2/DKK1/BMPER	28	4.50446
BP	GO:0007210	serotonin receptor signaling pathway	11/1846	28/18870	0.392857	4.01583	5.25873	3.38e-05	0.000324126	0.000232561	HTR4/HTR1F/CHRM2/HRH1/CHRM4/HRH2/HTR1B/HTR1A/HTR2C/HTR7/HTR6	11	4.47108
BP	GO:0030325	adrenal gland development	11/1846	28/18870	0.392857	4.01583	5.25873	3.38e-05	0.000324126	0.000232561	WT1/NR3C1/DKK3/SALL1/ASCL1/WNT11/NR0B1/PDGFRA/CDKN1C/CRHR1/INSM1	11	4.47108
BP	GO:0030278	regulation of ossification	27/1846	121/18870	0.22314	2.28096	4.65479	3.43e-05	0.000328365	0.000235603	SFRP1/GREM1/BCL2/NOTUM/BMP4/FAM20C/RFLNA/BMP7/GDF10/RUNX2/ALOX5/NELL1/LRP4/TACR1/CYP27B1/BMP6/S1PR1/EGR2/COMP/SLC8A1/FBN2/IFITM5/DKK1/CALCA/CALCR/BMP2/OSR1	27	4.46471
BP	GO:0046717	acid secretion	14/1846	43/18870	0.325581	3.32813	5.0328	3.56e-05	0.000340082	0.00024401	DRD2/SGK1/CCKBR/PTGER3/SLC6A1/HRH2/ABCB4/TRPC4/CACNB4/NTSR1/HTR1B/TRH/KCNQ1/CASR	14	4.44855
BP	GO:0060914	heart formation	12/1846	33/18870	0.363636	3.71713	5.14423	3.71e-05	0.000351238	0.000252014	BMP4/TBX5/WNT11/HAND2/SOX17/EYA1/GATA5/ROBO2/LRP2/DKK1/ROBO1/BMP2	12	4.43063
BP	GO:0099174	regulation of presynapse organization	12/1846	33/18870	0.363636	3.71713	5.14423	3.71e-05	0.000351238	0.000252014	NTNG2/CBLN1/SLITRK4/LRRC4B/MIR431/WNT3A/SLITRK5/SLITRK2/DKK1/IL1RAPL2/WNT7A/LRFN5	12	4.43063
BP	GO:1905606	regulation of presynapse assembly	12/1846	33/18870	0.363636	3.71713	5.14423	3.71e-05	0.000351238	0.000252014	NTNG2/CBLN1/SLITRK4/LRRC4B/MIR431/WNT3A/SLITRK5/SLITRK2/DKK1/IL1RAPL2/WNT7A/LRFN5	12	4.43063
BP	GO:1990806	ligand-gated ion channel signaling pathway	12/1846	33/18870	0.363636	3.71713	5.14423	3.71e-05	0.000351238	0.000252014	GRID2/GRIN2B/GRIK4/GRIN2D/GRIN1/GRIN2A/FFAR1/GRIK3/GRIA4/GRIN3B/GRID1/GRIN2C	12	4.43063
BP	GO:0007616	long-term memory	13/1846	38/18870	0.342105	3.49703	5.07373	3.74e-05	0.000353506	0.000253641	RASGRF1/DRD2/CCND2/ARC/SNAP25/SGK1/RGS14/SHANK1/TACR1/NPAS4/CAMK4/ADCY8/PTCHD1	13	4.42713
BP	GO:0051703	biological process involved in intraspecies interaction between organisms	16/1846	54/18870	0.296296	3.02877	4.91616	3.76e-05	0.000355513	0.000255081	OXTR/GRP/NRXN2/SHANK2/SHANK1/NR2E1/NRXN1/EN1/SLC6A4/NPAS4/GRID1/KCNQ1/TH/PTCHD1/NLGN4X/BRINP1	16	4.42481
BP	GO:0031589	cell-substrate adhesion	59/1846	356/18870	0.16573	1.69411	4.35376	3.85e-05	0.000362922	0.000260397	SFRP1/SPOCK1/ITGA9/FBLN5/ARHGAP6/GREM1/CDK6/THSD1/BCL2/PDPN/ITGA7/FAM107A/ADAMTS9/PREX1/TTYH1/L1CAM/THY1/WNT1/SGCE/LIMS2/DLC1/TIAM1/CDH11/MUC4/DISC1/CCN2/FOXF1/ITGA11/CORO2B/CDH13/ATP1B2/AXL/AJAP1/EGFLAM/PEAK1/MMP14/RADIL/RAC2/NDNF/MADCAM1/ITGA8/ITGB2/COL5A3/PLAU/VWC2/COL1A1/KDR/NID1/KANK1/EDIL3/NID2/PTPRO/SKAP1/COL8A1/EPHB1/NPNT/EGFL6/HOXD3/ACTN2	59	4.41454
BP	GO:0061387	regulation of extent of cell growth	25/1846	109/18870	0.229358	2.34452	4.63566	4.07e-05	0.000383374	0.000275071	PLXNA4/WNT3/BDNF/NTN1/L1CAM/CDH4/SEMA6D/SEMA5B/OLFM1/SHTN1/SLIT1/DSCAM/DISC1/RGMA/SEMA5A/ISLR2/WNT3A/NKX6-1/POU4F2/NRCAM/NGF/FGF13/MAG/FSTL4/BARHL2	25	4.39041
BP	GO:0003148	outflow tract septum morphogenesis	10/1846	24/18870	0.416667	4.25921	5.26099	4.24e-05	0.00039692	0.000284791	TBX2/TBX20/BMP4/FGFR2/NKX2-5/FGF8/ROBO2/ZFPM2/LRP2/ROBO1	10	4.37263
BP	GO:0060571	morphogenesis of an epithelial fold	10/1846	24/18870	0.416667	4.25921	5.26099	4.24e-05	0.00039692	0.000284791	HOXD13/NODAL/BMP4/BMP7/FGFR2/SHH/NOG/WNT2B/FGF10/GDF7	10	4.37263
BP	GO:0072273	metanephric nephron morphogenesis	10/1846	24/18870	0.416667	4.25921	5.26099	4.24e-05	0.00039692	0.000284791	WT1/PAX2/GREM1/GDNF/BMP4/LHX1/KIF26B/SALL1/PAX8/WNT9B	10	4.37263
BP	GO:0044703	multi-organism reproductive process	39/1846	206/18870	0.18932	1.93525	4.44447	4.27e-05	0.000398818	0.000286153	OXTR/PRLHR/THBD/IHH/BCL2/CD38/NODAL/ADCYAP1/CNR1/GHSR/PRDM14/PAPPA/KLK14/ABCC8/LEP/ADRA2A/MMP2/PRLR/TAC1/CRHBP/STOX2/HMX3/PCSK5/TACR1/SLC38A3/TIMP1/PTGS2/CYP27B1/SLC6A4/CSMD1/EPO/SYDE1/CRHR1/CALCA/ESR1/ACVR1C/ADRA2B/PGR/GJA1	39	4.36957
BP	GO:0035987	endodermal cell differentiation	15/1846	49/18870	0.306122	3.12921	4.91423	4.29e-05	0.000399437	0.000286597	ITGA7/NODAL/HMGA2/MMP2/COL12A1/SOX2/MIXL1/NR0B1/COL4A2/SOX17/MMP14/ITGB2/COL5A1/DKK1/COL8A1	15	4.36754
BP	GO:0003163	sinoatrial node development	7/1846	12/18870	0.583333	5.96289	5.66288	4.31e-05	0.000399437	0.000286597	BMP4/TBX5/CACNA1G/TBX18/SHOX2/GJB6/HCN4	7	4.36552
BP	GO:0003207	cardiac chamber formation	7/1846	12/18870	0.583333	5.96289	5.66288	4.31e-05	0.000399437	0.000286597	TBX2/TBX20/TBX5/NKX2-5/HAND2/BMP2/HAND1	7	4.36552
BP	GO:0030432	peristalsis	7/1846	12/18870	0.583333	5.96289	5.66288	4.31e-05	0.000399437	0.000286597	DRD2/TBX2/GDNF/DRD1/SSTR2/P2RX2/NEUROG1	7	4.36552
BP	GO:1904338	regulation of dopaminergic neuron differentiation	7/1846	12/18870	0.583333	5.96289	5.66288	4.31e-05	0.000399437	0.000286597	SFRP1/SFRP2/TIAM1/SHH/FERD3L/WNT3A/DKK1	7	4.36552
BP	GO:0030073	insulin secretion	38/1846	199/18870	0.190955	1.95196	4.4455	4.38e-05	0.000404987	0.000290579	SFRP1/DRD2/CHGA/VGF/KCNB1/SNAP25/FOXA2/SSTR5/CD38/ADCYAP1/CNR1/SLC30A8/GHSR/GIPR/ADCY5/ABCC8/BRSK2/LEP/ANO1/TIAM1/ADRA2A/VSNL1/ALOX5/MTNR1B/TUNAR/RIMS2/PRKCB/PTPRN/TRH/NKX6-1/FFAR1/BAIAP3/NEUROD1/ADCY8/ACVR1C/CASR/KCNA5/HNF4A	38	4.35853
BP	GO:0030858	positive regulation of epithelial cell differentiation	19/1846	72/18870	0.263889	2.6975	4.75203	4.42e-05	0.000407305	0.000292242	PAX2/SFRP4/FGF2/GDNF/BMP4/ETV4/LHX1/TP73/PAX6/BMP7/PAX8/ATOH1/CYP27B1/BMP6/NKX6-1/FOXC1/ATOH8/BMP2/PROM1	19	4.35458
BP	GO:1904888	cranial skeletal system development	19/1846	72/18870	0.263889	2.6975	4.75203	4.42e-05	0.000407305	0.000292242	NODAL/BMP4/LHX1/TBX15/FGF4/FGFR2/RUNX2/FOXC2/PAX5/ZIC3/PRRX1/HOXA2/FGF8/MMP14/PDGFRA/WNT9B/NOG/FOXE1/NEUROG1	19	4.35458
BP	GO:0009799	specification of symmetry	30/1846	143/18870	0.20979	2.1445	4.52385	4.51e-05	0.00041438	0.000297319	TBX2/GREM1/NDRG4/IHH/TBX20/NODAL/CRIPTO/PITX2/SOX18/RIPPLY2/ALDH1A2/SHH/NBL1/ZIC3/NKX2-5/DNAH11/FOXF1/WIF1/BICC1/HAND2/GATA4/FGF8/SOX17/DNAI2/WNT3A/DAW1/FGF10/LBX1/APLNR/HAND1	30	4.34582
BP	GO:0009855	determination of bilateral symmetry	30/1846	143/18870	0.20979	2.1445	4.52385	4.51e-05	0.00041438	0.000297319	TBX2/GREM1/NDRG4/IHH/TBX20/NODAL/CRIPTO/PITX2/SOX18/RIPPLY2/ALDH1A2/SHH/NBL1/ZIC3/NKX2-5/DNAH11/FOXF1/WIF1/BICC1/HAND2/GATA4/FGF8/SOX17/DNAI2/WNT3A/DAW1/FGF10/LBX1/APLNR/HAND1	30	4.34582
BP	GO:0042593	glucose homeostasis	45/1846	251/18870	0.179283	1.83265	4.373	4.66e-05	0.000427394	0.000306656	PAX2/VGF/KCNB1/TRPV4/FGFR4/FOXA2/ICAM1/SSTR5/INS/CYP11B1/CNR1/DBH/PAX6/ADCY5/ABCC8/BRSK2/LEP/ANO1/TIAM1/ADRA2A/NGFR/VSNL1/ALOX5/FOXA3/LIN28A/MTNR1B/TUNAR/GATA4/NPTX1/GCGR/POMC/GJB6/PTPRN/CSMD1/NKX6-1/FFAR1/BAIAP3/NEUROD1/NOX4/PPP1R3G/ADCY8/TH/CASR/HNF4A/LEPR	45	4.33161
BP	GO:0060419	heart growth	23/1846	97/18870	0.237113	2.4238	4.62942	4.69e-05	0.000429902	0.000308456	WT1/TBX2/ADRA1A/NDRG4/TBX20/FGF2/BASP1/TP73/TBX5/TENM4/FGFR2/FGF9/FOXC2/NKX2-5/PRKG1/GATA4/S1PR1/NOG/MIR1-1/ZFPM2/FOXC1/KCNK2/PROX1	23	4.32883
BP	GO:0070482	response to oxygen levels	57/1846	343/18870	0.166181	1.69872	4.30036	4.78e-05	0.000437235	0.000313717	SFRP1/OXTR/CBFA2T3/ASCL2/DRD2/LPAR1/PGF/TLR2/TRPV4/BCL2/PDPN/CD38/KCNJ8/RYR2/ADORA1/OPRD1/KCNK3/BMP7/LEP/EPHA4/FGFR2/MMP2/NGB/SOX2/CHRNA4/WTIP/NOS1/RYR1/SLC8A3/PLOD2/VEGFC/PTGS2/CPEB1/MMP14/CXCR4/LOXL2/SLC6A4/NDNF/PLAU/SLC39A12/CYGB/COL1A1/P2RX2/POU4F2/FMN2/DIO3/CAV1/EPO/PENK/KCNK2/TH/TGFB1/BMP2/PTGIS/CASR/KCNA5/MYOD1	57	4.32057
BP	GO:2000648	positive regulation of stem cell proliferation	16/1846	55/18870	0.290909	2.9737	4.82692	4.83e-05	0.000440961	0.00031639	FGF2/HMX2/WNT1/HMGA2/FGF4/RUNX2/FGF9/PRRX1/NR2E1/SHOX2/VEGFC/FGF8/FGF10/KDR/TGFB1/GJA1	16	4.31605
BP	GO:0046942	carboxylic acid transport	58/1846	351/18870	0.165242	1.68912	4.29142	4.86e-05	0.00044275	0.000317674	DRD2/SLC6A18/SLC1A6/SLCO3A1/SLC13A5/SLC25A2/SLC16A3/SLC38A11/SLC6A15/GRM7/SLC6A20/TNFSF11/KCNJ8/CRABP1/ADORA1/SLC26A10P/NPY5R/SLC5A8/ABCB1/ABCC8/SLC7A4/LEP/SLC6A1/SLC16A12/SLC27A6/NTRK2/ABCB4/TRPC4/PRKG1/RBP7/SPX/SLC35D1/SLC7A10/SLC38A3/CACNB4/SLC17A7/ABCC3/PTGS2/NTSR1/SLC6A17/HTR1B/SLC47A1/SSTR4/TRH/SLC6A7/SLC7A14/LRP2/RBP1/LHCGR/GFAP/SLC32A1/CASR/PLA2R1/SLC22A6/FGF19/SLC1A2/GJA1/SLC38A4	58	4.31336
BP	GO:0014902	myotube differentiation	28/1846	130/18870	0.215385	2.20168	4.52727	4.88e-05	0.000443907	0.000318504	TNFSF14/ADAMTS5/BCL2/NPHS1/BDNF/WNT1/SHH/EHD2/NKX2-5/NOS1/ADAM12/RYR1/SHOX2/DNER/ADGRB1/DOCK2/KLHL40/ANHX/MMP14/CAV2/KCNH1/CYP26B1/MIR1-1/P2RX2/JAM2/ACTA1/CACNA1H/MYOD1	28	4.31158
BP	GO:0032098	regulation of appetite	9/1846	20/18870	0.45	4.59995	5.30414	4.96e-05	0.000448642	0.000321902	HTR4/SCTR/GHSR/LEP/NPY/SPX/GALP/POMC/HTR2C	9	4.30452
BP	GO:0042693	muscle cell fate commitment	9/1846	20/18870	0.45	4.59995	5.30414	4.96e-05	0.000448642	0.000321902	WT1/TBX2/TBX5/NKX2-5/TBX18/WNT3A/FGF10/DKK1/MYOD1	9	4.30452
BP	GO:0097623	potassium ion export across plasma membrane	9/1846	20/18870	0.45	4.59995	5.30414	4.96e-05	0.000448642	0.000321902	KCNB1/KCNE1/KCNH2/KCNA2/KCNE5/WNK4/KCNQ1/KCNA5/KCNT2	9	4.30452
BP	GO:0003401	axis elongation	11/1846	29/18870	0.37931	3.87735	5.10621	4.97e-05	0.000448642	0.000321902	SFRP1/HOXD13/SFRP2/BMP4/FGFR2/SHH/WNT11/PRICKLE1/WNT3A/FGF10/ESR1	11	4.30364
BP	GO:0007214	gamma-aminobutyric acid signaling pathway	11/1846	29/18870	0.37931	3.87735	5.10621	4.97e-05	0.000448642	0.000321902	GABRD/GABRB2/GABRA5/GABRA4/SHISA7/CACNB4/GABRA2/HTR1A/GABBR2/GABRB1/GABRB3	11	4.30364
BP	GO:0001662	behavioral fear response	13/1846	39/18870	0.333333	3.40737	4.95561	5.11e-05	0.000459479	0.000329677	GRP/LYPD1/BCL2/NEUROD2/GABRA5/NR2E1/DRD1/ASIC4/MORC1/HTR1A/PENK/HTR2C/BRINP1	13	4.29158
BP	GO:0070371	ERK1 and ERK2 cascade	56/1846	336/18870	0.166667	1.70368	4.2857	5.11e-05	0.000459479	0.000329677	OXTR/DRD2/ALKAL1/FGF18/CAVIN3/NRG1/ADRA1A/ALKAL2/NDRG4/TRPV4/FGFR4/FGF2/ICAM1/NODAL/ADCYAP1/TNFSF11/BMP4/FLT4/NPY5R/PTPRR/EPHA4/TIMP3/TIAM1/RGS14/SPRY3/FGF4/FGFR2/OR2AT4/P2RY1/CCN2/NTRK1/HAND2/GATA4/FGF8/DUSP26/PDGFRA/TNFAIP8L3/SSTR4/FGF10/KDR/EPO/HTR2C/WNK4/NOX4/P2RY6/BMPER/CALCR/TGFB1/BMP2/HCRTR1/RAMP3/TPBG/CASR/EPHB1/NPNT/FGF19	56	4.29158
BP	GO:0033500	carbohydrate homeostasis	45/1846	252/18870	0.178571	1.82538	4.34355	5.14e-05	0.000460823	0.000330641	PAX2/VGF/KCNB1/TRPV4/FGFR4/FOXA2/ICAM1/SSTR5/INS/CYP11B1/CNR1/DBH/PAX6/ADCY5/ABCC8/BRSK2/LEP/ANO1/TIAM1/ADRA2A/NGFR/VSNL1/ALOX5/FOXA3/LIN28A/MTNR1B/TUNAR/GATA4/NPTX1/GCGR/POMC/GJB6/PTPRN/CSMD1/NKX6-1/FFAR1/BAIAP3/NEUROD1/NOX4/PPP1R3G/ADCY8/TH/CASR/HNF4A/LEPR	45	4.28904
BP	GO:0021534	cell proliferation in hindbrain	8/1846	16/18870	0.5	5.11105	5.41715	5.17e-05	0.000460823	0.000330641	FGF2/CEND1/LHX1/SKOR2/SHH/GBX2/LHX5/SLC6A4	8	4.28651
BP	GO:0021924	cell proliferation in external granule layer	8/1846	16/18870	0.5	5.11105	5.41715	5.17e-05	0.000460823	0.000330641	FGF2/CEND1/LHX1/SKOR2/SHH/GBX2/LHX5/SLC6A4	8	4.28651
BP	GO:0021930	cerebellar granule cell precursor proliferation	8/1846	16/18870	0.5	5.11105	5.41715	5.17e-05	0.000460823	0.000330641	FGF2/CEND1/LHX1/SKOR2/SHH/GBX2/LHX5/SLC6A4	8	4.28651
BP	GO:0060911	cardiac cell fate commitment	8/1846	16/18870	0.5	5.11105	5.41715	5.17e-05	0.000460823	0.000330641	WT1/TBX5/TENM4/NKX2-5/TBX18/SOX17/WNT3A/DKK1	8	4.28651
BP	GO:2000696	regulation of epithelial cell differentiation involved in kidney development	8/1846	16/18870	0.5	5.11105	5.41715	5.17e-05	0.000460823	0.000330641	PAX2/GATA3/GDNF/LHX1/PAX8/WNT9B/OSR1/PROM1	8	4.28651
BP	GO:0060350	endochondral bone morphogenesis	17/1846	61/18870	0.278689	2.84878	4.76242	5.19e-05	0.000461537	0.000331153	FGF18/ALPL/TRPV4/IHH/COL2A1/BMP4/DLX5/RUNX2/SHOX2/BMP6/MMP14/COL27A1/COMP/COL1A1/FOXC1/SMPD3/SERPINH1	17	4.28483
BP	GO:0009954	proximal/distal pattern formation	12/1846	34/18870	0.352941	3.6078	5.01163	5.22e-05	0.000463352	0.000332456	GREM1/NODAL/ALDH1A2/LRP4/HOXD10/HOXD9/EN1/HOXA9/IRX1/CYP26B1/FGF10/OSR1	12	4.28233
BP	GO:0015849	organic acid transport	58/1846	352/18870	0.164773	1.68432	4.26771	5.27e-05	0.000467391	0.000335354	DRD2/SLC6A18/SLC1A6/SLCO3A1/SLC13A5/SLC25A2/SLC16A3/SLC38A11/SLC6A15/GRM7/SLC6A20/TNFSF11/KCNJ8/CRABP1/ADORA1/SLC26A10P/NPY5R/SLC5A8/ABCB1/ABCC8/SLC7A4/LEP/SLC6A1/SLC16A12/SLC27A6/NTRK2/ABCB4/TRPC4/PRKG1/RBP7/SPX/SLC35D1/SLC7A10/SLC38A3/CACNB4/SLC17A7/ABCC3/PTGS2/NTSR1/SLC6A17/HTR1B/SLC47A1/SSTR4/TRH/SLC6A7/SLC7A14/LRP2/RBP1/LHCGR/GFAP/SLC32A1/CASR/PLA2R1/SLC22A6/FGF19/SLC1A2/GJA1/SLC38A4	58	4.27819
BP	GO:0002067	glandular epithelial cell differentiation	19/1846	73/18870	0.260274	2.66055	4.68088	5.43e-05	0.000480378	0.000344672	NR5A2/CDK6/FGF2/BMP4/PAX6/NKX6-2/LHX3/FGFR2/ASCL1/FGF8/BMP6/NKX6-1/CAV1/NEUROD1/BMP2/INSM1/PGR/PROX1/CDH2	19	4.2652
BP	GO:0033674	positive regulation of kinase activity	56/1846	337/18870	0.166172	1.69863	4.26135	5.56e-05	0.000490784	0.000352139	CCND2/FGF18/NRG1/TCL1A/CHRNA3/FGFR4/FGR/FGF2/SLC8A2/ADCYAP1/TNFSF11/INS/FLT4/CRIPTO/CD40/NTF3/DGKZ/RET/LEP/ADRA2C/EPHA4/EDN3/HMGA2/ADRA2A/FGFR2/ELANE/LRRK2/NTRK2/AGAP2/DLG3/PRLR/NTRK1/MMD2/AXL/PDGFRA/ALK/PIK3R5/EPHA8/LTK/KDR/FGFR1/NTRK3/NOX4/DKK1/TTBK1/ROBO1/CALCA/FZD10/ADCY8/TGFB1/EREG/FLT1/ADRA2B/PROX1/ROR2/KIT	56	4.25493
BP	GO:0010717	regulation of epithelial to mesenchymal transition	25/1846	111/18870	0.225225	2.30228	4.53126	5.61e-05	0.000495086	0.000355225	SFRP1/SFRP2/GREM1/GATA3/FOXA2/TBX20/PDPN/BMP4/OLFM1/TBX5/BMP7/TGFB1I1/EPHA4/TIAM1/CRB2/LDLRAD4/MAD2L2/LOXL2/NKX2-1/NOG/COL1A1/ALX1/FOXC1/TGFB1/BMP2	25	4.25104
BP	GO:0055007	cardiac muscle cell differentiation	28/1846	131/18870	0.21374	2.18488	4.48121	5.63e-05	0.000496139	0.000355981	WT1/NRG1/ADRA1A/GREM1/OBSL1/BMP4/KCNJ8/TBX5/ACTC1/NKX2-5/PRKG1/TBX18/SHOX2/GATA4/MYH11/PRICKLE1/NKX2-6/PDGFRA/WNT3A/SLC8A1/MIR1-1/NOX4/DKK1/SYNE1/TGFB1/BMP2/PROX1/ACTN2	28	4.24949
BP	GO:0044706	multi-multicellular organism process	40/1846	216/18870	0.185185	1.89298	4.34653	5.74e-05	0.000504601	0.000362052	OXTR/PRLHR/THBD/IHH/BCL2/CD38/NODAL/ADCYAP1/CNR1/GHSR/PRDM14/PAPPA/KLK14/ABCC8/LEP/ADRA2A/MMP2/PRLR/TAC1/CRHBP/STOX2/HMX3/PCSK5/TACR1/SLC38A3/TIMP1/PTGS2/CYP27B1/SLC6A4/TEKT3/CSMD1/EPO/SYDE1/CRHR1/CALCA/ESR1/ACVR1C/ADRA2B/PGR/GJA1	40	4.24109
BP	GO:0048701	embryonic cranial skeleton morphogenesis	14/1846	45/18870	0.311111	3.18021	4.82166	6.29e-05	0.000551218	0.0003955	NODAL/BMP4/LHX1/TBX15/FGFR2/RUNX2/FOXC2/PAX5/PRRX1/HOXA2/FGF8/MMP14/PDGFRA/WNT9B	14	4.20135
BP	GO:0002053	positive regulation of mesenchymal cell proliferation	10/1846	25/18870	0.4	4.08884	5.08894	6.45e-05	0.000561311	0.000402741	IHH/CHRD/FGFR2/FGF9/SHH/FOXF1/PRRX1/SHOX2/KDR/SYNE1	10	4.19044
BP	GO:0007190	activation of adenylate cyclase activity	10/1846	25/18870	0.4	4.08884	5.08894	6.45e-05	0.000561311	0.000402741	DRD5/AVPR2/LGR5/ADCYAP1/GLP1R/GIPR/DRD1/ADRB3/LHCGR/CRHR1	10	4.19044
BP	GO:0010842	retina layer formation	10/1846	25/18870	0.4	4.08884	5.08894	6.45e-05	0.000561311	0.000402741	ATP8A2/SDK1/MEGF11/FJX1/LHX1/DSCAM/SDK2/PTF1A/FAT3/PROM1	10	4.19044
BP	GO:2000311	regulation of AMPA receptor activity	10/1846	25/18870	0.4	4.08884	5.08894	6.45e-05	0.000561311	0.000402741	CACNG5/ARC/GSG1L/SHISA9/SHISA6/SHANK1/SHISA7/SHISA8/CACNG8/CNIH3	10	4.19044
BP	GO:0006942	regulation of striated muscle contraction	23/1846	99/18870	0.232323	2.37483	4.5163	6.6e-05	0.000573363	0.000411389	CHGA/ADRA1A/TRPV4/PDE5A/RYR2/ADORA1/PDE4B/ADRA1B/TNNT3/NKX2-5/CACNA1C/NOS1/TNNI3/SLC8A3/GATA4/REM1/SLC8A1/DMD/MIR1-1/CAV1/FGF13/HCN4/KCNQ1	23	4.18046
BP	GO:0003281	ventricular septum development	19/1846	74/18870	0.256757	2.62459	4.61092	6.64e-05	0.000576503	0.000413642	HOXA13/GATA3/BMP4/TBX5/FGFR2/SALL1/WNT11/NKX2-5/PAX8/GATA4/NOG/ROBO2/MIR1-1/ZFPM2/LRP2/SLIT3/ROBO1/APLNR/PROX1	19	4.17783
BP	GO:0008277	regulation of G protein-coupled receptor signaling pathway	29/1846	139/18870	0.208633	2.13267	4.41356	6.66e-05	0.000576968	0.000413976	DRD2/CHGA/GRP/KCTD8/KLK6/ADCYAP1/SLC24A4/PDE4A/KCTD16/GNAT1/KLK14/GIPR/PDE4B/RGS14/RGS6/RGS20/FGF8/GUCY2D/HTR1B/RGS7/KCTD12/SSTR4/MRAP2/CNTN2/RAMP2/RGS11/CALCR/APLNR/RAMP3	29	4.17653
BP	GO:0045598	regulation of fat cell differentiation	30/1846	146/18870	0.205479	2.10043	4.39541	6.76e-05	0.000585182	0.000419869	SFRP1/SFRP2/TRPV4/ID4/INS/VSTM2A/WNT1/CCDC3/BMP7/TGFB1I1/LEP/RUNX1T1/DLK2/ALOX5/MEDAG/FNDC5/WIF1/SLC7A10/PTGS2/TLCD3B/WNT3A/FRZB/ZFPM2/MIR483/LPL/HTR2C/RARRES2/TGFB1/BMP2/CMKLR1	30	4.17005
BP	GO:0002209	behavioral defense response	13/1846	40/18870	0.325	3.32218	4.84129	6.89e-05	0.000594261	0.000426383	GRP/LYPD1/BCL2/NEUROD2/GABRA5/NR2E1/DRD1/ASIC4/MORC1/HTR1A/PENK/HTR2C/BRINP1	13	4.16178
BP	GO:0051349	positive regulation of lyase activity	13/1846	40/18870	0.325	3.32218	4.84129	6.89e-05	0.000594261	0.000426383	DRD5/AVPR2/LGR5/ADCYAP1/GLP1R/GIPR/CACNA1C/NOS1/DRD1/FTMT/ADRB3/LHCGR/CRHR1	13	4.16178
BP	GO:0045987	positive regulation of smooth muscle contraction	11/1846	30/18870	0.366667	3.7481	4.96036	7.16e-05	0.000616467	0.000442316	OXTR/PROK2/ADRA1A/GHSR/TACR3/SPX/TACR1/PTGS2/NPNT/ADRA2B/KIT	11	4.14509
BP	GO:0050885	neuromuscular process controlling balance	15/1846	51/18870	0.294118	3.0065	4.72482	7.19e-05	0.000617954	0.000443383	RBFOX1/NKX6-2/ADCY5/SHANK1/NRXN1/HMX3/USH1C/POU4F1/POU4F2/CDH23/JPH3/POU4F3/GRIN2C/NEUROG1/USH1G	15	4.14327
BP	GO:0045444	fat cell differentiation	44/1846	248/18870	0.177419	1.8136	4.247	7.25e-05	0.000622458	0.000446614	SFRP1/SFRP2/TRPV4/ID4/WNT5B/INS/KCNJ8/VSTM2A/WNT1/CCDC3/BMP7/TGFB1I1/LEP/RETN/GDF10/HMGA2/RUNX1T1/DLK2/ALOX5/MEDAG/FNDC5/WIF1/PRDM16/SLC7A10/PTGS2/PDGFRA/TLCD3B/EGR2/WNT3A/GDF6/ADRB3/FRZB/ZFPM2/MIR483/FGF10/IL11/LPL/HTR2C/CNTN2/RARRES2/TGFB1/BMP2/CMKLR1/SH2B2	44	4.13966
BP	GO:0030879	mammary gland development	28/1846	133/18870	0.210526	2.15202	4.39032	7.47e-05	0.000640211	0.000459352	OXTR/NRG1/TBX2/WNT3/GATA3/NR3C1/FGF2/TNFSF11/BMP4/NTN1/CRIPTO/SLC6A3/FGFR2/NEURL1/FOXF1/PRLR/HOXD9/HOXA9/WNT3A/CSMD1/FOXB1/FGF10/CAV1/SOCS2/ROBO1/ESR1/NRG3/PGR	28	4.12668
BP	GO:0042733	embryonic digit morphogenesis	16/1846	57/18870	0.280702	2.86936	4.65437	7.79e-05	0.000666196	0.000477996	TBX2/HOXD13/SFRP2/IHH/HOXD12/BMP4/SALL1/SHH/LRP4/ALX4/HAND2/PRICKLE1/NOG/FREM2/OSR1/WNT7A	16	4.10846
BP	GO:0021511	spinal cord patterning	9/1846	21/18870	0.428571	4.3809	5.10455	7.93e-05	0.000674336	0.000483837	LHX3/CHRD/DLL4/ASCL1/SHH/SOX1/RFX4/DMRT3/DBX1	9	4.10073
BP	GO:0050961	detection of temperature stimulus involved in sensory perception	9/1846	21/18870	0.428571	4.3809	5.10455	7.93e-05	0.000674336	0.000483837	ADORA1/ANO1/ASIC3/NTRK1/NTSR1/CXCR4/CALCA/SCN9A/EPHB1	9	4.10073
BP	GO:0090189	regulation of branching involved in ureteric bud morphogenesis	9/1846	21/18870	0.428571	4.3809	5.10455	7.93e-05	0.000674336	0.000483837	PAX2/GREM1/HOXB7/GDNF/BMP4/LHX1/PAX8/NOG/WNT2B	9	4.10073
BP	GO:2000738	positive regulation of stem cell differentiation	9/1846	21/18870	0.428571	4.3809	5.10455	7.93e-05	0.000674336	0.000483837	HOXB4/FGF2/SP7/SOX5/TCF15/TBX5/NKX2-5/SOX17/FOXC1	9	4.10073
BP	GO:0021545	cranial nerve development	17/1846	63/18870	0.269841	2.75834	4.60335	8.11e-05	0.000688318	0.00049387	LPAR1/KCNA1/PAX2/PLXNA4/SLC24A4/KCNA2/SALL1/KCNA3/NTRK1/PHOX2A/EGR2/POU4F1/DRGX/POU4F3/NEUROG1/EPHB1/HOXD3	17	4.09098
BP	GO:0014061	regulation of norepinephrine secretion	7/1846	13/18870	0.538462	5.50421	5.3495	8.55e-05	0.000721153	0.000517428	OXTR/KCNB1/GHSR/ADRA2C/ADRA2A/P2RY1/ADRA2B	7	4.06803
BP	GO:0032341	aldosterone metabolic process	7/1846	13/18870	0.538462	5.50421	5.3495	8.55e-05	0.000721153	0.000517428	CYP11B1/DKK3/EDNRB/BMP6/CYP11B2/BMP2/CACNA1H	7	4.06803
BP	GO:0042670	retinal cone cell differentiation	7/1846	13/18870	0.538462	5.50421	5.3495	8.55e-05	0.000721153	0.000517428	HCN1/THY1/GNAT1/CRB2/CABP4/USH1C/DIO3	7	4.06803
BP	GO:0048243	norepinephrine secretion	7/1846	13/18870	0.538462	5.50421	5.3495	8.55e-05	0.000721153	0.000517428	OXTR/KCNB1/GHSR/ADRA2C/ADRA2A/P2RY1/ADRA2B	7	4.06803
BP	GO:0015698	inorganic anion transport	33/1846	169/18870	0.195266	1.99603	4.28296	8.64e-05	0.00072796	0.000522313	GABRD/SFRP4/CA2/SLC12A5/CLCNKB/TTYH1/GLRA3/SLC26A10P/SLC5A8/ABCB1/GABRB2/ANO1/SLC6A1/GABRA5/GABRA4/CA7/PRKG2/SLC17A7/SLC4A8/GABRA2/SLC34A2/ADAMTS8/GABRB1/BEST2/ANO5/WNK4/P2RY6/KCNQ1/CASR/SLC22A6/KCNT2/GABRB3/GLRB	33	4.06349
BP	GO:0046887	positive regulation of hormone secretion	29/1846	141/18870	0.205674	2.10242	4.32671	8.72e-05	0.00073325	0.000526108	GALR1/DRD2/GRP/SNAP25/CD38/ADCYAP1/TNFSF11/INS/SLC30A8/GIPR/ABCC8/LEP/ANO1/RETN/EDN3/VSNL1/P2RY1/TUNAR/TACR1/PRKCB/BMP6/TFR2/TRH/NKX6-1/FFAR1/BAIAP3/ADCY8/CASR/FOXL2	29	4.05948
BP	GO:0048511	rhythmic process	50/1846	296/18870	0.168919	1.72671	4.14965	8.93e-05	0.000742479	0.00053273	OXTR/DRD2/PROK2/CAVIN3/PRKCG/ID4/PASD1/MAGEL2/ADORA1/EGR3/NPY5R/HES7/SPSB4/LEP/RETN/GDF10/KCNA2/NGFR/FBXL21P/PIWIL2/MMP2/GAS2/MTNR1A/NTRK2/KCNH7/MTNR1B/PRKG1/ADAMTS1/NTRK1/AXL/SLC6A4/PDGFRA/NKX2-1/SOX14/ROBO2/GABRB1/PROKR2/PTPRN/SLIT3/LHCGR/C3orf70/HTR7/ESR1/TH/EREG/SCN9A/PDE6B/PGR/PROX1/HNF4A	50	4.04915
BP	GO:0003128	heart field specification	8/1846	17/18870	0.470588	4.8104	5.17564	8.94e-05	0.000742479	0.00053273	BMP4/WNT11/GATA5/ROBO2/LRP2/DKK1/ROBO1/BMP2	8	4.04866
BP	GO:0010470	regulation of gastrulation	8/1846	17/18870	0.470588	4.8104	5.17564	8.94e-05	0.000742479	0.00053273	FOXA2/NODAL/LHX1/TENM4/CRB2/OTX2/OSR1/HNF4A	8	4.04866
BP	GO:0010919	regulation of inositol phosphate biosynthetic process	8/1846	17/18870	0.470588	4.8104	5.17564	8.94e-05	0.000742479	0.00053273	ADCYAP1R1/HRH1/P2RY1/PTH1R/PRKG1/NTSR1/LHCGR/P2RY6	8	4.04866
BP	GO:0072077	renal vesicle morphogenesis	8/1846	17/18870	0.470588	4.8104	5.17564	8.94e-05	0.000742479	0.00053273	PAX2/GREM1/GDNF/LHX1/KIF26B/SALL1/PAX8/WNT9B	8	4.04866
BP	GO:0072224	metanephric glomerulus development	8/1846	17/18870	0.470588	4.8104	5.17564	8.94e-05	0.000742479	0.00053273	WT1/PAX2/LHX1/RET/TCF21/PDGFRA/NPHS2/OSR1	8	4.04866
BP	GO:1904948	midbrain dopaminergic neuron differentiation	8/1846	17/18870	0.470588	4.8104	5.17564	8.94e-05	0.000742479	0.00053273	SFRP1/WNT3/SFRP2/LMX1A/WNT1/WNT9B/WNT3A/DKK1	8	4.04866
BP	GO:1905962	glutamatergic neuron differentiation	8/1846	17/18870	0.470588	4.8104	5.17564	8.94e-05	0.000742479	0.00053273	VSX1/GRID2/PAX6/CBLN1/CABP4/LBX1/WNT7A/PROX1	8	4.04866
BP	GO:0099172	presynapse organization	15/1846	52/18870	0.288462	2.94868	4.63357	9.2e-05	0.000762994	0.000547449	PCDH17/NTNG2/CBLN1/SLITRK4/LRRC4B/LRP4/MIR431/WNT3A/SLITRK5/SLITRK2/DKK1/IL1RAPL2/WNT7A/NLGN4X/LRFN5	15	4.03621
BP	GO:0086065	cell communication involved in cardiac conduction	16/1846	58/18870	0.275862	2.81989	4.57089	9.79e-05	0.000810584	0.000581596	RYR2/TBX5/CACNA1C/KCNJ3/CACNA1G/TBX18/ATP1B2/SLC8A1/KCNE5/CAV1/HCN4/KCNQ1/KCNA5/CACNA2D1/GJA1/SCN3B	16	4.00922
BP	GO:0035137	hindlimb morphogenesis	12/1846	36/18870	0.333333	3.40737	4.76082	9.9e-05	0.000818795	0.000587487	WNT3/BMP4/RSPO2/FGF4/SHH/ALX4/FGF8/HOXD10/HOXD9/ALX3/OSR1/WNT7A	12	4.00436
BP	GO:0009306	protein secretion	59/1846	368/18870	0.160326	1.63887	4.07555	0.000100232	0.000827314	0.000593599	SFRP1/DRD2/CHGA/VGF/TLR2/KCNB1/SNAP25/FOXA2/SSTR5/CD38/ADCYAP1/CAVIN1/INS/CNR1/KCNJ8/SLC30A8/FRMD4A/GHSR/GIPR/RAB3C/CBLN1/ADCY5/ABCC8/BRSK2/KCNN4/LEP/ANO1/TIAM1/ADRA2A/VSNL1/ACHE/ALOX5/MTNR1B/C1QTNF5/TUNAR/WLS/EDNRB/PCSK5/VEGFC/RIMS2/PRKCB/SLC4A8/PCSK1/BMP6/CD200/COMP/PTPRN/TRH/NKX6-1/FFAR1/BAIAP3/NEUROD1/ADCY8/TGFB1/ACVR1C/CASR/KCNA5/HNF4A/CBLN4	59	3.99899
BP	GO:0030514	negative regulation of BMP signaling pathway	18/1846	70/18870	0.257143	2.62854	4.49498	0.000100326	0.000827314	0.000593599	SFRP1/SFRP2/GREM1/FBN1/HTRA3/WNT1/CHRD/SKOR2/NBL1/RBPMS2/FSTL3/HTRA1/NOG/VWC2/CHRDL2/LRP2/DKK1/BMPER	18	3.99859
BP	GO:0001945	lymph vessel development	11/1846	31/18870	0.354839	3.6272	4.82063	0.000101211	0.000832095	0.000597029	FGF2/PDPN/FLT4/SOX18/SVEP1/FOXC2/VEGFC/FOXC1/KDR/CCBE1/PROX1	11	3.99477
BP	GO:0045762	positive regulation of adenylate cyclase activity	11/1846	31/18870	0.354839	3.6272	4.82063	0.000101211	0.000832095	0.000597029	DRD5/AVPR2/LGR5/ADCYAP1/GLP1R/GIPR/CACNA1C/DRD1/ADRB3/LHCGR/CRHR1	11	3.99477
BP	GO:0016339	calcium-dependent cell-cell adhesion via plasma membrane cell adhesion molecules	14/1846	47/18870	0.297872	3.04488	4.62202	0.000106817	0.000875545	0.000628205	CDH6/CDH20/PCDHGB4/CDH4/CDH22/DCHS1/CDH11/CDH13/CDH8/FXYD5/PCDHB2/CDH23/PCDHB16/CDH2	14	3.97136
BP	GO:0050919	negative chemotaxis	14/1846	47/18870	0.297872	3.04488	4.62202	0.000106817	0.000875545	0.000628205	PLXNA4/NRG1/NTN1/SEMA6D/SEMA5B/LRTM2/SLIT1/FLRT2/SEMA5A/LGR6/ROBO2/SLIT3/ROBO1/NRG3	14	3.97136
BP	GO:0001558	regulation of cell growth	65/1846	417/18870	0.155875	1.59337	4.0348	0.000107157	0.000877013	0.000629258	SFRP1/WT1/KIF26A/PLXNA4/SPOCK1/UNC13A/WNT3/SFRP2/GREM1/BCL2/SGK1/FAM107A/CD38/BDNF/LMX1A/INS/NTN1/L1CAM/CPNE9/CDH4/SEMA6D/LTBP4/SEMA5B/OLFM1/SHTN1/BCL11A/SLIT1/RIMS1/DSCAM/RASAL1/DISC1/WNT11/MEG3/NPPB/RGMA/SEMA5A/RIMS2/RASGRP2/WFDC1/CYP27B1/MAD2L2/SOX17/MMP14/CXCR4/SYT2/ISLR2/WNT3A/NKX6-1/NPR1/FRZB/POU4F2/NRCAM/SLIT3/SYT3/NGF/FGF13/FHL1/SOCS2/MAG/TGFB1/NRG3/FSTL4/BARHL2/HNF4A/GJA1	65	3.96998
BP	GO:0035592	establishment of protein localization to extracellular region	59/1846	369/18870	0.159892	1.63443	4.05282	0.000108185	0.000884103	0.000634346	SFRP1/DRD2/CHGA/VGF/TLR2/KCNB1/SNAP25/FOXA2/SSTR5/CD38/ADCYAP1/CAVIN1/INS/CNR1/KCNJ8/SLC30A8/FRMD4A/GHSR/GIPR/RAB3C/CBLN1/ADCY5/ABCC8/BRSK2/KCNN4/LEP/ANO1/TIAM1/ADRA2A/VSNL1/ACHE/ALOX5/MTNR1B/C1QTNF5/TUNAR/WLS/EDNRB/PCSK5/VEGFC/RIMS2/PRKCB/SLC4A8/PCSK1/BMP6/CD200/COMP/PTPRN/TRH/NKX6-1/FFAR1/BAIAP3/NEUROD1/ADCY8/TGFB1/ACVR1C/CASR/KCNA5/HNF4A/CBLN4	59	3.96583
BP	GO:0030856	regulation of epithelial cell differentiation	33/1846	171/18870	0.192982	1.97269	4.20747	0.000109483	0.00089204	0.00064004	PAX2/SFRP4/GATA3/FGF2/NODAL/GDNF/BMP4/FOXE3/ETV4/LHX1/TP73/PAX6/BMP7/ASCL1/PAX8/PRLR/FST/ATOH1/CYP27B1/AJAP1/BMP6/CDKN1C/WNT9B/NKX6-1/FRZB/MIR1-1/FGF10/FOXC1/CAV1/ATOH8/BMP2/OSR1/PROM1	33	3.96065
BP	GO:0051897	positive regulation of phosphatidylinositol 3-kinase/protein kinase B signal transduction	33/1846	171/18870	0.192982	1.97269	4.20747	0.000109483	0.00089204	0.00064004	GATA3/FGR/FGF2/TNFSF11/INS/MIR675/MEIS3/RET/LEP/NTRK2/H19/WNT16/LIN28A/SEMA5A/NTRK1/IGF2/AXL/PDGFRA/PIK3R5/LTK/LRP2/KDR/FGFR1/PIK3CD/NTRK3/NOX4/CALCR/TGFB1/RAMP3/TPBG/FLT1/ROR2/KIT	33	3.96065
BP	GO:0001570	vasculogenesis	20/1846	83/18870	0.240964	2.46316	4.39907	0.000112948	0.000916167	0.000657352	WT1/HOXA13/TBX20/TBX5/SOX18/SHH/NTRK2/NKX2-5/FOXF1/TNNI3/SOX17/MIR1-1/ZFPM2/KDR/CAV1/RAMP2/EGFL7/TGFB1/APLNR/WNT7A	20	3.94712
BP	GO:0014855	striated muscle cell proliferation	20/1846	83/18870	0.240964	2.46316	4.39907	0.000112948	0.000916167	0.000657352	TBX2/NDRG4/TBX20/FGF2/TP73/TBX5/TENM4/FGFR2/FGF9/SHH/FOXC2/NKX2-5/ANHX/CAV2/NOG/MIR1-1/ZFPM2/FOXC1/KCNK2/EPHB1	20	3.94712
BP	GO:0019935	cyclic-nucleotide-mediated signaling	20/1846	83/18870	0.240964	2.46316	4.39907	0.000112948	0.000916167	0.000657352	LPAR1/ADCY2/SCTR/ADCYAP1R1/ADCYAP1/INS/GLP1R/GIPR/NPPB/MTNR1B/PRKG1/EDNRB/GUCY2D/CGAS/POMC/NPR1/KSR1/PEX5L/HTR2C/APLNR	20	3.94712
BP	GO:0008584	male gonad development	30/1846	150/18870	0.2	2.04442	4.2289	0.000113381	0.000918316	0.000658893	SFRP1/WT1/LHX9/PRKACG/GFRA1/DMRT1/SFRP2/GATA3/BCL2/KCNE1/DHH/MAMLD1/FGF9/TCF21/NTRK1/NR0B1/GATA4/MMP14/PDGFRA/HOXA9/NKX2-1/CSMD1/ZFPM2/WNT2B/LRP2/LHCGR/UTF1/ESR1/SRD5A2/KIT	30	3.94546
BP	GO:0007565	female pregnancy	35/1846	186/18870	0.188172	1.92351	4.16797	0.000116717	0.000943941	0.00067728	OXTR/PRLHR/THBD/IHH/BCL2/CD38/NODAL/ADCYAP1/CNR1/GHSR/PRDM14/PAPPA/ABCC8/LEP/ADRA2A/MMP2/PRLR/CRHBP/STOX2/HMX3/PCSK5/SLC38A3/TIMP1/PTGS2/CYP27B1/CSMD1/EPO/SYDE1/CRHR1/CALCA/ESR1/ACVR1C/ADRA2B/PGR/GJA1	35	3.93287
BP	GO:0018108	peptidyl-tyrosine phosphorylation	47/1846	276/18870	0.17029	1.74072	4.08208	0.000117492	0.0009488	0.000680766	SFRP1/LRRK1/GFRA1/SFRP2/GREM1/FGFR4/FGR/SRMS/FLT4/CRIPTO/AATK/CD40/NTF3/LEP/EPHA4/ADRA2A/IFNL4/FGFR2/CSPG4/EFEMP1/LRP4/DLG3/PRLR/NTRK1/IGF2/FGF8/ENPP2/BMP6/PDGFRA/ALK/LTK/ITGB2/FGF10/KDR/FGFR1/CAV1/EPO/IL11/TSLP/NOX4/TTBK1/TGFB1/SOCS3/FLT1/HCK/CRLF1/KIT	47	3.92999
BP	GO:0036293	response to decreased oxygen levels	52/1846	315/18870	0.165079	1.68746	4.05164	0.000119621	0.000964569	0.00069208	SFRP1/OXTR/CBFA2T3/ASCL2/DRD2/PGF/TLR2/TRPV4/BCL2/CD38/KCNJ8/RYR2/ADORA1/OPRD1/KCNK3/BMP7/LEP/EPHA4/FGFR2/MMP2/NGB/SOX2/CHRNA4/WTIP/NOS1/RYR1/SLC8A3/PLOD2/VEGFC/PTGS2/CPEB1/MMP14/CXCR4/LOXL2/SLC6A4/NDNF/PLAU/SLC39A12/CYGB/P2RX2/FMN2/DIO3/CAV1/EPO/PENK/KCNK2/TH/TGFB1/BMP2/PTGIS/CASR/KCNA5	52	3.92219
BP	GO:0001755	neural crest cell migration	16/1846	59/18870	0.271186	2.7721	4.48918	0.000122196	0.000978352	0.000701969	GDNF/BMP4/SEMA6D/PAX6/SEMA5B/RET/PITX2/BMP7/EDN3/SHH/EDNRB/SEMA5A/HAND2/GBX2/RADIL/FGF19	16	3.91294
BP	GO:0060038	cardiac muscle cell proliferation	16/1846	59/18870	0.271186	2.7721	4.48918	0.000122196	0.000978352	0.000701969	TBX2/NDRG4/TBX20/FGF2/TP73/TBX5/TENM4/FGFR2/FGF9/FOXC2/NKX2-5/NOG/MIR1-1/ZFPM2/FOXC1/KCNK2	16	3.91294
BP	GO:0098900	regulation of action potential	16/1846	59/18870	0.271186	2.7721	4.48918	0.000122196	0.000978352	0.000701969	ADRA1A/KCNB1/SLC8A2/CNR1/RYR2/CACNA1C/MTNR1B/TBX18/TACR1/MIR1-1/CAV1/KCNQ3/FGF13/FGF12/HCN4/CACNA2D1	16	3.91294
BP	GO:0003143	embryonic heart tube morphogenesis	18/1846	71/18870	0.253521	2.59152	4.42418	0.000122255	0.000978352	0.000701969	TBX2/NDRG4/IHH/TBX20/NODAL/RYR2/SOX18/SHH/ZIC3/NKX2-5/HAND2/GATA4/FGF8/SOX17/WNT3A/LBX1/APLNR/HAND1	18	3.91273
BP	GO:0042698	ovulation cycle	18/1846	71/18870	0.253521	2.59152	4.42418	0.000122255	0.000978352	0.000701969	OXTR/NPY5R/LEP/RETN/GDF10/MMP2/GAS2/ADAMTS1/AXL/PDGFRA/ROBO2/GABRB1/PTPRN/SLIT3/LHCGR/ESR1/EREG/PGR	18	3.91273
BP	GO:0007530	sex determination	9/1846	22/18870	0.409091	4.18177	4.91707	0.000122585	0.000978352	0.000701969	WT1/DMRT1/DHH/FGF9/TCF21/SOX3/PTGDR/NR0B1/FOXL2	9	3.91156
BP	GO:0015874	norepinephrine transport	9/1846	22/18870	0.409091	4.18177	4.91707	0.000122585	0.000978352	0.000701969	OXTR/KCNB1/SLC6A2/GHSR/SLC6A3/ADRA2C/ADRA2A/P2RY1/ADRA2B	9	3.91156
BP	GO:0001947	heart looping	17/1846	65/18870	0.261538	2.67347	4.45039	0.000123761	0.000984855	0.000706635	TBX2/NDRG4/IHH/TBX20/NODAL/SOX18/SHH/ZIC3/NKX2-5/HAND2/GATA4/FGF8/SOX17/WNT3A/LBX1/APLNR/HAND1	17	3.90742
BP	GO:0030166	proteoglycan biosynthetic process	17/1846	65/18870	0.261538	2.67347	4.45039	0.000123761	0.000984855	0.000706635	HS3ST6/CHST9/FOXL1/HS3ST4/HS3ST3A1/CHST8/CYTL1/HS3ST3B1/HS3ST2/CHSY3/DSE/B3GAT2/NDST3/CHST13/HS6ST3/XYLT1/B3GAT1	17	3.90742
BP	GO:0046546	development of primary male sexual characteristics	30/1846	151/18870	0.198675	2.03088	4.18808	0.000128476	0.00101906	0.000731179	SFRP1/WT1/LHX9/PRKACG/GFRA1/DMRT1/SFRP2/GATA3/BCL2/KCNE1/DHH/MAMLD1/FGF9/TCF21/NTRK1/NR0B1/GATA4/MMP14/PDGFRA/HOXA9/NKX2-1/CSMD1/ZFPM2/WNT2B/LRP2/LHCGR/UTF1/ESR1/SRD5A2/KIT	30	3.89118
BP	GO:0042711	maternal behavior	6/1846	10/18870	0.6	6.13326	5.34665	0.000128993	0.00101906	0.000731179	OXTR/NR3C1/DBH/DRD1/NPAS1/BRINP1	6	3.88943
BP	GO:0042756	drinking behavior	6/1846	10/18870	0.6	6.13326	5.34665	0.000128993	0.00101906	0.000731179	DRD2/MMP17/SLC24A4/TACR1/EN1/HTR1B	6	3.88943
BP	GO:0048664	neuron fate determination	6/1846	10/18870	0.6	6.13326	5.34665	0.000128993	0.00101906	0.000731179	FEZF2/WNT1/PRRX1/ATOH1/LBX1/PROX1	6	3.88943
BP	GO:0072172	mesonephric tubule formation	6/1846	10/18870	0.6	6.13326	5.34665	0.000128993	0.00101906	0.000731179	GREM1/GATA3/GDNF/WNT9B/NOG/OSR1	6	3.88943
BP	GO:0003161	cardiac conduction system development	12/1846	37/18870	0.324324	3.31528	4.64198	0.000133557	0.00105207	0.000754864	BMP4/KCNJ8/TBX5/NKX2-5/NPPB/CACNA1G/TBX18/SHOX2/GATA4/GJB6/HCN4/GJA1	12	3.87433
BP	GO:0097106	postsynaptic density organization	12/1846	37/18870	0.324324	3.31528	4.64198	0.000133557	0.00105207	0.000754864	C1QL3/GRID2/CBLN1/NRXN2/SHANK2/LRRC4B/SHANK1/NRXN1/NPTX1/C1QL2/TMEM108/CDH2	12	3.87433
BP	GO:0001754	eye photoreceptor cell differentiation	14/1846	48/18870	0.291667	2.98145	4.52616	0.000137346	0.00107726	0.000772933	IHH/HCN1/THY1/PAX6/GNAT1/CRB2/DSCAM/CABP4/NTRK2/USH1C/SDK2/DIO3/TH/PROM1	14	3.86218
BP	GO:0014003	oligodendrocyte development	14/1846	48/18870	0.291667	2.98145	4.52616	0.000137346	0.00107726	0.000772933	LPAR1/TLR2/ID4/NKX6-2/TENM4/MAL/CNTN1/ASCL1/SHH/MOBP/OLIG1/PRDM8/CNTN2/MAG	14	3.86218
BP	GO:2001222	regulation of neuron migration	14/1846	48/18870	0.291667	2.98145	4.52616	0.000137346	0.00107726	0.000772933	DRD2/KIF26A/UNC5D/PAX6/NTNG2/SHTN1/PHACTR1/DRD1/FLRT2/SCRT1/SOX14/NKX6-1/CTNNA2/NRG3	14	3.86218
BP	GO:0048714	positive regulation of oligodendrocyte differentiation	10/1846	27/18870	0.37037	3.78596	4.77026	0.000138595	0.00108549	0.000778842	GSX2/OLIG2/TLR2/TP73/NKX6-2/TENM4/PTPRZ1/SHH/CXCR4/NKX6-1	10	3.85825
BP	GO:0018212	peptidyl-tyrosine modification	47/1846	278/18870	0.169065	1.7282	4.0278	0.000140121	0.00109547	0.000785999	SFRP1/LRRK1/GFRA1/SFRP2/GREM1/FGFR4/FGR/SRMS/FLT4/CRIPTO/AATK/CD40/NTF3/LEP/EPHA4/ADRA2A/IFNL4/FGFR2/CSPG4/EFEMP1/LRP4/DLG3/PRLR/NTRK1/IGF2/FGF8/ENPP2/BMP6/PDGFRA/ALK/LTK/ITGB2/FGF10/KDR/FGFR1/CAV1/EPO/IL11/TSLP/NOX4/TTBK1/TGFB1/SOCS3/FLT1/HCK/CRLF1/KIT	47	3.8535
BP	GO:0001958	endochondral ossification	11/1846	32/18870	0.34375	3.51385	4.68658	0.000140671	0.00109547	0.000785999	FGF18/ALPL/COL2A1/BMP4/DLX5/RUNX2/BMP6/MMP14/COL1A1/FOXC1/SMPD3	11	3.8518
BP	GO:0036075	replacement ossification	11/1846	32/18870	0.34375	3.51385	4.68658	0.000140671	0.00109547	0.000785999	FGF18/ALPL/COL2A1/BMP4/DLX5/RUNX2/BMP6/MMP14/COL1A1/FOXC1/SMPD3	11	3.8518
BP	GO:0060795	cell fate commitment involved in formation of primary germ layer	11/1846	32/18870	0.34375	3.51385	4.68658	0.000140671	0.00109547	0.000785999	PAX2/SFRP2/NODAL/BMP4/FOXC2/SOX2/TRIM15/SOX17/EYA1/WNT3A/DKK1	11	3.8518
BP	GO:0035418	protein localization to synapse	19/1846	78/18870	0.24359	2.49	4.34216	0.000142391	0.00110455	0.000792515	SNAP25/C1QL3/NPHS1/GHSR/ASIC2/LHFPL4/NRXN2/KIF5A/SHANK1/NRXN1/NPTX1/GRIN2A/DLG2/C1QL2/STX1B/GRIN2C/LRRTM1/NSG1/WNT7A	19	3.84652
BP	GO:0055117	regulation of cardiac muscle contraction	19/1846	78/18870	0.24359	2.49	4.34216	0.000142391	0.00110455	0.000792515	CHGA/ADRA1A/PDE5A/RYR2/ADORA1/PDE4B/ADRA1B/NKX2-5/CACNA1C/NOS1/TNNI3/GATA4/SLC8A1/DMD/MIR1-1/CAV1/FGF13/HCN4/KCNQ1	19	3.84652
BP	GO:0060326	cell chemotaxis	53/1846	325/18870	0.163077	1.66699	3.99398	0.000142444	0.00110455	0.000792515	LPAR1/CYP7B1/CHGA/CXCL5/FGF18/ITGA9/PGF/TNFSF14/PRSS56/GREM1/TRPV4/CXCL3/FGF2/TNFSF11/PF4V1/PREX1/EGR3/PDE4B/ADGRE2/TIAM1/EDN3/FGF4/MMP2/PLEKHG5/ALOX5/NBL1/PF4/CXCL1/EDNRB/SEMA5A/CH25H/VEGFC/DPEP1/RIN3/CXCR4/PDGFRA/S1PR1/RAC2/C5AR2/ITGB2/MMP28/KDR/FGFR1/PIK3CD/PADI2/RARRES2/CALCA/PTPRO/TPBG/CMKLR1/EPHB1/FLT1/KIT	53	3.84636
BP	GO:0001946	lymphangiogenesis	8/1846	18/18870	0.444444	4.54316	4.9523	0.000147066	0.00113555	0.000814757	PDPN/FLT4/SOX18/FOXC2/VEGFC/FOXC1/CCBE1/PROX1	8	3.83249
BP	GO:0038083	peptidyl-tyrosine autophosphorylation	8/1846	18/18870	0.444444	4.54316	4.9523	0.000147066	0.00113555	0.000814757	GREM1/SRMS/AATK/NTRK1/ALK/LTK/KDR/CAV1	8	3.83249
BP	GO:0090190	positive regulation of branching involved in ureteric bud morphogenesis	8/1846	18/18870	0.444444	4.54316	4.9523	0.000147066	0.00113555	0.000814757	PAX2/GREM1/HOXB7/GDNF/LHX1/PAX8/NOG/WNT2B	8	3.83249
BP	GO:0007219	Notch signaling pathway	34/1846	181/18870	0.187845	1.92017	4.09615	0.000150153	0.00115775	0.000830687	GSX2/CDH6/TBX2/CDK6/DLK1/ZNF423/WNT1/HES7/BMP7/RIPPLY2/DLK2/CNTN1/DLL4/ASCL1/GAS2/FOXC2/NEURL1/DLL3/ATOH1/DNER/MMP14/GATA5/ROBO2/FGF10/FOXC1/DTX1/ROBO1/EGFL7/BMP2/TSPEAR/KCNA5/SUSD5/KIT/HOXD3	34	3.82347
BP	GO:0001976	nervous system process involved in regulation of systemic arterial blood pressure	7/1846	14/18870	0.5	5.11105	5.06701	0.00015649	0.00119313	0.000856072	DRD2/ADRA1A/ASIC2/TNNI3/TACR1/P2RX2/CALCA	7	3.80551
BP	GO:0007216	G protein-coupled glutamate receptor signaling pathway	7/1846	14/18870	0.5	5.11105	5.06701	0.00015649	0.00119313	0.000856072	GRM4/GRM7/TRPM1/GRM3/GRM6/GRM8/GRIK3	7	3.80551
BP	GO:0008212	mineralocorticoid metabolic process	7/1846	14/18870	0.5	5.11105	5.06701	0.00015649	0.00119313	0.000856072	CYP11B1/DKK3/EDNRB/BMP6/CYP11B2/BMP2/CACNA1H	7	3.80551
BP	GO:0060732	positive regulation of inositol phosphate biosynthetic process	7/1846	14/18870	0.5	5.11105	5.06701	0.00015649	0.00119313	0.000856072	ADCYAP1R1/HRH1/P2RY1/PTH1R/NTSR1/LHCGR/P2RY6	7	3.80551
BP	GO:0072075	metanephric mesenchyme development	7/1846	14/18870	0.5	5.11105	5.06701	0.00015649	0.00119313	0.000856072	WT1/PAX2/BASP1/BMP7/SHH/TCF21/OSR1	7	3.80551
BP	GO:0097531	mast cell migration	7/1846	14/18870	0.5	5.11105	5.06701	0.00015649	0.00119313	0.000856072	CHGA/PGF/VEGFC/RIN3/RAC2/PIK3CD/KIT	7	3.80551
BP	GO:1900452	regulation of long-term synaptic depression	7/1846	14/18870	0.5	5.11105	5.06701	0.00015649	0.00119313	0.000856072	ARC/KCNB1/GRID2/ADORA1/CBLN1/SORCS3/ADCY8	7	3.80551
BP	GO:2001053	regulation of mesenchymal cell apoptotic process	7/1846	14/18870	0.5	5.11105	5.06701	0.00015649	0.00119313	0.000856072	HOXA13/PAX2/BMP7/POU3F4/SHH/PAX8/SYNE1	7	3.80551
BP	GO:0099084	postsynaptic specialization organization	13/1846	43/18870	0.302326	3.0904	4.5189	0.000158428	0.00120622	0.000865466	C1QL3/GRID2/NTNG2/CBLN1/NRXN2/SHANK2/LRRC4B/SHANK1/NRXN1/NPTX1/C1QL2/TMEM108/CDH2	13	3.80017
BP	GO:0001838	embryonic epithelial tube formation	26/1846	125/18870	0.208	2.1262	4.15993	0.000163311	0.00124166	0.000890895	SFRP1/PAX2/SFRP2/GREM1/GATA3/NODAL/GDNF/BMP4/CTHRC1/RET/BMP7/DLC1/RGMA/PAX8/PRICKLE1/WNT6/WNT9B/NOG/IRX1/SLC39A12/LRP2/TRIM71/GDF7/TGFB1/OSR1/HAND1	26	3.78698
BP	GO:0050886	endocrine process	21/1846	92/18870	0.228261	2.33331	4.22142	0.000175591	0.00133317	0.000956555	OXTR/GALR1/DRD5/GATA3/AVPR2/ENPEP/LEP/RETN/EDN3/EDNRB/CRHBP/PCSK5/TACR1/BMP6/POMC/CYP11B2/WNK4/CRHR1/KCNQ1/FOXL2/GJA1	21	3.7555
BP	GO:0007212	dopamine receptor signaling pathway	12/1846	38/18870	0.315789	3.22803	4.52715	0.000177953	0.00134549	0.000965394	DRD2/DRD5/GNAS/GNAO1/ADCY5/CALY/LRRK2/DRD1/GNG2/ALK/CAV2/NSG1	12	3.74969
BP	GO:0040036	regulation of fibroblast growth factor receptor signaling pathway	12/1846	38/18870	0.315789	3.22803	4.52715	0.000177953	0.00134549	0.000965394	GATA3/FGF2/FAM20C/PRDM14/NGFR/SPRY3/RUNX2/SHISA2/OTX2/SULF2/NOG/MIR1-1	12	3.74969
BP	GO:0086091	regulation of heart rate by cardiac conduction	12/1846	38/18870	0.315789	3.22803	4.52715	0.000177953	0.00134549	0.000965394	KCNE1/KCNH2/CACNA1C/KCNJ3/CACNA1G/KCNE5/CAV1/HCN4/KCNQ1/KCNA5/CACNA2D1/SCN3B	12	3.74969
BP	GO:0021533	cell differentiation in hindbrain	9/1846	23/18870	0.391304	3.99995	4.74042	0.000183969	0.00138522	0.000993899	CEND1/GRID2/LHX1/CBLN1/SKOR2/LHX5/NOG/WNT7A/PROX1	9	3.73526
BP	GO:0021542	dentate gyrus development	9/1846	23/18870	0.391304	3.99995	4.74042	0.000183969	0.00138522	0.000993899	FEZF2/CDK6/LMX1A/NR2E1/DRD1/EMX2/NEUROD1/PROX1/TMEM108	9	3.73526
BP	GO:0060065	uterus development	9/1846	23/18870	0.391304	3.99995	4.74042	0.000183969	0.00138522	0.000993899	GATA3/LHX1/HOXA9/CDKN1C/WNT9B/LHCGR/ESR1/WNT7A/FOXL2	9	3.73526
BP	GO:0050773	regulation of dendrite development	22/1846	99/18870	0.222222	2.27158	4.17712	0.000188216	0.00141424	0.00101472	CHRNA3/OBSL1/HECW1/NEUROG3/PREX1/CUX2/BMP7/DGKG/SEZ6/EPHA4/BCL11A/TIAM1/SKOR2/NR2E1/ITPKA/CSMD3/ALK/HECW2/SYNE1/TLX2/FAT3/ELAVL4	22	3.72534
BP	GO:0007368	determination of left/right symmetry	27/1846	133/18870	0.203008	2.07516	4.09741	0.0001886	0.00141424	0.00101472	TBX2/NDRG4/IHH/TBX20/NODAL/CRIPTO/PITX2/SOX18/RIPPLY2/SHH/ZIC3/NKX2-5/DNAH11/FOXF1/WIF1/BICC1/HAND2/GATA4/FGF8/SOX17/DNAI2/WNT3A/DAW1/FGF10/LBX1/APLNR/HAND1	27	3.72446
BP	GO:0030048	actin filament-based movement	27/1846	133/18870	0.203008	2.07516	4.09741	0.0001886	0.00141424	0.00101472	PDPN/KCNE1/KCNJ8/RYR2/ADORA1/KCNH2/SHTN1/ACTC1/PDE4B/CACNA1C/KCNJ3/CACNA1G/WIPF1/GATA4/MIR1-1/KCNE5/CAV1/FGF13/FGF12/TPM1/HCN4/KCNQ1/GSN/KCNA5/CACNA2D1/GJA1/SCN3B	27	3.72446
BP	GO:0050708	regulation of protein secretion	45/1846	266/18870	0.169173	1.7293	3.94462	0.000189263	0.00141726	0.00101689	SFRP1/DRD2/CHGA/TLR2/KCNB1/SNAP25/FOXA2/SSTR5/CD38/INS/CNR1/SLC30A8/FRMD4A/GHSR/GIPR/ADCY5/ABCC8/BRSK2/KCNN4/LEP/ANO1/TIAM1/ADRA2A/VSNL1/ACHE/ALOX5/MTNR1B/TUNAR/WLS/VEGFC/PRKCB/PCSK1/BMP6/CD200/TRH/NKX6-1/FFAR1/BAIAP3/NEUROD1/ADCY8/TGFB1/ACVR1C/CASR/KCNA5/HNF4A	45	3.72293
BP	GO:0033273	response to vitamin	20/1846	86/18870	0.232558	2.37723	4.21524	0.000189908	0.0014182	0.00101756	SFRP1/ALPL/LRAT/CD40/BMP7/LEP/ALDH1A2/RUNX2/ASCL1/GATA4/PRKCB/PTGS2/CYP27B1/CYP26B1/COL1A1/EPO/PENK/CYP26A1/CASR/CYP24A1	20	3.72146
BP	GO:2000243	positive regulation of reproductive process	20/1846	86/18870	0.232558	2.37723	4.21524	0.000189908	0.0014182	0.00101756	OXTR/BNC1/RBM46/WT1/DMRT1/PDE5A/PRDM14/RETN/PIWIL2/P2RY1/FGF9/SHH/MEIOC/TACR3/EDNRB/TACR1/ZFPM2/NPM2/SYDE1/CACNA1H	20	3.72146
BP	GO:0048799	animal organ maturation	11/1846	33/18870	0.333333	3.40737	4.55778	0.000192476	0.00143542	0.00102991	PAX2/GREM1/GATA3/RET/RFLNA/LEP/DCHS1/ALDH1A2/RYR1/BMP2/XYLT1	11	3.71562
BP	GO:0001963	synaptic transmission, dopaminergic	10/1846	28/18870	0.357143	3.65075	4.62215	0.00019679	0.00145961	0.00104727	DRD2/DRD5/GDNF/SLC6A2/SLC6A3/DRD1/CRHBP/PTGS2/SLC6A4/TH	10	3.706
BP	GO:0003272	endocardial cushion formation	10/1846	28/18870	0.357143	3.65075	4.62215	0.00019679	0.00145961	0.00104727	TBX2/TBX20/BMP7/DCHS1/FGF8/NOG/ROBO2/ROBO1/BMP2/APLNR	10	3.706
BP	GO:0014047	glutamate secretion	10/1846	28/18870	0.357143	3.65075	4.62215	0.00019679	0.00145961	0.00104727	GRM7/KCNJ8/ADORA1/NPY5R/ABCC8/NTRK2/PRKG1/NTSR1/TRH/GJA1	10	3.706
BP	GO:0035116	embryonic hindlimb morphogenesis	10/1846	28/18870	0.357143	3.65075	4.62215	0.00019679	0.00145961	0.00104727	WNT3/BMP4/RSPO2/FGF4/SHH/ALX4/FGF8/ALX3/OSR1/WNT7A	10	3.706
BP	GO:0009410	response to xenobiotic stimulus	66/1846	434/18870	0.152074	1.55451	3.84842	0.000197587	0.00146354	0.00105009	SFRP1/OXTR/DRD2/SLC22A12/ADRA1A/SFRP2/BCL2/CD38/ADCYAP1R1/SLC6A2/SLC12A5/KCNJ8/TP73/KCNH2/PAX6/PDE4A/ASIC2/ABCB1/RET/GAD2/SLC6A3/ADSS1/ABCC8/KCNK3/PDE4B/SHANK2/MMP2/NOS1/DRD1/EMX2/CRHBP/NTRK1/VEGFC/GATA4/SST/PRKCB/ABCC3/FGF8/PTGS2/PRICKLE1/PCSK1/DPEP1/CXCR4/GRIN1/SLC6A4/HTR1B/GRIN2A/ATP4A/NKX6-1/CYP26B1/MIR1-1/COL1A1/SLITRK5/TRPA1/LHCGR/CYP26A1/KCNQ3/NEUROD1/WNK4/KCNQ1/TH/SRD5A2/CCNO/SLC1A2/HNF4A…	66	3.70424
BP	GO:0048844	artery morphogenesis	19/1846	80/18870	0.2375	2.42775	4.21399	0.000203393	0.0015045	0.00107948	HOXA13/TBX2/AKT3/ADAMTS9/BMP4/DLL4/FOXC2/WNT11/FOXF1/PRRX1/HAND2/FGF8/EYA1/NOG/COMP/FOXC1/LRP2/APOB/PROX1	19	3.69166
BP	GO:0001666	response to hypoxia	49/1846	298/18870	0.16443	1.68082	3.90093	0.0002039	0.00150607	0.00108061	SFRP1/CBFA2T3/ASCL2/DRD2/PGF/TLR2/TRPV4/BCL2/CD38/KCNJ8/RYR2/ADORA1/OPRD1/KCNK3/BMP7/LEP/EPHA4/FGFR2/MMP2/NGB/CHRNA4/WTIP/NOS1/RYR1/SLC8A3/PLOD2/VEGFC/PTGS2/CPEB1/MMP14/CXCR4/LOXL2/SLC6A4/NDNF/PLAU/CYGB/P2RX2/FMN2/DIO3/CAV1/EPO/PENK/KCNK2/TH/TGFB1/BMP2/PTGIS/CASR/KCNA5	49	3.69058
BP	GO:0021915	neural tube development	31/1846	162/18870	0.191358	1.95608	4.02437	0.000204156	0.00150607	0.00108061	SFRP1/PAX2/SFRP2/NODAL/BMP4/CTHRC1/PAX6/WNT1/BMP7/DLC1/CHRD/DCHS1/ALDH1A2/SHH/RGMA/FERD3L/GBX2/FGF8/PRICKLE1/SOX17/EN1/NOG/WNT3A/SLC39A12/DACT1/FOXB1/LRP2/TRIM71/GDF7/TGFB1/PROX1	31	3.69004
BP	GO:2000300	regulation of synaptic vesicle exocytosis	13/1846	44/18870	0.295455	3.02017	4.41768	0.000204909	0.00150958	0.00108313	PRKCG/LRRK2/P2RY1/RIMS1/RIMS2/CACNB4/PRKCB/SLC4A8/SV2C/HTR1B/SV2B/RIMS4/WNT7A	13	3.68844
BP	GO:0048771	tissue remodeling	34/1846	184/18870	0.184783	1.88887	3.98976	0.000208093	0.00152969	0.00109756	SFRP1/LRRK1/GREM1/IHH/RSPO3/CD38/TNFSF11/FLT4/CTHRC1/DBH/NPR3/LEP/CSPG4/MMP2/DLL4/PTH1R/FOXC2/WNT16/HAND2/TIMP1/FGF8/AXL/MMP14/HTR1B/S1PR1/RAC2/FGF10/FOXC1/CAV1/NOX4/CALCA/TGFB1/GJA1/LEPR	34	3.68174
BP	GO:0015711	organic anion transport	67/1846	443/18870	0.151242	1.54601	3.82941	0.000208377	0.00152969	0.00109756	DRD2/SLC6A18/SLC22A12/SLC1A6/SLCO3A1/SLCO6A1/SLC13A5/SLC25A2/SLC16A3/SLC38A11/SLC6A15/GRM7/CA4/SLC6A20/TNFSF11/KCNJ8/CRABP1/ADORA1/SLC26A10P/NPY5R/SLC5A8/ABCB1/ABCC8/SLC7A4/LEP/SLC6A1/SLC16A12/SLC27A6/NTRK2/ABCB4/SLC35D3/TRPC4/PRKG1/ASIC3/RBP7/SPX/SLC35D1/SLC7A10/SLC38A3/CACNB4/SLC17A7/ABCC3/PTGS2/SLC4A8/NTSR1/SLC6A17/HTR1B/SLC47A1/SSTR4/TRH/SLC39A12/SLC6A7/SLC7A14/LRP2/RBP1/LHCGR/GFAP/CR1/SLC46A…	67	3.68115
BP	GO:0007584	response to nutrient	30/1846	155/18870	0.193548	1.97847	4.0279	0.000208479	0.00152969	0.00109756	SFRP1/ALPL/SFRP2/FOXA2/CNR1/LRAT/CD40/GIPR/BMP7/LEP/SHANK2/ALDH1A2/RUNX2/ASCL1/GATA4/SST/PRKCB/PTGS2/CYP27B1/GCGR/SLC6A4/CYP26B1/COL1A1/EPO/PENK/LPL/CYP26A1/LIPG/CASR/CYP24A1	30	3.68094
BP	GO:0022602	ovulation cycle process	14/1846	50/18870	0.28	2.86219	4.34169	0.000221572	0.0016214	0.00116336	NPY5R/LEP/RETN/MMP2/GAS2/ADAMTS1/PDGFRA/ROBO2/PTPRN/SLIT3/LHCGR/ESR1/EREG/PGR	14	3.65449
BP	GO:0043114	regulation of vascular permeability	14/1846	50/18870	0.28	2.86219	4.34169	0.000221572	0.0016214	0.00116336	TRPV4/GPR4/ABCC8/HRH1/C2CD4B/PLVAP/NPPB/TACR1/BMP6/C2CD4A/NPR1/RAMP2/TGFB1/SH3GL2	14	3.65449
BP	GO:0048708	astrocyte differentiation	20/1846	87/18870	0.229885	2.34991	4.15567	0.000224244	0.00163776	0.00117509	VAX1/CDK6/DAB1/NR3C1/ID4/PAX6/VIM/EPHA4/SHH/NR2E1/DRD1/NOG/POU3F2/CNTN2/TAL1/GFAP/TTBK1/MAG/BMP2/ROR2	20	3.64928
BP	GO:0035567	non-canonical Wnt signaling pathway	17/1846	68/18870	0.25	2.55553	4.23145	0.000224408	0.00163776	0.00117509	SFRP1/SFRP4/SFRP2/RSPO3/WNT5B/CTHRC1/LBX2/TIAM1/SFRP5/WNT11/PRICKLE1/WNT9B/FRZB/DACT1/DKK1/FZD10/WNT7A	17	3.64896
BP	GO:0007620	copulation	8/1846	19/18870	0.421053	4.30404	4.74477	0.000232289	0.00168178	0.00120668	OXTR/CNR1/KLK14/P2RY1/TAC1/EDNRB/TACR1/SLC6A4	8	3.63397
BP	GO:0036342	post-anal tail morphogenesis	8/1846	19/18870	0.421053	4.30404	4.74477	0.000232289	0.00168178	0.00120668	SFRP2/SP5/TCF15/HES7/RIPPLY2/DCHS1/PRICKLE1/WNT3A	8	3.63397
BP	GO:0060039	pericardium development	8/1846	19/18870	0.421053	4.30404	4.74477	0.000232289	0.00168178	0.00120668	WT1/TBX20/TBX5/BMP7/DLL4/HAND2/NKX2-6/BMP2	8	3.63397
BP	GO:0086014	atrial cardiac muscle cell action potential	8/1846	19/18870	0.421053	4.30404	4.74477	0.000232289	0.00168178	0.00120668	RYR2/CACNA1C/KCNJ3/KCNE5/KCNQ1/KCNA5/GJA1/SCN3B	8	3.63397
BP	GO:0086026	atrial cardiac muscle cell to AV node cell signaling	8/1846	19/18870	0.421053	4.30404	4.74477	0.000232289	0.00168178	0.00120668	RYR2/CACNA1C/KCNJ3/KCNE5/KCNQ1/KCNA5/GJA1/SCN3B	8	3.63397
BP	GO:0086066	atrial cardiac muscle cell to AV node cell communication	8/1846	19/18870	0.421053	4.30404	4.74477	0.000232289	0.00168178	0.00120668	RYR2/CACNA1C/KCNJ3/KCNE5/KCNQ1/KCNA5/GJA1/SCN3B	8	3.63397
BP	GO:0031281	positive regulation of cyclase activity	12/1846	39/18870	0.307692	3.14526	4.41607	0.000234352	0.00169447	0.00121579	DRD5/AVPR2/LGR5/ADCYAP1/GLP1R/GIPR/CACNA1C/NOS1/DRD1/ADRB3/LHCGR/CRHR1	12	3.63013
BP	GO:0018958	phenol-containing compound metabolic process	24/1846	114/18870	0.210526	2.15202	4.06258	0.000236645	0.00170879	0.00122606	DRD2/DAO/GATA3/BCL2/PAH/DBH/RAB38/SLC6A3/TACR3/DRD1/PAX8/HAND2/GRIN2A/HTR1A/MOXD1/FOXE1/ITGB2/NPR1/DIO3/SNCAIP/TH/PDE1B/GPR37/INSM1	24	3.6259
BP	GO:0031623	receptor internalization	26/1846	128/18870	0.203125	2.07636	4.02361	0.000243461	0.00175568	0.00125971	CACNG5/DRD2/LPAR1/SFRP4/ARC/GREM1/SNAP25/PCSK9/GSG1L/RSPO1/NTF3/CALY/ACHE/CACNG8/RIN3/HTR1B/WNT3A/ITGB2/HPCA/CAV1/CNTN2/RAMP2/DKK1/SYNE1/LRRTM1/RAMP3	26	3.61357
BP	GO:0048660	regulation of smooth muscle cell proliferation	32/1846	171/18870	0.187135	1.91291	3.94889	0.000248621	0.00179053	0.00128471	NDRG4/FGF2/CNN1/BMP4/DBH/MIR137/NPY5R/FGFR2/MMP2/ELANE/FGF9/ELN/RBPMS2/PRKG1/VIPR2/CDH13/ADAMTS1/TACR1/PTGS2/HTR1B/S1PR1/TAFA5/MIR665/NPR1/MIR1-1/TPM1/P2RY6/SMPD3/TGFB1/BMP2/EREG/GJA1	32	3.60446
BP	GO:0120162	positive regulation of cold-induced thermogenesis	22/1846	101/18870	0.217822	2.2266	4.07006	0.000254925	0.00183351	0.00131555	OXTR/MFAP2/ALPL/GNAS/ADCYAP1/IRF4/DBH/LEP/ACHE/PRLR/PRDM16/G0S2/CXCR4/ESRRG/ADRB3/PTH2R/CAV1/ELOVL3/CMKLR1/GATM/GJA1/LEPR	22	3.59359
BP	GO:0060074	synapse maturation	11/1846	34/18870	0.323529	3.30715	4.43385	0.000259564	0.00183783	0.00131865	NEUROD2/SEZ6/DISC1/NEURL1/SHANK1/NRXN1/ARHGEF15/SEZ6L/BCAN/C1QL2/IGSF21	11	3.58576
BP	GO:0003337	mesenchymal to epithelial transition involved in metanephros morphogenesis	6/1846	11/18870	0.545455	5.57569	4.99866	0.000260239	0.00183783	0.00131865	PAX2/GREM1/GDNF/SALL1/PAX8/WNT9B	6	3.58463
BP	GO:0021889	olfactory bulb interneuron differentiation	6/1846	11/18870	0.545455	5.57569	4.99866	0.000260239	0.00183783	0.00131865	GSX2/UNCX/DLX5/SALL1/ROBO2/ROBO1	6	3.58463
BP	GO:0021903	rostrocaudal neural tube patterning	6/1846	11/18870	0.545455	5.57569	4.99866	0.000260239	0.00183783	0.00131865	PAX6/WNT1/GBX2/FGF8/SOX17/EN1	6	3.58463
BP	GO:0032342	aldosterone biosynthetic process	6/1846	11/18870	0.545455	5.57569	4.99866	0.000260239	0.00183783	0.00131865	CYP11B1/DKK3/BMP6/CYP11B2/BMP2/CACNA1H	6	3.58463
BP	GO:0046549	retinal cone cell development	6/1846	11/18870	0.545455	5.57569	4.99866	0.000260239	0.00183783	0.00131865	HCN1/THY1/CRB2/CABP4/USH1C/DIO3	6	3.58463
BP	GO:0060272	embryonic skeletal joint morphogenesis	6/1846	11/18870	0.545455	5.57569	4.99866	0.000260239	0.00183783	0.00131865	COL2A1/BMP4/BMP7/SHOX2/NOG/OSR1	6	3.58463
BP	GO:0060579	ventral spinal cord interneuron fate commitment	6/1846	11/18870	0.545455	5.57569	4.99866	0.000260239	0.00183783	0.00131865	LHX3/DLL4/ASCL1/SOX1/DMRT3/DBX1	6	3.58463
BP	GO:0060581	cell fate commitment involved in pattern specification	6/1846	11/18870	0.545455	5.57569	4.99866	0.000260239	0.00183783	0.00131865	LHX3/DLL4/ASCL1/SOX1/DMRT3/DBX1	6	3.58463
BP	GO:0060601	lateral sprouting from an epithelium	6/1846	11/18870	0.545455	5.57569	4.99866	0.000260239	0.00183783	0.00131865	BMP4/BMP7/FGFR2/SHH/NOG/FGF10	6	3.58463
BP	GO:0060746	parental behavior	6/1846	11/18870	0.545455	5.57569	4.99866	0.000260239	0.00183783	0.00131865	OXTR/NR3C1/DBH/DRD1/NPAS1/BRINP1	6	3.58463
BP	GO:0060923	cardiac muscle cell fate commitment	6/1846	11/18870	0.545455	5.57569	4.99866	0.000260239	0.00183783	0.00131865	WT1/TBX5/NKX2-5/TBX18/WNT3A/DKK1	6	3.58463
BP	GO:0086070	SA node cell to atrial cardiac muscle cell communication	6/1846	11/18870	0.545455	5.57569	4.99866	0.000260239	0.00183783	0.00131865	RYR2/CACNA1G/TBX18/HCN4/KCNA5/SCN3B	6	3.58463
BP	GO:2001054	negative regulation of mesenchymal cell apoptotic process	6/1846	11/18870	0.545455	5.57569	4.99866	0.000260239	0.00183783	0.00131865	PAX2/BMP7/POU3F4/SHH/PAX8/SYNE1	6	3.58463
BP	GO:0001504	neurotransmitter uptake	13/1846	45/18870	0.288889	2.95305	4.31929	0.000262598	0.0018497	0.00132716	DRD2/SLC1A6/SNAP25/GDNF/SLC6A2/SLC6A3/SLC6A1/NOS1/DRD1/SLC18A3/SLC6A4/GFAP/SLC1A2	13	3.58071
BP	GO:0051602	response to electrical stimulus	13/1846	45/18870	0.288889	2.95305	4.31929	0.000262598	0.0018497	0.00132716	GNAT1/NEUROD2/ADSS1/MMP2/DISC1/KCNJ3/NTRK1/TACR1/PRICKLE1/GJB6/HPCA/EPO/TH	13	3.58071
BP	GO:0099072	regulation of postsynaptic membrane neurotransmitter receptor levels	20/1846	88/18870	0.227273	2.3232	4.09692	0.000263904	0.00185651	0.00133205	CACNG5/LPAR1/ARC/SNAP25/C1QL3/GSG1L/GHSR/LHFPL4/CALY/SHISA6/DLG3/SST/CACNG8/NPTX1/TFR2/HPCA/C1QL2/STX1B/SYNE1/NSG1	20	3.57855
BP	GO:0045765	regulation of angiogenesis	55/1846	349/18870	0.157593	1.61093	3.79344	0.000265103	0.00186254	0.00133638	SFRP1/FGF18/PGF/AKT3/SFRP2/GREM1/ISM1/FGF2/NODAL/ADAMTS9/GPR4/MIR137/GHSR/HLA-G/CD40/HHEX/ABCC8/LEP/TNFSF12/HMGA2/PLXND1/CNMD/TSPAN18/ALOX5/PF4/FOXC2/ADGRA2/NR2E1/ANXA3/NPPB/ADAM12/SEMA5A/ADAMTS1/EMILIN2/VEGFC/GATA4/PRKCB/COL4A2/ADGRB1/CXCR4/PPP1R16B/TAFA5/NPR1/SLC39A12/MIR1-1/FOXC1/KDR/PIK3CD/RAMP2/BMPER/APLNR/PTGIS/CCBE1/FLT1/THBS2	55	3.57659
BP	GO:0048934	peripheral nervous system neuron differentiation	7/1846	15/18870	0.466667	4.77031	4.81027	0.000268653	0.00187486	0.00134522	NEFH/ASCL1/NTRK2/HAND2/HOXD10/HOXD9/POU4F1	7	3.57081
BP	GO:0048935	peripheral nervous system neuron development	7/1846	15/18870	0.466667	4.77031	4.81027	0.000268653	0.00187486	0.00134522	NEFH/ASCL1/NTRK2/HAND2/HOXD10/HOXD9/POU4F1	7	3.57081
BP	GO:0060572	morphogenesis of an epithelial bud	7/1846	15/18870	0.466667	4.77031	4.81027	0.000268653	0.00187486	0.00134522	BMP4/BMP7/FGFR2/SHH/NOG/WNT2B/FGF10	7	3.57081
BP	GO:0072498	embryonic skeletal joint development	7/1846	15/18870	0.466667	4.77031	4.81027	0.000268653	0.00187486	0.00134522	IHH/COL2A1/BMP4/BMP7/SHOX2/NOG/OSR1	7	3.57081
BP	GO:0099509	regulation of presynaptic cytosolic calcium ion concentration	7/1846	15/18870	0.466667	4.77031	4.81027	0.000268653	0.00187486	0.00134522	CNR1/ADORA1/P2RY1/TSPOAP1/CACNB4/HTR1B/SV2B	7	3.57081
BP	GO:0090103	cochlea morphogenesis	9/1846	24/18870	0.375	3.83329	4.57347	0.000268916	0.00187486	0.00134522	PAX2/TBX2/MYO3A/CTHRC1/POU3F4/TBX18/EYA1/FRZB/NEUROG1	9	3.57038
BP	GO:0022604	regulation of cell morphogenesis	42/1846	247/18870	0.17004	1.73817	3.84539	0.000272141	0.00189492	0.00135961	LPAR1/PLXNA4/UNC13A/ARC/FGR/PDPN/OBSL1/ITGA7/PALM2AKAP2/CPNE9/NTNG2/CUX2/PEAK3/DLC1/EPHA4/BCL11A/TIAM1/PLXND1/SPRY3/P2RY1/RIMS1/GAS2/RASAL1/WTIP/ITPKA/PLXNC1/ZNF135/FGD5/RIMS2/EPB41L3/ENPP2/CXCR4/SYT2/ITGB2/KDR/FGD3/SYT3/CNTN2/TPM1/KANK1/HCK/KIT	42	3.56521
BP	GO:0021522	spinal cord motor neuron differentiation	10/1846	29/18870	0.344828	3.52486	4.48068	0.000274194	0.00190194	0.00136464	OLIG3/OLIG2/GBX1/TBX20/LHX3/SHH/PHOX2A/HOXD10/MDGA2/LBX1	10	3.56194
BP	GO:0032958	inositol phosphate biosynthetic process	10/1846	29/18870	0.344828	3.52486	4.48068	0.000274194	0.00190194	0.00136464	FGF2/ADCYAP1R1/HRH1/P2RY1/PTH1R/ITPKA/PRKG1/NTSR1/LHCGR/P2RY6	10	3.56194
BP	GO:0060037	pharyngeal system development	10/1846	29/18870	0.344828	3.52486	4.48068	0.000274194	0.00190194	0.00136464	GATA3/FOXI3/BMP4/BMP7/NKX2-5/HOXA2/FGF8/NKX2-6/EYA1/NOG	10	3.56194
BP	GO:0021782	glial cell development	25/1846	122/18870	0.204918	2.09469	3.99442	0.000275686	0.00190986	0.00137033	LPAR1/POU3F1/TLR2/CDK6/ID4/NKX6-2/VIM/NRROS/ANO1/TENM4/MAL/CNTN1/ASCL1/SHH/NTRK2/DRD1/MOBP/OLIG1/PRDM8/POU3F2/CNTN2/GFAP/TTBK1/MAG/ROR2	25	3.55959
BP	GO:0006820	monoatomic anion transport	32/1846	172/18870	0.186047	1.90179	3.91228	0.000277338	0.00191887	0.00137679	GABRD/CA2/SLC12A5/CLCNKB/TTYH1/GLRA3/SLC26A10P/SLC5A8/ABCB1/GABRB2/ANO1/SLC6A1/GABRA5/GABRA4/CA7/PRKG2/SLC17A7/ABCC3/SLC4A8/GABRA2/GABRB1/BEST2/ANO5/WNK4/P2RY6/KCNQ1/CASR/SLC22A6/SLC1A2/KCNT2/GABRB3/GLRB	32	3.55699
BP	GO:0035094	response to nicotine	14/1846	51/18870	0.27451	2.80607	4.25285	0.000278212	0.00192248	0.00137938	DRD2/CHRNA3/LYPD1/BCL2/CNR1/SLC6A3/MMP2/CHRNA4/NTRK1/TACR1/NKX6-1/PENK/KCNQ1/TH	14	3.55562
BP	GO:0007281	germ cell development	56/1846	359/18870	0.155989	1.59453	3.74514	0.00030545	0.00210803	0.00151252	BNC1/RBM46/WT1/CELF4/ACTL9/DMRT1/MEI4/PDE5A/IHH/BCL2/LGR5/SPAG6/SPPL2C/NODAL/DHH/DAZL/BMP4/SPATA16/GK2/DPY19L2P2/PRDM14/SOX30/PIWIL1/DMRTB1/SPO11/TUBA8/DPY19L2/PIWIL2/CHD5/MEIOC/CCDC63/NEURL1/H1-7/DNMT3L/SOHLH1/LIN28A/PRKG1/CATSPERZ/MORC1/ETV5/DDX25/CDKN1C/TDRD5/FIGLA/DMRTA2/SPACA1/NPM2/FMN2/NANOS3/JAM2/SYCP1/SOHLH2/EREG/KASH5/FOXL2/KIT	56	3.51506
BP	GO:0055017	cardiac muscle tissue growth	20/1846	89/18870	0.224719	2.2971	4.03896	0.000309568	0.00213375	0.00153097	TBX2/ADRA1A/NDRG4/TBX20/FGF2/TP73/TBX5/TENM4/FGFR2/FGF9/FOXC2/NKX2-5/PRKG1/GATA4/S1PR1/NOG/MIR1-1/ZFPM2/FOXC1/KCNK2	20	3.50924
BP	GO:0061371	determination of heart left/right asymmetry	17/1846	70/18870	0.242857	2.48251	4.09192	0.000325725	0.00224229	0.00160885	TBX2/NDRG4/IHH/TBX20/NODAL/SOX18/SHH/ZIC3/NKX2-5/HAND2/GATA4/FGF8/SOX17/WNT3A/LBX1/APLNR/HAND1	17	3.48715
BP	GO:0035272	exocrine system development	13/1846	46/18870	0.282609	2.88885	4.22358	0.000333604	0.00229363	0.00164568	PAX6/BMP7/PLXND1/FGFR2/SHH/WLS/IGF2/FGF8/FGF10/FOXC1/PTF1A/LAMA1/TGFB1	13	3.47677
BP	GO:1903531	negative regulation of secretion by cell	29/1846	152/18870	0.190789	1.95027	3.87345	0.000339279	0.00232971	0.00167157	SFRP1/DRD2/CHGA/KCNB1/GRM7/INS/CNR1/ADORA1/FRMD4A/GHSR/NPY5R/ABCC8/LEP/ADRA2C/ADRA2A/VSNL1/P2RY1/FOXF1/SYT11/MTNR1B/PRKG1/CRHBP/HTR1B/CD200/TRH/IL11/ACVR1C/ADRA2B/GJA1	29	3.46944
BP	GO:0099175	regulation of postsynapse organization	22/1846	103/18870	0.213592	2.18336	3.9655	0.00034158	0.00234257	0.0016808	ARC/GRID2/GRIN2B/INS/GHSR/CUX2/CBLN1/PAK3/EPHA4/SHANK2/TIAM1/LRRK2/LRRC4B/DISC1/ITPKA/ARHGEF15/NRCAM/GRID1/NGEF/WNT7A/ROR2/CDH2	22	3.46651
BP	GO:0021772	olfactory bulb development	11/1846	35/18870	0.314286	3.21266	4.31445	0.000345347	0.00235951	0.00169295	GSX2/UNCX/PAX6/ZIC1/DLX5/LRRK2/SALL1/ZIC3/NR2E1/ROBO2/ROBO1	11	3.46174
BP	GO:0050974	detection of mechanical stimulus involved in sensory perception	11/1846	35/18870	0.314286	3.21266	4.31445	0.000345347	0.00235951	0.00169295	KCNA1/PIEZO2/ASIC2/ASIC3/NTRK1/CXCR4/TRPA1/KCNQ1/SCN9A/KCNK4/KIT	11	3.46174
BP	GO:0086005	ventricular cardiac muscle cell action potential	11/1846	35/18870	0.314286	3.21266	4.31445	0.000345347	0.00235951	0.00169295	KCNE1/KCNJ8/RYR2/KCNH2/CACNA1C/KCNJ3/MIR1-1/KCNE5/CAV1/KCNQ1/SCN3B	11	3.46174
BP	GO:0015812	gamma-aminobutyric acid transport	8/1846	20/18870	0.4	4.08884	4.55108	0.000354069	0.00241608	0.00173354	SLC6A1/TRPC4/CACNB4/NTSR1/HTR1B/TRH/SLC7A14/SLC32A1	8	3.45091
BP	GO:0060441	epithelial tube branching involved in lung morphogenesis	10/1846	30/18870	0.333333	3.40737	4.34532	0.000375493	0.00255907	0.00183614	TBX2/BMP4/RSPO2/FGFR2/SHH/FOXF1/NKX2-1/WNT2B/FGF10/LAMA1	10	3.4254
BP	GO:1901342	regulation of vasculature development	55/1846	354/18870	0.155367	1.58818	3.67873	0.000380448	0.00258961	0.00185805	SFRP1/FGF18/PGF/AKT3/SFRP2/GREM1/ISM1/FGF2/NODAL/ADAMTS9/GPR4/MIR137/GHSR/HLA-G/CD40/HHEX/ABCC8/LEP/TNFSF12/HMGA2/PLXND1/CNMD/TSPAN18/ALOX5/PF4/FOXC2/ADGRA2/NR2E1/ANXA3/NPPB/ADAM12/SEMA5A/ADAMTS1/EMILIN2/VEGFC/GATA4/PRKCB/COL4A2/ADGRB1/CXCR4/PPP1R16B/TAFA5/NPR1/SLC39A12/MIR1-1/FOXC1/KDR/PIK3CD/RAMP2/BMPER/APLNR/PTGIS/CCBE1/FLT1/THBS2	55	3.4197
BP	GO:0048659	smooth muscle cell proliferation	32/1846	175/18870	0.182857	1.86918	3.80389	0.000382006	0.00259697	0.00186333	NDRG4/FGF2/CNN1/BMP4/DBH/MIR137/NPY5R/FGFR2/MMP2/ELANE/FGF9/ELN/RBPMS2/PRKG1/VIPR2/CDH13/ADAMTS1/TACR1/PTGS2/HTR1B/S1PR1/TAFA5/MIR665/NPR1/MIR1-1/TPM1/P2RY6/SMPD3/TGFB1/BMP2/EREG/GJA1	32	3.41793
BP	GO:0008045	motor neuron axon guidance	9/1846	25/18870	0.36	3.67996	4.41529	0.000383917	0.00260026	0.00186569	PLXNA4/LHX1/LHX3/EPHA4/SLIT1/HOXA2/FGF8/EGR2/NOG	9	3.41576
BP	GO:0050927	positive regulation of positive chemotaxis	9/1846	25/18870	0.36	3.67996	4.41529	0.000383917	0.00260026	0.00186569	PGF/NTF3/CDH13/VEGFC/S1PR1/FGF10/KDR/NTRK3/CASR	9	3.41576
BP	GO:0072010	glomerular epithelium development	9/1846	25/18870	0.36	3.67996	4.41529	0.000383917	0.00260026	0.00186569	WT1/NPHS1/BASP1/FOXC2/EDNRB/NPHS2/FOXC1/PTPRO/PROM1	9	3.41576
BP	GO:0051924	regulation of calcium ion transport	42/1846	251/18870	0.167331	1.71047	3.73134	0.000385683	0.00260897	0.00187194	DRD2/TRPC3/BCL2/ADCYAP1R1/STAC2/RYR2/CABP1/OPRD1/THY1/PDE4B/CACNG6/GRM6/ADRA2A/CABP4/CACNA1C/NOS1/DRD1/CACNB4/PTGS2/NTSR1/CXCR4/GRIN1/TRPC6/REM1/HPCA/SLC8A1/DMD/MIR1-1/FFAR1/P2RX2/CAV1/EPO/LHCGR/GRIN3B/JPH3/CRHR1/P2RY6/CALCR/APLNR/RAMP3/CASR/CACNA2D1	42	3.41377
BP	GO:0003203	endocardial cushion morphogenesis	12/1846	41/18870	0.292683	2.99183	4.20427	0.00039353	0.00265876	0.00190767	TBX2/ADAMTS5/TBX20/BMP7/DCHS1/FGF8/GATA5/NOG/ROBO2/ROBO1/BMP2/APLNR	12	3.40502
BP	GO:0060972	left/right pattern formation	27/1846	139/18870	0.194245	1.98559	3.84045	0.000397856	0.00268467	0.00192625	TBX2/NDRG4/IHH/TBX20/NODAL/CRIPTO/PITX2/SOX18/RIPPLY2/SHH/ZIC3/NKX2-5/DNAH11/FOXF1/WIF1/BICC1/HAND2/GATA4/FGF8/SOX17/DNAI2/WNT3A/DAW1/FGF10/LBX1/APLNR/HAND1	27	3.40027
BP	GO:0001938	positive regulation of endothelial cell proliferation	23/1846	111/18870	0.207207	2.11809	3.8904	0.000402217	0.00271075	0.00194497	PGF/AKT3/FGF2/BMP4/FLT4/GHSR/EGR3/TNFSF12/SEMA5A/CDH13/VEGFC/IGF2/BMP6/CAV2/PPP1R16B/FGF10/MIR10B/KDR/FGFR1/PIK3CD/EGFL7/APLNR/PROX1	23	3.39554
BP	GO:0003044	regulation of systemic arterial blood pressure mediated by a chemical signal	13/1846	47/18870	0.276596	2.82739	4.13043	0.000420316	0.00282575	0.00202748	OXTR/DRD5/ADRA1A/AVPR2/ENPEP/ADRA1B/EDN3/EDNRB/PCSK5/TACR1/CYP11B2/ADRB3/TPM1	13	3.37642
BP	GO:0042311	vasodilation	13/1846	47/18870	0.276596	2.82739	4.13043	0.000420316	0.00282575	0.00202748	INS/KCNJ8/ADORA1/ADRA2A/NOS1/DRD1/VSTM4/NPPB/PRKG1/EDNRB/ADRB3/CALCA/CASR	13	3.37642
BP	GO:0010718	positive regulation of epithelial to mesenchymal transition	15/1846	59/18870	0.254237	2.59884	4.05027	0.000424934	0.00285328	0.00204723	TBX20/PDPN/BMP4/OLFM1/BMP7/TGFB1I1/TIAM1/CRB2/MAD2L2/LOXL2/COL1A1/ALX1/FOXC1/TGFB1/BMP2	15	3.37168
BP	GO:0032330	regulation of chondrocyte differentiation	14/1846	53/18870	0.264151	2.70018	4.08147	0.00042941	0.00287979	0.00206625	FGF18/GREM1/IHH/SOX5/BMP4/RFLNA/RUNX2/EFEMP1/CCN2/SHOX2/PRKG2/BMP6/LOXL2/GDF6	14	3.36713
BP	GO:0003214	cardiac left ventricle morphogenesis	7/1846	16/18870	0.4375	4.47217	4.57529	0.000437358	0.00290808	0.00208655	SFRP2/RYR2/TBX5/NPY5R/NPY2R/FOXF1/HAND1	7	3.35916
BP	GO:0007158	neuron cell-cell adhesion	7/1846	16/18870	0.4375	4.47217	4.57529	0.000437358	0.00290808	0.00208655	ASTN2/RET/NRXN2/CNTN4/NRXN1/ASTN1/NLGN4X	7	3.35916
BP	GO:0030201	heparan sulfate proteoglycan metabolic process	7/1846	16/18870	0.4375	4.47217	4.57529	0.000437358	0.00290808	0.00208655	HS3ST6/HS3ST4/HS3ST3A1/HS3ST3B1/HS3ST2/SULF2/HS6ST3	7	3.35916
BP	GO:0051956	negative regulation of amino acid transport	7/1846	16/18870	0.4375	4.47217	4.57529	0.000437358	0.00290808	0.00208655	GRM7/ADORA1/NPY5R/LEP/PRKG1/HTR1B/TRH	7	3.35916
BP	GO:0097091	synaptic vesicle clustering	7/1846	16/18870	0.4375	4.47217	4.57529	0.000437358	0.00290808	0.00208655	SYN2/PCDH17/BRSK2/SYNDIG1/BRSK1/SYN3/CDH2	7	3.35916
BP	GO:0097152	mesenchymal cell apoptotic process	7/1846	16/18870	0.4375	4.47217	4.57529	0.000437358	0.00290808	0.00208655	HOXA13/PAX2/BMP7/POU3F4/SHH/PAX8/SYNE1	7	3.35916
BP	GO:0098915	membrane repolarization during ventricular cardiac muscle cell action potential	7/1846	16/18870	0.4375	4.47217	4.57529	0.000437358	0.00290808	0.00208655	KCNE1/KCNJ8/KCNH2/KCNJ3/MIR1-1/KCNE5/KCNQ1	7	3.35916
BP	GO:0071711	basement membrane organization	11/1846	36/18870	0.305556	3.12342	4.19929	0.000453743	0.00301336	0.00216209	GAS2/FLRT2/LAMA2/PRICKLE1/CAV2/HMCN1/CAV1/NID1/RAMP2/LAMA1/NID2	11	3.34319
BP	GO:0009308	amine metabolic process	24/1846	119/18870	0.201681	2.0616	3.82544	0.000462504	0.00306782	0.00220116	DRD2/DAO/GATA3/PAH/INS/DBH/SLC6A3/ATCAY/TACR3/BHMT/DRD1/HAND2/GRIN2A/HTR1A/MOXD1/ITGB2/IL4I1/TRH/NPR1/SNCAIP/TH/PDE1B/GPR37/INSM1	24	3.33488
BP	GO:0006024	glycosaminoglycan biosynthetic process	17/1846	72/18870	0.236111	2.41355	3.95714	0.000464426	0.00307682	0.00220762	CHST2/CHST9/HAS1/HS3ST3A1/B3GNT3/HS3ST3B1/HS3ST2/CHSY3/DSE/CHST1/NDST3/CHST13/ST3GAL6/SMPD3/TGFB1/XYLT1/B3GAT1	17	3.33308
BP	GO:0006705	mineralocorticoid biosynthetic process	6/1846	12/18870	0.5	5.11105	4.69089	0.000477381	0.00313601	0.00225009	CYP11B1/DKK3/BMP6/CYP11B2/BMP2/CACNA1H	6	3.32113
BP	GO:0007501	mesodermal cell fate specification	6/1846	12/18870	0.5	5.11105	4.69089	0.000477381	0.00313601	0.00225009	PAX2/SFRP2/NODAL/EYA1/WNT3A/DKK1	6	3.32113
BP	GO:0014051	gamma-aminobutyric acid secretion	6/1846	12/18870	0.5	5.11105	4.69089	0.000477381	0.00313601	0.00225009	SLC6A1/TRPC4/CACNB4/NTSR1/HTR1B/TRH	6	3.32113
BP	GO:0048484	enteric nervous system development	6/1846	12/18870	0.5	5.11105	4.69089	0.000477381	0.00313601	0.00225009	KIF26A/GDNF/RET/EDNRB/SLC6A4/TLX2	6	3.32113
BP	GO:0048755	branching morphogenesis of a nerve	6/1846	12/18870	0.5	5.11105	4.69089	0.000477381	0.00313601	0.00225009	DRD2/BCL11A/FGFR2/LRRK2/SHOX2/FGF13	6	3.32113
BP	GO:0061303	cornea development in camera-type eye	6/1846	12/18870	0.5	5.11105	4.69089	0.000477381	0.00313601	0.00225009	FOXE3/PAX6/PRICKLE1/WNT6/WNT9B/WNT2B	6	3.32113
BP	GO:0072182	regulation of nephron tubule epithelial cell differentiation	6/1846	12/18870	0.5	5.11105	4.69089	0.000477381	0.00313601	0.00225009	PAX2/GATA3/LHX1/PAX8/OSR1/PROM1	6	3.32113
BP	GO:0043588	skin development	50/1846	317/18870	0.157729	1.61232	3.62043	0.000482276	0.00316436	0.00227043	ATP8A2/POU3F1/BCL2/LGR5/FOXI3/ETV4/KRT83/KRT73/PAX6/KRT72/COL1A2/KRT5/SOX21/SOX18/ADAMTS2/NGFR/KAZN/FGFR2/SHH/LRP4/BCL11B/WNT16/ALX4/RYR1/FST/KRT74/LCE3D/CYP27B1/LCE2C/KRT9/WNT10A/FOXE1/COMP/COL5A3/DLX3/GJB3/COL5A1/CYP26B1/COL1A1/KRT16/FGF10/FOXC1/SLITRK5/LCE3E/FOXQ1/KRT79/DKK1/LCE1D/EREG/LCE3A	50	3.3167
BP	GO:0001738	morphogenesis of a polarized epithelium	20/1846	92/18870	0.217391	2.2222	3.86963	0.000490396	0.00320608	0.00230036	SFRP1/SFRP2/ASTN2/RSPO3/CTHRC1/TCF15/BRSK2/TIAM1/WNT11/FOXF1/DLG3/PRICKLE1/AJAP1/WNT9B/DACT1/BRSK1/LAMA1/DKK1/JHY/WNT7A	20	3.30945
BP	GO:0030516	regulation of axon extension	20/1846	92/18870	0.217391	2.2222	3.86963	0.000490396	0.00320608	0.00230036	PLXNA4/WNT3/NTN1/L1CAM/CDH4/SEMA6D/SEMA5B/OLFM1/SHTN1/SLIT1/DSCAM/DISC1/SEMA5A/ISLR2/WNT3A/NKX6-1/POU4F2/NRCAM/MAG/BARHL2	20	3.30945
BP	GO:1904063	negative regulation of cation transmembrane transport	20/1846	92/18870	0.217391	2.2222	3.86963	0.000490396	0.00320608	0.00230036	DRD2/GRP/BCL2/PCSK9/KCNE1/HECW1/KCNH2/ADRA2A/NOS1/NTSR1/REM1/HECW2/MIR1-1/KCNE5/CAV1/EPO/KCNAB1/CRHR1/OSR1/ACTN2	20	3.30945
BP	GO:0015800	acidic amino acid transport	16/1846	66/18870	0.242424	2.47809	3.96101	0.000493546	0.00322281	0.00231237	SLC1A6/GRM7/KCNJ8/ADORA1/NPY5R/ABCC8/SLC6A1/NTRK2/PRKG1/SLC17A7/NTSR1/TRH/SLC7A14/SLC32A1/SLC1A2/GJA1	16	3.30667
BP	GO:0001975	response to amphetamine	10/1846	31/18870	0.322581	3.29745	4.21559	0.000506104	0.00329692	0.00236555	OXTR/DRD2/DRD5/DBH/DRD1/GRIN2A/RGS7/PPP1R1B/TH/PDE1B	10	3.29576
BP	GO:0034505	tooth mineralization	10/1846	31/18870	0.322581	3.29745	4.21559	0.000506104	0.00329692	0.00236555	ALPL/SP7/FAM20C/SLC24A4/WLS/WNT6/COL1A1/WDR72/TSPEAR/FAM20A	10	3.29576
BP	GO:0006576	biogenic amine metabolic process	21/1846	99/18870	0.212121	2.16832	3.83793	0.000508421	0.00330807	0.00237355	DRD2/DAO/GATA3/PAH/DBH/SLC6A3/TACR3/DRD1/HAND2/GRIN2A/HTR1A/MOXD1/ITGB2/IL4I1/TRH/NPR1/SNCAIP/TH/PDE1B/GPR37/INSM1	21	3.29378
BP	GO:0007413	axonal fasciculation	8/1846	21/18870	0.380952	3.89413	4.36962	0.000523154	0.00337976	0.00242499	FEZF2/CNR1/CRTAC1/EPHA4/CNTN4/SEMA5A/NRCAM/CNTN2	8	3.28137
BP	GO:0060973	cell migration involved in heart development	8/1846	21/18870	0.380952	3.89413	4.36962	0.000523154	0.00337976	0.00242499	NDRG4/BMP4/TBX5/PITX2/BMP7/DCHS1/HAND2/MIR1-1	8	3.28137
BP	GO:0061318	renal filtration cell differentiation	8/1846	21/18870	0.380952	3.89413	4.36962	0.000523154	0.00337976	0.00242499	WT1/NPHS1/BASP1/FOXC2/EDNRB/NPHS2/PTPRO/PROM1	8	3.28137
BP	GO:0072112	podocyte differentiation	8/1846	21/18870	0.380952	3.89413	4.36962	0.000523154	0.00337976	0.00242499	WT1/NPHS1/BASP1/FOXC2/EDNRB/NPHS2/PTPRO/PROM1	8	3.28137
BP	GO:0097107	postsynaptic density assembly	8/1846	21/18870	0.380952	3.89413	4.36962	0.000523154	0.00337976	0.00242499	C1QL3/GRID2/CBLN1/NRXN2/LRRC4B/NRXN1/NPTX1/C1QL2	8	3.28137
BP	GO:0106030	neuron projection fasciculation	8/1846	21/18870	0.380952	3.89413	4.36962	0.000523154	0.00337976	0.00242499	FEZF2/CNR1/CRTAC1/EPHA4/CNTN4/SEMA5A/NRCAM/CNTN2	8	3.28137
BP	GO:1904035	regulation of epithelial cell apoptotic process	23/1846	113/18870	0.20354	2.0806	3.79388	0.000525159	0.00338638	0.00242974	SFRP4/CD248/GATA3/BCL2/ICAM1/MIR675/HLA-G/CD40/H19/WNT11/NKX2-5/SEMA5A/HAND2/ATOH1/NKX2-6/NDNF/KDR/NEUROD1/RAMP2/ESR1/TGFB1/GSN/PLA2R1	23	3.27971
BP	GO:0044331	cell-cell adhesion mediated by cadherin	13/1846	48/18870	0.270833	2.76849	4.0397	0.00052542	0.00338638	0.00242974	CDH6/CDH20/FOXA2/CDH4/CDH22/CDH11/CDH13/CDH8/ADAM19/MAD2L2/BMP6/WNT3A/CDH2	13	3.27949
BP	GO:0060425	lung morphogenesis	14/1846	54/18870	0.259259	2.65017	3.99873	0.000528178	0.00339614	0.00243674	TBX2/NODAL/BMP4/RSPO2/FGFR2/SHH/FOXF1/TCF21/FGF8/NKX2-1/NOG/WNT2B/FGF10/LAMA1	14	3.27722
BP	GO:0086009	membrane repolarization	14/1846	54/18870	0.259259	2.65017	3.99873	0.000528178	0.00339614	0.00243674	KCNA1/KCNE1/KCNJ8/SLC24A4/KCNH2/KCNH7/KCNJ3/ATP1B2/MIR1-1/KCNE5/CAV1/KCNQ1/KCNA5/CACNA2D1	14	3.27722
BP	GO:0050926	regulation of positive chemotaxis	9/1846	26/18870	0.346154	3.53842	4.26504	0.000536551	0.00343783	0.00246665	PGF/NTF3/CDH13/VEGFC/S1PR1/FGF10/KDR/NTRK3/CASR	9	3.27039
BP	GO:0090218	positive regulation of lipid kinase activity	9/1846	26/18870	0.346154	3.53842	4.26504	0.000536551	0.00343783	0.00246665	FGR/FGF2/DGKZ/AGAP2/PDGFRA/EPHA8/TGFB1/FLT1/KIT	9	3.27039
BP	GO:2000050	regulation of non-canonical Wnt signaling pathway	9/1846	26/18870	0.346154	3.53842	4.26504	0.000536551	0.00343783	0.00246665	SFRP1/SFRP4/SFRP2/RSPO3/WNT5B/LBX2/TIAM1/DACT1/DKK1	9	3.27039
BP	GO:0043523	regulation of neuron apoptotic process	39/1846	232/18870	0.168103	1.71837	3.62537	0.000556869	0.00356383	0.00255705	VSTM2L/PRKCG/KCNB1/GATA3/NR3C1/GRM4/BCL2/GRID2/PCSK9/GDNF/BDNF/WNT1/NTF3/BARHL1/PLXND1/PTPRZ1/NES/PITX3/CNTFR/ASCL1/NTRK2/AGAP2/MTNR1B/NTRK1/FGF8/AXL/ST8SIA2/OXR1/EN1/NDNF/POU4F1/FOXB1/KDR/NGF/FOXQ1/DKK1/MAG/PCDHGC4/CRLF1	39	3.25425
BP	GO:0030595	leukocyte chemotaxis	40/1846	240/18870	0.166667	1.70368	3.61274	0.000568292	0.00363268	0.00260645	CYP7B1/CHGA/CXCL5/ITGA9/PGF/TNFSF14/PRSS56/GREM1/TRPV4/CXCL3/TNFSF11/PF4V1/PREX1/PDE4B/ADGRE2/EDN3/MMP2/ALOX5/NBL1/PF4/CXCL1/EDNRB/CH25H/VEGFC/DPEP1/RIN3/CXCR4/S1PR1/RAC2/C5AR2/ITGB2/MMP28/PIK3CD/PADI2/RARRES2/CALCA/PTPRO/CMKLR1/FLT1/KIT	40	3.24543
BP	GO:0010927	cellular component assembly involved in morphogenesis	25/1846	128/18870	0.195312	1.9965	3.72508	0.000588927	0.00373575	0.0026804	TLR2/ACTL9/IHH/OBSL1/SPPL2C/MYOM2/SOX30/ACTC1/TENM4/CNTN1/TNNT3/NKX2-5/MYH11/PGM5/EPB41L3/PDGFRA/MOBP/PMP22/MIR1-1/SPACA1/TPM1/ACTA1/MAG/PROX1/ACTN2	25	3.22994
BP	GO:0010863	positive regulation of phospholipase C activity	11/1846	37/18870	0.297297	3.039	4.08807	0.000589206	0.00373575	0.0026804	LPAR1/ADRA1A/ARHGAP6/FGF2/S1PR4/PDGFRA/FGFR1/P2RY6/ESR1/FLT1/KIT	11	3.22973
BP	GO:0021988	olfactory lobe development	11/1846	37/18870	0.297297	3.039	4.08807	0.000589206	0.00373575	0.0026804	GSX2/UNCX/PAX6/ZIC1/DLX5/LRRK2/SALL1/ZIC3/NR2E1/ROBO2/ROBO1	11	3.22973
BP	GO:0031076	embryonic camera-type eye development	11/1846	37/18870	0.297297	3.039	4.08807	0.000589206	0.00373575	0.0026804	PAX2/TBX2/IHH/PAX6/BMP7/ALDH1A2/NES/WNT16/FGF10/TH/PROX1	11	3.22973
BP	GO:0045880	positive regulation of smoothened signaling pathway	11/1846	37/18870	0.297297	3.039	4.08807	0.000589206	0.00373575	0.0026804	SFRP1/SCUBE1/IHH/DHH/CIBAR1/SKOR2/FGF9/SHH/PRRX1/SHOX2/DCDC2	11	3.22973
BP	GO:0048730	epidermis morphogenesis	11/1846	37/18870	0.297297	3.039	4.08807	0.000589206	0.00373575	0.0026804	BCL2/KLK14/NGFR/FGFR2/SHH/FST/WNT10A/FOXE1/DLX3/FGF10/FOXQ1	11	3.22973
BP	GO:0097484	dendrite extension	11/1846	37/18870	0.297297	3.039	4.08807	0.000589206	0.00373575	0.0026804	UNC13A/CPNE9/BCL11A/RIMS1/RASAL1/RIMS2/CXCR4/SYT2/SYT3/TMEM108/SH3GL2	11	3.22973
BP	GO:0048675	axon extension	24/1846	121/18870	0.198347	2.02752	3.73384	0.000595799	0.00377317	0.00270725	PLXNA4/WNT3/NTN1/L1CAM/CDH4/SEMA6D/SEMA5B/OLFM1/SHTN1/DCLK1/SLIT1/EDN3/DSCAM/DISC1/SEMA5A/ISLR2/WNT3A/NKX6-1/POU4F2/NRCAM/SLIT3/POU4F3/MAG/BARHL2	24	3.2249
BP	GO:0120161	regulation of cold-induced thermogenesis	28/1846	150/18870	0.186667	1.90813	3.67704	0.000612607	0.00387511	0.0027804	OXTR/MFAP2/ALPL/ADAMTS5/GNAS/ADCYAP1/IRF4/DBH/ZNF423/NPR3/NOVA2/LEP/ACHE/FOXC2/PRLR/PRDM16/G0S2/CXCR4/ESRRG/ADRB3/PTH2R/CAV1/ELOVL3/CMKLR1/GATM/CIDEA/GJA1/LEPR	28	3.21282
BP	GO:0048010	vascular endothelial growth factor receptor signaling pathway	15/1846	61/18870	0.245902	2.51363	3.89908	0.000623272	0.00393801	0.00282553	FGF18/PGF/FLT4/HHEX/FGF9/FOXC2/VEGFC/PRKCB/AXL/FGF10/FOXC1/MIR10B/KDR/ROBO1/FLT1	15	3.20532
BP	GO:0051051	negative regulation of transport	68/1846	469/18870	0.144989	1.4821	3.48144	0.00062559	0.00394808	0.00283276	SFRP1/DRD2/CHGA/NRG1/SFRP4/TLR2/GRP/PRTN3/KCNB1/BCL2/GRM7/PCSK9/KCNE1/HECW1/INS/CNR1/CABP1/ADORA1/FRMD4A/KCNH2/GHSR/NPY5R/ABCC8/LEP/ADRA2C/PTGER3/ADRA2A/VSNL1/LRRK2/P2RY1/SHH/FOXF1/SYT11/NOS1/MTNR1B/DYSF/PRKG1/CRHBP/SPX/PRKG2/PRKCB/MDFIC/PTGS2/RIN3/NTSR1/HTR1B/CD200/REM1/TRH/HECW2/MIR1-1/KCNE5/CAV1/EPO/IL11/KCNAB1/WNK4/CRHR1/STX1B/LRRTM1/OSR1/NEUROG1/ACVR1C/PLA2R1/ADRA2B/PID1/GJA1/ACTN2	68	3.20371
BP	GO:0060412	ventricular septum morphogenesis	12/1846	43/18870	0.27907	2.85268	4.00501	0.000635579	0.0040065	0.00287467	BMP4/FGFR2/WNT11/NKX2-5/NOG/ROBO2/MIR1-1/ZFPM2/SLIT3/ROBO1/APLNR/PROX1	12	3.19683
BP	GO:1902930	regulation of alcohol biosynthetic process	14/1846	55/18870	0.254545	2.60199	3.91786	0.000645596	0.00406495	0.00291661	GFI1/ADCYAP1R1/HRH1/P2RY1/DKK3/PTH1R/PRKG1/CYP27B1/BMP6/NTSR1/LHCGR/P2RY6/BMP2/APOB	14	3.19004
BP	GO:0006023	aminoglycan biosynthetic process	17/1846	74/18870	0.22973	2.34832	3.8268	0.000651216	0.00409055	0.00293498	CHST2/CHST9/HAS1/HS3ST3A1/B3GNT3/HS3ST3B1/HS3ST2/CHSY3/DSE/CHST1/NDST3/CHST13/ST3GAL6/SMPD3/TGFB1/XYLT1/B3GAT1	17	3.18627
BP	GO:0050795	regulation of behavior	17/1846	74/18870	0.22973	2.34832	3.8268	0.000651216	0.00409055	0.00293498	DRD2/GRP/INS/CNR1/SLC24A4/ADORA1/GHSR/RETN/KCNA2/TACR3/MTNR1B/HTR1B/HTR1A/SGIP1/BAIAP3/PENK/LEPR	17	3.18627
BP	GO:0007520	myoblast fusion	13/1846	49/18870	0.265306	2.71199	3.95127	0.00065191	0.00409055	0.00293498	TNFSF14/ADAMTS5/NPHS1/WNT1/EHD2/NOS1/ADAM12/ADGRB1/DOCK2/KCNH1/JAM2/CACNA1H/MYOD1	13	3.18581
BP	GO:0010765	positive regulation of sodium ion transport	10/1846	32/18870	0.3125	3.19441	4.09104	0.00067221	0.00420343	0.00301597	FXYD2/CNTN1/NKX2-5/NOS1/CHP2/ATP1B2/DMD/FGF13/FGF12/SCN3B	10	3.1725
BP	GO:0048710	regulation of astrocyte differentiation	10/1846	32/18870	0.3125	3.19441	4.09104	0.00067221	0.00420343	0.00301597	DAB1/ID4/EPHA4/SHH/NR2E1/NOG/CNTN2/TTBK1/MAG/BMP2	10	3.1725
BP	GO:0099171	presynaptic modulation of chemical synaptic transmission	10/1846	32/18870	0.3125	3.19441	4.09104	0.00067221	0.00420343	0.00301597	DRD2/PRKCG/CHRM2/ADRA2A/NGFR/DRD1/PRKCB/HTR1B/NOG/SYT12	10	3.1725
BP	GO:0009886	post-embryonic animal morphogenesis	7/1846	17/18870	0.411765	4.2091	4.3589	0.000680957	0.00423871	0.00304128	MFAP2/FBN1/DSCAM/EFEMP1/KDR/CDH23/NKX2-3	7	3.16688
BP	GO:0060080	inhibitory postsynaptic potential	7/1846	17/18870	0.411765	4.2091	4.3589	0.000680957	0.00423871	0.00304128	RIMS1/CHRNA4/RIMS2/NTSR1/INSYN2A/NPAS4/INSYN1	7	3.16688
BP	GO:0072074	kidney mesenchyme development	7/1846	17/18870	0.411765	4.2091	4.3589	0.000680957	0.00423871	0.00304128	WT1/PAX2/BASP1/BMP7/SHH/TCF21/OSR1	7	3.16688
BP	GO:0120305	regulation of pigmentation	7/1846	17/18870	0.411765	4.2091	4.3589	0.000680957	0.00423871	0.00304128	IHH/BCL2/ADAMTS9/GNAT1/SPNS2/ADAMTS20/EDN3	7	3.16688
BP	GO:0106106	cold-induced thermogenesis	28/1846	151/18870	0.18543	1.89549	3.63804	0.000683251	0.00424814	0.00304805	OXTR/MFAP2/ALPL/ADAMTS5/GNAS/ADCYAP1/IRF4/DBH/ZNF423/NPR3/NOVA2/LEP/ACHE/FOXC2/PRLR/PRDM16/G0S2/CXCR4/ESRRG/ADRB3/PTH2R/CAV1/ELOVL3/CMKLR1/GATM/CIDEA/GJA1/LEPR	28	3.16542
BP	GO:0043406	positive regulation of MAP kinase activity	19/1846	88/18870	0.215909	2.20704	3.73726	0.000733336	0.00453701	0.00325531	FGF18/FGF2/TNFSF11/CRIPTO/CD40/NTF3/EDN3/ADRA2A/ELANE/LRRK2/PIK3R5/FGFR1/NTRK3/DKK1/ROBO1/FZD10/TGFB1/FLT1/KIT	19	3.1347
BP	GO:0010460	positive regulation of heart rate	9/1846	27/18870	0.333333	3.40737	4.12201	0.000735529	0.00453701	0.00325531	ADRA1A/RYR2/ADRA1B/EDN3/TACR3/MIR1-1/TPM1/KCNQ1/SCN3B	9	3.1334
BP	GO:0022010	central nervous system myelination	9/1846	27/18870	0.333333	3.40737	4.12201	0.000735529	0.00453701	0.00325531	TLR2/ID4/NKX6-2/TENM4/MAL/CNTN1/MOBP/CNTN2/MAG	9	3.1334
BP	GO:0032291	axon ensheathment in central nervous system	9/1846	27/18870	0.333333	3.40737	4.12201	0.000735529	0.00453701	0.00325531	TLR2/ID4/NKX6-2/TENM4/MAL/CNTN1/MOBP/CNTN2/MAG	9	3.1334
BP	GO:0042133	neurotransmitter metabolic process	9/1846	27/18870	0.333333	3.40737	4.12201	0.000735529	0.00453701	0.00325531	PAH/DBH/GAD2/CHAT/ACHE/NOS1/SLC5A7/MOXD1/TH	9	3.1334
BP	GO:0098698	postsynaptic specialization assembly	9/1846	27/18870	0.333333	3.40737	4.12201	0.000735529	0.00453701	0.00325531	C1QL3/GRID2/NTNG2/CBLN1/NRXN2/LRRC4B/NRXN1/NPTX1/C1QL2	9	3.1334
BP	GO:1903859	regulation of dendrite extension	9/1846	27/18870	0.333333	3.40737	4.12201	0.000735529	0.00453701	0.00325531	UNC13A/CPNE9/BCL11A/RIMS1/RASAL1/RIMS2/CXCR4/SYT2/SYT3	9	3.1334
BP	GO:0015695	organic cation transport	15/1846	62/18870	0.241935	2.47309	3.82572	0.000748916	0.00460768	0.00330602	OXTR/CHRNA3/KCNB1/SLC6A2/GHSR/SLC6A3/ADRA2C/ADRA2A/P2RY1/SLC19A3/SLC18A3/SLC35F3/SLC5A7/SLC47A1/ADRA2B	15	3.12557
BP	GO:0023019	signal transduction involved in regulation of gene expression	8/1846	22/18870	0.363636	3.71713	4.19902	0.000752051	0.00460768	0.00330602	PAX6/P2RY1/FGF8/SOX17/PDGFRA/FGF5/NEUROD1/HNF4A	8	3.12375
BP	GO:0048485	sympathetic nervous system development	8/1846	22/18870	0.363636	3.71713	4.19902	0.000752051	0.00460768	0.00330602	PLXNA4/GATA3/GDNF/ASCL1/NTRK1/HAND2/PHOX2A/INSM1	8	3.12375
BP	GO:0072111	cell proliferation involved in kidney development	8/1846	22/18870	0.363636	3.71713	4.19902	0.000752051	0.00460768	0.00330602	WT1/GATA3/BMP4/BMP7/SHH/LIN28A/BMP2/OSR1	8	3.12375
BP	GO:0072311	glomerular epithelial cell differentiation	8/1846	22/18870	0.363636	3.71713	4.19902	0.000752051	0.00460768	0.00330602	WT1/NPHS1/BASP1/FOXC2/EDNRB/NPHS2/PTPRO/PROM1	8	3.12375
BP	GO:2000679	positive regulation of transcription regulatory region DNA binding	8/1846	22/18870	0.363636	3.71713	4.19902	0.000752051	0.00460768	0.00330602	GATA3/PAX6/HAND2/POU4F1/POU4F2/FOXC1/NEUROD1/TGFB1	8	3.12375
BP	GO:0072091	regulation of stem cell proliferation	20/1846	95/18870	0.210526	2.15202	3.70674	0.000756542	0.00463	0.00332204	FGF2/HMX2/WNT1/SOX18/HMGA2/FGF4/RUNX2/FGF9/SHH/WNT11/PRRX1/NR2E1/SHOX2/VEGFC/FGF8/SOX17/FGF10/KDR/TGFB1/GJA1	20	3.12117
BP	GO:0001541	ovarian follicle development	14/1846	56/18870	0.25	2.55553	3.83875	0.000784387	0.00479504	0.00344045	VGF/BCL2/SPO11/MMP2/GAS2/MMP14/FOXC1/KDR/DMRTA1/LHCGR/ESR1/EREG/FOXL2/KIT	14	3.10547
BP	GO:0050921	positive regulation of chemotaxis	27/1846	145/18870	0.186207	1.90343	3.59604	0.000789585	0.00482142	0.00345938	LPAR1/FGF18/PGF/TNFSF14/PRSS56/TRPV4/FGF2/NTF3/TIAM1/EDN3/DSCAM/SEMA5A/CDH13/VEGFC/CXCR4/PDGFRA/S1PR1/RAC2/FGF10/KDR/FGFR1/NTRK3/RARRES2/TGFB1/TPBG/CMKLR1/CASR	27	3.1026
BP	GO:0042060	wound healing	62/1846	423/18870	0.146572	1.49827	3.413	0.000805304	0.0049119	0.0035243	GP1BB/DRD5/NRG1/THBD/SCUBE1/PRSS56/GNAS/NFATC1/FOXA2/FGF2/PDPN/INS/GPR4/CD40/DGKZ/DGKG/ADRA2C/ADRA2A/P2RY1/ALOX5/SHH/GP5/PF4/FOXC2/SFTA3/SYT11/DGKK/PRKG1/SERPINA10/EMILIN2/WFDC1/GATA4/TFPI2/TIMP1/AXL/AJAP1/CXCR4/SLC6A4/PDGFRA/DST/NOG/NDNF/WNT3A/COMP/PLAU/TAFA5/SERPING1/COL5A1/FGF10/PEAR1/KDR/CAV1/TPM1/KANK1/TGFB1/EREG/ADAMTS18/MCAM/DGKI/WNT7A/ADRA2B/HNF4A	62	3.09404
BP	GO:0010524	positive regulation of calcium ion transport into cytosol	6/1846	13/18870	0.461538	4.71789	4.41562	0.000813303	0.00493314	0.00353953	TRPC3/ADCYAP1R1/GRIN1/P2RX2/CAV1/LHCGR	6	3.08975
BP	GO:0021514	ventral spinal cord interneuron differentiation	6/1846	13/18870	0.461538	4.71789	4.41562	0.000813303	0.00493314	0.00353953	LHX3/DLL4/ASCL1/SOX1/DMRT3/DBX1	6	3.08975
BP	GO:0035865	cellular response to potassium ion	6/1846	13/18870	0.461538	4.71789	4.41562	0.000813303	0.00493314	0.00353953	CYP11B1/CRHBP/NPTX1/DLG2/CYP11B2/CACNA1H	6	3.08975
BP	GO:0097475	motor neuron migration	6/1846	13/18870	0.461538	4.71789	4.41562	0.000813303	0.00493314	0.00353953	OLIG3/DAB1/TBX20/NTN1/LHX1/ASCL1	6	3.08975
BP	GO:1902667	regulation of axon guidance	6/1846	13/18870	0.461538	4.71789	4.41562	0.000813303	0.00493314	0.00353953	FEZF2/ROBO3/NOVA2/TUBB2B/POU4F2/PTPRO	6	3.08975
BP	GO:0140115	export across plasma membrane	18/1846	82/18870	0.219512	2.24388	3.71709	0.000814626	0.00493567	0.00354135	FXYD2/KCNB1/SLC8A2/KCNE1/SLC24A4/KCNH2/ABCB1/KCNA2/ATP1B2/SLC47A1/ATP4A/MIR1-1/KCNE5/WNK4/KCNQ1/KCNA5/KCNT2/GJA1	18	3.08904
BP	GO:0035019	somatic stem cell population maintenance	16/1846	69/18870	0.231884	2.37034	3.75511	0.000833369	0.00504364	0.00361882	SFRP1/ASCL2/PAX2/NODAL/CDX2/BMP7/FGF4/SOX2/NR2E1/PAX8/WNT9B/NOG/FGF10/TAL1/WNT7A/KIT	16	3.07916
BP	GO:0034284	response to monosaccharide	35/1846	206/18870	0.169903	1.73676	3.50122	0.000856164	0.00517075	0.00371002	PAX2/KCNB1/FOXA2/ICAM1/SLC30A8/PAX6/GIPR/ADCY5/ABCC8/BRSK2/LEP/ANO1/TIAM1/ADRA2A/RUNX2/VSNL1/LIN28A/TUNAR/GATA4/PRKCB/NPTX1/PTGS2/PCSK1/GJB6/PTPRN/NKX6-1/BAIAP3/LPL/NEUROD1/NOX4/ADCY8/TH/ACVR1C/CASR/HNF4A	35	3.06744
BP	GO:1990845	adaptive thermogenesis	30/1846	168/18870	0.178571	1.82538	3.53852	0.000856266	0.00517075	0.00371002	OXTR/MFAP2/ALPL/ADAMTS5/GNAS/SCTR/TRPV4/ADCYAP1/IRF4/DBH/ZNF423/NPR3/NOVA2/LEP/ACHE/FOXC2/PRLR/PRDM16/G0S2/CXCR4/ESRRG/ADRB3/PTH2R/CAV1/ELOVL3/CMKLR1/GATM/CIDEA/GJA1/LEPR	30	3.06739
BP	GO:0042303	molting cycle	23/1846	117/18870	0.196581	2.00947	3.60671	0.000872184	0.00525525	0.00377065	BCL2/LGR5/FOXI3/KRTAP4-9/KRT83/KRT33B/SOX21/SOX18/NGFR/FGFR2/SHH/LRP4/ALX4/FST/PTGS2/WNT10A/FOXE1/DLX3/KRT16/FGF10/FOXQ1/DKK1/TSPEAR	23	3.05939
BP	GO:0042633	hair cycle	23/1846	117/18870	0.196581	2.00947	3.60671	0.000872184	0.00525525	0.00377065	BCL2/LGR5/FOXI3/KRTAP4-9/KRT83/KRT33B/SOX21/SOX18/NGFR/FGFR2/SHH/LRP4/ALX4/FST/PTGS2/WNT10A/FOXE1/DLX3/KRT16/FGF10/FOXQ1/DKK1/TSPEAR	23	3.05939
BP	GO:0002063	chondrocyte development	10/1846	33/18870	0.30303	3.09761	3.97132	0.00088079	0.00528377	0.00379111	FGF18/SFRP2/RFLNA/RUNX2/SHOX2/SULF2/COL27A1/COMP/SMPD3/SERPINH1	10	3.05513
BP	GO:0031069	hair follicle morphogenesis	10/1846	33/18870	0.30303	3.09761	3.97132	0.00088079	0.00528377	0.00379111	BCL2/NGFR/FGFR2/SHH/FST/WNT10A/FOXE1/DLX3/FGF10/FOXQ1	10	3.05513
BP	GO:0033238	regulation of amine metabolic process	10/1846	33/18870	0.30303	3.09761	3.97132	0.00088079	0.00528377	0.00379111	INS/SLC6A3/ATCAY/TACR3/BHMT/DRD1/HTR1A/ITGB2/PDE1B/GPR37	10	3.05513
BP	GO:1905207	regulation of cardiocyte differentiation	10/1846	33/18870	0.30303	3.09761	3.97132	0.00088079	0.00528377	0.00379111	BMP4/TBX5/NKX2-5/PRICKLE1/SOX17/WNT3A/MIR1-1/DKK1/TGFB1/BMP2	10	3.05513
BP	GO:0002090	regulation of receptor internalization	15/1846	63/18870	0.238095	2.43383	3.75378	0.000895407	0.00536556	0.0038498	DRD2/LPAR1/SFRP4/ARC/GREM1/PCSK9/GSG1L/RSPO1/NTF3/RIN3/WNT3A/HPCA/DKK1/SYNE1/LRRTM1	15	3.04798
BP	GO:0043113	receptor clustering	14/1846	57/18870	0.245614	2.51069	3.76135	0.000947538	0.00566551	0.00406501	THY1/LHFPL4/NRXN2/SHISA6/LRP4/DLG3/NRXN1/SHISA7/DLG2/MADCAM1/ITGB2/GSN/CDH2/GLRB	14	3.0234
BP	GO:1901016	regulation of potassium ion transmembrane transporter activity	14/1846	57/18870	0.245614	2.51069	3.76135	0.000947538	0.00566551	0.00406501	KCNS2/FXYD2/GRP/KCNE1/LRRC38/ATP1B2/GALR2/MIR1-1/KCNE5/CAV1/KCNAB1/LRRC55/FHL1/ACTN2	14	3.0234
BP	GO:0045823	positive regulation of heart contraction	11/1846	39/18870	0.282051	2.88316	3.87652	0.000961984	0.00573931	0.00411797	CHGA/ADRA1A/RYR2/ADRA1B/EDN3/TACR3/NKX2-5/MIR1-1/TPM1/KCNQ1/SCN3B	11	3.01683
BP	GO:1900274	regulation of phospholipase C activity	11/1846	39/18870	0.282051	2.88316	3.87652	0.000961984	0.00573931	0.00411797	LPAR1/ADRA1A/ARHGAP6/FGF2/S1PR4/PDGFRA/FGFR1/P2RY6/ESR1/FLT1/KIT	11	3.01683
BP	GO:0001736	establishment of planar polarity	16/1846	70/18870	0.228571	2.33648	3.68886	0.000983782	0.00585018	0.00419751	SFRP1/SFRP2/ASTN2/RSPO3/CTHRC1/BRSK2/TIAM1/WNT11/DLG3/PRICKLE1/WNT9B/DACT1/BRSK1/DKK1/JHY/WNT7A	16	3.0071
BP	GO:0007164	establishment of tissue polarity	16/1846	70/18870	0.228571	2.33648	3.68886	0.000983782	0.00585018	0.00419751	SFRP1/SFRP2/ASTN2/RSPO3/CTHRC1/BRSK2/TIAM1/WNT11/DLG3/PRICKLE1/WNT9B/DACT1/BRSK1/DKK1/JHY/WNT7A	16	3.0071
BP	GO:0050922	negative regulation of chemotaxis	16/1846	70/18870	0.228571	2.33648	3.68886	0.000983782	0.00585018	0.00419751	WNT3/GREM1/SEMA6D/SEMA5B/SLIT1/ELANE/NBL1/SEMA5A/RIN3/C5AR2/WNT3A/ROBO2/MMP28/PADI2/ROBO1/PTPRO	16	3.0071
BP	GO:0001702	gastrulation with mouth forming second	9/1846	28/18870	0.321429	3.28568	3.98556	0.000990722	0.00585742	0.00420271	FOXA2/NODAL/LHX1/TENM4/CRB2/ZIC3/PRICKLE1/OTX2/TBXT	9	3.00405
BP	GO:0021544	subpallium development	9/1846	28/18870	0.321429	3.28568	3.98556	0.000990722	0.00585742	0.00420271	DRD2/GSX2/LRRK2/ASCL1/BCL11B/DRD1/FGF8/FOXP2/SLITRK5	9	3.00405
BP	GO:1903779	regulation of cardiac conduction	9/1846	28/18870	0.321429	3.28568	3.98556	0.000990722	0.00585742	0.00420271	SLC8A2/RYR2/TBX5/NKX2-5/SLC8A3/ATP2A3/ATP2B2/SLC8A1/MIR1-1	9	3.00405
BP	GO:0043647	inositol phosphate metabolic process	12/1846	45/18870	0.266667	2.72589	3.81691	0.000991437	0.00585742	0.00420271	FGF2/ADCYAP1R1/NUDT10/HRH1/P2RY1/PTH1R/ITPKA/PRKG1/GALR2/NTSR1/LHCGR/P2RY6	12	3.00373
BP	GO:0048713	regulation of oligodendrocyte differentiation	12/1846	45/18870	0.266667	2.72589	3.81691	0.000991437	0.00585742	0.00420271	GSX2/OLIG2/TLR2/ID4/TP73/NKX6-2/TENM4/PTPRZ1/SHH/SOX1/CXCR4/NKX6-1	12	3.00373
BP	GO:0090278	negative regulation of peptide hormone secretion	12/1846	45/18870	0.266667	2.72589	3.81691	0.000991437	0.00585742	0.00420271	SFRP1/DRD2/CHGA/KCNB1/GHSR/ABCC8/LEP/ADRA2A/VSNL1/MTNR1B/CRHBP/ACVR1C	12	3.00373
BP	GO:0002793	positive regulation of peptide secretion	22/1846	111/18870	0.198198	2.026	3.56997	0.000997648	0.00588774	0.00422446	DRD2/GRP/SNAP25/CD38/ADCYAP1/TNFSF11/INS/SLC30A8/ADORA1/GIPR/ABCC8/ANO1/VSNL1/TUNAR/PRKCB/TFR2/TRH/NKX6-1/FFAR1/BAIAP3/ADCY8/CASR	22	3.00102
BP	GO:0008544	epidermis development	57/1846	385/18870	0.148052	1.5134	3.35149	0.0010064	0.00593297	0.00425692	BNC1/POU3F1/SFRP4/FGF2/BCL2/LGR5/FOXI3/TMEM132E/BMP4/ETV4/KRT83/KRT73/PAX6/KRT72/KRT5/KLK14/PITX2/SOX21/SOX18/NGFR/KAZN/FGFR2/SHH/SVEP1/LRP4/CCN2/BCL11B/WNT16/ALX4/FST/KRT74/MCOLN3/ATOH1/LCE3D/USH1C/CYP27B1/LCE2C/KLK7/KRT9/WNT10A/FOXE1/DLX3/CYP26B1/KRT16/FGF10/POU3F2/FOXC1/LCE3E/FOXQ1/CDH23/KRT79/POU4F3/DKK1/LCE1D/KCNQ1/EREG/LCE3A	57	2.99723
BP	GO:0045926	negative regulation of growth	40/1846	247/18870	0.161943	1.6554	3.41421	0.00101008	0.00594825	0.00426788	SFRP1/WT1/WNT3/SFRP2/GREM1/BCL2/NTN1/TP73/SEMA6D/SEMA5B/TBX5/MT1M/BCL11A/SLIT1/WNT11/MEG3/NPPB/RGMA/SEMA5A/WFDC1/CYP27B1/SOX17/SLC6A4/NOG/WNT3A/ADRB3/NPR1/FRZB/MIR1-1/SLIT3/FGF13/FHL1/SOCS2/KCNK2/MAG/TGFB1/FSTL4/MT1H/HNF4A/GJA1	40	2.99564
BP	GO:0071326	cellular response to monosaccharide stimulus	26/1846	140/18870	0.185714	1.89839	3.51334	0.00101802	0.00597858	0.00428964	PAX2/KCNB1/FOXA2/ICAM1/PAX6/ADCY5/ABCC8/BRSK2/LEP/ANO1/TIAM1/ADRA2A/VSNL1/LIN28A/TUNAR/GATA4/NPTX1/GJB6/PTPRN/NKX6-1/BAIAP3/NEUROD1/NOX4/ADCY8/TH/CASR	26	2.99224
BP	GO:0010002	cardioblast differentiation	7/1846	18/18870	0.388889	3.97526	4.15855	0.00102071	0.00597858	0.00428964	NRG1/TBX2/GREM1/TBX5/NKX2-5/PRICKLE1/TBXT	7	2.9911
BP	GO:0048339	paraxial mesoderm development	7/1846	18/18870	0.388889	3.97526	4.15855	0.00102071	0.00597858	0.00428964	TCF15/FOXC2/ZIC3/WNT11/DLL3/WNT3A/FOXC1	7	2.9911
BP	GO:0090036	regulation of protein kinase C signaling	7/1846	18/18870	0.388889	3.97526	4.15855	0.00102071	0.00597858	0.00428964	ADRA1A/FLT4/CD40/DGKG/SEZ6/WNT11/SEZ6L	7	2.9911
BP	GO:0090520	sphingolipid mediated signaling pathway	7/1846	18/18870	0.388889	3.97526	4.15855	0.00102071	0.00597858	0.00428964	GPR6/SPNS2/S1PR4/S1PR1/KLF14/S1PR5/SMPD3	7	2.9911
BP	GO:0031667	response to nutrient levels	70/1846	495/18870	0.141414	1.44555	3.30784	0.00104535	0.00611638	0.00438851	SFRP1/PAX2/VGF/HTR4/SSTR3/ALPL/PRKCG/SCTR/KCNB1/SFRP2/TRPV4/FOXA2/BCL2/SP7/PCSK9/FAM107A/CNR1/LRAT/GHSR/TNRC6A/CD40/GIPR/ADSS1/BMP7/LEP/NPY/SHANK2/ALDH1A2/RUNX2/LRRK2/ASCL1/SOX2/FOXA3/WNT11/SSTR2/SPX/NTRK1/GALP/GATA4/SST/SLC38A3/PRKCB/PTGS2/CYP27B1/GCGR/PCSK1/POMC/SLC6A4/WNT9B/ADRB3/CYP26B1/WNT2B/COL1A1/SGIP1/PRKAG3/EPO/PENK/LPL/CYP26A1/HTR2C/CNTN2/WNK4/TH/LIPG/SRD5A2/ACVR1C/CASR/MYOD1/CYP24A1/PR…	70	2.98074
BP	GO:0043271	negative regulation of monoatomic ion transport	25/1846	133/18870	0.18797	1.92145	3.51161	0.00105324	0.00615591	0.00441687	DRD2/GRP/BCL2/PCSK9/KCNE1/HECW1/CNR1/KCNH2/ADRA2A/NOS1/PRKG2/PTGS2/NTSR1/HTR1B/REM1/HECW2/MIR1-1/KCNE5/CAV1/EPO/KCNAB1/WNK4/CRHR1/OSR1/ACTN2	25	2.97747
BP	GO:0046530	photoreceptor cell differentiation	15/1846	64/18870	0.234375	2.39581	3.68321	0.00106541	0.00622043	0.00446317	IHH/HCN1/THY1/PAX6/GNAT1/CRB2/DSCAM/CABP4/NTRK2/USH1C/SDK2/DIO3/TH/CDHR1/PROM1	15	2.97248
BP	GO:0001837	epithelial to mesenchymal transition	31/1846	178/18870	0.174157	1.78025	3.44411	0.00108713	0.00634043	0.00454927	SFRP1/SFRP2/GREM1/GATA3/FOXA2/TBX20/PDPN/BMP4/OLFM1/TBX5/BMP7/TGFB1I1/EPHA4/TIAM1/HMGA2/CRB2/FGFR2/WNT11/WNT16/FGF8/LDLRAD4/MAD2L2/LOXL2/NKX2-1/NOG/COL1A1/ALX1/FOXC1/FGFR1/TGFB1/BMP2	31	2.96372
BP	GO:0051896	regulation of phosphatidylinositol 3-kinase/protein kinase B signal transduction	40/1846	248/18870	0.16129	1.64873	3.38636	0.00109318	0.00636889	0.00456969	DRD2/CAVIN3/GATA3/FGR/FGF2/TNFSF11/INS/MIR137/MIR675/HLA-G/MEIS3/RET/LEP/SFRP5/NTRK2/H19/WNT16/LIN28A/SEMA5A/NTRK1/GATA4/IGF2/AXL/PDGFRA/PIK3R5/LTK/PPP1R16B/LRP2/KDR/FGFR1/PIK3CD/NTRK3/NOX4/CALCR/TGFB1/RAMP3/TPBG/FLT1/ROR2/KIT	40	2.96131
BP	GO:1904427	positive regulation of calcium ion transmembrane transport	18/1846	84/18870	0.214286	2.19045	3.60075	0.00109671	0.00638264	0.00457955	TRPC3/ADCYAP1R1/STAC2/RYR2/THY1/GRM6/DRD1/NTSR1/GRIN1/MIR1-1/P2RX2/CAV1/LHCGR/P2RY6/CALCR/APLNR/RAMP3/CACNA2D1	18	2.95991
BP	GO:0043524	negative regulation of neuron apoptotic process	29/1846	163/18870	0.177914	1.81866	3.45663	0.00109852	0.00638637	0.00458223	VSTM2L/PRKCG/BCL2/GDNF/BDNF/WNT1/NTF3/BARHL1/PLXND1/PTPRZ1/NES/CNTFR/NTRK2/AGAP2/MTNR1B/NTRK1/FGF8/AXL/OXR1/EN1/NDNF/POU4F1/FOXB1/KDR/NGF/FOXQ1/MAG/PCDHGC4/CRLF1	29	2.95919
BP	GO:0030203	glycosaminoglycan metabolic process	22/1846	112/18870	0.196429	2.00791	3.52288	0.00112904	0.00655687	0.00470457	CHST2/CHST9/HAS1/FGF2/HS3ST3A1/B3GNT3/HS3ST3B1/EDNRB/HS3ST2/CHSY3/DSE/ITIH5/CHST1/NDST3/CHST13/NDNF/ST3GAL6/FOXC1/SMPD3/TGFB1/XYLT1/B3GAT1	22	2.94729
BP	GO:0042462	eye photoreceptor cell development	10/1846	34/18870	0.294118	3.0065	3.85606	0.00113963	0.00660431	0.0047386	HCN1/THY1/PAX6/GNAT1/CRB2/CABP4/NTRK2/USH1C/DIO3/TH	10	2.94323
BP	GO:0090075	relaxation of muscle	10/1846	34/18870	0.294118	3.0065	3.85606	0.00113963	0.00660431	0.0047386	CHGA/PDE5A/TNNI2/ABCC8/PDE4B/P2RY1/PRKG1/SLC8A1/GSN/NEUROG1	10	2.94323
BP	GO:0030010	establishment of cell polarity	28/1846	156/18870	0.179487	1.83474	3.44737	0.00115395	0.00668016	0.00479303	INSC/GATA3/KCNJ8/FRMD4A/TCF15/PAX6/SHTN1/BRSK2/KIF26B/CRB2/SHH/FSCN1/FOXF1/MOS/FEZ1/PRICKLE1/DOCK2/CYP26B1/FGF10/FGF13/BRSK1/KANK1/LAMA1/GSN/DOCK8/EPHB1/WNT7A/GJA1	28	2.93781
BP	GO:0045600	positive regulation of fat cell differentiation	16/1846	71/18870	0.225352	2.30357	3.62373	0.00115658	0.00668833	0.00479889	SFRP1/SFRP2/INS/VSTM2A/CCDC3/BMP7/MEDAG/FNDC5/WIF1/PTGS2/FRZB/LPL/HTR2C/RARRES2/BMP2/CMKLR1	16	2.93682
BP	GO:0051260	protein homooligomerization	33/1846	194/18870	0.170103	1.73881	3.40606	0.00115997	0.00670083	0.00480786	CARD11/KCNS2/KCNA1/ARC/KCNF1/KCNB1/KCNJ12/KCTD8/HCN1/GLRA3/HLA-G/KCTD16/KCNG2/KCNA2/ALDH1A2/KCNA6/KCNA3/PEG10/KCNA4/KCNV1/RYR1/KCNC4/RYR3/KCTD12/COMP/KCNB2/TRPA1/KCNA7/SYCP1/PRMT8/ADCY8/KCNA5/SLC1A2	33	2.93555
BP	GO:0090101	negative regulation of transmembrane receptor protein serine/threonine kinase signaling pathway	31/1846	179/18870	0.173184	1.77031	3.40984	0.00119433	0.00689203	0.00494504	SFRP1/SFRP2/GREM1/TBX20/FBN1/HTRA3/WNT1/NRROS/CHRD/WFIKKN2/SKOR2/NBL1/PEG10/RBPMS2/FST/PRDM16/ADAMTSL2/FSTL3/LDLRAD4/CAV2/NKX2-1/HTRA1/NOG/FBN2/VWC2/CHRDL2/LRP2/DKK1/BMPER/BMP2/CIDEA	31	2.92287
BP	GO:0052652	cyclic purine nucleotide metabolic process	11/1846	40/18870	0.275	2.81108	3.77573	0.00121109	0.00697397	0.00500384	PDE4C/ADCY2/PDE5A/PDE4A/ADCY5/PDE4B/NPPB/CACNB4/GUCY2D/NPR1/ADCY8	11	2.91682
BP	GO:1903524	positive regulation of blood circulation	11/1846	40/18870	0.275	2.81108	3.77573	0.00121109	0.00697397	0.00500384	CHGA/ADRA1A/RYR2/ADRA1B/EDN3/TACR3/NKX2-5/MIR1-1/TPM1/KCNQ1/SCN3B	11	2.91682
BP	GO:0002792	negative regulation of peptide secretion	12/1846	46/18870	0.26087	2.66664	3.72669	0.00122361	0.00703868	0.00505027	SFRP1/DRD2/CHGA/KCNB1/GHSR/ABCC8/LEP/ADRA2A/VSNL1/MTNR1B/CRHBP/ACVR1C	12	2.91236
BP	GO:0008361	regulation of cell size	32/1846	187/18870	0.171123	1.74924	3.3906	0.00123387	0.00709024	0.00508726	PLXNA4/AKT3/WNT3/SCTR/TRPV4/BDNF/SLC12A5/NTN1/L1CAM/CDH4/SEMA6D/SEMA5B/OLFM1/SHTN1/RAP1GAP2/RET/KCNN4/SLIT1/DSCAM/DISC1/RGMA/SEMA5A/ISLR2/WNT3A/NKX6-1/POU4F2/NRCAM/NGF/FGF13/MAG/FSTL4/BARHL2	32	2.90873
BP	GO:0090130	tissue migration	56/1846	380/18870	0.147368	1.50642	3.2839	0.00123611	0.00709561	0.00509111	FGF18/IQSEC1/AKT3/GREM1/GATA3/FGF2/ADAMTS9/FLT4/CRIPTO/MIR137/EGR3/CD40/PTPRR/ACTC1/SOX18/TNFSF12/PLXND1/FGF4/PLEKHG5/DLL4/FOXC2/ADGRA2/FOXF1/NR2E1/ANXA3/VSTM4/SEMA5A/CDH13/MIR410/MIR196A1/VEGFC/TACR1/FGF8/PTGS2/ADGRB1/ENPP2/LOXL2/MEOX2/KRT16/MIR483/FGF10/MIR10B/KDR/FGFR1/ATOH8/PIK3CD/KANK1/ACTA1/ROBO1/BMPER/TGFB1/MIR152/CCBE1/WNT7A/PROX1/KIT	56	2.90794
BP	GO:0035904	aorta development	15/1846	65/18870	0.230769	2.35895	3.61395	0.00126184	0.00723569	0.00519162	TBX2/ADAMTS9/LEP/PLXND1/NGFR/DLL4/FGF8/PRICKLE1/EYA1/EGR2/ROBO2/LRP2/ROBO1/APLNR/PROX1	15	2.899
BP	GO:0051347	positive regulation of transferase activity	60/1846	414/18870	0.144928	1.48146	3.26178	0.00127837	0.00732282	0.00525414	CCND2/FGF18/NRG1/TCL1A/CHRNA3/GREM1/FGFR4/FGR/FGF2/SLC8A2/ADCYAP1/TNFSF11/INS/FLT4/CRIPTO/CD40/NTF3/DGKZ/RET/LEP/ADRA2C/EPHA4/EDN3/HMGA2/ADRA2A/FGFR2/ELANE/LRRK2/NTRK2/AGAP2/DLG3/PRLR/NTRK1/IGF2/MMD2/AXL/PDGFRA/ALK/CD200/PIK3R5/EPHA8/LTK/PARM1/KDR/FGFR1/NTRK3/NOX4/DKK1/TTBK1/ROBO1/CALCA/FZD10/ADCY8/TGFB1/EREG/FLT1/ADRA2B/PROX1/ROR2/KIT	60	2.89334
BP	GO:0032963	collagen metabolic process	21/1846	106/18870	0.198113	2.02513	3.48522	0.0012923	0.00739482	0.0053058	MMP17/PRTN3/IHH/ADAMTS14/KLK6/BMP4/COL1A2/VIM/ADAMTS2/MMP2/MMP14/MMP23B/COL5A1/MRC2/CYGB/COL1A1/MMP28/P3H3/SMPD3/TGFB1/SERPINH1	21	2.88864
BP	GO:0046620	regulation of organ growth	20/1846	99/18870	0.20202	2.06507	3.49874	0.00129835	0.00742166	0.00532506	WT1/TBX2/TBX20/FGF2/BASP1/TP73/TBX5/FGFR2/FGF9/FOXC2/NKX2-5/IGF2/FGF8/SLC6A4/NOG/MIR1-1/ZFPM2/FOXC1/KCNK2/PROX1	20	2.88661
BP	GO:0034309	primary alcohol biosynthetic process	6/1846	14/18870	0.428571	4.3809	4.16707	0.00130591	0.00743376	0.00533374	CYP11B1/DKK3/BMP6/CYP11B2/BMP2/CACNA1H	6	2.88409
BP	GO:0042415	norepinephrine metabolic process	6/1846	14/18870	0.428571	4.3809	4.16707	0.00130591	0.00743376	0.00533374	GATA3/DBH/HAND2/MOXD1/TH/INSM1	6	2.88409
BP	GO:0071415	cellular response to purine-containing compound	6/1846	14/18870	0.428571	4.3809	4.16707	0.00130591	0.00743376	0.00533374	RYR2/P2RY1/RYR1/RYR3/SLC8A1/P2RY6	6	2.88409
BP	GO:0072160	nephron tubule epithelial cell differentiation	6/1846	14/18870	0.428571	4.3809	4.16707	0.00130591	0.00743376	0.00533374	PAX2/GATA3/LHX1/PAX8/OSR1/PROM1	6	2.88409
BP	GO:0003209	cardiac atrium morphogenesis	9/1846	29/18870	0.310345	3.17238	3.85515	0.00131316	0.00745946	0.00535217	TBX20/TBX5/DLL4/NKX2-5/SHOX2/GATA4/NOG/BMP2/PROX1	9	2.88168
BP	GO:0007588	excretion	9/1846	29/18870	0.310345	3.17238	3.85515	0.00131316	0.00745946	0.00535217	DRD2/SLC22A12/CHRNA3/NPPB/EDNRB/SPX/TACR1/NPR1/SLC22A6	9	2.88168
BP	GO:0014074	response to purine-containing compound	26/1846	143/18870	0.181818	1.85856	3.39364	0.00140208	0.00795632	0.00570867	WT1/VGF/THBD/TRPC3/KCNE1/KCNJ8/RYR2/HCN1/ADORA1/SLC6A3/SLC6A1/CNGA3/P2RY1/RYR1/CRHBP/PTGS2/RYR3/SLC6A4/SLC8A1/COL1A1/P2RX2/PENK/HCN4/P2RY6/KCNQ1/HCN2	26	2.85323
BP	GO:0032891	negative regulation of organic acid transport	8/1846	24/18870	0.333333	3.40737	3.88596	0.00144808	0.00818332	0.00587155	GRM7/ADORA1/NPY5R/LEP/PRKG1/HTR1B/TRH/PLA2R1	8	2.83921
BP	GO:0040037	negative regulation of fibroblast growth factor receptor signaling pathway	8/1846	24/18870	0.333333	3.40737	3.88596	0.00144808	0.00818332	0.00587155	GATA3/FGF2/PRDM14/NGFR/SPRY3/SHISA2/SULF2/MIR1-1	8	2.83921
BP	GO:0050650	chondroitin sulfate proteoglycan biosynthetic process	8/1846	24/18870	0.333333	3.40737	3.88596	0.00144808	0.00818332	0.00587155	CHST9/CYTL1/CHSY3/DSE/B3GAT2/CHST13/XYLT1/B3GAT1	8	2.83921
BP	GO:1903861	positive regulation of dendrite extension	8/1846	24/18870	0.333333	3.40737	3.88596	0.00144808	0.00818332	0.00587155	UNC13A/CPNE9/RIMS1/RASAL1/RIMS2/CXCR4/SYT2/SYT3	8	2.83921
BP	GO:0098810	neurotransmitter reuptake	10/1846	35/18870	0.285714	2.9206	3.74496	0.00145735	0.00820577	0.00588766	DRD2/GDNF/SLC6A2/SLC6A3/SLC6A1/NOS1/DRD1/SLC18A3/SLC6A4/SLC1A2	10	2.83644
BP	GO:1901385	regulation of voltage-gated calcium channel activity	10/1846	35/18870	0.285714	2.9206	3.74496	0.00145735	0.00820577	0.00588766	DRD2/STAC2/CABP1/PDE4B/CABP4/CACNB4/HPCA/DMD/CRHR1/CACNA2D1	10	2.83644
BP	GO:0071333	cellular response to glucose stimulus	25/1846	136/18870	0.183824	1.87906	3.38792	0.00146242	0.00820577	0.00588766	PAX2/KCNB1/FOXA2/ICAM1/PAX6/ADCY5/ABCC8/BRSK2/ANO1/TIAM1/ADRA2A/VSNL1/LIN28A/TUNAR/GATA4/NPTX1/GJB6/PTPRN/NKX6-1/BAIAP3/NEUROD1/NOX4/ADCY8/TH/CASR	25	2.83493
BP	GO:0043542	endothelial cell migration	44/1846	284/18870	0.15493	1.58371	3.26377	0.00146799	0.00820577	0.00588766	FGF18/AKT3/GREM1/GATA3/FGF2/ADAMTS9/FLT4/CRIPTO/MIR137/EGR3/CD40/SOX18/TNFSF12/PLXND1/FGF4/PLEKHG5/DLL4/FOXC2/ADGRA2/NR2E1/ANXA3/VSTM4/SEMA5A/CDH13/MIR410/MIR196A1/VEGFC/PTGS2/ADGRB1/LOXL2/MEOX2/MIR483/MIR10B/KDR/FGFR1/ATOH8/PIK3CD/ROBO1/BMPER/TGFB1/MIR152/CCBE1/WNT7A/PROX1	44	2.83328
BP	GO:0016081	synaptic vesicle docking	5/1846	10/18870	0.5	5.11105	4.28195	0.00147353	0.00820577	0.00588766	UNC13A/SNAP25/UNC13C/SNPH/STX1B	5	2.83164
BP	GO:0034651	cortisol biosynthetic process	5/1846	10/18870	0.5	5.11105	4.28195	0.00147353	0.00820577	0.00588766	CYP11B1/DKK3/CYP11B2/BMP2/CACNA1H	5	2.83164
BP	GO:0048865	stem cell fate commitment	5/1846	10/18870	0.5	5.11105	4.28195	0.00147353	0.00820577	0.00588766	SFRP1/SFRP2/SOX18/SOX17/DMRTA2	5	2.83164
BP	GO:0060346	bone trabecula formation	5/1846	10/18870	0.5	5.11105	4.28195	0.00147353	0.00820577	0.00588766	SFRP1/GREM1/MMP2/FBN2/COL1A1	5	2.83164
BP	GO:0071600	otic vesicle morphogenesis	5/1846	10/18870	0.5	5.11105	4.28195	0.00147353	0.00820577	0.00588766	FGFR2/FGF8/EYA1/FGF10/PROX1	5	2.83164
BP	GO:0097104	postsynaptic membrane assembly	5/1846	10/18870	0.5	5.11105	4.28195	0.00147353	0.00820577	0.00588766	NRXN2/LRP4/NRXN1/NLGN4X/CDH2	5	2.83164
BP	GO:1902645	tertiary alcohol biosynthetic process	5/1846	10/18870	0.5	5.11105	4.28195	0.00147353	0.00820577	0.00588766	CYP11B1/DKK3/CYP11B2/BMP2/CACNA1H	5	2.83164
BP	GO:1905150	regulation of voltage-gated sodium channel activity	5/1846	10/18870	0.5	5.11105	4.28195	0.00147353	0.00820577	0.00588766	GRP/FGF14/FGF11/FGF13/FGF12	5	2.83164
BP	GO:1990504	dense core granule exocytosis	5/1846	10/18870	0.5	5.11105	4.28195	0.00147353	0.00820577	0.00588766	UNC13A/SNAP25/CADPS/UNC13C/BAIAP3	5	2.83164
BP	GO:0034766	negative regulation of monoatomic ion transmembrane transport	20/1846	100/18870	0.2	2.04442	3.44828	0.00147662	0.00820577	0.00588766	DRD2/GRP/BCL2/PCSK9/KCNE1/HECW1/KCNH2/ADRA2A/NOS1/NTSR1/REM1/HECW2/MIR1-1/KCNE5/CAV1/EPO/KCNAB1/CRHR1/OSR1/ACTN2	20	2.83073
BP	GO:0001502	cartilage condensation	7/1846	19/18870	0.368421	3.76604	3.97216	0.00148062	0.00820577	0.00588766	SOX5/COL2A1/UNCX/FGF4/CCN2/WNT7A/FGF6	7	2.82956
BP	GO:0008356	asymmetric cell division	7/1846	19/18870	0.368421	3.76604	3.97216	0.00148062	0.00820577	0.00588766	INSC/SOX5/PAX6/RGS14/ETV5/WNT9B/FGF13	7	2.82956
BP	GO:0042053	regulation of dopamine metabolic process	7/1846	19/18870	0.368421	3.76604	3.97216	0.00148062	0.00820577	0.00588766	SLC6A3/TACR3/DRD1/HTR1A/ITGB2/PDE1B/GPR37	7	2.82956
BP	GO:0071625	vocalization behavior	7/1846	19/18870	0.368421	3.76604	3.97216	0.00148062	0.00820577	0.00588766	NRXN2/SHANK2/SHANK1/NRXN1/NEUROG1/NLGN4X/BRINP1	7	2.82956
BP	GO:0097254	renal tubular secretion	7/1846	19/18870	0.368421	3.76604	3.97216	0.00148062	0.00820577	0.00588766	DRD2/SLC22A12/NPPB/EDNRB/SPX/NPR1/SLC22A6	7	2.82956
BP	GO:0071322	cellular response to carbohydrate stimulus	27/1846	151/18870	0.178808	1.82779	3.36301	0.00148255	0.00820816	0.00588937	PAX2/KCNB1/FOXA2/ICAM1/PAX6/ADCY5/ABCC8/BRSK2/LEP/ANO1/TIAM1/ADRA2A/VSNL1/LIN28A/TUNAR/GATA4/PRKCB/NPTX1/GJB6/PTPRN/NKX6-1/BAIAP3/NEUROD1/NOX4/ADCY8/TH/CASR	27	2.82899
BP	GO:0042446	hormone biosynthetic process	15/1846	66/18870	0.227273	2.3232	3.54596	0.00148781	0.00822059	0.00589829	GFI1/CHST9/NR3C1/CYP11B1/CHST8/DKK3/CYP27B1/BMP6/CYP11B2/DIO3/LHCGR/AKR1B1/BMP2/SRD5A2/CACNA1H	15	2.82745
BP	GO:0061180	mammary gland epithelium development	15/1846	66/18870	0.227273	2.3232	3.54596	0.00148781	0.00822059	0.00589829	WNT3/GATA3/NR3C1/FGF2/TNFSF11/NTN1/FGFR2/FOXF1/PRLR/CSMD1/FOXB1/FGF10/ROBO1/ESR1/PGR	15	2.82745
BP	GO:0003254	regulation of membrane depolarization	12/1846	47/18870	0.255319	2.6099	3.63884	0.00149903	0.0082492	0.00591882	BCL2/HCN1/TBX5/LRRK2/CACNA1G/NTSR1/MIR1-1/KDR/FHL1/HCN4/HCN2/SCN3B	12	2.82419
BP	GO:0021575	hindbrain morphogenesis	12/1846	47/18870	0.255319	2.6099	3.63884	0.00149903	0.0082492	0.00591882	GSX2/DAB1/CEND1/GRID2/LHX1/WNT1/CBLN1/DLC1/SKOR2/LHX5/WNT7A/PROX1	12	2.82419
BP	GO:0060043	regulation of cardiac muscle cell proliferation	12/1846	47/18870	0.255319	2.6099	3.63884	0.00149903	0.0082492	0.00591882	TBX2/TBX20/FGF2/TP73/TBX5/FGFR2/FGF9/NKX2-5/NOG/MIR1-1/ZFPM2/KCNK2	12	2.82419
BP	GO:0061383	trabecula morphogenesis	12/1846	47/18870	0.255319	2.6099	3.63884	0.00149903	0.0082492	0.00591882	SFRP1/NRG1/GREM1/BMP7/MMP2/DLL4/NKX2-5/ADAMTS1/S1PR1/NOG/FBN2/COL1A1	12	2.82419
BP	GO:0009187	cyclic nucleotide metabolic process	11/1846	41/18870	0.268293	2.74252	3.67802	0.00151086	0.00830591	0.00595951	PDE4C/ADCY2/PDE5A/PDE4A/ADCY5/PDE4B/NPPB/CACNB4/GUCY2D/NPR1/ADCY8	11	2.82078
BP	GO:0045109	intermediate filament organization	16/1846	73/18870	0.219178	2.24046	3.49671	0.00157982	0.00867632	0.00622527	KRT83/KRT73/KRT72/KRT33B/KRT5/VIM/DES/NEFH/SHH/BFSP2/KRT74/KRT9/INA/KRT16/GFAP/KRT79	16	2.80139
BP	GO:0009746	response to hexose	33/1846	198/18870	0.166667	1.70368	3.27774	0.00164671	0.00903457	0.00648232	PAX2/KCNB1/FOXA2/ICAM1/SLC30A8/PAX6/GIPR/ADCY5/ABCC8/BRSK2/ANO1/TIAM1/ADRA2A/VSNL1/LIN28A/TUNAR/GATA4/PRKCB/NPTX1/PTGS2/PCSK1/GJB6/PTPRN/NKX6-1/BAIAP3/LPL/NEUROD1/NOX4/ADCY8/TH/ACVR1C/CASR/HNF4A	33	2.78338
BP	GO:0009791	post-embryonic development	19/1846	94/18870	0.202128	2.06617	3.41231	0.00168376	0.00921928	0.00661485	MFAP2/SCUBE1/GATA3/BCL2/BMP4/LHX1/FBN1/FGFR2/HELT/DSCAM/EFEMP1/BCL11B/ALX4/KDR/CDH23/APOB/SCN9A/NKX2-3/EMX1	19	2.77372
BP	GO:0045104	intermediate filament cytoskeleton organization	19/1846	94/18870	0.202128	2.06617	3.41231	0.00168376	0.00921928	0.00661485	ATP8A2/KRT83/KRT73/KRT72/KRT33B/KRT5/VIM/DES/NES/NEFH/SHH/BFSP2/KRT74/KRT9/DST/INA/KRT16/GFAP/KRT79	19	2.77372
BP	GO:0051402	neuron apoptotic process	43/1846	278/18870	0.154676	1.58112	3.21427	0.0017041	0.00932131	0.00668806	VSTM2L/PRKCG/KCNB1/GATA3/NR3C1/GRM4/BCL2/GRID2/PCSK9/GDNF/BDNF/WNT1/NTF3/BARHL1/PLXND1/PTPRZ1/NGFR/NES/PITX3/CNTFR/ASCL1/NTRK2/AGAP2/MTNR1B/NTRK1/FGF8/AXL/ST8SIA2/OXR1/EN1/NDNF/POU4F1/FOXB1/KDR/DIO3/NGF/FOXQ1/KCNQ3/POU4F3/DKK1/MAG/PCDHGC4/CRLF1	43	2.76851
BP	GO:0009743	response to carbohydrate	37/1846	230/18870	0.16087	1.64443	3.23797	0.00172272	0.00941371	0.00675436	PAX2/KCNB1/FOXA2/ICAM1/SLC30A8/PAX6/GIPR/ADCY5/ABCC8/BRSK2/LEP/ANO1/SLC6A1/TIAM1/ADRA2A/RUNX2/VSNL1/LIN28A/TUNAR/GATA4/PRKCB/NPTX1/PTGS2/PCSK1/GJB6/PTPRN/NKX6-1/P2RX2/BAIAP3/LPL/NEUROD1/NOX4/ADCY8/TH/ACVR1C/CASR/HNF4A	37	2.76379
BP	GO:0046888	negative regulation of hormone secretion	15/1846	67/18870	0.223881	2.28853	3.47919	0.00174669	0.00952563	0.00683466	SFRP1/DRD2/CHGA/KCNB1/ADORA1/GHSR/ABCC8/LEP/ADRA2A/VSNL1/MTNR1B/CRHBP/IL11/ACVR1C/GJA1	15	2.75779
BP	GO:0048857	neural nucleus development	15/1846	67/18870	0.223881	2.28853	3.47919	0.00174669	0.00952563	0.00683466	FGF2/BCL2/KCNE1/BASP1/FGF9/ASCL1/KIRREL3/PHOX2A/FOXP2/NKX2-1/CDK5R2/INA/PADI2/TTBK1/SYPL2	15	2.75779
BP	GO:0022412	cellular process involved in reproduction in multicellular organism	66/1846	471/18870	0.140127	1.4324	3.12936	0.00180158	0.00981519	0.00704242	SFRP1/CCNA1/BNC1/RBM46/WT1/CELF4/ACTL9/DMRT1/MEI4/PDE5A/IHH/BCL2/LGR5/SPAG6/SPPL2C/NODAL/DHH/DAZL/BMP4/SPATA16/GK2/DPY19L2P2/PRDM14/SOX30/RETN/PIWIL1/DMRTB1/SPO11/TUBA8/DPY19L2/PIWIL2/CHD5/MEIOC/CCDC63/NEURL1/H1-7/DNMT3L/SOHLH1/LIN28A/PRKG1/CATSPERZ/MORC1/TDRD9/ETV5/DDX25/CDKN1C/TDRD5/FIGLA/ROBO2/CYP26B1/DMRTA2/SPATA22/SPACA1/FOXC1/NPM2/FMN2/SLIT3/NANOS3/JAM2/SYCP1/SOHLH2/EREG/NOX5/KASH5/FOXL2/KIT	66	2.74435
BP	GO:0071331	cellular response to hexose stimulus	25/1846	138/18870	0.181159	1.85183	3.3072	0.00180546	0.00982652	0.00705055	PAX2/KCNB1/FOXA2/ICAM1/PAX6/ADCY5/ABCC8/BRSK2/ANO1/TIAM1/ADRA2A/VSNL1/LIN28A/TUNAR/GATA4/NPTX1/GJB6/PTPRN/NKX6-1/BAIAP3/NEUROD1/NOX4/ADCY8/TH/CASR	25	2.74341
BP	GO:2000241	regulation of reproductive process	34/1846	207/18870	0.164251	1.67899	3.23459	0.0018192	0.00989143	0.00709712	SFRP1/OXTR/BNC1/RBM46/WT1/HOXD13/DMRT1/PDE5A/NODAL/BMP4/CNR1/PRDM14/BMP7/RETN/PIWIL2/P2RY1/FGF9/SHH/MEIOC/TACR3/EDNRB/MOS/TACR1/TIMP1/ZFPM2/SPATA22/NPM2/SYDE1/ESR1/ACVR1C/CACNA1H/NOX5/GJA1/KIT	34	2.74012
BP	GO:0045776	negative regulation of blood pressure	12/1846	48/18870	0.25	2.55553	3.55324	0.00182357	0.00990533	0.00710709	DRD2/DRD5/ADRA1A/GLP1R/CNR1/ADORA1/NOS1/NPPB/VEGFC/NTSR1/ADRB3/CALCA	12	2.73908
BP	GO:0001569	branching involved in blood vessel morphogenesis	10/1846	36/18870	0.277778	2.83947	3.63775	0.00184335	0.0100028	0.00717705	SFRP2/IHH/TBX20/PLXND1/DLL4/SHH/FOXC2/GBX2/FGF8/KDR	10	2.73439
BP	GO:0090277	positive regulation of peptide hormone secretion	21/1846	109/18870	0.192661	1.9694	3.3423	0.00186115	0.010087	0.00723745	DRD2/GRP/SNAP25/CD38/ADCYAP1/TNFSF11/INS/SLC30A8/GIPR/ABCC8/ANO1/VSNL1/TUNAR/PRKCB/TFR2/TRH/NKX6-1/FFAR1/BAIAP3/ADCY8/CASR	21	2.73022
BP	GO:0007599	hemostasis	37/1846	231/18870	0.160173	1.63731	3.20924	0.00186256	0.010087	0.00723745	GP1BB/THBD/SCUBE1/PRSS56/GNAS/AVPR2/FOXA2/PDPN/CD40/DGKZ/DGKG/ADRA2C/ADRA2A/TSPAN18/P2RY1/SHH/GP5/PF4/FLI1/DGKK/PRKG1/SERPINA10/EMILIN2/TFPI2/AXL/SLC6A4/PDGFRA/WNT3A/COMP/PLAU/SERPING1/PEAR1/CAV1/ADAMTS18/DGKI/ADRA2B/HNF4A	37	2.72989
BP	GO:0007160	cell-matrix adhesion	38/1846	239/18870	0.158996	1.62527	3.20338	0.00186674	0.0100996	0.00724651	SFRP1/ITGA9/FBLN5/ARHGAP6/GREM1/CDK6/THSD1/BCL2/ITGA7/FAM107A/ADAMTS9/L1CAM/THY1/SGCE/DLC1/TIAM1/CDH11/MUC4/DISC1/CCN2/ITGA11/CORO2B/CDH13/AJAP1/PEAK1/MMP14/MADCAM1/ITGA8/ITGB2/COL5A3/PLAU/KDR/NID1/NID2/SKAP1/NPNT/HOXD3/ACTN2	38	2.72892
BP	GO:0000578	embryonic axis specification	11/1846	42/18870	0.261905	2.67722	3.5832	0.00186869	0.0101002	0.0072469	WT1/BASP1/CRIPTO/LHX1/WNT1/RIPPLY2/HOXD8/TDRD5/TBXT/NEUROG1/WNT7A	11	2.72846
BP	GO:0030500	regulation of bone mineralization	17/1846	81/18870	0.209877	2.14538	3.40173	0.00189034	0.0102071	0.00732361	GREM1/NOTUM/BMP4/FAM20C/RFLNA/BMP7/ALOX5/NELL1/CYP27B1/BMP6/S1PR1/COMP/SLC8A1/FBN2/IFITM5/BMP2/OSR1	17	2.72346
BP	GO:0045103	intermediate filament-based process	19/1846	95/18870	0.2	2.04442	3.36052	0.00191556	0.0103228	0.00740665	ATP8A2/KRT83/KRT73/KRT72/KRT33B/KRT5/VIM/DES/NES/NEFH/SHH/BFSP2/KRT74/KRT9/DST/INA/KRT16/GFAP/KRT79	19	2.7177
BP	GO:0060996	dendritic spine development	19/1846	95/18870	0.2	2.04442	3.36052	0.00191556	0.0103228	0.00740665	LPAR1/IQSEC1/ARC/SDK1/SLC12A5/CUX2/PAK3/EPHA4/TIAM1/LRRK2/DISC1/NEURL1/SHANK1/ITPKA/NGEF/CTNND2/FSTL4/EPHB1/WNT7A	19	2.7177
BP	GO:0007350	blastoderm segmentation	8/1846	25/18870	0.32	3.27107	3.74164	0.00194887	0.0104508	0.00749844	WT1/BASP1/CRIPTO/HOXD8/SHH/TDRD5/TBXT/NEUROG1	8	2.71022
BP	GO:0021884	forebrain neuron development	8/1846	25/18870	0.32	3.27107	3.74164	0.00194887	0.0104508	0.00749844	LHX6/LHX8/FGFR2/DISC1/SOX1/GBX2/FGF8/NDNF	8	2.71022
BP	GO:0086013	membrane repolarization during cardiac muscle cell action potential	8/1846	25/18870	0.32	3.27107	3.74164	0.00194887	0.0104508	0.00749844	KCNE1/KCNJ8/KCNH2/KCNJ3/MIR1-1/KCNE5/KCNQ1/KCNA5	8	2.71022
BP	GO:0090335	regulation of brown fat cell differentiation	8/1846	25/18870	0.32	3.27107	3.74164	0.00194887	0.0104508	0.00749844	TRPV4/INS/VSTM2A/BMP7/LEP/FNDC5/SLC7A10/PTGS2	8	2.71022
BP	GO:2000178	negative regulation of neural precursor cell proliferation	8/1846	25/18870	0.32	3.27107	3.74164	0.00194887	0.0104508	0.00749844	VAX1/CEND1/MIR137/PAX6/LIMS2/NR2E1/SLC6A4/PROX1	8	2.71022
BP	GO:0030728	ovulation	6/1846	15/18870	0.4	4.08884	3.94083	0.00199742	0.010638	0.00763276	LEP/MMP2/GAS2/ADAMTS1/EREG/PGR	6	2.69953
BP	GO:0032230	positive regulation of synaptic transmission, GABAergic	6/1846	15/18870	0.4	4.08884	3.94083	0.00199742	0.010638	0.00763276	OXTR/ADRA1A/CA2/NALCN/CA7/TACR1	6	2.69953
BP	GO:0033189	response to vitamin A	6/1846	15/18870	0.4	4.08884	3.94083	0.00199742	0.010638	0.00763276	LRAT/ALDH1A2/GATA4/CYP26B1/EPO/CYP26A1	6	2.69953
BP	GO:0042074	cell migration involved in gastrulation	6/1846	15/18870	0.4	4.08884	3.94083	0.00199742	0.010638	0.00763276	NODAL/CRB2/WNT11/MIXL1/FGF8/SOX17	6	2.69953
BP	GO:0048070	regulation of developmental pigmentation	6/1846	15/18870	0.4	4.08884	3.94083	0.00199742	0.010638	0.00763276	IHH/BCL2/ADAMTS9/SPNS2/ADAMTS20/EDN3	6	2.69953
BP	GO:0060026	convergent extension	6/1846	15/18870	0.4	4.08884	3.94083	0.00199742	0.010638	0.00763276	SFRP1/SFRP2/WNT5B/LBX2/WNT11/FRZB	6	2.69953
BP	GO:0141005	retrotransposon silencing by heterochromatin formation	6/1846	15/18870	0.4	4.08884	3.94083	0.00199742	0.010638	0.00763276	PIWIL1/PIWIL2/DNMT3L/MORC1/TDRD9/TDRD5	6	2.69953
BP	GO:0042490	mechanoreceptor differentiation	15/1846	68/18870	0.220588	2.25488	3.4136	0.00204208	0.0108652	0.00779581	FGF2/TMEM132E/BMP4/CTHRC1/GABRB2/GABRA5/NTRK2/NTRK1/MCOLN3/ATOH1/USH1C/CDH23/POU4F3/KCNQ1/USH1G	15	2.68993
BP	GO:0045766	positive regulation of angiogenesis	31/1846	185/18870	0.167568	1.71289	3.20865	0.00205125	0.0108928	0.0078156	FGF18/PGF/AKT3/SFRP2/GREM1/FGF2/NODAL/GHSR/CD40/TNFSF12/HMGA2/FOXC2/NR2E1/ANXA3/ADAM12/SEMA5A/EMILIN2/VEGFC/GATA4/PRKCB/CXCR4/SLC39A12/MIR1-1/KDR/PIK3CD/RAMP2/BMPER/APLNR/PTGIS/CCBE1/FLT1	31	2.68798
BP	GO:1904018	positive regulation of vasculature development	31/1846	185/18870	0.167568	1.71289	3.20865	0.00205125	0.0108928	0.0078156	FGF18/PGF/AKT3/SFRP2/GREM1/FGF2/NODAL/GHSR/CD40/TNFSF12/HMGA2/FOXC2/NR2E1/ANXA3/ADAM12/SEMA5A/EMILIN2/VEGFC/GATA4/PRKCB/CXCR4/SLC39A12/MIR1-1/KDR/PIK3CD/RAMP2/BMPER/APLNR/PTGIS/CCBE1/FLT1	31	2.68798
BP	GO:0003215	cardiac right ventricle morphogenesis	7/1846	20/18870	0.35	3.57774	3.79802	0.00208722	0.0110167	0.00790449	GATA3/TBX20/NKX2-5/HAND2/GATA4/ZFPM2/HAND1	7	2.68043
BP	GO:0006700	C21-steroid hormone biosynthetic process	7/1846	20/18870	0.35	3.57774	3.79802	0.00208722	0.0110167	0.00790449	CYP11B1/DKK3/BMP6/CYP11B2/AKR1B1/BMP2/CACNA1H	7	2.68043
BP	GO:0007351	tripartite regional subdivision	7/1846	20/18870	0.35	3.57774	3.79802	0.00208722	0.0110167	0.00790449	WT1/BASP1/CRIPTO/HOXD8/TDRD5/TBXT/NEUROG1	7	2.68043
BP	GO:0008595	anterior/posterior axis specification, embryo	7/1846	20/18870	0.35	3.57774	3.79802	0.00208722	0.0110167	0.00790449	WT1/BASP1/CRIPTO/HOXD8/TDRD5/TBXT/NEUROG1	7	2.68043
BP	GO:0032332	positive regulation of chondrocyte differentiation	7/1846	20/18870	0.35	3.57774	3.79802	0.00208722	0.0110167	0.00790449	FGF18/SOX5/RUNX2/PRKG2/BMP6/LOXL2/GDF6	7	2.68043
BP	GO:0042069	regulation of catecholamine metabolic process	7/1846	20/18870	0.35	3.57774	3.79802	0.00208722	0.0110167	0.00790449	SLC6A3/TACR3/DRD1/HTR1A/ITGB2/PDE1B/GPR37	7	2.68043
BP	GO:0009749	response to glucose	32/1846	193/18870	0.165803	1.69486	3.19506	0.0020894	0.0110167	0.00790449	PAX2/KCNB1/FOXA2/ICAM1/SLC30A8/PAX6/GIPR/ADCY5/ABCC8/BRSK2/ANO1/TIAM1/ADRA2A/VSNL1/LIN28A/TUNAR/GATA4/PRKCB/NPTX1/PCSK1/GJB6/PTPRN/NKX6-1/BAIAP3/LPL/NEUROD1/NOX4/ADCY8/TH/ACVR1C/CASR/HNF4A	32	2.67998
BP	GO:0048477	oogenesis	21/1846	110/18870	0.190909	1.95149	3.29568	0.00209275	0.0110167	0.00790449	BNC1/RBM46/DMRT1/MEI4/PDE5A/IHH/BCL2/LGR5/SPO11/PIWIL2/MEIOC/SOHLH1/TDRD5/FIGLA/NPM2/FMN2/NANOS3/SOHLH2/EREG/KASH5/FOXL2	21	2.67928
BP	GO:1902476	chloride transmembrane transport	21/1846	110/18870	0.190909	1.95149	3.29568	0.00209275	0.0110167	0.00790449	GABRD/SLC12A5/CLCNKB/TTYH1/GLRA3/SLC26A10P/GABRB2/ANO1/SLC6A1/GABRA5/GABRA4/SLC17A7/SLC4A8/GABRA2/GABRB1/BEST2/ANO5/CASR/KCNT2/GABRB3/GLRB	21	2.67928
BP	GO:0042445	hormone metabolic process	38/1846	241/18870	0.157676	1.61178	3.14754	0.00217072	0.0114161	0.0081911	PRLHR/GFI1/CHST9/GATA3/NR3C1/KLK6/CYP27C1/CYP11B1/SLC30A8/CHST8/LRAT/ENPEP/LEP/ALDH1A2/DKK3/SHH/PAX8/EDNRB/PCSK5/CYP27B1/PCSK1/BMP6/PCSK2/PDGFRA/FOXE1/CYP11B2/IL4I1/CYP26B1/DIO3/RBP1/LHCGR/CYP26A1/AKR1B1/ESR1/BMP2/SRD5A2/CACNA1H/SDR16C5	38	2.6634
BP	GO:0002088	lens development in camera-type eye	18/1846	89/18870	0.202247	2.06739	3.32368	0.00218561	0.0114834	0.00823934	NHS/CRYGN/GATA3/FGF2/CRYBA2/WNT5B/BMP4/FOXE3/PAX6/VIM/PITX3/BFSP2/SOX1/CDKN1C/WNT2B/PLAAT1/WNT7A/PROX1	18	2.66043
BP	GO:0010518	positive regulation of phospholipase activity	12/1846	49/18870	0.244898	2.50337	3.46979	0.00220356	0.0115537	0.00828979	LPAR1/ADRA1A/ARHGAP6/FGF2/FGFR2/S1PR4/PDGFRA/FGFR1/P2RY6/ESR1/FLT1/KIT	12	2.65687
BP	GO:0032924	activin receptor signaling pathway	12/1846	49/18870	0.244898	2.50337	3.46979	0.00220356	0.0115537	0.00828979	DMRT1/NODAL/CRIPTO/FGF9/SHH/WIF1/FST/FSTL3/GDF6/FGF10/GDF7/ACVR1C	12	2.65687
BP	GO:0007271	synaptic transmission, cholinergic	9/1846	31/18870	0.290323	2.96771	3.61054	0.00220957	0.0115537	0.00828979	CHRNA3/LYPD1/NALCN/ACHE/CHRNA4/SLC18A3/LAMA2/TACR1/SLC5A7	9	2.65569
BP	GO:0033688	regulation of osteoblast proliferation	9/1846	31/18870	0.290323	2.96771	3.61054	0.00220957	0.0115537	0.00828979	SFRP1/GREM1/BCL2/CTHRC1/MIR675/NPR3/FGFR2/NELL1/BMP2	9	2.65569
BP	GO:0099590	neurotransmitter receptor internalization	9/1846	31/18870	0.290323	2.96771	3.61054	0.00220957	0.0115537	0.00828979	CACNG5/LPAR1/ARC/SNAP25/GSG1L/CALY/CACNG8/HPCA/SYNE1	9	2.65569
BP	GO:0043491	phosphatidylinositol 3-kinase/protein kinase B signal transduction	44/1846	290/18870	0.151724	1.55094	3.11343	0.00222326	0.0116141	0.00833316	DRD2/PAX2/CAVIN3/GATA3/FGR/FGF2/TNFSF11/INS/MIR137/MIR675/HLA-G/MEIS3/CD40/RET/LEP/SFRP5/NTRK2/H19/WNT16/LIN28A/SEMA5A/NTRK1/GATA4/IGF2/AXL/PDGFRA/PIK3R5/LTK/PPP1R16B/PEAR1/LRP2/KDR/FGFR1/PIK3CD/NTRK3/NOX4/SMPD3/CALCR/TGFB1/RAMP3/TPBG/FLT1/ROR2/KIT	44	2.65301
BP	GO:0097120	receptor localization to synapse	14/1846	62/18870	0.225806	2.30822	3.39753	0.00225284	0.0117574	0.00843598	CACNG5/SNAP25/C1QL3/GHSR/LHFPL4/SHISA6/KIF5A/DLG3/CACNG8/NPTX1/DLG2/C1QL2/STX1B/NSG1	14	2.64727
BP	GO:0010453	regulation of cell fate commitment	11/1846	43/18870	0.255814	2.61496	3.49111	0.00229257	0.0119419	0.00856836	SFRP2/FGF2/BMP4/PAX6/NKX6-2/WNT11/TBX21/SOX17/WNT3A/MIR1-1/DKK1	11	2.63968
BP	GO:0060443	mammary gland morphogenesis	11/1846	43/18870	0.255814	2.61496	3.49111	0.00229257	0.0119419	0.00856836	TBX2/NR3C1/BMP4/NTN1/FGFR2/CSMD1/FGF10/CAV1/ESR1/NRG3/PGR	11	2.63968
BP	GO:0003230	cardiac atrium development	10/1846	37/18870	0.27027	2.76273	3.53416	0.00230785	0.0119644	0.0085845	TBX20/TBX5/DLL4/WNT11/NKX2-5/SHOX2/GATA4/NOG/BMP2/PROX1	10	2.63679
BP	GO:0035883	enteroendocrine cell differentiation	10/1846	37/18870	0.27027	2.76273	3.53416	0.00230785	0.0119644	0.0085845	CDK6/BMP4/PAX6/NKX6-2/ASCL1/BMP6/NKX6-1/NEUROD1/INSM1/CDH2	10	2.63679
BP	GO:0048854	brain morphogenesis	10/1846	37/18870	0.27027	2.76273	3.53416	0.00230785	0.0119644	0.0085845	GSX2/PAX2/AKT3/SLIT1/FGF8/SLC6A4/CTNNA2/GDF7/EMX1/CDH2	10	2.63679
BP	GO:0070306	lens fiber cell differentiation	10/1846	37/18870	0.27027	2.76273	3.53416	0.00230785	0.0119644	0.0085845	FGF2/WNT5B/FOXE3/VIM/PITX3/BFSP2/CDKN1C/PLAAT1/WNT7A/PROX1	10	2.63679
BP	GO:0071312	cellular response to alkaloid	10/1846	37/18870	0.27027	2.76273	3.53416	0.00230785	0.0119644	0.0085845	RYR2/RYR1/CRHBP/RYR3/HTR1B/PPP1R1B/SLC8A1/ADCY8/TH/SLC1A2	10	2.63679
BP	GO:0030168	platelet activation	24/1846	133/18870	0.180451	1.84459	3.2187	0.00232553	0.0120447	0.00864207	GP1BB/THBD/GNAS/PDPN/CD40/DGKZ/DGKG/ADRA2C/ADRA2A/P2RY1/GP5/PF4/DGKK/PRKG1/EMILIN2/AXL/SLC6A4/PDGFRA/WNT3A/COMP/PEAR1/ADAMTS18/DGKI/ADRA2B	24	2.63348
BP	GO:0033138	positive regulation of peptidyl-serine phosphorylation	20/1846	104/18870	0.192308	1.96579	3.25216	0.00241252	0.0124833	0.00895682	TCL1A/SFRP2/BCL2/BDNF/OPRD1/NTF3/RET/NTRK2/NOS1/PTGS2/MAD2L2/SH2D3C/WNT3A/CAV1/IL11/NGF/NTRK3/CALCR/TGFB1/RAMP3	20	2.61753
BP	GO:0001660	fever generation	5/1846	11/18870	0.454545	4.64641	3.98347	0.00248461	0.0127118	0.00912075	TNFSF11/CNR1/PTGER3/EDNRB/PTGS2	5	2.60474
BP	GO:0003310	pancreatic A cell differentiation	5/1846	11/18870	0.454545	4.64641	3.98347	0.00248461	0.0127118	0.00912075	PAX6/NKX6-2/NKX6-1/NEUROD1/INSM1	5	2.60474
BP	GO:0007494	midgut development	5/1846	11/18870	0.454545	4.64641	3.98347	0.00248461	0.0127118	0.00912075	FOXL1/RET/ALDH1A2/FOXF1/EDNRB	5	2.60474
BP	GO:0021548	pons development	5/1846	11/18870	0.454545	4.64641	3.98347	0.00248461	0.0127118	0.00912075	BCL2/KCNE1/ASCL1/PHOX2A/CDK5R2	5	2.60474
BP	GO:0034776	response to histamine	5/1846	11/18870	0.454545	4.64641	3.98347	0.00248461	0.0127118	0.00912075	DRD2/GABRB2/HRH1/GABRB1/GABRB3	5	2.60474
BP	GO:0035581	sequestering of extracellular ligand from receptor	5/1846	11/18870	0.454545	4.64641	3.98347	0.00248461	0.0127118	0.00912075	GREM1/FBN1/NRROS/NBL1/FBN2	5	2.60474
BP	GO:0035812	renal sodium excretion	5/1846	11/18870	0.454545	4.64641	3.98347	0.00248461	0.0127118	0.00912075	DRD2/NPPB/EDNRB/SPX/NPR1	5	2.60474
[truncated: 570 more rows]

## Sheet: lncap-k4-equal-k27-GO
ONTOLOGY	ID	Description	GeneRatio	BgRatio	RichFactor	FoldEnrichment	zScore	pvalue	p.adjust	qvalue	geneID	Count
[truncated: 312 more rows]

[truncated: 3 more sheets: 42d-k4-high-GO, 42d-k27-high-GO, 42d-k4-equal-k27-GO]
