# Supplementary material for: Targeting Wnt/β-catenin and circadian regulator restores PRC2/EZH2-controlled chromatin bivalency and suppresses cell state diversity
Source: J Clin Invest. 2026 Mar 17;136(9):e200260. doi: 10.1172/JCI200260 (PMC13132380; doi:10.1172/JCI200260)
Supplement: Supplemental table 4 [file jci-136-200260-s041.xlsx]

## Sheet: Sheet1
REAGENT OR RESOURCE	SOURCE	IDENTIFIER
total β-catenin mouse monoclonal	BD biosciences	Cat #610153; RRID: AB_397555
active β-catenin Rabbit monoclonal	Cell signaling technology	Cat #8814S; RRID: AB_11127855
MYC Rabbit monoclonal	Cell signaling technology	Cat #4406s; RRID: AB_2799392
SOX2 Rabbit monoclonal	Abcam	Cat #b92494; RRID: AB_10563641
LRP6 Rabbit monoclonal	Cell signaling technology	Cat #2560T; RRID: AB_2137220
WNT3 Rabbit polyclonal	ThermoFisher	Cat #PIPA580230; RRID: AB_2544833
WNT10B Rabbit polyclonal	ThermoFisher	Cat #PA5-20530; RRID: AB_2851224
WNT8B Rabbit polyclonal	ThermoFisher	Cat #PA5-68599; RRID: AB_2866825
FZD1 Rabbit polyclonal	ThermoFisher	Cat #PA5-88045; RRID: AB_2867624
FZD3 mouse monoclonal	Santa Cruz	Cat #sc-376105; RRID: AB_10986700
GAPDH Rabbit monoclonal	Cell Signaling Technology	Cat #2118; RRID: AB_561053
ASCL1 Rabbit monoclonal	Abcam	Cat #ab211327; RRID: AB_2924270
BRN2 Rabbit monoclonal	Cell Signaling Technology	Cat #12137; RRID: AB_2797827
ONECUT1 Rabbit polyclonal	proteintech	Cat #25137-1-AP; RRID: AB_2879918
NEUROG1 mouse monoclonal	proteintech	Cat #66642-1-Ig; RRID: AB_2882001
NEUROG2 Rabbit monoclonal	Cell Signaling Technology	Cat #13144S; RRID: AB_2798131
TWIST1 Rabbit monoclonal	Cell Signaling Technology	Cat #90445; RRID: AB_2799308
NCAM1 Rabbit monoclonal	Cell Signaling Technology	Cat #99746S; RRID: AB_2868490
SYP Rabbit monoclonal	Cell Signaling Technology	Cat #5461S; RRID: AB_10698743
CHGA Rabbit polyclonal	Abcam	Cat #ab15160; RRID: AB_301704
SNAI1 Rabbit monoclonal	Cell Signaling Technology	Cat #3879S; RRID: AB_2255011
VIM Rabbit monoclonal	Cell Signaling Technology	Cat #5741S; RRID: AB_10695459
EZH2 Rabbit monoclonal	Cell Signaling Technology	Cat #5246S; RRID: AB_10694683
EED mouse monoclonal	active motif	Cat #61203; RRID: AB_2615071
ZEB2 Rabbit monoclonal	Cell Signaling Technology	Cat #97885; RRID: AB_2797685
H3K27me3 Rabbit polyclonal	sigma	Cat #07-449; RRID: AB_310624
H3K4me3 Rabbit polyclonal	sigma	Cat #07-473; RRID: AB_1977252
SUZ12 Rabbit polyclonal	Abcam	Cat #ab12073; RRID: AB_442939
CyclinA mouse monoclonal	BD biosciences	Cat #611269; RRID: AB_398797
Histone H3 Rabbit polyclonal	Abcam	Cat #ab18521; RRID: AB_732917
Rev-erbα Rabbit Monoclonal	Cell Signaling Technology	Cat # 13418S; RRID: AB_2630359
