# Supplementary material for: Targeting Wnt/β-catenin and circadian regulator restores PRC2/EZH2-controlled chromatin bivalency and suppresses cell state diversity
Source: J Clin Invest. 2026 Mar 17;136(9):e200260. doi: 10.1172/JCI200260 (PMC13132380; doi:10.1172/JCI200260)
Supplement: Supporting data values [file jci-136-200260-s042.xlsx]

## Sheet: Fig.1B
Vehicle	ENZ	EPZ	Combination
12.5	9.63	6.54	1.76
15.6	5.32	9.35	1.94		106 Photons/s/cm2/sr
6.8	3.33	9.25	2.23
9.2	3.32	3.63	1.24
7.9	10.96		1.44
10.1	6.52		0.89

## Sheet: Fig.1C
	Vehicle					ENZ 20mgkg					Taz 50 mg/kg					Com
Days	1	2	3	4	5	1	2	3	4	5	1	2	3	4	5	1	2	3	4	5
0	6.54	6.53	6.32	6.38	7.56	7.98	8.13	6.84	7.21	7.79	7.51	8.87	6.03	7.24	8.76	6.96	7.23	6.58	7.03	7.14
	6.12	6.02	6.06	6.14	6.93	5.05	6.01	6.03	5.96	6.03	6.23	6.32	5.54	6.38	5.04	6.11	6.44	6.32	6.99	6.34
	122.476	118.325	116.047	120.262	181.534	101.755	146.828	124.354	128.055	141.626	145.742	177.145	92.5352	147.35	111.259	129.916	149.927	131.41	171.743	143.498
3	7.03	6.68	6.89	6.98	7.86	8.02	8.23	7.02	7.45	7.84	7.76	8.12	6.65	7.86	9.03	7.02	7.54	6.96	7.13	7.24
	6.26	6.22	6.54	6.24	7.01	5.53	6.54	6.21	6.03	6.12	6.33	6.58	5.98	6.52	6.01	6.21	6.55	6.41	7	6.44
	137.744	129.219	147.348	135.892	193.121	122.629	176.005	135.36	135.444	146.821	155.467	175.783	118.903	167.066	163.082	135.36	161.742	142.987	174.685	150.134
6	7.21	8.76	8.87	7.89	7.93	8.11	8.56	7.54	8.02	6.95	8.29	7.79	7.62	8.23	7.76	6.94	7.66	7.13	7.23	7.53
	6.93	7.89	7.07	7.52	7.64	6.93	7.25	7.12	6.92	6.84	7.25	7.04	7.15	7.69	7.69	6.58	7.22	6.54	7.12	6.42
	173.13	272.664	221.683	223.091	231.435	194.741	224.968	191.118	192.024	162.58	217.872	193.042	194.777	243.345	229.448	150.239	199.652	152.481	183.26	155.18
9	8.03	9.05	9.13	8.63	8.56	8.96	9.04	8.12	8.25	7.03	7.78	7.84	8.64	8.96	7.94	7.13	7.85	7.22	7.98	7.88
	7.24	8.06	7.52	7.66	7.98	7.03	7.68	7.55	7.25	6.96	7.36	7.52	7.25	8.01	7.56	6.84	7.45	6.98	6.96	6.95
	210.457	293.96	258.153	253.185	272.552	221.406	266.6	231.43	216.82	170.272	210.72	221.678	227.07	287.437	226.9	166.791	217.847	175.881	193.282	190.312
12	8.96	9.54	10.25	9.98	9.03	9.56	9.87	8.86	9.03	7.85	8.96	8.93	8.99	9.56	8.54	7.56	8.12	7.68	8.24	8.43
	8.23	8.66	8.36	8.01	8.25	8.15	8.56	8.45	7.98	7.12	8.45	7.98	8.24	8.65	8.23	7.03	7.95	7.05	7.22	7.01
	303.443	357.729	358.184	320.159	307.302	317.5	361.605	316.313	287.517	198.976	319.883	284.333	305.2	357.652	289.219	186.811	256.602	190.858	214.769	207.126
15	9.56	10.23	12.31	10.56	10.03	11.3	10.63	9.95	10.36	8.89	9.87	9.63	9.92	9.98	8.69	8.03	8.25	8.13	8.15	8.55
	9.13	9.96	8.99	9.01	9.12	9.22	9.45	9.46	8.95	8.67	9.8	8.99	8.95	8.86	8.51	7.24	8.06	7.24	7.54	7.12
	398.446	507.416	497.448	428.631	417.12	480.297	474.643	445.221	414.931	334.126	473.957	389.149	397.308	391.713	314.665	210.457	267.975	213.078	231.67	216.719
18	11.35	11.33	12.36	11.67	10.98	12.16	11.12	10.63	11.24	9.58	10.56	10.68	11.3	10.56	9.32	9.06	9.54	8.96	9.24	9.63
	10.24	10.24	11.57	10.56	10.24	9.99	9.78	10.51	9.76	9.34	10.22	9.54	9.88	9.98	9.04	8.32	8.33	8.05	8.36	7.98
	595.067	594.018	827.285	650.682	575.668	606.785	531.805	587.095	535.348	417.859	551.488	486.002	551.521	525.89	380.823	313.577	330.985	290.315	322.89	306.621
21	13.21	12.21	13.06	12.98	12.11	13.24	12.03	11.31	12.13	10.63	11.54	11.14	12.03	11.32	10.25	9.98	10.24	9.23	9.54	10.13
	11.52	11.03	12.21	11.24	11.32	10.01	10.12	11.04	10.25	10.22	11.03	10.52	10.54	10.11	10.12	9.04	9.01	8.24	8.64	8.01
	876.552	742.74	973.519	819.931	775.902	663.325	616.023	689.24	637.204	555.143	701.983	616.434	668.216	578.52	524.874	407.791	415.642	313.347	356.079	324.971
24	14.45	13.34	14.11	13.35	13.42	13.96	12.98	12.13	13.36	11.63	12.34	12.25	13.07	12.54	11.04	10.06	10.38	9.98	10.47	11.21
	13.01	12.56	13.06	11.98	12.1	12.01	11.05	11.46	11.14	11.25	11.48	11.63	11.18	11.33	10.98	9.23	9.42	8.96	9.03	8.89
	1222.9	1052.22	1203.33	957.999	982.411	1006.8	792.445	796.526	828.985	735.961	813.147	828.449	816.825	804.873	665.493	428.52	460.542	400.605	426.867	442.975
27	17.68	14.02	15.56	14.28	14.41	14.23	13.03	13.14	14.24	12.39	13.15	13.56	13.24	13.31	11.12	11.36	11.15	10.63	11.54	12.36
	14.45	13.14	13.87	12.34	12.98	12.26	11.56	12.08	11.97	11.88	12.28	12.24	12.07	10.55	10.54	10.08	10.99	9.87	10.68	9.97
	1845.81	1210.34	1496.69	1087.25	1213.9	1069.44	870.623	958.736	1020.16	874.328	991.499	1015.76	964.434	740.718	617.669	577.124	673.349	517.771	658.14	614.298

## Sheet: Fig.1D
Veh	Taz	EEDi	Enz	Taz+Enz	EEDi+Enz
101	323	230	210	645	695
85	398	268	198	698	598
98	350	278	238	540	632

## Sheet: Fig.1E
C4-2B cell	Veh	Taz	EEDi	Enz	Taz+Enz	EEDi+Enz
	1.62	3.21	2.89	2.32	4.18	4.07
	1.66	3.55	2.98	2.55	4.49	4.37
	1.86	3.39	3	2.79	5.38	5.07
42D cell	Veh	Taz	EEDi	Enz	Taz+Enz	EEDi+Enz
	1.32	3.08	2.75	2.82	5.18	4.57
	1.23	3.49	2.77	2.45	4.55	4.47
	1.54	3.38	3.37	2.79	5.38	5.27

## Sheet: Fig.S1C
Veh	Taz	EEDi	Enz	Taz+Enz	EEDi+Enz
101	423	423	260	745	665
124	498	428	298	698	598
148	450	400	278	732	610

## Sheet: Fig.S1D
Veh	Taz	EEDi	Enz	Taz+Enz	EEDi+Enz
24	80	73	56	250	223
36	75	62	62	198	279
33	82	68	77	278	230

## Sheet: Fig.S1E
Myc-cap	Myc-cap_Enz	Myc-cap_Taz	Myc-cap_Mev	Myc-cap_EEDi	Myc-cap_Enz_Taz	Myc-cap_Enz_Mev	Myc-cap_Enz_EEDi
25	78	89	72	120	196	250	240
41	88	124	69	133	169	221	189
42	69	110	89	102	203	254	276

## Sheet: Fig.2C
POU3F2	Veh	Enz	Taz	Com
	15	26	30.5	45.6
	18.2	25.6	32.3	46.8
	16.4	28.56	28.9	59.34
	16.93	23.12	26.5	47.2
	12.68	24.68	25.2	53.23
	14.56	28.98	28.96	53.96
CD44	Veh	Enz	Taz	Com
	2.9	6.2	10.5	30.6
	2.2	8.6	10.2	32.8
	4.2	5.56	8.9	25.34
	1.93	6.12	16.5	31.2
	1.68	5.68	15.2	28.23
	2.56	8.98	8.96	31.96

## Sheet: Fig.S2H
ASCL1	Veh	Enz	Taz	Com
	25	22	40.5	60.6
	18.2	31.6	50.2	59.8
	26.4	32.56	38.9	59.34
	31.93	31.12	46.5	67.2
	30.68	23.68	35.2	68.23
	24.56	30.98	48.96	63.96
SOX2	Veh	Enz	Taz	Com
	8.94	12	22.45	43.6
	6.2	21.6	30.3	45.8
	2.4	16.56	18.9	39.34
	6.93	17.12	26.5	36.2
	12.68	19.28	15.2	43.23
	4.56	15.98	18.96	42.96

## Sheet: Fig.2E
	Cell cycle	Mesenchymal	Cilia	Stress	Immune response	Lineage related
V	44.7	10.2	17.3	21.5	6.3	0
Enz	32.5	14.9	0	18.7	6.9	27
Taz	24.9	14.7	18.4	19.5	0	22.4
Com	12.2	19.5	8.7	18.3	0	41.3

[truncated: 15 more sheets: Fig.3G, Fig.S3E, Fig.5G, Fig.5M, Fig.6B, Fig.S6E, Fig.7A, Fig.S7B, Fig.S7C, Fig.S7E, Fig.8B, Fig.S8C, Fig.8C, Fig.S8E, Fig.S8F]
